# Supplementary material for: Desmosomal connectomics of all somatic muscles in an annelid larva
Source: eLife. 2022 Dec 20;11:e71231. doi: 10.7554/eLife.71231 (PMC9876572; doi:10.7554/eLife.71231)
Supplement: Figure 2—source data 1. [file elife-71231-fig2-data1.csv]

	MUSac-notA	MUSac-notP	MUSac-notM	MUSac-neuAV	MUSac-neuPD	MUSac-neuPV	MUSac-neuDy	MUSac-neuDx	MUSac-neuDach	MUSac-neure	MUSac-i	MUSobA-re	MUSobA-arc	MUSobA-mpp	MUSobA-mlpp	MUSobA-lpp	MUSobA-trans	MUSobP-notD	MUSobP-neuDlong	MUSobP-neuDprox	MUSobP-neuDdist	MUSobP-neuV	MUSobP-notV	MUSobP-M	MUSobP-noty	MUSobP-i	MUSchae-notDob	MUSchae-notD	MUSchae-notDn	MUSchae-notA	MUSchae-notAac	MUSchae-notAre	MUSchae-neuVob	MUSchae-neuDac	MUSchae-neuAVo	MUSchae-neuAVt	MUSchae-Are	MUStrans	MUSlongD	MUSlongV	MUSax	MUSring	MUSph	MUSll	MUSant	MUSly	MUSpl	MUSci	MUSch
head left	0	0	0	0	0	0	0	0	0	0	0	0	0	0	0	0	0	0	0	0	0	0	0	0	0	0	0	0	0	0	0	0	0	0	0	0	0	0	0	6	0	0	0	0	4	3	2	1	3
peristomium left	0	0	0	0	0	0	0	0	0	0	0	0	0	0	0	0	0	0	0	0	0	0	0	0	0	0	0	0	0	0	0	0	0	0	0	0	0	0	0	0	0	0	28	0	0	0	0	0	0
sg0 left	0	0	0	0	0	0	0	0	0	0	0	0	0	0	0	0	0	0	0	0	0	0	0	0	0	0	0	0	0	0	0	0	0	0	0	0	0	4	8	5	0	0	0	8	0	0	0	1	0
sg1 left	2	2	2	2	3	2	0	0	3	1	1	6	2	1	0	1	2	4	1	3	3	5	3	0	1	1	3	1	1	1	4	0	2	4	2	1	1	5	16	10	4	0	0	0	0	0	0	0	0
sg2 left	2	2	2	3	3	3	1	2	3	2	1	7	4	2	0	2	1	5	2	3	3	7	3	1	1	1	3	1	1	1	4	1	3	5	3	1	1	9	9	9	1	0	0	0	0	0	0	0	0
sg3 left	2	2	2	3	3	2	1	2	3	1	1	7	3	3	2	2	2	5	2	3	3	7	3	1	1	1	3	1	1	1	4	1	3	5	3	1	1	8	9	9	1	0	0	0	0	0	0	0	0
pyg left	0	0	0	0	0	0	0	0	0	0	0	0	0	0	0	0	0	0	0	0	0	0	0	0	0	0	0	0	0	0	0	0	0	0	0	0	0	4	0	1	0	0	0	0	0	0	0	0	0
head right	0	0	0	0	0	0	0	0	0	0	0	0	0	0	0	0	0	0	0	0	0	0	0	0	0	0	0	0	0	0	0	0	0	0	0	0	0	0	0	9	0	0	0	0	4	3	2	2	3
peristomium right	0	0	0	0	0	0	0	0	0	0	0	0	0	0	0	0	0	0	0	0	0	0	0	0	0	0	0	0	0	0	0	0	0	0	0	0	0	0	0	0	0	0	22	0	0	0	0	0	0
sg0 right	0	0	0	0	0	0	0	0	0	0	0	0	0	0	0	0	0	0	0	0	0	0	0	0	0	0	0	0	0	0	0	0	0	0	0	0	0	5	10	4	0	0	0	2	0	0	0	0	0
sg1 right	2	2	2	2	3	2	0	0	3	1	1	5	2	1	0	1	1	4	1	3	3	5	3	0	1	1	3	1	1	1	4	0	2	4	2	1	1	5	14	12	4	0	0	0	0	0	0	0	0
sg2 right	2	2	2	3	3	3	1	2	3	2	1	7	4	2	0	2	3	5	2	3	3	6	3	1	1	1	3	1	1	1	4	1	3	5	3	1	1	9	11	7	1	0	0	0	0	0	0	0	0
sg3 right	2	2	2	3	3	2	1	2	3	1	1	7	3	3	2	2	1	5	1	3	4	8	3	1	1	1	3	1	1	1	4	1	3	5	3	1	1	9	9	8	1	0	0	0	0	0	0	0	0
pyg right	0	0	0	0	0	0	0	0	0	0	0	0	0	0	0	0	0	0	0	0	0	0	0	0	0	0	0	0	0	0	0	0	0	0	0	0	0	4	0	1	0	0	0	0	0	0	0	0	0
head middle	0	0	0	0	0	0	0	0	0	0	0	0	0	0	0	0	0	0	0	0	0	0	0	0	0	0	0	0	0	0	0	0	0	0	0	0	0	0	0	1	0	0	0	0	0	0	0	0	0
pyg middle	0	0	0	0	0	0	0	0	0	0	0	0	0	0	0	0	0	0	0	0	0	0	0	0	0	0	0	0	0	0	0	0	0	0	0	0	0	0	0	0	0	1	0	0	0	0	0	0	0
[truncated: 4 more columns]
