# Supplementary material for: Desmosomal connectomics of all somatic muscles in an annelid larva
Source: eLife. 2022 Dec 20;11:e71231. doi: 10.7554/eLife.71231 (PMC9876572; doi:10.7554/eLife.71231)
Supplement: Figure 3—figure supplement 1—source data 2. [file elife-71231-fig3-figsupp1-data2.zip]

Archive with 1 entries (1 files):
- Figure3_figure_supplement1_source_data2.html
