# Supplementary material for: Desmosomal connectomics of all somatic muscles in an annelid larva
Source: eLife. 2022 Dec 20;11:e71231. doi: 10.7554/eLife.71231 (PMC9876572; doi:10.7554/eLife.71231)
Supplement: Figure 4—source data 1. [file elife-71231-fig4-data1.txt]

structure(list(graph_number = c(1L, 2L, 3L, 4L, 5L, 6L, 7L, 8L, 
9L, 10L, 11L, 12L, 13L, 14L, 15L, 16L, 17L, 18L, 19L, 20L, 21L, 
22L, 23L, 24L, 25L, 26L, 27L, 28L, 29L, 30L, 31L, 32L, 33L, 34L, 
35L, 36L, 37L, 38L, 39L, 40L, 41L, 42L, 43L, 44L, 45L, 46L, 47L, 
48L, 49L, 50L, 51L, 52L, 53L, 54L, 55L, 56L, 57L, 58L, 59L, 60L, 
61L, 62L, 63L, 64L, 65L, 66L, 67L, 68L, 69L, 70L, 71L, 72L, 73L, 
74L, 75L, 76L, 77L, 78L, 79L, 80L, 81L, 82L, 83L, 84L, 85L, 86L, 
87L, 88L, 89L, 90L, 91L, 92L, 93L, 94L, 95L, 96L, 97L, 98L, 99L, 
100L, 101L, 102L, 103L, 104L, 105L, 106L, 107L, 108L, 109L, 110L, 
111L, 112L, 113L, 114L, 115L, 116L, 117L, 118L, 119L, 120L, 121L, 
122L, 123L, 124L, 125L, 126L, 127L, 128L, 129L, 130L, 131L, 132L, 
133L, 134L, 135L, 136L, 137L, 138L, 139L, 140L, 141L, 142L, 143L, 
144L, 145L, 146L, 147L, 148L, 149L, 150L, 151L, 152L, 153L, 154L, 
155L, 156L, 157L, 158L, 159L, 160L, 161L, 162L, 163L, 164L, 165L, 
166L, 167L, 168L, 169L, 170L, 171L, 172L, 173L, 174L, 175L, 176L, 
177L, 178L, 179L, 180L, 181L, 182L, 183L, 184L, 185L, 186L, 187L, 
188L, 189L, 190L, 191L, 192L, 193L, 194L, 195L, 196L, 197L, 198L, 
199L, 200L, 201L, 202L, 203L, 204L, 205L, 206L, 207L, 208L, 209L, 
210L, 211L, 212L, 213L, 214L, 215L, 216L, 217L, 218L, 219L, 220L, 
221L, 222L, 223L, 224L, 225L, 226L, 227L, 228L, 229L, 230L, 231L, 
232L, 233L, 234L, 235L, 236L, 237L, 238L, 239L, 240L, 241L, 242L, 
243L, 244L, 245L, 246L, 247L, 248L, 249L, 250L, 251L, 252L, 253L, 
254L, 255L, 256L, 257L, 258L, 259L, 260L, 261L, 262L, 263L, 264L, 
265L, 266L, 267L, 268L, 269L, 270L, 271L, 272L, 273L, 274L, 275L, 
276L, 277L, 278L, 279L, 280L, 281L, 282L, 283L, 284L, 285L, 286L, 
287L, 288L, 289L, 290L, 291L, 292L, 293L, 294L, 295L, 296L, 297L, 
298L, 299L, 300L, 301L, 302L, 303L, 304L, 305L, 306L, 307L, 308L, 
309L, 310L, 311L, 312L, 313L, 314L, 315L, 316L, 317L, 318L, 319L, 
320L, 321L, 322L, 323L, 324L, 325L, 326L, 327L, 328L, 329L, 330L, 
331L, 332L, 333L, 334L, 335L, 336L, 337L, 338L, 339L, 340L, 341L, 
342L, 343L, 344L, 345L, 346L, 347L, 348L, 349L, 350L, 351L, 352L, 
353L, 354L, 355L, 356L, 357L, 358L, 359L, 360L, 361L, 362L, 363L, 
364L, 365L, 366L, 367L, 368L, 369L, 370L, 371L, 372L, 373L, 374L, 
375L, 376L, 377L, 378L, 379L, 380L, 381L, 382L, 383L, 384L, 385L, 
386L, 387L, 388L, 389L, 390L, 391L, 392L, 393L, 394L, 395L, 396L, 
397L, 398L, 399L, 400L, 401L, 402L, 403L, 404L, 405L, 406L, 407L, 
408L, 409L, 410L, 411L, 412L, 413L, 414L, 415L, 416L, 417L, 418L, 
419L, 420L, 421L, 422L, 423L, 424L, 425L, 426L, 427L, 428L, 429L, 
430L, 431L, 432L, 433L, 434L, 435L, 436L, 437L, 438L, 439L, 440L, 
441L, 442L, 443L, 444L, 445L, 446L, 447L, 448L, 449L, 450L, 451L, 
452L, 453L, 454L, 455L, 456L, 457L, 458L, 459L, 460L, 461L, 462L, 
463L, 464L, 465L, 466L, 467L, 468L, 469L, 470L, 471L, 472L, 473L, 
474L, 475L, 476L, 477L, 478L, 479L, 480L, 481L, 482L, 483L, 484L, 
485L, 486L, 487L, 488L, 489L, 490L, 491L, 492L, 493L, 494L, 495L, 
496L, 497L, 498L, 499L, 500L, 501L, 502L, 503L, 504L, 505L, 506L, 
507L, 508L, 509L, 510L, 511L, 512L, 513L, 514L, 515L, 516L, 517L, 
518L, 519L, 520L, 521L, 522L, 523L, 524L, 525L, 526L, 527L, 528L, 
529L, 530L, 531L, 532L, 533L, 534L, 535L, 536L, 537L, 538L, 539L, 
540L, 541L, 542L, 543L, 544L, 545L, 546L, 547L, 548L, 549L, 550L, 
551L, 552L, 553L, 554L, 555L, 556L, 557L, 558L, 559L, 560L, 561L, 
562L, 563L, 564L, 565L, 566L, 567L, 568L, 569L, 570L, 571L, 572L, 
573L, 574L, 575L, 576L, 577L, 578L, 579L, 580L, 581L, 582L, 583L, 
584L, 585L, 586L, 587L, 588L, 589L, 590L, 591L, 592L, 593L, 594L, 
595L, 596L, 597L, 598L, 599L, 600L, 601L, 602L, 603L, 604L, 605L, 
606L, 607L, 608L, 609L, 610L, 611L, 612L, 613L, 614L, 615L, 616L, 
617L, 618L, 619L, 620L, 621L, 622L, 623L, 624L, 625L, 626L, 627L, 
628L, 629L, 630L, 631L, 632L, 633L, 634L, 635L, 636L, 637L, 638L, 
639L, 640L, 641L, 642L, 643L, 644L, 645L, 646L, 647L, 648L, 649L, 
650L, 651L, 652L, 653L, 654L, 655L, 656L, 657L, 658L, 659L, 660L, 
661L, 662L, 663L, 664L, 665L, 666L, 667L, 668L, 669L, 670L, 671L, 
672L, 673L, 674L, 675L, 676L, 677L, 678L, 679L, 680L, 681L, 682L, 
683L, 684L, 685L, 686L, 687L, 688L, 689L, 690L, 691L, 692L, 693L, 
694L, 695L, 696L, 697L, 698L, 699L, 700L, 701L, 702L, 703L, 704L, 
705L, 706L, 707L, 708L, 709L, 710L, 711L, 712L, 713L, 714L, 715L, 
716L, 717L, 718L, 719L, 720L, 721L, 722L, 723L, 724L, 725L, 726L, 
727L, 728L, 729L, 730L, 731L, 732L, 733L, 734L, 735L, 736L, 737L, 
738L, 739L, 740L, 741L, 742L, 743L, 744L, 745L, 746L, 747L, 748L, 
749L, 750L, 751L, 752L, 753L, 754L, 755L, 756L, 757L, 758L, 759L, 
760L, 761L, 762L, 763L, 764L, 765L, 766L, 767L, 768L, 769L, 770L, 
771L, 772L, 773L, 774L, 775L, 776L, 777L, 778L, 779L, 780L, 781L, 
782L, 783L, 784L, 785L, 786L, 787L, 788L, 789L, 790L, 791L, 792L, 
793L, 794L, 795L, 796L, 797L, 798L, 799L, 800L, 801L, 802L, 803L, 
804L, 805L, 806L, 807L, 808L, 809L, 810L, 811L, 812L, 813L, 814L, 
815L, 816L, 817L, 818L, 819L, 820L, 821L, 822L, 823L, 824L, 825L, 
826L, 827L, 828L, 829L, 830L, 831L, 832L, 833L, 834L, 835L, 836L, 
837L, 838L, 839L, 840L, 841L, 842L, 843L, 844L, 845L, 846L, 847L, 
848L, 849L, 850L, 851L, 852L, 853L, 854L, 855L, 856L, 857L, 858L, 
859L, 860L, 861L, 862L, 863L, 864L, 865L, 866L, 867L, 868L, 869L, 
870L, 871L, 872L, 873L, 874L, 875L, 876L, 877L, 878L, 879L, 880L, 
881L, 882L, 883L, 884L, 885L, 886L, 887L, 888L, 889L, 890L, 891L, 
892L, 893L, 894L, 895L, 896L, 897L, 898L, 899L, 900L, 901L, 902L, 
903L, 904L, 905L, 906L, 907L, 908L, 909L, 910L, 911L, 912L, 913L, 
914L, 915L, 916L, 917L, 918L, 919L, 920L, 921L, 922L, 923L, 924L, 
925L, 926L, 927L, 928L, 929L, 930L, 931L, 932L, 933L, 934L, 935L, 
936L, 937L, 938L, 939L, 940L, 941L, 942L, 943L, 944L, 945L, 946L, 
947L, 948L, 949L, 950L, 951L, 952L, 953L, 954L, 955L, 956L, 957L, 
958L, 959L, 960L, 961L, 962L, 963L, 964L, 965L, 966L, 967L, 968L, 
969L, 970L, 971L, 972L, 973L, 974L, 975L, 976L, 977L, 978L, 979L, 
980L, 981L, 982L, 983L, 984L, 985L, 986L, 987L, 988L, 989L, 990L, 
991L, 992L, 993L, 994L, 995L, 996L, 997L, 998L, 999L, 1000L, 
1L, 2L, 3L, 4L, 5L, 6L, 7L, 8L, 9L, 10L, 11L, 12L, 13L, 14L, 
15L, 16L, 17L, 18L, 19L, 20L, 21L, 22L, 23L, 24L, 25L, 26L, 27L, 
28L, 29L, 30L, 31L, 32L, 33L, 34L, 35L, 36L, 37L, 38L, 39L, 40L, 
41L, 42L, 43L, 44L, 45L, 46L, 47L, 48L, 49L, 50L, 51L, 52L, 53L, 
54L, 55L, 56L, 57L, 58L, 59L, 60L, 61L, 62L, 63L, 64L, 65L, 66L, 
67L, 68L, 69L, 70L, 71L, 72L, 73L, 74L, 75L, 76L, 77L, 78L, 79L, 
80L, 81L, 82L, 83L, 84L, 85L, 86L, 87L, 88L, 89L, 90L, 91L, 92L, 
93L, 94L, 95L, 96L, 97L, 98L, 99L, 100L, 101L, 102L, 103L, 104L, 
105L, 106L, 107L, 108L, 109L, 110L, 111L, 112L, 113L, 114L, 115L, 
116L, 117L, 118L, 119L, 120L, 121L, 122L, 123L, 124L, 125L, 126L, 
127L, 128L, 129L, 130L, 131L, 132L, 133L, 134L, 135L, 136L, 137L, 
138L, 139L, 140L, 141L, 142L, 143L, 144L, 145L, 146L, 147L, 148L, 
149L, 150L, 151L, 152L, 153L, 154L, 155L, 156L, 157L, 158L, 159L, 
160L, 161L, 162L, 163L, 164L, 165L, 166L, 167L, 168L, 169L, 170L, 
171L, 172L, 173L, 174L, 175L, 176L, 177L, 178L, 179L, 180L, 181L, 
182L, 183L, 184L, 185L, 186L, 187L, 188L, 189L, 190L, 191L, 192L, 
193L, 194L, 195L, 196L, 197L, 198L, 199L, 200L, 201L, 202L, 203L, 
204L, 205L, 206L, 207L, 208L, 209L, 210L, 211L, 212L, 213L, 214L, 
215L, 216L, 217L, 218L, 219L, 220L, 221L, 222L, 223L, 224L, 225L, 
226L, 227L, 228L, 229L, 230L, 231L, 232L, 233L, 234L, 235L, 236L, 
237L, 238L, 239L, 240L, 241L, 242L, 243L, 244L, 245L, 246L, 247L, 
248L, 249L, 250L, 251L, 252L, 253L, 254L, 255L, 256L, 257L, 258L, 
259L, 260L, 261L, 262L, 263L, 264L, 265L, 266L, 267L, 268L, 269L, 
270L, 271L, 272L, 273L, 274L, 275L, 276L, 277L, 278L, 279L, 280L, 
281L, 282L, 283L, 284L, 285L, 286L, 287L, 288L, 289L, 290L, 291L, 
292L, 293L, 294L, 295L, 296L, 297L, 298L, 299L, 300L, 301L, 302L, 
303L, 304L, 305L, 306L, 307L, 308L, 309L, 310L, 311L, 312L, 313L, 
314L, 315L, 316L, 317L, 318L, 319L, 320L, 321L, 322L, 323L, 324L, 
325L, 326L, 327L, 328L, 329L, 330L, 331L, 332L, 333L, 334L, 335L, 
336L, 337L, 338L, 339L, 340L, 341L, 342L, 343L, 344L, 345L, 346L, 
347L, 348L, 349L, 350L, 351L, 352L, 353L, 354L, 355L, 356L, 357L, 
358L, 359L, 360L, 361L, 362L, 363L, 364L, 365L, 366L, 367L, 368L, 
369L, 370L, 371L, 372L, 373L, 374L, 375L, 376L, 377L, 378L, 379L, 
380L, 381L, 382L, 383L, 384L, 385L, 386L, 387L, 388L, 389L, 390L, 
391L, 392L, 393L, 394L, 395L, 396L, 397L, 398L, 399L, 400L, 401L, 
402L, 403L, 404L, 405L, 406L, 407L, 408L, 409L, 410L, 411L, 412L, 
413L, 414L, 415L, 416L, 417L, 418L, 419L, 420L, 421L, 422L, 423L, 
424L, 425L, 426L, 427L, 428L, 429L, 430L, 431L, 432L, 433L, 434L, 
435L, 436L, 437L, 438L, 439L, 440L, 441L, 442L, 443L, 444L, 445L, 
446L, 447L, 448L, 449L, 450L, 451L, 452L, 453L, 454L, 455L, 456L, 
457L, 458L, 459L, 460L, 461L, 462L, 463L, 464L, 465L, 466L, 467L, 
468L, 469L, 470L, 471L, 472L, 473L, 474L, 475L, 476L, 477L, 478L, 
479L, 480L, 481L, 482L, 483L, 484L, 485L, 486L, 487L, 488L, 489L, 
490L, 491L, 492L, 493L, 494L, 495L, 496L, 497L, 498L, 499L, 500L, 
501L, 502L, 503L, 504L, 505L, 506L, 507L, 508L, 509L, 510L, 511L, 
512L, 513L, 514L, 515L, 516L, 517L, 518L, 519L, 520L, 521L, 522L, 
523L, 524L, 525L, 526L, 527L, 528L, 529L, 530L, 531L, 532L, 533L, 
534L, 535L, 536L, 537L, 538L, 539L, 540L, 541L, 542L, 543L, 544L, 
545L, 546L, 547L, 548L, 549L, 550L, 551L, 552L, 553L, 554L, 555L, 
556L, 557L, 558L, 559L, 560L, 561L, 562L, 563L, 564L, 565L, 566L, 
567L, 568L, 569L, 570L, 571L, 572L, 573L, 574L, 575L, 576L, 577L, 
578L, 579L, 580L, 581L, 582L, 583L, 584L, 585L, 586L, 587L, 588L, 
589L, 590L, 591L, 592L, 593L, 594L, 595L, 596L, 597L, 598L, 599L, 
600L, 601L, 602L, 603L, 604L, 605L, 606L, 607L, 608L, 609L, 610L, 
611L, 612L, 613L, 614L, 615L, 616L, 617L, 618L, 619L, 620L, 621L, 
622L, 623L, 624L, 625L, 626L, 627L, 628L, 629L, 630L, 631L, 632L, 
633L, 634L, 635L, 636L, 637L, 638L, 639L, 640L, 641L, 642L, 643L, 
644L, 645L, 646L, 647L, 648L, 649L, 650L, 651L, 652L, 653L, 654L, 
655L, 656L, 657L, 658L, 659L, 660L, 661L, 662L, 663L, 664L, 665L, 
666L, 667L, 668L, 669L, 670L, 671L, 672L, 673L, 674L, 675L, 676L, 
677L, 678L, 679L, 680L, 681L, 682L, 683L, 684L, 685L, 686L, 687L, 
688L, 689L, 690L, 691L, 692L, 693L, 694L, 695L, 696L, 697L, 698L, 
699L, 700L, 701L, 702L, 703L, 704L, 705L, 706L, 707L, 708L, 709L, 
710L, 711L, 712L, 713L, 714L, 715L, 716L, 717L, 718L, 719L, 720L, 
721L, 722L, 723L, 724L, 725L, 726L, 727L, 728L, 729L, 730L, 731L, 
732L, 733L, 734L, 735L, 736L, 737L, 738L, 739L, 740L, 741L, 742L, 
743L, 744L, 745L, 746L, 747L, 748L, 749L, 750L, 751L, 752L, 753L, 
754L, 755L, 756L, 757L, 758L, 759L, 760L, 761L, 762L, 763L, 764L, 
765L, 766L, 767L, 768L, 769L, 770L, 771L, 772L, 773L, 774L, 775L, 
776L, 777L, 778L, 779L, 780L, 781L, 782L, 783L, 784L, 785L, 786L, 
787L, 788L, 789L, 790L, 791L, 792L, 793L, 794L, 795L, 796L, 797L, 
798L, 799L, 800L, 801L, 802L, 803L, 804L, 805L, 806L, 807L, 808L, 
809L, 810L, 811L, 812L, 813L, 814L, 815L, 816L, 817L, 818L, 819L, 
820L, 821L, 822L, 823L, 824L, 825L, 826L, 827L, 828L, 829L, 830L, 
831L, 832L, 833L, 834L, 835L, 836L, 837L, 838L, 839L, 840L, 841L, 
842L, 843L, 844L, 845L, 846L, 847L, 848L, 849L, 850L, 851L, 852L, 
853L, 854L, 855L, 856L, 857L, 858L, 859L, 860L, 861L, 862L, 863L, 
864L, 865L, 866L, 867L, 868L, 869L, 870L, 871L, 872L, 873L, 874L, 
875L, 876L, 877L, 878L, 879L, 880L, 881L, 882L, 883L, 884L, 885L, 
886L, 887L, 888L, 889L, 890L, 891L, 892L, 893L, 894L, 895L, 896L, 
897L, 898L, 899L, 900L, 901L, 902L, 903L, 904L, 905L, 906L, 907L, 
908L, 909L, 910L, 911L, 912L, 913L, 914L, 915L, 916L, 917L, 918L, 
919L, 920L, 921L, 922L, 923L, 924L, 925L, 926L, 927L, 928L, 929L, 
930L, 931L, 932L, 933L, 934L, 935L, 936L, 937L, 938L, 939L, 940L, 
941L, 942L, 943L, 944L, 945L, 946L, 947L, 948L, 949L, 950L, 951L, 
952L, 953L, 954L, 955L, 956L, 957L, 958L, 959L, 960L, 961L, 962L, 
963L, 964L, 965L, 966L, 967L, 968L, 969L, 970L, 971L, 972L, 973L, 
974L, 975L, 976L, 977L, 978L, 979L, 980L, 981L, 982L, 983L, 984L, 
985L, 986L, 987L, 988L, 989L, 990L, 991L, 992L, 993L, 994L, 995L, 
996L, 997L, 998L, 999L, 1000L, 1L, 2L, 3L, 4L, 5L, 6L, 7L, 8L, 
9L, 10L, 11L, 12L, 13L, 14L, 15L, 16L, 17L, 18L, 19L, 20L, 21L, 
22L, 23L, 24L, 25L, 26L, 27L, 28L, 29L, 30L, 31L, 32L, 33L, 34L, 
35L, 36L, 37L, 38L, 39L, 40L, 41L, 42L, 43L, 44L, 45L, 46L, 47L, 
48L, 49L, 50L, 51L, 52L, 53L, 54L, 55L, 56L, 57L, 58L, 59L, 60L, 
61L, 62L, 63L, 64L, 65L, 66L, 67L, 68L, 69L, 70L, 71L, 72L, 73L, 
74L, 75L, 76L, 77L, 78L, 79L, 80L, 81L, 82L, 83L, 84L, 85L, 86L, 
87L, 88L, 89L, 90L, 91L, 92L, 93L, 94L, 95L, 96L, 97L, 98L, 99L, 
100L, 101L, 102L, 103L, 104L, 105L, 106L, 107L, 108L, 109L, 110L, 
111L, 112L, 113L, 114L, 115L, 116L, 117L, 118L, 119L, 120L, 121L, 
122L, 123L, 124L, 125L, 126L, 127L, 128L, 129L, 130L, 131L, 132L, 
133L, 134L, 135L, 136L, 137L, 138L, 139L, 140L, 141L, 142L, 143L, 
144L, 145L, 146L, 147L, 148L, 149L, 150L, 151L, 152L, 153L, 154L, 
155L, 156L, 157L, 158L, 159L, 160L, 161L, 162L, 163L, 164L, 165L, 
166L, 167L, 168L, 169L, 170L, 171L, 172L, 173L, 174L, 175L, 176L, 
177L, 178L, 179L, 180L, 181L, 182L, 183L, 184L, 185L, 186L, 187L, 
188L, 189L, 190L, 191L, 192L, 193L, 194L, 195L, 196L, 197L, 198L, 
199L, 200L, 201L, 202L, 203L, 204L, 205L, 206L, 207L, 208L, 209L, 
210L, 211L, 212L, 213L, 214L, 215L, 216L, 217L, 218L, 219L, 220L, 
221L, 222L, 223L, 224L, 225L, 226L, 227L, 228L, 229L, 230L, 231L, 
232L, 233L, 234L, 235L, 236L, 237L, 238L, 239L, 240L, 241L, 242L, 
243L, 244L, 245L, 246L, 247L, 248L, 249L, 250L, 251L, 252L, 253L, 
254L, 255L, 256L, 257L, 258L, 259L, 260L, 261L, 262L, 263L, 264L, 
265L, 266L, 267L, 268L, 269L, 270L, 271L, 272L, 273L, 274L, 275L, 
276L, 277L, 278L, 279L, 280L, 281L, 282L, 283L, 284L, 285L, 286L, 
287L, 288L, 289L, 290L, 291L, 292L, 293L, 294L, 295L, 296L, 297L, 
298L, 299L, 300L, 301L, 302L, 303L, 304L, 305L, 306L, 307L, 308L, 
309L, 310L, 311L, 312L, 313L, 314L, 315L, 316L, 317L, 318L, 319L, 
320L, 321L, 322L, 323L, 324L, 325L, 326L, 327L, 328L, 329L, 330L, 
331L, 332L, 333L, 334L, 335L, 336L, 337L, 338L, 339L, 340L, 341L, 
342L, 343L, 344L, 345L, 346L, 347L, 348L, 349L, 350L, 351L, 352L, 
353L, 354L, 355L, 356L, 357L, 358L, 359L, 360L, 361L, 362L, 363L, 
364L, 365L, 366L, 367L, 368L, 369L, 370L, 371L, 372L, 373L, 374L, 
375L, 376L, 377L, 378L, 379L, 380L, 381L, 382L, 383L, 384L, 385L, 
386L, 387L, 388L, 389L, 390L, 391L, 392L, 393L, 394L, 395L, 396L, 
397L, 398L, 399L, 400L, 401L, 402L, 403L, 404L, 405L, 406L, 407L, 
408L, 409L, 410L, 411L, 412L, 413L, 414L, 415L, 416L, 417L, 418L, 
419L, 420L, 421L, 422L, 423L, 424L, 425L, 426L, 427L, 428L, 429L, 
430L, 431L, 432L, 433L, 434L, 435L, 436L, 437L, 438L, 439L, 440L, 
441L, 442L, 443L, 444L, 445L, 446L, 447L, 448L, 449L, 450L, 451L, 
452L, 453L, 454L, 455L, 456L, 457L, 458L, 459L, 460L, 461L, 462L, 
463L, 464L, 465L, 466L, 467L, 468L, 469L, 470L, 471L, 472L, 473L, 
474L, 475L, 476L, 477L, 478L, 479L, 480L, 481L, 482L, 483L, 484L, 
485L, 486L, 487L, 488L, 489L, 490L, 491L, 492L, 493L, 494L, 495L, 
496L, 497L, 498L, 499L, 500L, 501L, 502L, 503L, 504L, 505L, 506L, 
507L, 508L, 509L, 510L, 511L, 512L, 513L, 514L, 515L, 516L, 517L, 
518L, 519L, 520L, 521L, 522L, 523L, 524L, 525L, 526L, 527L, 528L, 
529L, 530L, 531L, 532L, 533L, 534L, 535L, 536L, 537L, 538L, 539L, 
540L, 541L, 542L, 543L, 544L, 545L, 546L, 547L, 548L, 549L, 550L, 
551L, 552L, 553L, 554L, 555L, 556L, 557L, 558L, 559L, 560L, 561L, 
562L, 563L, 564L, 565L, 566L, 567L, 568L, 569L, 570L, 571L, 572L, 
573L, 574L, 575L, 576L, 577L, 578L, 579L, 580L, 581L, 582L, 583L, 
584L, 585L, 586L, 587L, 588L, 589L, 590L, 591L, 592L, 593L, 594L, 
595L, 596L, 597L, 598L, 599L, 600L, 601L, 602L, 603L, 604L, 605L, 
606L, 607L, 608L, 609L, 610L, 611L, 612L, 613L, 614L, 615L, 616L, 
617L, 618L, 619L, 620L, 621L, 622L, 623L, 624L, 625L, 626L, 627L, 
628L, 629L, 630L, 631L, 632L, 633L, 634L, 635L, 636L, 637L, 638L, 
639L, 640L, 641L, 642L, 643L, 644L, 645L, 646L, 647L, 648L, 649L, 
650L, 651L, 652L, 653L, 654L, 655L, 656L, 657L, 658L, 659L, 660L, 
661L, 662L, 663L, 664L, 665L, 666L, 667L, 668L, 669L, 670L, 671L, 
672L, 673L, 674L, 675L, 676L, 677L, 678L, 679L, 680L, 681L, 682L, 
683L, 684L, 685L, 686L, 687L, 688L, 689L, 690L, 691L, 692L, 693L, 
694L, 695L, 696L, 697L, 698L, 699L, 700L, 701L, 702L, 703L, 704L, 
705L, 706L, 707L, 708L, 709L, 710L, 711L, 712L, 713L, 714L, 715L, 
716L, 717L, 718L, 719L, 720L, 721L, 722L, 723L, 724L, 725L, 726L, 
727L, 728L, 729L, 730L, 731L, 732L, 733L, 734L, 735L, 736L, 737L, 
738L, 739L, 740L, 741L, 742L, 743L, 744L, 745L, 746L, 747L, 748L, 
749L, 750L, 751L, 752L, 753L, 754L, 755L, 756L, 757L, 758L, 759L, 
760L, 761L, 762L, 763L, 764L, 765L, 766L, 767L, 768L, 769L, 770L, 
771L, 772L, 773L, 774L, 775L, 776L, 777L, 778L, 779L, 780L, 781L, 
782L, 783L, 784L, 785L, 786L, 787L, 788L, 789L, 790L, 791L, 792L, 
793L, 794L, 795L, 796L, 797L, 798L, 799L, 800L, 801L, 802L, 803L, 
804L, 805L, 806L, 807L, 808L, 809L, 810L, 811L, 812L, 813L, 814L, 
815L, 816L, 817L, 818L, 819L, 820L, 821L, 822L, 823L, 824L, 825L, 
826L, 827L, 828L, 829L, 830L, 831L, 832L, 833L, 834L, 835L, 836L, 
837L, 838L, 839L, 840L, 841L, 842L, 843L, 844L, 845L, 846L, 847L, 
848L, 849L, 850L, 851L, 852L, 853L, 854L, 855L, 856L, 857L, 858L, 
859L, 860L, 861L, 862L, 863L, 864L, 865L, 866L, 867L, 868L, 869L, 
870L, 871L, 872L, 873L, 874L, 875L, 876L, 877L, 878L, 879L, 880L, 
881L, 882L, 883L, 884L, 885L, 886L, 887L, 888L, 889L, 890L, 891L, 
892L, 893L, 894L, 895L, 896L, 897L, 898L, 899L, 900L, 901L, 902L, 
903L, 904L, 905L, 906L, 907L, 908L, 909L, 910L, 911L, 912L, 913L, 
914L, 915L, 916L, 917L, 918L, 919L, 920L, 921L, 922L, 923L, 924L, 
925L, 926L, 927L, 928L, 929L, 930L, 931L, 932L, 933L, 934L, 935L, 
936L, 937L, 938L, 939L, 940L, 941L, 942L, 943L, 944L, 945L, 946L, 
947L, 948L, 949L, 950L, 951L, 952L, 953L, 954L, 955L, 956L, 957L, 
958L, 959L, 960L, 961L, 962L, 963L, 964L, 965L, 966L, 967L, 968L, 
969L, 970L, 971L, 972L, 973L, 974L, 975L, 976L, 977L, 978L, 979L, 
980L, 981L, 982L, 983L, 984L, 985L, 986L, 987L, 988L, 989L, 990L, 
991L, 992L, 993L, 994L, 995L, 996L, 997L, 998L, 999L, 1000L, 
1L, 2L, 3L, 4L, 5L, 6L, 7L, 8L, 9L, 10L, 11L, 12L, 13L, 14L, 
15L, 16L, 17L, 18L, 19L, 20L, 21L, 22L, 23L, 24L, 25L, 26L, 27L, 
28L, 29L, 30L, 31L, 32L, 33L, 34L, 35L, 36L, 37L, 38L, 39L, 40L, 
41L, 42L, 43L, 44L, 45L, 46L, 47L, 48L, 49L, 50L, 51L, 52L, 53L, 
54L, 55L, 56L, 57L, 58L, 59L, 60L, 61L, 62L, 63L, 64L, 65L, 66L, 
67L, 68L, 69L, 70L, 71L, 72L, 73L, 74L, 75L, 76L, 77L, 78L, 79L, 
80L, 81L, 82L, 83L, 84L, 85L, 86L, 87L, 88L, 89L, 90L, 91L, 92L, 
93L, 94L, 95L, 96L, 97L, 98L, 99L, 100L, 101L, 102L, 103L, 104L, 
105L, 106L, 107L, 108L, 109L, 110L, 111L, 112L, 113L, 114L, 115L, 
116L, 117L, 118L, 119L, 120L, 121L, 122L, 123L, 124L, 125L, 126L, 
127L, 128L, 129L, 130L, 131L, 132L, 133L, 134L, 135L, 136L, 137L, 
138L, 139L, 140L, 141L, 142L, 143L, 144L, 145L, 146L, 147L, 148L, 
149L, 150L, 151L, 152L, 153L, 154L, 155L, 156L, 157L, 158L, 159L, 
160L, 161L, 162L, 163L, 164L, 165L, 166L, 167L, 168L, 169L, 170L, 
171L, 172L, 173L, 174L, 175L, 176L, 177L, 178L, 179L, 180L, 181L, 
182L, 183L, 184L, 185L, 186L, 187L, 188L, 189L, 190L, 191L, 192L, 
193L, 194L, 195L, 196L, 197L, 198L, 199L, 200L, 201L, 202L, 203L, 
204L, 205L, 206L, 207L, 208L, 209L, 210L, 211L, 212L, 213L, 214L, 
215L, 216L, 217L, 218L, 219L, 220L, 221L, 222L, 223L, 224L, 225L, 
226L, 227L, 228L, 229L, 230L, 231L, 232L, 233L, 234L, 235L, 236L, 
237L, 238L, 239L, 240L, 241L, 242L, 243L, 244L, 245L, 246L, 247L, 
248L, 249L, 250L, 251L, 252L, 253L, 254L, 255L, 256L, 257L, 258L, 
259L, 260L, 261L, 262L, 263L, 264L, 265L, 266L, 267L, 268L, 269L, 
270L, 271L, 272L, 273L, 274L, 275L, 276L, 277L, 278L, 279L, 280L, 
281L, 282L, 283L, 284L, 285L, 286L, 287L, 288L, 289L, 290L, 291L, 
292L, 293L, 294L, 295L, 296L, 297L, 298L, 299L, 300L, 301L, 302L, 
303L, 304L, 305L, 306L, 307L, 308L, 309L, 310L, 311L, 312L, 313L, 
314L, 315L, 316L, 317L, 318L, 319L, 320L, 321L, 322L, 323L, 324L, 
325L, 326L, 327L, 328L, 329L, 330L, 331L, 332L, 333L, 334L, 335L, 
336L, 337L, 338L, 339L, 340L, 341L, 342L, 343L, 344L, 345L, 346L, 
347L, 348L, 349L, 350L, 351L, 352L, 353L, 354L, 355L, 356L, 357L, 
358L, 359L, 360L, 361L, 362L, 363L, 364L, 365L, 366L, 367L, 368L, 
369L, 370L, 371L, 372L, 373L, 374L, 375L, 376L, 377L, 378L, 379L, 
380L, 381L, 382L, 383L, 384L, 385L, 386L, 387L, 388L, 389L, 390L, 
391L, 392L, 393L, 394L, 395L, 396L, 397L, 398L, 399L, 400L, 401L, 
402L, 403L, 404L, 405L, 406L, 407L, 408L, 409L, 410L, 411L, 412L, 
413L, 414L, 415L, 416L, 417L, 418L, 419L, 420L, 421L, 422L, 423L, 
424L, 425L, 426L, 427L, 428L, 429L, 430L, 431L, 432L, 433L, 434L, 
435L, 436L, 437L, 438L, 439L, 440L, 441L, 442L, 443L, 444L, 445L, 
446L, 447L, 448L, 449L, 450L, 451L, 452L, 453L, 454L, 455L, 456L, 
457L, 458L, 459L, 460L, 461L, 462L, 463L, 464L, 465L, 466L, 467L, 
468L, 469L, 470L, 471L, 472L, 473L, 474L, 475L, 476L, 477L, 478L, 
479L, 480L, 481L, 482L, 483L, 484L, 485L, 486L, 487L, 488L, 489L, 
490L, 491L, 492L, 493L, 494L, 495L, 496L, 497L, 498L, 499L, 500L, 
501L, 502L, 503L, 504L, 505L, 506L, 507L, 508L, 509L, 510L, 511L, 
512L, 513L, 514L, 515L, 516L, 517L, 518L, 519L, 520L, 521L, 522L, 
523L, 524L, 525L, 526L, 527L, 528L, 529L, 530L, 531L, 532L, 533L, 
534L, 535L, 536L, 537L, 538L, 539L, 540L, 541L, 542L, 543L, 544L, 
545L, 546L, 547L, 548L, 549L, 550L, 551L, 552L, 553L, 554L, 555L, 
556L, 557L, 558L, 559L, 560L, 561L, 562L, 563L, 564L, 565L, 566L, 
567L, 568L, 569L, 570L, 571L, 572L, 573L, 574L, 575L, 576L, 577L, 
578L, 579L, 580L, 581L, 582L, 583L, 584L, 585L, 586L, 587L, 588L, 
589L, 590L, 591L, 592L, 593L, 594L, 595L, 596L, 597L, 598L, 599L, 
600L, 601L, 602L, 603L, 604L, 605L, 606L, 607L, 608L, 609L, 610L, 
611L, 612L, 613L, 614L, 615L, 616L, 617L, 618L, 619L, 620L, 621L, 
622L, 623L, 624L, 625L, 626L, 627L, 628L, 629L, 630L, 631L, 632L, 
633L, 634L, 635L, 636L, 637L, 638L, 639L, 640L, 641L, 642L, 643L, 
644L, 645L, 646L, 647L, 648L, 649L, 650L, 651L, 652L, 653L, 654L, 
655L, 656L, 657L, 658L, 659L, 660L, 661L, 662L, 663L, 664L, 665L, 
666L, 667L, 668L, 669L, 670L, 671L, 672L, 673L, 674L, 675L, 676L, 
677L, 678L, 679L, 680L, 681L, 682L, 683L, 684L, 685L, 686L, 687L, 
688L, 689L, 690L, 691L, 692L, 693L, 694L, 695L, 696L, 697L, 698L, 
699L, 700L, 701L, 702L, 703L, 704L, 705L, 706L, 707L, 708L, 709L, 
710L, 711L, 712L, 713L, 714L, 715L, 716L, 717L, 718L, 719L, 720L, 
721L, 722L, 723L, 724L, 725L, 726L, 727L, 728L, 729L, 730L, 731L, 
732L, 733L, 734L, 735L, 736L, 737L, 738L, 739L, 740L, 741L, 742L, 
743L, 744L, 745L, 746L, 747L, 748L, 749L, 750L, 751L, 752L, 753L, 
754L, 755L, 756L, 757L, 758L, 759L, 760L, 761L, 762L, 763L, 764L, 
765L, 766L, 767L, 768L, 769L, 770L, 771L, 772L, 773L, 774L, 775L, 
776L, 777L, 778L, 779L, 780L, 781L, 782L, 783L, 784L, 785L, 786L, 
787L, 788L, 789L, 790L, 791L, 792L, 793L, 794L, 795L, 796L, 797L, 
798L, 799L, 800L, 801L, 802L, 803L, 804L, 805L, 806L, 807L, 808L, 
809L, 810L, 811L, 812L, 813L, 814L, 815L, 816L, 817L, 818L, 819L, 
820L, 821L, 822L, 823L, 824L, 825L, 826L, 827L, 828L, 829L, 830L, 
831L, 832L, 833L, 834L, 835L, 836L, 837L, 838L, 839L, 840L, 841L, 
842L, 843L, 844L, 845L, 846L, 847L, 848L, 849L, 850L, 851L, 852L, 
853L, 854L, 855L, 856L, 857L, 858L, 859L, 860L, 861L, 862L, 863L, 
864L, 865L, 866L, 867L, 868L, 869L, 870L, 871L, 872L, 873L, 874L, 
875L, 876L, 877L, 878L, 879L, 880L, 881L, 882L, 883L, 884L, 885L, 
886L, 887L, 888L, 889L, 890L, 891L, 892L, 893L, 894L, 895L, 896L, 
897L, 898L, 899L, 900L, 901L, 902L, 903L, 904L, 905L, 906L, 907L, 
908L, 909L, 910L, 911L, 912L, 913L, 914L, 915L, 916L, 917L, 918L, 
919L, 920L, 921L, 922L, 923L, 924L, 925L, 926L, 927L, 928L, 929L, 
930L, 931L, 932L, 933L, 934L, 935L, 936L, 937L, 938L, 939L, 940L, 
941L, 942L, 943L, 944L, 945L, 946L, 947L, 948L, 949L, 950L, 951L, 
952L, 953L, 954L, 955L, 956L, 957L, 958L, 959L, 960L, 961L, 962L, 
963L, 964L, 965L, 966L, 967L, 968L, 969L, 970L, 971L, 972L, 973L, 
974L, 975L, 976L, 977L, 978L, 979L, 980L, 981L, 982L, 983L, 984L, 
985L, 986L, 987L, 988L, 989L, 990L, 991L, 992L, 993L, 994L, 995L, 
996L, 997L, 998L, 999L, 1000L, 1L, 2L, 3L, 4L, 5L, 6L, 7L, 8L, 
9L, 10L, 11L, 12L, 13L, 14L, 15L, 16L, 17L, 18L, 19L, 20L, 21L, 
22L, 23L, 24L, 25L, 26L, 27L, 28L, 29L, 30L, 31L, 32L, 33L, 34L, 
35L, 36L, 37L, 38L, 39L, 40L, 41L, 42L, 43L, 44L, 45L, 46L, 47L, 
48L, 49L, 50L, 51L, 52L, 53L, 54L, 55L, 56L, 57L, 58L, 59L, 60L, 
61L, 62L, 63L, 64L, 65L, 66L, 67L, 68L, 69L, 70L, 71L, 72L, 73L, 
74L, 75L, 76L, 77L, 78L, 79L, 80L, 81L, 82L, 83L, 84L, 85L, 86L, 
87L, 88L, 89L, 90L, 91L, 92L, 93L, 94L, 95L, 96L, 97L, 98L, 99L, 
100L, 101L, 102L, 103L, 104L, 105L, 106L, 107L, 108L, 109L, 110L, 
111L, 112L, 113L, 114L, 115L, 116L, 117L, 118L, 119L, 120L, 121L, 
122L, 123L, 124L, 125L, 126L, 127L, 128L, 129L, 130L, 131L, 132L, 
133L, 134L, 135L, 136L, 137L, 138L, 139L, 140L, 141L, 142L, 143L, 
144L, 145L, 146L, 147L, 148L, 149L, 150L, 151L, 152L, 153L, 154L, 
155L, 156L, 157L, 158L, 159L, 160L, 161L, 162L, 163L, 164L, 165L, 
166L, 167L, 168L, 169L, 170L, 171L, 172L, 173L, 174L, 175L, 176L, 
177L, 178L, 179L, 180L, 181L, 182L, 183L, 184L, 185L, 186L, 187L, 
188L, 189L, 190L, 191L, 192L, 193L, 194L, 195L, 196L, 197L, 198L, 
199L, 200L, 201L, 202L, 203L, 204L, 205L, 206L, 207L, 208L, 209L, 
210L, 211L, 212L, 213L, 214L, 215L, 216L, 217L, 218L, 219L, 220L, 
221L, 222L, 223L, 224L, 225L, 226L, 227L, 228L, 229L, 230L, 231L, 
232L, 233L, 234L, 235L, 236L, 237L, 238L, 239L, 240L, 241L, 242L, 
243L, 244L, 245L, 246L, 247L, 248L, 249L, 250L, 251L, 252L, 253L, 
254L, 255L, 256L, 257L, 258L, 259L, 260L, 261L, 262L, 263L, 264L, 
265L, 266L, 267L, 268L, 269L, 270L, 271L, 272L, 273L, 274L, 275L, 
276L, 277L, 278L, 279L, 280L, 281L, 282L, 283L, 284L, 285L, 286L, 
287L, 288L, 289L, 290L, 291L, 292L, 293L, 294L, 295L, 296L, 297L, 
298L, 299L, 300L, 301L, 302L, 303L, 304L, 305L, 306L, 307L, 308L, 
309L, 310L, 311L, 312L, 313L, 314L, 315L, 316L, 317L, 318L, 319L, 
320L, 321L, 322L, 323L, 324L, 325L, 326L, 327L, 328L, 329L, 330L, 
331L, 332L, 333L, 334L, 335L, 336L, 337L, 338L, 339L, 340L, 341L, 
342L, 343L, 344L, 345L, 346L, 347L, 348L, 349L, 350L, 351L, 352L, 
353L, 354L, 355L, 356L, 357L, 358L, 359L, 360L, 361L, 362L, 363L, 
364L, 365L, 366L, 367L, 368L, 369L, 370L, 371L, 372L, 373L, 374L, 
375L, 376L, 377L, 378L, 379L, 380L, 381L, 382L, 383L, 384L, 385L, 
386L, 387L, 388L, 389L, 390L, 391L, 392L, 393L, 394L, 395L, 396L, 
397L, 398L, 399L, 400L, 401L, 402L, 403L, 404L, 405L, 406L, 407L, 
408L, 409L, 410L, 411L, 412L, 413L, 414L, 415L, 416L, 417L, 418L, 
419L, 420L, 421L, 422L, 423L, 424L, 425L, 426L, 427L, 428L, 429L, 
430L, 431L, 432L, 433L, 434L, 435L, 436L, 437L, 438L, 439L, 440L, 
441L, 442L, 443L, 444L, 445L, 446L, 447L, 448L, 449L, 450L, 451L, 
452L, 453L, 454L, 455L, 456L, 457L, 458L, 459L, 460L, 461L, 462L, 
463L, 464L, 465L, 466L, 467L, 468L, 469L, 470L, 471L, 472L, 473L, 
474L, 475L, 476L, 477L, 478L, 479L, 480L, 481L, 482L, 483L, 484L, 
485L, 486L, 487L, 488L, 489L, 490L, 491L, 492L, 493L, 494L, 495L, 
496L, 497L, 498L, 499L, 500L, 501L, 502L, 503L, 504L, 505L, 506L, 
507L, 508L, 509L, 510L, 511L, 512L, 513L, 514L, 515L, 516L, 517L, 
518L, 519L, 520L, 521L, 522L, 523L, 524L, 525L, 526L, 527L, 528L, 
529L, 530L, 531L, 532L, 533L, 534L, 535L, 536L, 537L, 538L, 539L, 
540L, 541L, 542L, 543L, 544L, 545L, 546L, 547L, 548L, 549L, 550L, 
551L, 552L, 553L, 554L, 555L, 556L, 557L, 558L, 559L, 560L, 561L, 
562L, 563L, 564L, 565L, 566L, 567L, 568L, 569L, 570L, 571L, 572L, 
573L, 574L, 575L, 576L, 577L, 578L, 579L, 580L, 581L, 582L, 583L, 
584L, 585L, 586L, 587L, 588L, 589L, 590L, 591L, 592L, 593L, 594L, 
595L, 596L, 597L, 598L, 599L, 600L, 601L, 602L, 603L, 604L, 605L, 
606L, 607L, 608L, 609L, 610L, 611L, 612L, 613L, 614L, 615L, 616L, 
617L, 618L, 619L, 620L, 621L, 622L, 623L, 624L, 625L, 626L, 627L, 
628L, 629L, 630L, 631L, 632L, 633L, 634L, 635L, 636L, 637L, 638L, 
639L, 640L, 641L, 642L, 643L, 644L, 645L, 646L, 647L, 648L, 649L, 
650L, 651L, 652L, 653L, 654L, 655L, 656L, 657L, 658L, 659L, 660L, 
661L, 662L, 663L, 664L, 665L, 666L, 667L, 668L, 669L, 670L, 671L, 
672L, 673L, 674L, 675L, 676L, 677L, 678L, 679L, 680L, 681L, 682L, 
683L, 684L, 685L, 686L, 687L, 688L, 689L, 690L, 691L, 692L, 693L, 
694L, 695L, 696L, 697L, 698L, 699L, 700L, 701L, 702L, 703L, 704L, 
705L, 706L, 707L, 708L, 709L, 710L, 711L, 712L, 713L, 714L, 715L, 
716L, 717L, 718L, 719L, 720L, 721L, 722L, 723L, 724L, 725L, 726L, 
727L, 728L, 729L, 730L, 731L, 732L, 733L, 734L, 735L, 736L, 737L, 
738L, 739L, 740L, 741L, 742L, 743L, 744L, 745L, 746L, 747L, 748L, 
749L, 750L, 751L, 752L, 753L, 754L, 755L, 756L, 757L, 758L, 759L, 
760L, 761L, 762L, 763L, 764L, 765L, 766L, 767L, 768L, 769L, 770L, 
771L, 772L, 773L, 774L, 775L, 776L, 777L, 778L, 779L, 780L, 781L, 
782L, 783L, 784L, 785L, 786L, 787L, 788L, 789L, 790L, 791L, 792L, 
793L, 794L, 795L, 796L, 797L, 798L, 799L, 800L, 801L, 802L, 803L, 
804L, 805L, 806L, 807L, 808L, 809L, 810L, 811L, 812L, 813L, 814L, 
815L, 816L, 817L, 818L, 819L, 820L, 821L, 822L, 823L, 824L, 825L, 
826L, 827L, 828L, 829L, 830L, 831L, 832L, 833L, 834L, 835L, 836L, 
837L, 838L, 839L, 840L, 841L, 842L, 843L, 844L, 845L, 846L, 847L, 
848L, 849L, 850L, 851L, 852L, 853L, 854L, 855L, 856L, 857L, 858L, 
859L, 860L, 861L, 862L, 863L, 864L, 865L, 866L, 867L, 868L, 869L, 
870L, 871L, 872L, 873L, 874L, 875L, 876L, 877L, 878L, 879L, 880L, 
881L, 882L, 883L, 884L, 885L, 886L, 887L, 888L, 889L, 890L, 891L, 
892L, 893L, 894L, 895L, 896L, 897L, 898L, 899L, 900L, 901L, 902L, 
903L, 904L, 905L, 906L, 907L, 908L, 909L, 910L, 911L, 912L, 913L, 
914L, 915L, 916L, 917L, 918L, 919L, 920L, 921L, 922L, 923L, 924L, 
925L, 926L, 927L, 928L, 929L, 930L, 931L, 932L, 933L, 934L, 935L, 
936L, 937L, 938L, 939L, 940L, 941L, 942L, 943L, 944L, 945L, 946L, 
947L, 948L, 949L, 950L, 951L, 952L, 953L, 954L, 955L, 956L, 957L, 
958L, 959L, 960L, 961L, 962L, 963L, 964L, 965L, 966L, 967L, 968L, 
969L, 970L, 971L, 972L, 973L, 974L, 975L, 976L, 977L, 978L, 979L, 
980L, 981L, 982L, 983L, 984L, 985L, 986L, 987L, 988L, 989L, 990L, 
991L, 992L, 993L, 994L, 995L, 996L, 997L, 998L, 999L, 1000L), 
    modularity = c(0.59144754264671, 0.588253665092397, 0.584136086770919, 
    0.58228180755866, 0.5911161954162, 0.599546206603718, 0.603008477020775, 
    0.594281031723371, 0.594775462117885, 0.592161157204137, 
    0.589715316277091, 0.592082781417523, 0.585719302809574, 
    0.577746153217194, 0.587832983205907, 0.595029362439494, 
    0.592275932129049, 0.601624281093518, 0.597650317864287, 
    0.59653919356954, 0.595063025027937, 0.589465465372687, 0.594827415988615, 
    0.589995660815767, 0.588452863992391, 0.605060120552437, 
    0.589776629848042, 0.591119956786375, 0.579505603397902, 
    0.600273524528963, 0.58979221705702, 0.604489131197421, 0.594214505674881, 
    0.582983723232364, 0.595166688549786, 0.607960692699957, 
    0.607674440622535, 0.59272406743427, 0.592022205845723, 0.58958733957114, 
    0.587880842082893, 0.599543090205441, 0.581356817524336, 
    0.58926709467656, 0.599043164773475, 0.597400496835139, 0.597682870247209, 
    0.594042327736958, 0.597965512562602, 0.592782024756942, 
    0.595985285827855, 0.587990374008971, 0.584771368013613, 
    0.58996728922112, 0.576557002638733, 0.58586903478767, 0.590267835118918, 
    0.57889184918417, 0.581603672009778, 0.598073994447242, 0.604175342183431, 
    0.582837870685464, 0.596896792455709, 0.589561462062438, 
    0.595288047959292, 0.590699054593322, 0.599769968809, 0.591983003874396, 
    0.589816695449566, 0.593752304685579, 0.582906559204713, 
    0.578489136006957, 0.594515170721069, 0.596144218636299, 
    0.592553746513182, 0.584178162836736, 0.606332974765964, 
    0.588781584504793, 0.600113043392442, 0.594435029808137, 
    0.591038978217277, 0.590583987517387, 0.594470333168689, 
    0.599234273028978, 0.591628371197769, 0.59455109064917, 0.583603117041111, 
    0.57170152284776, 0.60608381811053, 0.598318077864389, 0.594720825762325, 
    0.593250215380661, 0.594271578053944, 0.588679993446592, 
    0.586443118592208, 0.599667171472337, 0.592406540245935, 
    0.585126617511552, 0.593136479835624, 0.582841720497705, 
    0.606693962333905, 0.605736604745853, 0.596101337895821, 
    0.571201651782921, 0.595557106358489, 0.586814047626287, 
    0.595288169259631, 0.592731390477906, 0.598219946065031, 
    0.584492674835755, 0.592651526919902, 0.596882832607104, 
    0.597098204010721, 0.586587966551953, 0.587457097899916, 
    0.597985378754831, 0.584378038597982, 0.580227897617145, 
    0.57939362183533, 0.601582825093897, 0.597080662698063, 0.59041069757787, 
    0.587371829501635, 0.589446565053246, 0.591987638745948, 
    0.588551258582748, 0.577197663141673, 0.583349880642361, 
    0.605010013858563, 0.589213939234118, 0.57110981769211, 0.589013678681638, 
    0.586892522645709, 0.589238485783675, 0.600269774012979, 
    0.598901364279587, 0.588365837814111, 0.589745596946732, 
    0.59846807671, 0.599250137436648, 0.593881339000988, 0.593963801153291, 
    0.59907838308886, 0.608680198915266, 0.592942996926294, 0.586647998376024, 
    0.609047311403238, 0.601104289784609, 0.58541596659765, 0.581149820656346, 
    0.602961259105072, 0.593327974096351, 0.590354162138372, 
    0.596437520122476, 0.580090781591366, 0.590878092343252, 
    0.586767372618885, 0.584743812285946, 0.615250868768868, 
    0.573805913239549, 0.578531622520718, 0.585190709766652, 
    0.5969000953949, 0.59165423371892, 0.605650951709232, 0.588328666918232, 
    0.572895752362357, 0.577707058556002, 0.589905997495437, 
    0.594806446763061, 0.58864945349171, 0.574180400041572, 0.576553166716579, 
    0.594161490199768, 0.588269036741981, 0.597186998822779, 
    0.572527185982283, 0.590723837975889, 0.594787271756447, 
    0.60994092767527, 0.585302617360874, 0.593329698676799, 0.598311324348185, 
    0.586147205577398, 0.597973842504844, 0.593612301143843, 
    0.582230424637623, 0.592949172347599, 0.605068913172065, 
    0.590381480856806, 0.596753340496762, 0.589178232740127, 
    0.592146173508, 0.597828110313237, 0.594648348409983, 0.607380584013042, 
    0.599659311103647, 0.601694921994213, 0.600067183046667, 
    0.578059560626471, 0.602067028503738, 0.584147857287105, 
    0.597953755977865, 0.600623798720055, 0.587045785706202, 
    0.594970585923518, 0.589569921206776, 0.587029531440859, 
    0.591793721171499, 0.589244415787666, 0.599897921161677, 
    0.595882489490203, 0.599731203826089, 0.588106214452868, 
    0.595042443020307, 0.596364166249464, 0.603374540872694, 
    0.592964106309704, 0.59920581928507, 0.593159959389669, 0.612087551104262, 
    0.59103965039234, 0.587911274222786, 0.587437368254583, 0.591250077788186, 
    0.592546612247924, 0.595547375884533, 0.592063262514657, 
    0.591598194007838, 0.592885769994986, 0.586611209722172, 
    0.601390436213873, 0.581885177472349, 0.595044102200134, 
    0.587954710524655, 0.58891428078166, 0.593318667949298, 0.59016199218714, 
    0.598990226415071, 0.602779381718356, 0.600964284944189, 
    0.585858948517679, 0.598791592775279, 0.598473675711775, 
    0.59308090374975, 0.57934799324501, 0.598546477479707, 0.599485911267488, 
    0.584460082645033, 0.594104704618145, 0.598365626333855, 
    0.5948299359283, 0.588186402412156, 0.593980111410044, 0.600681420244164, 
    0.598603697198286, 0.585053418217702, 0.60120484567659, 0.602197415117171, 
    0.606109560792383, 0.596821391422847, 0.587821732400683, 
    0.588104227675578, 0.585769890777748, 0.586459399754068, 
    0.593072037104963, 0.586748987902515, 0.594126380642478, 
    0.60336165902999, 0.594813127794656, 0.598931542272381, 0.588116770336875, 
    0.587503939444605, 0.598990774114187, 0.591319454446835, 
    0.585029802775749, 0.595316715125413, 0.582867978156699, 
    0.589039842127939, 0.592360953279749, 0.593681912645878, 
    0.591696613515665, 0.595851433906287, 0.588878884941088, 
    0.593143996604194, 0.592903857702537, 0.586033300162964, 
    0.590540378315124, 0.591566926931695, 0.604999924586873, 
    0.590600585721301, 0.608864898205313, 0.58744545159851, 0.590404875750701, 
    0.604718401357984, 0.581139363641975, 0.598003626469436, 
    0.601428007747399, 0.594036899394883, 0.581286546423785, 
    0.595360837531151, 0.584324498025778, 0.600734469963311, 
    0.570078589518201, 0.605142748190291, 0.580773217701568, 
    0.586806563724556, 0.595811726413966, 0.586614000845116, 
    0.586705131996856, 0.595625415512466, 0.599266572870699, 
    0.589880120869834, 0.604228862831486, 0.584771898802319, 
    0.58620343050262, 0.606055720555519, 0.596737819744897, 0.594830862222222, 
    0.578148360963982, 0.594452199038303, 0.600670452885318, 
    0.594573132733006, 0.597594085649653, 0.596752338008943, 
    0.577325369342314, 0.603332680786372, 0.604224846191096, 
    0.579791866980314, 0.5903004713139, 0.583189048725493, 0.597894662292406, 
    0.582772958377193, 0.5950959993204, 0.572440933017702, 0.602576948944167, 
    0.589231122687286, 0.577247726516947, 0.590478860753259, 
    0.585062659027344, 0.586104523456235, 0.584241906560184, 
    0.58248895938865, 0.583046338572158, 0.592745865997564, 0.593874830051313, 
    0.592601999462009, 0.583366829183096, 0.586875461192484, 
    0.58278611513843, 0.586808593102761, 0.599575897584969, 0.585124028397107, 
    0.593821223536276, 0.584296414571969, 0.591361747420056, 
    0.60030800016133, 0.575823882314267, 0.606761049425644, 0.599053476642835, 
    0.593865036857988, 0.60673214948146, 0.589324713676044, 0.591010460421338, 
    0.570912435158204, 0.597383107413033, 0.592299060599676, 
    0.596585814938977, 0.596451139961149, 0.587509966252296, 
    0.588858983490394, 0.616508682795971, 0.598992410181773, 
    0.59488172918211, 0.584535388178187, 0.598686293613069, 0.599269027869774, 
    0.582468606901976, 0.581740123825872, 0.588309902615017, 
    0.621042202472884, 0.599133198144174, 0.593682681384366, 
    0.590755295532671, 0.592234725580562, 0.598930126818567, 
    0.590792918241836, 0.593388858434651, 0.606250162082986, 
    0.59978761420447, 0.594060931403304, 0.591394521548576, 0.581634103443339, 
    0.573181034972103, 0.600762343058088, 0.59760794398576, 0.588287765559915, 
    0.586698747642147, 0.595819119409318, 0.589754322921694, 
    0.586241880888528, 0.610545147655625, 0.579360670526665, 
    0.588457903243611, 0.587508674630009, 0.587576131261815, 
    0.585941549013234, 0.594096051100974, 0.594496134027643, 
    0.581050443322257, 0.586447551060877, 0.58934061123745, 0.578612124706198, 
    0.595264027977558, 0.587322992542491, 0.590638398660409, 
    0.591044795451602, 0.60730912539075, 0.588867719067605, 0.588978819255368, 
    0.585027914563026, 0.600551133774586, 0.592061820652174, 
    0.595514597961074, 0.591438292345961, 0.606055477460095, 
    0.59632992, 0.583425398617603, 0.596395700870928, 0.597308708746853, 
    0.580842733666673, 0.597859111442481, 0.595681248878946, 
    0.602556553381555, 0.591080150604101, 0.588707304893003, 
    0.589703421999019, 0.585619067848605, 0.608300379314999, 
    0.585734992491372, 0.591655070593686, 0.593799899395939, 
    0.582107469071569, 0.574650859858959, 0.581651374008514, 
    0.584056126131328, 0.601169937560643, 0.573060331453313, 
    0.601463276412085, 0.604341089558539, 0.584079694764227, 
    0.587344039253847, 0.599124479852526, 0.585733987694738, 
    0.58195706861977, 0.586632624309233, 0.594743742601939, 0.599824995555555, 
    0.598794667640614, 0.589447937011719, 0.588293376917737, 
    0.592044520291363, 0.580890809359142, 0.591261754252638, 
    0.587793895210212, 0.608763123294246, 0.595347711645828, 
    0.593838310904885, 0.579379076529415, 0.589882308443681, 
    0.584995998162312, 0.586222945667259, 0.58375655214629, 0.594170583324211, 
    0.595226695025785, 0.586313828446831, 0.589237099737106, 
    0.599714933726133, 0.578105695551129, 0.579944664902747, 
    0.601552977724899, 0.600952179688443, 0.581401423004219, 
    0.590252953761565, 0.576071715770343, 0.593459740330201, 
    0.586244398686604, 0.591357403880087, 0.586985475810047, 
    0.579281435795823, 0.600094484212603, 0.590887870227601, 
    0.593876458753015, 0.584633233782597, 0.573865186049736, 
    0.587539703955316, 0.585000256696444, 0.601765665420345, 
    0.594536654894507, 0.57734705704495, 0.591055255842391, 0.592326760334785, 
    0.595841410870144, 0.593249374657951, 0.585725687880697, 
    0.60688005003031, 0.591016975867899, 0.602857159437559, 0.59805538809568, 
    0.595393978906798, 0.589216754309853, 0.585140771540084, 
    0.593882303258535, 0.591967204610955, 0.591139406011265, 
    0.587675095806312, 0.595015060909197, 0.598555501951669, 
    0.587903810417265, 0.592466972016864, 0.5931860568067, 0.5988471500464, 
    0.584776689389165, 0.600192757686834, 0.602783247528193, 
    0.593724473509239, 0.596988368931241, 0.595549152276774, 
    0.588581642826477, 0.603194245438358, 0.593465039351211, 
    0.592018141893898, 0.584416827835776, 0.590857328484423, 
    0.589217924329484, 0.592175059346737, 0.60098566292226, 0.578109360384566, 
    0.601645935716248, 0.582145837377119, 0.586251326261723, 
    0.595249310586589, 0.6033640757139, 0.594095939414793, 0.6120232092748, 
    0.584830409188595, 0.587980921052631, 0.590000733871624, 
    0.598789280982791, 0.606311187021583, 0.595888153157222, 
    0.592707186556825, 0.584253098548989, 0.602376154119318, 
    0.587609093052165, 0.590920619171207, 0.596904245514446, 
    0.576954127546158, 0.60126528623365, 0.594625247823927, 0.586011700706284, 
    0.585052733433656, 0.588310215830413, 0.59671768288552, 0.586677316041909, 
    0.592148976263467, 0.599061012438586, 0.5922753981916, 0.586094482875455, 
    0.599599121714344, 0.586703032020888, 0.610946788141961, 
    0.587313710688552, 0.599463150568067, 0.603101659151347, 
    0.584171115245205, 0.580374373297227, 0.585828797924112, 
    0.59482292539695, 0.612150628127943, 0.58315219138057, 0.588441445568279, 
    0.588094758631972, 0.598703686029627, 0.58360805728619, 0.599829203095463, 
    0.599098371778642, 0.586749657972535, 0.584293622553871, 
    0.595136312068051, 0.60057181067732, 0.58690196235536, 0.589293024194972, 
    0.587829726716598, 0.59568459106083, 0.600488532819223, 0.593126796279227, 
    0.589828972541669, 0.590877679584169, 0.584979236526253, 
    0.579395076270304, 0.574597252566231, 0.583988238083974, 
    0.59412995080126, 0.580354897955723, 0.58878838218931, 0.598075330086626, 
    0.592526222222222, 0.579173235311071, 0.607861787236975, 
    0.597349637971757, 0.584363199657726, 0.575135888636897, 
    0.587021520843206, 0.611078372426405, 0.593715147401041, 
    0.596372823526015, 0.587208015177339, 0.590870667855659, 
    0.594035818288711, 0.601304281837436, 0.575460729075679, 
    0.583640465023145, 0.591480773019079, 0.584897194658126, 
    0.600975939331974, 0.584916735752777, 0.600302495206717, 
    0.590715520426209, 0.597776349566714, 0.597120583470225, 
    0.578197001836189, 0.592737942657618, 0.592004213739911, 
    0.587854096734686, 0.582760737962666, 0.577764009982748, 
    0.581645735868209, 0.595447231193713, 0.591233669673089, 
    0.597953684475705, 0.602316522352216, 0.588611417722124, 
    0.587558449481566, 0.597460052817805, 0.59582997163031, 0.60016541073519, 
    0.59730624388479, 0.600093900647882, 0.600046919845059, 0.605758194178822, 
    0.585502690920202, 0.600921334283062, 0.595053164398795, 
    0.597356661803075, 0.601622814509554, 0.59078003641075, 0.602804101294921, 
    0.593601985292444, 0.587003896231085, 0.586404538933978, 
    0.581278399236906, 0.596033128261979, 0.592896674339899, 
    0.605749572244513, 0.587787196396884, 0.591679748923238, 
    0.586257086036546, 0.585534674904444, 0.588549972982658, 
    0.600305266381465, 0.596778578159205, 0.578009360549462, 
    0.59080974900223, 0.583802573127594, 0.595348391067823, 0.600984949379963, 
    0.592202066350145, 0.594403337688846, 0.596193489964926, 
    0.59751404922945, 0.576666948319728, 0.593157569692338, 0.583308803647339, 
    0.61011521982934, 0.586097460742824, 0.588863913646601, 0.574359822661803, 
    0.600832107511115, 0.578097309183407, 0.593170772512211, 
    0.591517711990071, 0.581327325739382, 0.589240430753114, 
    0.580335960740475, 0.59046758986827, 0.593248177085445, 0.581839789476977, 
    0.590255205246873, 0.604214136595874, 0.59051819294898, 0.585300424245033, 
    0.590961195391503, 0.593806016412763, 0.581472095724947, 
    0.592750553246006, 0.58572193381755, 0.599069624880977, 0.599034795084888, 
    0.597637308889053, 0.585269969259747, 0.597079114658493, 
    0.58552462569828, 0.609712582334666, 0.586658259765512, 0.596252056935828, 
    0.598073503800737, 0.582481991111111, 0.596760724828712, 
    0.595873550032864, 0.591302516380952, 0.593580794813309, 
    0.601012870995185, 0.597033782824023, 0.602832063951062, 
    0.594967183525047, 0.595959041579453, 0.598344271303199, 
    0.601100951791136, 0.598837120794277, 0.59056649308876, 0.592744014843501, 
    0.586264480216639, 0.588171736922489, 0.594197619957026, 
    0.593112729333575, 0.604247146418896, 0.59478058977555, 0.589753635555555, 
    0.596067998063627, 0.586202722519622, 0.596782307613068, 
    0.601429384455597, 0.590055507497117, 0.581495828784189, 
    0.601089373825729, 0.582870814255062, 0.583587616100127, 
    0.586246593436705, 0.584403352529688, 0.583625488145302, 
    0.597397267512857, 0.588711679524751, 0.581297766019988, 
    0.578881173858934, 0.590692274557472, 0.591954561062089, 
    0.599412832770493, 0.573870652615473, 0.586860620885174, 
    0.588014939212615, 0.592828145312246, 0.58474284776613, 0.608650949945466, 
    0.583490638588461, 0.597199662572904, 0.596011404865042, 
    0.580066540288993, 0.598925775224154, 0.595200314333767, 
    0.59502779136964, 0.597829328566889, 0.59626822417579, 0.598476552168811, 
    0.59316547321449, 0.596518044496458, 0.594020268531331, 0.589295999477615, 
    0.610777533722122, 0.590201858810264, 0.60166130675933, 0.579849105748508, 
    0.594548953157966, 0.603654991795018, 0.596453260807128, 
    0.590241730838427, 0.588761666732618, 0.590829778063845, 
    0.582774184503299, 0.60387444042391, 0.598681585038944, 0.587573772232885, 
    0.59484951690759, 0.592849913137373, 0.59442832125399, 0.59356904613844, 
    0.588721597147254, 0.581173999282283, 0.588413136069184, 
    0.589577143929443, 0.589483198934363, 0.601029247050981, 
    0.612052650400873, 0.585053786344767, 0.589251555169777, 
    0.595022556233944, 0.596342547505566, 0.604210902979714, 
    0.586951355863206, 0.584106800845345, 0.59220587327538, 0.592688653151825, 
    0.594678069514005, 0.598523818581406, 0.593268246186894, 
    0.579764582223199, 0.590313206373527, 0.600117712372932, 
    0.589934893226585, 0.591683039545269, 0.57947249514558, 0.583496393080345, 
    0.600347046359954, 0.585029025436915, 0.590757646185243, 
    0.585410384117092, 0.575556522573394, 0.58897199413368, 0.583407301253231, 
    0.599858219313901, 0.583577430839533, 0.584824539627451, 
    0.584034479652008, 0.596732865169142, 0.570086136035875, 
    0.595184003792439, 0.570284963063409, 0.589588332649837, 
    0.597162562772873, 0.595691882079958, 0.600772429112718, 
    0.591447867704924, 0.588270205352526, 0.587277102352189, 
    0.586433887260601, 0.586188550457915, 0.588228774744942, 
    0.597116941441955, 0.581556688778734, 0.583660982062019, 
    0.60306854983461, 0.592825128085487, 0.601551008277645, 0.590854553142366, 
    0.59357251877793, 0.587522204421989, 0.595459385887471, 0.601350107424881, 
    0.597661750011792, 0.581070196123512, 0.576221434991819, 
    0.603492931341974, 0.589487289214577, 0.584330773532365, 
    0.594263273042142, 0.588331714621999, 0.594277198310399, 
    0.598051121337576, 0.586236288626849, 0.586478109278828, 
    0.590113779959437, 0.599546640780718, 0.598699694971539, 
    0.587206050723528, 0.585073114609624, 0.582149125419415, 
    0.598256108658193, 0.594387759315312, 0.576684254924877, 
    0.595933366376882, 0.589129493277512, 0.586313209067142, 
    0.580385728894647, 0.585356035028183, 0.587208877638734, 
    0.593268305794477, 0.601405269810555, 0.593913482321874, 
    0.592696903621963, 0.588417587549699, 0.596652824061629, 
    0.599147147106579, 0.587291389026513, 0.575545883632301, 
    0.592592364240359, 0.590485659853497, 0.590496966861312, 
    0.578569628218132, 0.590235723881311, 0.59387915133364, 0.586104336294741, 
    0.575734139225852, 0.587190728516646, 0.596977368575687, 
    0.591355829211918, 0.592140596365143, 0.586000497803233, 
    0.590506133621447, 0.60594778640731, 0.586456882920827, 0.599943020961423, 
    0.590106604766681, 0.578022416127576, 0.593209750728509, 
    0.601410152691325, 0.596379716173325, 0.59969858727583, 0.581246556367995, 
    0.595597520782687, 0.590243435863047, 0.596363701635154, 
    0.586876244973013, 0.580085261794686, 0.592108838790172, 
    0.588342546482953, 0.600244059531601, 0.576185568263556, 
    0.582447398236432, 0.597200993463684, 0.573080478813712, 
    0.601988640400366, 0.596242219330014, 0.588563654298281, 
    0.581499627582129, 0.607399637725516, 0.603396684450574, 
    0.593691642157831, 0.616301535656751, 0.593352937793041, 
    0.59567464544706, 0.605749631010886, 0.592789025301113, 0.602955502965649, 
    0.587706332736545, 0.595282600327034, 0.590914484333449, 
    0.600719540173906, 0.596066715000083, 0.598651389634685, 
    0.585741507348294, 0.605440750504574, 0.595776545231865, 
    0.598148099728975, 0.590290696003051, 0.587531835554499, 
    0.595762562567249, 0.587359853240397, 0.593172428927805, 
    0.5879769515023, 0.590852735251034, 0.588225274412924, 0.589677759363872, 
    0.594981686381271, 0.598153656558232, 0.586063347920879, 
    0.583777094302939, 0.59397712483024, 0.601830113626363, 0.582448636048982, 
    0.592540930453061, 0.587289443871113, 0.599080789788344, 
    0.596809538923143, 0.600642747193133, 0.595008043402479, 
    0.592868268461856, 0.591400440699735, 0.597132945895577, 
    0.587809925172091, 0.600179129940687, 0.592429784054982, 
    0.601042736497918, 0.604055995850157, 0.594642708269886, 
    0.599942015189061, 0.58621126473149, 0.587780810683269, 0.584895084674843, 
    0.581134913144423, 0.591104338731837, 0.604979842683997, 
    0.60224196551969, 0.601381862064321, 0.596652539906774, 0.591605521879734, 
    0.593590815112713, 0.587043750377663, 0.58111664168867, 0.602768844989688, 
    0.605382801296096, 0.857312967760058, 0.856882121499069, 
    0.857958400728896, 0.856793022827197, 0.858087961616684, 
    0.857773611448795, 0.858439309627754, 0.8563889859969, 0.853720123064121, 
    0.859319668465496, 0.856303112369728, 0.857029299346603, 
    0.85799751158129, 0.857598577444279, 0.85625821371138, 0.856512866179266, 
    0.858089748923504, 0.857187944980256, 0.856282390279764, 
    0.85830268699064, 0.857810090095429, 0.856156651561999, 0.856625890634667, 
    0.857838583570281, 0.853899183574976, 0.855793071770504, 
    0.857859943251052, 0.856068548967777, 0.854692115124135, 
    0.859253502714018, 0.858832167655599, 0.860562783818591, 
    0.857487023887622, 0.858834102045959, 0.857010121899667, 
    0.855296121213148, 0.856661002301596, 0.856568372752252, 
    0.858188179935249, 0.857886670457225, 0.85515089162928, 0.856295159139403, 
    0.85873707672042, 0.857247515495212, 0.857885016976775, 0.856487189122842, 
    0.853727456567053, 0.858383966419151, 0.855517307826046, 
    0.8582791314228, 0.855535944571019, 0.857604136950788, 0.858554583906948, 
    0.857941382539684, 0.860771811409233, 0.858539292959856, 
    0.858085697716906, 0.858590926549476, 0.857236704873885, 
    0.857930722614598, 0.855561937910809, 0.854598292419959, 
    0.85305481432896, 0.856691264410908, 0.854759795604803, 0.854580762232506, 
    0.857104207206944, 0.859466366707601, 0.855605497590013, 
    0.855817521439891, 0.857089918486926, 0.858801810712506, 
    0.857672335473915, 0.857938176860524, 0.857284439913219, 
    0.860428658673411, 0.853079278002776, 0.857373769331951, 
    0.857800117991894, 0.856902426168294, 0.856771513670421, 
    0.856400327692557, 0.855111912238735, 0.855820536915791, 
    0.856074368387872, 0.858123115799523, 0.856572503471784, 
    0.853837790089535, 0.855683469418291, 0.857075041030173, 
    0.858564177498041, 0.859517846814847, 0.857347333868117, 
    0.855699366557737, 0.855658399030661, 0.856777802534978, 
    0.856500965111808, 0.855438420754468, 0.859625659922333, 
    0.856590442310905, 0.857939704582755, 0.857911756507719, 
    0.855567050498091, 0.857906216154027, 0.855059790430501, 
    0.856124188970736, 0.856141717881384, 0.85431034504772, 0.857563613567108, 
    0.85655683840508, 0.856579616491682, 0.852542937601422, 0.856258121412628, 
    0.858024136686087, 0.856647028803672, 0.855850903382156, 
    0.85802765247213, 0.855140258309563, 0.859710141508887, 0.862628649578212, 
    0.854972122460004, 0.855654655365896, 0.859441386226453, 
    0.855591089211366, 0.859241285444684, 0.856874934218695, 
    0.85719530653371, 0.854118183186691, 0.857263165646004, 0.857920055327166, 
    0.857562131210169, 0.854916001441118, 0.858778106976334, 
    0.857982352120536, 0.858378463340454, 0.860680404241946, 
    0.855625267848091, 0.851958047742964, 0.859428956119857, 
    0.855334405770321, 0.85636506887079, 0.856624253453719, 0.858104226522818, 
    0.857409056861437, 0.855873701682147, 0.858269726862008, 
    0.863118466253927, 0.855573808999003, 0.857560075142095, 
    0.858378725528518, 0.861366279023199, 0.855378965183527, 
    0.857253751175147, 0.855324872918195, 0.858290926164584, 
    0.856580057568019, 0.85762093115247, 0.855625260100436, 0.857620212204579, 
    0.856841491526783, 0.856582135527865, 0.85666746585782, 0.853538674543382, 
    0.857954036066782, 0.855897538189623, 0.854066748775586, 
    0.856059571312141, 0.857715209264804, 0.856475916627561, 
    0.858297715320404, 0.857286152589548, 0.857157606629338, 
    0.8570705569354, 0.856297628762601, 0.856235175416322, 0.858341285775015, 
    0.855208123824648, 0.858166391160322, 0.860446376289356, 
    0.856917769333911, 0.857758870647274, 0.85754246105772, 0.858027612322681, 
    0.857287768458659, 0.857554580823597, 0.854566182601753, 
    0.854938717319077, 0.856911836629805, 0.853476894198999, 
    0.855690503089078, 0.858321363406001, 0.857535094125856, 
    0.855349421679609, 0.855272787637621, 0.856141531771648, 
    0.854744241894729, 0.858270264953857, 0.856869372657858, 
    0.858653502211238, 0.856707418964462, 0.856004754168606, 
    0.860224839892478, 0.859458487569038, 0.856930796332522, 
    0.859468692706796, 0.856020817900536, 0.856737517823557, 
    0.854731246054791, 0.856278549510075, 0.856959116735537, 
    0.861612899938344, 0.858767902291114, 0.855376773508941, 
    0.855051832781827, 0.859239908340329, 0.855176102808167, 
    0.858102786636766, 0.852628702451975, 0.855405501098046, 
    0.853267731475791, 0.857540068465915, 0.855566090017858, 
    0.855446037525728, 0.858884353326199, 0.85715959884719, 0.85664594083745, 
    0.858673897133092, 0.854409908037981, 0.85263993095104, 0.860742829346871, 
    0.858208083228485, 0.859441314890991, 0.855407018062135, 
    0.853727343506101, 0.854465362213369, 0.856041168131272, 
    0.85907979921186, 0.856880297662879, 0.85376795437287, 0.856662675382532, 
    0.856058276592701, 0.858460901700887, 0.861108157026538, 
    0.854691653929786, 0.854909373101793, 0.858383868927937, 
    0.859349377185995, 0.859462363249704, 0.85720342064801, 0.855891310584281, 
    0.858417815387821, 0.855683796592677, 0.854018072366398, 
    0.854793372002013, 0.855710077415944, 0.859411360428655, 
    0.857547354252542, 0.856089817257499, 0.859550251669807, 
    0.856960983993272, 0.858669246445463, 0.858363084872709, 
    0.858132467775663, 0.858519173066165, 0.854401420042137, 
    0.856776973538576, 0.855803574187832, 0.855674198094214, 
    0.856375689185676, 0.85750617329611, 0.858986620034213, 0.857997252793288, 
    0.859887798949706, 0.856962744071926, 0.856193581940041, 
    0.86049106241541, 0.855842231534752, 0.858001242344331, 0.860664650378164, 
    0.856123602767921, 0.85607094331373, 0.855678365556584, 0.858965866204042, 
    0.858301721370206, 0.85728964354813, 0.862178744798065, 0.859335763020977, 
    0.856671242227359, 0.858490547520661, 0.856545040233812, 
    0.862312793462678, 0.855381991382176, 0.857114417024153, 
    0.860003612944944, 0.856450533674859, 0.853679876693366, 
    0.856958224327145, 0.855027536237032, 0.860694012202862, 
    0.85737032636371, 0.854050462318361, 0.858524763853102, 0.858456321663936, 
    0.857492603550296, 0.859346383370746, 0.858267425888254, 
    0.856911655442209, 0.858600336835225, 0.856637052914387, 
    0.859546250948395, 0.856572593870512, 0.862397743764911, 
    0.857135590850518, 0.858649170812684, 0.856609574781857, 
    0.857947923309949, 0.85799024139165, 0.855538492614569, 0.858381202106336, 
    0.856104064028454, 0.859295428352817, 0.85808840026924, 0.85818757566789, 
    0.856328985260533, 0.85588255426125, 0.856576418275683, 0.855314839372852, 
    0.854448436449389, 0.853561044218836, 0.859592140829634, 
    0.857825895868121, 0.85639323000825, 0.855383131185427, 0.859469968153969, 
    0.85495775815267, 0.857580708011588, 0.856828563623859, 0.858691427850019, 
    0.859106106371798, 0.854993374871609, 0.855963974410629, 
    0.855384624772476, 0.858322950589985, 0.855690475914493, 
    0.856309626943998, 0.856671834234701, 0.856757356678834, 
    0.853191709798683, 0.859631979177767, 0.859922426711852, 
    0.859623734847428, 0.859084147125413, 0.858565666203677, 
    0.854998804209183, 0.855943202646716, 0.857848551052787, 
    0.855652229172034, 0.85900784204466, 0.854304241582419, 0.859093760900445, 
    0.856996778323103, 0.858296982047074, 0.856881384583103, 
    0.857555783723739, 0.85648836166451, 0.855559851985277, 0.85781676104022, 
    0.857793133954811, 0.857357909975205, 0.859123325712774, 
    0.857496682375706, 0.857282398564062, 0.856752641602263, 
    0.853162705508562, 0.854467883703121, 0.857218702325396, 
    0.857209203898317, 0.857407257231405, 0.857502206829537, 
    0.860180512824437, 0.857814811945607, 0.854703758481131, 
    0.855411630253636, 0.857899482397509, 0.856142361109519, 
    0.856189294358305, 0.856561252176328, 0.856253703998625, 
    0.85783717233132, 0.855892381855719, 0.859321271726788, 0.858015070636829, 
    0.859529832574793, 0.85707556671022, 0.860156861744813, 0.858583257361913, 
    0.857343484228687, 0.857114834687258, 0.859295528104951, 
    0.856067623911534, 0.854302106160215, 0.852816564925359, 
    0.855772836084872, 0.853721718653532, 0.857515785932405, 
    0.854711095775363, 0.852658520646444, 0.854457395251092, 
    0.85792771175349, 0.855119723871723, 0.853233623556507, 0.857777370207865, 
    0.858474189394131, 0.858822758340876, 0.856454896656615, 
    0.856219159088333, 0.855140839700218, 0.85667685139308, 0.857737317530532, 
    0.856739671259706, 0.856820137564073, 0.856741270461903, 
    0.857864814030031, 0.857795975861889, 0.857684913896751, 
    0.854502882707768, 0.858350062089381, 0.857910153185735, 
    0.858630589137627, 0.858286100963051, 0.852193571724758, 
    0.853650201932278, 0.856854045725749, 0.857626015532984, 
    0.856882323097831, 0.854767397730828, 0.858165251498245, 
    0.855817342671581, 0.856597638416591, 0.856852123205382, 
    0.856288751871513, 0.856989891256524, 0.860802979682605, 
    0.855639856849769, 0.855997307835377, 0.854293337563866, 
    0.858903020504824, 0.8617984790288, 0.857624661192602, 0.85747123672626, 
    0.855206544399765, 0.858160219924688, 0.8571233951703, 0.860722911337512, 
    0.85950272104347, 0.854885519155863, 0.856658092838827, 0.856627740045372, 
    0.857394786123404, 0.854776402698552, 0.852476136100753, 
    0.859173722315012, 0.854180558398255, 0.855652996957946, 
    0.860010657499689, 0.854205524172155, 0.856240141680171, 
    0.85733192911693, 0.854316348253399, 0.857960011134145, 0.855386996073925, 
    0.853719935584651, 0.858143310628148, 0.85667328982943, 0.858390341834565, 
    0.859448253427839, 0.855335042434805, 0.858424190978763, 
    0.85787884269474, 0.854717563702869, 0.853776435517841, 0.855682101406843, 
    0.855685272698708, 0.85725964485195, 0.855487504392042, 0.857234709019072, 
    0.855401061162072, 0.857339653187388, 0.856532533080517, 
    0.856296425606144, 0.855535549630955, 0.858254269851991, 
    0.860363936754161, 0.856117077565054, 0.852675246479775, 
    0.855849827426551, 0.858741231319052, 0.856830355957414, 
    0.856422341795802, 0.855593302386254, 0.854749431102114, 
    0.857413105925044, 0.859417496489498, 0.855161965834136, 
    0.858329151941223, 0.854705274146806, 0.858551028688514, 
    0.854074598047959, 0.856336922107804, 0.858291411189173, 
    0.857729025011794, 0.858933768618419, 0.856439423055913, 
    0.859671497001575, 0.859180445594578, 0.857262028128212, 
    0.857566249986835, 0.858934963761523, 0.856010761212197, 
    0.858090584309345, 0.856596912305143, 0.85606698566146, 0.855146649331504, 
    0.857423785094721, 0.862138319240467, 0.858367926312646, 
    0.857772504281176, 0.856949625620735, 0.857887142190968, 
    0.857083250872022, 0.85638823860594, 0.859268840607587, 0.855293908773639, 
    0.858966525647269, 0.855132283057851, 0.857849234091837, 
    0.85720264183102, 0.858598274889386, 0.858240983872387, 0.853347533964879, 
    0.854176127140654, 0.855628442747735, 0.858051461255631, 
    0.858387065078153, 0.855392535779328, 0.856279009692156, 
    0.855106927115395, 0.855448534434034, 0.860548857214461, 
    0.856446554514973, 0.857282383735087, 0.853027039973716, 
    0.856554023114511, 0.853426911688648, 0.857912848199267, 
    0.856242696332588, 0.854161407187168, 0.860987694134636, 
    0.855518455861886, 0.856279087343494, 0.858884190749805, 
    0.85634796595633, 0.858042513434792, 0.858027866046825, 0.860412526068503, 
    0.858418381517485, 0.855481252558428, 0.859422127673478, 
    0.855665211846476, 0.857094094804807, 0.856718694597144, 
    0.854362900053569, 0.852152744410028, 0.859469526633612, 
    0.855065911275993, 0.856119177743761, 0.857650935714776, 
    0.855913537135233, 0.857249815384185, 0.854812547646645, 
    0.855369075867934, 0.859296903624712, 0.85572340361926, 0.85630328205565, 
    0.856249315507854, 0.860909928525819, 0.856392354733248, 
    0.860518269724506, 0.856723958438831, 0.855740361065522, 
    0.857549262871137, 0.858264744917452, 0.85489885849595, 0.856064698201749, 
    0.855980833884048, 0.859290799296441, 0.863016772090449, 
    0.862325161329165, 0.854425397302235, 0.859263035502894, 
    0.857132197268636, 0.860890159609807, 0.855986571723322, 
    0.858597430615144, 0.858893583164834, 0.86024798106023, 0.857058389785268, 
    0.859176345678808, 0.85111178651148, 0.855887915300736, 0.859538809293743, 
    0.861531044060093, 0.859055206781222, 0.857049354026331, 
    0.856580405849997, 0.854451863348786, 0.855996687652564, 
    0.858297772353467, 0.861829711135035, 0.859442365627248, 
    0.855235379042187, 0.855715512757973, 0.856674515263815, 
    0.854637485169619, 0.865026831655746, 0.856523409422754, 
    0.857549018676246, 0.854464290532215, 0.85583347989211, 0.855068970304848, 
    0.858469354719345, 0.856424465181047, 0.85786275768437, 0.856846412140248, 
    0.860201067095292, 0.859405746794803, 0.856463221848293, 
    0.859132297050011, 0.858388587340261, 0.858888863864991, 
    0.853580478047699, 0.856297155989659, 0.856948165089004, 
    0.855502455669836, 0.857291369246876, 0.855606538696555, 
    0.857923185368312, 0.86007511150568, 0.85542386417845, 0.854295234004875, 
    0.857878154032549, 0.857423730357665, 0.857216355625706, 
    0.859133888186298, 0.853833893393981, 0.858053238484049, 
    0.855954317086406, 0.859154133671824, 0.86036256190434, 0.858535765686151, 
    0.858302047233988, 0.852897246621577, 0.85642617961995, 0.857738846150538, 
    0.854255949334035, 0.85843830324454, 0.856102928312508, 0.853349935317761, 
    0.855287959601892, 0.856308341209355, 0.854259658370378, 
    0.858156305161451, 0.861481746627629, 0.855721125006867, 
    0.856557019466035, 0.855977348598415, 0.857472206242791, 
    0.858177407743494, 0.854792971086552, 0.857484001723322, 
    0.857945661829377, 0.856661590691475, 0.857563559356611, 
    0.857778973142375, 0.859189553256709, 0.85857470856583, 0.858263288940291, 
    0.858912237390177, 0.859667707101078, 0.854151959525949, 
    0.852706524112336, 0.856980734755713, 0.856119208763889, 
    0.859568892064375, 0.85799497176832, 0.857405635492794, 0.857944071339152, 
    0.856848071062938, 0.857049180594695, 0.858249189172114, 
    0.858785055433512, 0.858327470945276, 0.860267338746859, 
    0.858700172540749, 0.856613410000444, 0.856712579934748, 
    0.860839272789965, 0.859168694184476, 0.856272945842102, 
    0.86222723929966, 0.860556742328955, 0.854982068216866, 0.859130217304592, 
    0.858671116079384, 0.857573150912865, 0.858823500388371, 
    0.856998569515462, 0.856593029920754, 0.855406428185828, 
    0.856338527154868, 0.856124715833912, 0.860427544400933, 
    0.858364875214963, 0.855378964426596, 0.861542723993744, 
    0.855933908238002, 0.855870535570907, 0.856348628319965, 
    0.856764469401011, 0.856010875740606, 0.855923815167963, 
    0.858256863484033, 0.858650373363169, 0.852892241208813, 
    0.855382033253561, 0.863024515790316, 0.859911816578484, 
    0.861152993473397, 0.856823098625959, 0.86243087157082, 0.856166245642352, 
    0.856127038845798, 0.861284298529354, 0.858452631318355, 
    0.853105668824665, 0.859549069584783, 0.857631787192598, 
    0.856598310430691, 0.857267583407622, 0.851892857804357, 
    0.853296629799973, 0.853696192910499, 0.859457814033877, 
    0.859225729074612, 0.85669742013287, 0.857934738207368, 0.855833541274919, 
    0.861753603760844, 0.860035296255593, 0.857872016720972, 
    0.855816803578954, 0.856321017047129, 0.858276317362883, 
    0.854679984698227, 0.856021448306308, 0.85910768374796, 0.854402633046359, 
    0.861315678455444, 0.852712610552527, 0.856528058298198, 
    0.857653269823878, 0.857087518789701, 0.855939672500103, 
    0.854306359677029, 0.858377097132927, 0.857270196214429, 
    0.856540790304255, 0.857317221075704, 0.856499922902319, 
    0.858289217609044, 0.858498124735246, 0.859653200046857, 
    0.858591323248669, 0.855554169812627, 0.856307486428481, 
    0.857366928579809, 0.854633338883611, 0.85909796793303, 0.858299770134028, 
    0.856066813091556, 0.854339429921159, 0.859374988254287, 
    0.858719903139089, 0.853222863429909, 0.852098918833062, 
    0.85499772399238, 0.853490128268497, 0.856435771294895, 0.858045373058957, 
    0.855216095738314, 0.85172969750471, 0.855430839533159, 0.854912959929128, 
    0.857051097653118, 0.857313541182011, 0.856690416871905, 
    0.861032149068293, 0.859133600680768, 0.857144985804529, 
    0.85482878014114, 0.86094768763003, 0.855051447078178, 0.858963740803478, 
    0.85720507244888, 0.854537414040693, 0.861255449380165, 0.856898328359399, 
    0.856825673257535, 0.85567301247367, 0.858686169516496, 0.855716926396533, 
    0.858383678151793, 0.85795711595185, 0.856700588627263, 0.855043099675414, 
    0.857866331034584, 0.857491919520757, 0.859219152793056, 
    0.855325312490201, 0.857830658801736, 0.853230651282961, 
    0.861204803284075, 0.860626851356762, 0.860398460298191, 
    0.857975540527234, 0.859603511820736, 0.855390162590985, 
    0.857158865331827, 0.859854901404417, 0.853685834040309, 
    0.858190468992883, 0.856072464918329, 0.854139658059118, 
    0.855932666388395, 0.857280138161823, 0.85842725963437, 0.858474009207801, 
    0.852273986395344, 0.854225185051724, 0.856935688848199, 
    0.856090788146293, 0.857567127744087, 0.857840683349924, 
    0.858477254847518, 0.856716824358995, 0.856817589282206, 
    0.855618666315675, 0.856617120943974, 0.855998850996926, 
    0.857363238597064, 0.858353391147111, 0.857142710443067, 
    0.855303623590062, 0.860909317619716, 0.858203737511163, 
    0.855927724393979, 0.856062255226186, 0.85839618230811, 0.85754730396552, 
    0.861249312958736, 0.854964544866409, 0.8584091959769, 0.856581375376245, 
    0.861201369143929, 0.855258955292372, 0.853577899376891, 
    0.85840620016122, 0.856970467141289, 0.858431222207677, 0.856531435826279, 
    0.854972684959047, 0.86036384168502, 0.856645592872615, 0.857509324404773, 
    0.856352790123457, 0.854826753801153, 0.853278009568928, 
    0.85792925766999, 0.857172715375531, 0.858675840848611, 0.855590052234719, 
    0.852934474307481, 0.8590229518026, 0.860088729619166, 0.855781258301094, 
    0.858468476887862, 0.855591051069234, 0.856995592124971, 
    0.855315442660378, 0.857737806971175, 0.862048885453691, 
    0.858974016730804, 0.852736488477633, 0.853782405851809, 
    0.853496343531393, 0.860308448818529, 0.852621312427046, 
    0.857336594116045, 0.856328482537169, 0.857126448915734, 
    0.855440510929226, 0.854114926421096, 0.860798186787123, 
    0.858982952066985, 0.856852818827159, 0.864051569749775, 
    0.856737454302617, 0.858529692069733, 0.85838375789257, 0.859876754034915, 
    0.855653670783968, 0.855782563508939, 0.85428440438547, 0.858201903675744, 
    0.859860895436839, 0.852873840303529, 0.854630215068415, 
    0.859406431280393, 0.859028218145703, 0.85666090128853, 0.855287515043711, 
    0.858979306915245, 0.856646093864412, 0.859005552213767, 
    0.85755876124056, 0.857488099189363, 0.856323775730689, 0.856850886899414, 
    0.857494537786822, 0.858598263696747, 0.85809504289621, 0.851568144530627, 
    0.857387591644287, 0.857533113430993, 0.85765436099108, 0.859424748933783, 
    0.857167499722253, 0.862062562246903, 0.854851173867985, 
    0.86135405099688, 0.855529377249037, 0.857783439358757, 0.85610856619044, 
    0.858691187034323, 0.862634914997094, 0.855272393537231, 
    0.859581558487814, 0.859269566705754, 0.85674703601056, 0.857779524913138, 
    0.860137747544842, 0.852889373450367, 0.857890078420782, 
    0.856219684984947, 0.858697851436681, 0.854885711236021, 
    0.85515321140208, 0.853129392514946, 0.857253021094188, 0.857332954614706, 
    0.858170327046206, 0.856697190129074, 0.855310033239861, 
    0.855983863931499, 0.859034252711339, 0.85999498168243, 0.857731230146279, 
    0.85878240820439, 0.854659972936423, 0.856743767920801, 0.855234622298666, 
    0.85586314356672, 0.855817715422388, 0.856579238056435, 0.854403664173861, 
    0.854666047162772, 0.855774603204963, 0.858808813127831, 
    0.856572154644606, 0.857306886070299, 0.855525746497298, 
    0.857657402511242, 0.857467725364948, 0.857444988500553, 
    0.85538199541515, 0.853345757118352, 0.856316122945378, 0.858506697950822, 
    0.857860194419897, 0.85279500296536, 0.554219678899973, 0.549408569583024, 
    0.555713373020898, 0.550349579884142, 0.551233925626411, 
    0.55427025535322, 0.555496008289461, 0.551036395641846, 0.552682184839103, 
    0.548596463623827, 0.551202151308485, 0.546200417596716, 
    0.549342869673107, 0.551614572059313, 0.549376709214135, 
    0.543009841519512, 0.546987332136623, 0.549728356472652, 
    0.549261616051706, 0.547387426087063, 0.55313988990898, 0.551955290845585, 
    0.552130038837811, 0.5497883555063, 0.552277831366015, 0.551936036942711, 
    0.547773386166904, 0.551486248561389, 0.553968345551064, 
    0.5512490060576, 0.552501499330459, 0.549401663993278, 0.55051632513685, 
    0.550453809112548, 0.55371077350737, 0.552461980425902, 0.54946415850484, 
    0.550961445253452, 0.551421925466873, 0.546900807893765, 
    0.54793606551163, 0.549305136326022, 0.552207118987528, 0.552649937240882, 
    0.556385581627706, 0.550047218314433, 0.553748829545564, 
    0.551869691650574, 0.55183600269873, 0.554245537214223, 0.548042058784768, 
    0.549539625199009, 0.554049814299872, 0.547928234874037, 
    0.54862675356265, 0.551249371774191, 0.554343506235102, 0.55556476300855, 
    0.551106699278261, 0.553620376971196, 0.555749385348731, 
    0.556045443685432, 0.551703226063494, 0.550137614850606, 
    0.553949952157816, 0.549648006386358, 0.55194438388608, 0.548110060557935, 
    0.546292707254066, 0.553966151251519, 0.55695625009869, 0.553076577913274, 
    0.549365049308708, 0.554152171919841, 0.551959937597563, 
    0.549128774878248, 0.549080263648102, 0.551220480163511, 
    0.550059631165783, 0.551474007811965, 0.551835163701845, 
    0.546682109372408, 0.553549255850637, 0.549774823992437, 
    0.551313114024711, 0.549384647415431, 0.552081592145888, 
    0.551178702421186, 0.55417058682583, 0.547451469515952, 0.548292402547608, 
    0.552414243654419, 0.552979749067649, 0.548017792413325, 
    0.547915284204171, 0.55188599830798, 0.553581180757748, 0.551217941660115, 
    0.549486079987554, 0.550526844867024, 0.552006039400757, 
    0.548120580288109, 0.552259093768916, 0.553761586600764, 
    0.549984616239168, 0.553045857719638, 0.553377605693063, 
    0.54950006326897, 0.548734747520667, 0.551335982068012, 0.549785107082463, 
    0.544854752644142, 0.551582969843311, 0.549849580766164, 
    0.547846787637971, 0.551602675513738, 0.550124621155259, 
    0.555414475002432, 0.553318811372891, 0.548552061327144, 
    0.551287879579939, 0.550098268047974, 0.551054014576431, 
    0.551781510926687, 0.549072992341765, 0.548759229019517, 
    0.551233086629526, 0.55021794342416, 0.551675281013402, 0.551129976063634, 
    0.547520288773262, 0.550895938958201, 0.553800933403396, 
    0.554227186846457, 0.551147530459997, 0.549360381043988, 
    0.553057969392619, 0.55262973677742, 0.551867389787326, 0.551890408419811, 
    0.548359371709223, 0.553953888989354, 0.549517682203555, 
    0.549832219984467, 0.552101491430981, 0.547489934296218, 
    0.553120162725812, 0.551308574836436, 0.554733983990477, 
    0.548705812884505, 0.553271483343481, 0.547906205827621, 
    0.551850997078957, 0.554366288227441, 0.553489321355212, 
    0.551140689408473, 0.548589321393935, 0.5473524033453, 0.551060081169292, 
    0.547559893728782, 0.548556105722385, 0.550058490990529, 
    0.552583462872301, 0.552159382216046, 0.551597641532428, 
    0.54587600546785, 0.551304336826529, 0.551832367045562, 0.553564314769086, 
    0.54545984150015, 0.553759392301218, 0.55128286711137, 0.550010732706306, 
    0.550377546446975, 0.546440930037082, 0.552288910427445, 
    0.553036026397165, 0.550636947073624, 0.548494299618523, 
    0.548729283284545, 0.546955149076624, 0.555837845738247, 
    0.549400803483653, 0.546049247568232, 0.545017324425166, 
    0.552872443517331, 0.549576627112912, 0.549819312340082, 
    0.548527622853776, 0.555114824038044, 0.552211486073878, 
    0.548287798821111, 0.544827001208715, 0.548021385041013, 
    0.554053729618668, 0.549868124748597, 0.549738209307866, 
    0.551764666450765, 0.55078482565279, 0.548178083843841, 0.550762602991708, 
    0.553152862091587, 0.552881995174176, 0.553036478164719, 
    0.545590466861323, 0.547066843226032, 0.548390307030265, 
    0.549135680467993, 0.547610405643807, 0.551281856012559, 
    0.547985243636736, 0.552208947570483, 0.550624770862421, 
    0.551247392602053, 0.552461227479979, 0.551026779446779, 
    0.547454825503492, 0.552299924950653, 0.552311886034449, 
    0.547193252090038, 0.552346887263472, 0.556319214822829, 
    0.551098567462298, 0.548950950564109, 0.549156762953822, 
    0.551776046690564, 0.54989540290373, 0.552461421094645, 0.549385895154389, 
    0.551760213313452, 0.551527811176308, 0.550432446961091, 
    0.551421516724801, 0.549797799599441, 0.548648545968919, 
    0.549365285948855, 0.547524010477393, 0.548691248759092, 
    0.555015413663542, 0.555952831336972, 0.551746230032035, 
    0.547324350731504, 0.550497544514271, 0.551129911525412, 
    0.554106005578426, 0.553969421188096, 0.549096763920174, 
    0.546383318917646, 0.549481562312019, 0.553815110299478, 
    0.551293580456208, 0.547852251874093, 0.553840280206029, 
    0.550409320764902, 0.55377051438813, 0.551568706896266, 0.552282650219918, 
    0.54819684295368, 0.550979085700778, 0.550390927371654, 0.550963338374629, 
    0.551659210996143, 0.548929437823468, 0.550954453612745, 
    0.543762679878243, 0.551159900285866, 0.551114917145185, 
    0.553605318052748, 0.548933138014859, 0.558414813914148, 
    0.551781381850243, 0.551706474487331, 0.546475113781961, 
    0.554881625929496, 0.553605877384004, 0.551323332576515, 
    0.55160071785434, 0.550945504312638, 0.549921842061977, 0.546689595806151, 
    0.555748546351846, 0.551877135058836, 0.548160335832813, 
    0.547770051692104, 0.55402793584264, 0.551625479018818, 0.551796075052101, 
    0.552859385283762, 0.547194564367217, 0.55226761281421, 0.550615907613277, 
    0.544232216955473, 0.548834781764648, 0.55186218370409, 0.548630324677596, 
    0.553243172576798, 0.547167178648381, 0.549522759210347, 
    0.553335720387035, 0.549331747586195, 0.551333443564617, 
    0.547803934258614, 0.549454951051846, 0.551559650032456, 
    0.551178594857483, 0.548350508460079, 0.545667783651186, 
    0.552383695562709, 0.554481015673279, 0.551781381850243, 
    0.547811764896207, 0.552427258862507, 0.555087029577136, 
    0.549185547000799, 0.553713247472544, 0.55213001732507, 0.552176377281152, 
    0.550896347700273, 0.548972807508601, 0.555316807159922, 
    0.548679545828183, 0.551284846283508, 0.550824366070088, 
    0.545454699955137, 0.549432169059507, 0.547785261199737, 
    0.553195199165168, 0.551681304580781, 0.55342682684365, 0.549892369607299, 
    0.551652326919138, 0.550856290977199, 0.554720387938392, 
    0.549412033134267, 0.549923304928341, 0.552525270908867, 
    0.549531299768381, 0.553090001863434, 0.554129820182315, 
    0.551385009603933, 0.553553795038913, 0.553319284653185, 
    0.552837549852012, 0.553050547497098, 0.548904203378696, 
    0.554536626107836, 0.55065394213873, 0.548645146955898, 0.545898636871005, 
    0.549228443405637, 0.543638831030373, 0.551467597015253, 
    0.552679022466228, 0.548171371868762, 0.548524374429939, 
    0.551230827791759, 0.549486983522661, 0.547736126100113, 
    0.554896706360685, 0.553012319356979, 0.551027618443664, 
    0.554847270082692, 0.55281870469121, 0.554027871304418, 0.550128601012278, 
    0.546039760449609, 0.548634433611059, 0.554026881718348, 
    0.553620785713269, 0.552481793660032, 0.550479344735688, 
    0.54893991452816, 0.55121643576827, 0.554251560781603, 0.553949973670557, 
    0.551728288406341, 0.550752104774275, 0.546516525807695, 
    0.550423304046318, 0.550447785545168, 0.551534114409316, 
    0.547815443574856, 0.552556636484722, 0.548156700179644, 
    0.553189261648751, 0.551817028461485, 0.548970118416021, 
    0.548862339585409, 0.550457358714753, 0.553609233371544, 
    0.551994357982589, 0.55132649494939, 0.557073989328218, 0.552538802422731, 
    0.551007374954721, 0.55179639774321, 0.554822508918214, 0.55176888294793, 
    0.552083248626917, 0.549948560885853, 0.551269894928763, 
    0.546726296541685, 0.548567206296555, 0.550476010260889, 
    0.554848001515874, 0.547792209814964, 0.546457494847376, 
    0.551190964683351, 0.553079761798889, 0.553966689070035, 
    0.553216970058697, 0.555971676497774, 0.547435528575137, 
    0.548273621925028, 0.549818430317716, 0.547300536127615, 
    0.5569364583773, 0.549159301457217, 0.550640238522942, 0.548824240521734, 
    0.554392641334726, 0.551826644656552, 0.552113796718627, 
    0.549549176855854, 0.551983945816118, 0.551984634223819, 
    0.551817695356445, 0.553195048575983, 0.551322644168815, 
    0.55350304648374, 0.55037601904239, 0.54635862229139, 0.551189824508097, 
    0.552231880152006, 0.552238635152567, 0.55106371682246, 0.548905300528469, 
    0.549993178309943, 0.54395151871559, 0.5508616906751, 0.552850177830768, 
    0.551128964964824, 0.551441050293303, 0.552431518385154, 
    0.555048779924276, 0.552638987255895, 0.549189698959743, 
    0.552391891916893, 0.548046404358378, 0.552475834630874, 
    0.546809895051816, 0.548826865076092, 0.550591705780056, 
    0.548548511724939, 0.549556921442484, 0.549476334716043, 
    0.556291915154955, 0.546289652444895, 0.555471870994462, 
    0.548190819386301, 0.545129685469533, 0.548303997914813, 
    0.54843645185894, 0.550026716672602, 0.551692641795099, 0.550097235436423, 
    0.551665578767372, 0.55725362071257, 0.547311679727267, 0.558076741194975, 
    0.550794721513485, 0.548395427062537, 0.546485117206359, 
    0.547106426668811, 0.547099112336993, 0.553821478070708, 
    0.551348717610471, 0.547377272073481, 0.548292058343757, 
    0.554426631464939, 0.557286104950938, 0.547841344914588, 
    0.551921881559369, 0.554017566701651, 0.553567175963591, 
    0.550006473183659, 0.55387556110068, 0.547330998168362, 0.549532741122004, 
    0.551028909208103, 0.551486162510427, 0.548481542563323, 
    0.546052216326441, 0.548201231552771, 0.551521572481522, 
    0.547175654668194, 0.550315525215707, 0.549552618894356, 
    0.552059692175915, 0.553501712693821, 0.553994160839834, 
    0.548083621399687, 0.552894085334416, 0.549687912520247, 
    0.550389077275959, 0.552566338730751, 0.549283107279606, 
    0.547706438518029, 0.549024265984214, 0.548889660766023, 
    0.548731090354759, 0.553386856171539, 0.548202285677063, 
    0.551908586685653, 0.552409704466144, 0.550734614916134, 
    0.548332459270681, 0.552603835437688, 0.554148019960897, 
    0.546773022214357, 0.555608197231904, 0.548505744396544, 
    0.552484525778094, 0.551823546821899, 0.553398387000522, 
    0.550850181358858, 0.547328373614004, 0.554632099650801, 
    0.551040956342862, 0.554185064900281, 0.556995812028729, 
    0.552927881849963, 0.549849258075055, 0.556203282663515, 
    0.546160339360902, 0.550981774793358, 0.551087015120574, 
    0.552013504321759, 0.546756887658877, 0.549921067603314, 
    0.557410986410359, 0.54768434493339, 0.548715407566831, 0.54742487976852, 
    0.551763117533439, 0.550161644581902, 0.549875008825602, 
    0.553961310884874, 0.548357822791897, 0.555940289409179, 
    0.548492772213938, 0.553247087895594, 0.55251429941114, 0.550671023254799, 
    0.545943856651832, 0.554447563361583, 0.551294268863909, 
    0.551523680730105, 0.547705534982922, 0.553618569900982, 
    0.555004334602112, 0.550212005907743, 0.551194923027629, 
    0.551392797216045, 0.547861609916272, 0.548547263985981, 
    0.548538443762319, 0.549733390453962, 0.556289441189782, 
    0.554376011986211, 0.547793048811849, 0.548378625612097, 
    0.547611072538767, 0.549365544101742, 0.550641400210937, 
    0.550776156018312, 0.549513207553502, 0.552344951116815, 
    0.552934550799562, 0.554407291511103, 0.548734682982446, 
    0.552939950497463, 0.550781964458285, 0.550946020618413, 
    0.549253419697522, 0.54955408176072, 0.551550119888352, 0.550809027486011, 
    0.550469491900475, 0.548818862336574, 0.555934373405503, 
    0.548906763394833, 0.549513895961202, 0.547217109719409, 
    0.545545031953089, 0.548215709627223, 0.550765141495104, 
    0.547975605928929, 0.554786023310087, 0.555025395575199, 
    0.549044057705604, 0.552727146467042, 0.549531192204678, 
    0.549263014379848, 0.553638232545928, 0.542245665946463, 
    0.551664352541156, 0.553551450150183, 0.543888335796327, 
    0.545506567172823, 0.549856572406873, 0.552257566364331, 
    0.549811653804414, 0.549759722048507, 0.552369152950036, 
    0.551345383135672, 0.544354215707648, 0.551193115957415, 
    0.553933559449448, 0.548777751489209, 0.550765098469623, 
    0.554527612269508, 0.555350711239172, 0.550144240774724, 
    0.54441100934294, 0.550641378698196, 0.550095600468135, 0.547011856660954, 
    0.550209876146419, 0.55033643559961, 0.549838006911699, 0.549494512981885, 
    0.554701004959074, 0.550393207722162, 0.553280002388775, 
    0.554722496186974, 0.555274147395231, 0.547078718258866, 
    0.547882972067729, 0.549750923337584, 0.549796186143893, 
    0.551979019398512, 0.551591790066974, 0.548785818766949, 
    0.552277487162164, 0.552227921807728, 0.551667794579658, 
    0.551752038472009, 0.547494064742421, 0.549979625283339, 
    0.547056151393933, 0.552955826900056, 0.549716072697746, 
    0.54985246347341, 0.548241546428733, 0.551979557217028, 0.557819749995278, 
    0.549744663130058, 0.552344520862002, 0.547478747671085, 
    0.551815909798972, 0.546929893119111, 0.545421118566997, 
    0.549515272776604, 0.55544629234584, 0.549173585917003, 0.549717987331663, 
    0.553174009115637, 0.551300959326249, 0.553175515007482, 
    0.549758667924216, 0.550775037355798, 0.550516949006329, 
    0.556392766883081, 0.549109929717446, 0.548546059272505, 
    0.552659080155654, 0.546457796025745, 0.553717614558894, 
    0.5447781888002, 0.552420288734539, 0.551152908645158, 0.554022514631998, 
    0.552031101743603, 0.549372815408079, 0.55346408691044, 0.548702542947928, 
    0.556818547045847, 0.553170201360543, 0.54934566632939, 0.54847472302454, 
    0.55194474960267, 0.552000230960784, 0.548094528359192, 0.553558829020222, 
    0.544222321094778, 0.545728557143497, 0.553250702036022, 
    0.549418443930978, 0.554536303416727, 0.551651660024178, 
    0.548653386335563, 0.554194530506163, 0.546362128868115, 
    0.548385036408808, 0.547067510120992, 0.551131352879035, 
    0.552006082426238, 0.550758128341655, 0.550730462957191, 
    0.546933980539833, 0.547692476749353, 0.54980515695674, 0.555248719335793, 
    0.554821540844886, 0.5542977701485, 0.554110888970551, 0.552773613986827, 
    0.549275470256678, 0.545885341997288, 0.550024092118244, 
    0.552356481945798, 0.549661086132668, 0.549526007634183, 
    0.549163496441642, 0.553058743851282, 0.55143356385956, 0.548815205170665, 
    0.549280611801692, 0.553404044851311, 0.548830866445851, 
    0.545482171724936, 0.553308205591755, 0.548443637114314, 
    0.552759049861413, 0.552414523320048, 0.553778280487501, 
    0.546056497361828, 0.548538680402466, 0.551870917876791, 
    0.549255786098992, 0.548724034175828, 0.551871326618863, 
    0.547114472433811, 0.548956866567786, 0.548782398241187, 
    0.554083739891863, 0.555238221118361, 0.547346315239699, 
    0.55350741357009, 0.548736404001697, 0.54947822783722, 0.552498702674176, 
    0.551598523554795, 0.553426676254465, 0.550490531360822, 
    0.552647033020895, 0.545290127489234, 0.547405840993052, 
    0.54900397946979, 0.551798118762462, 0.551799796756232, 0.551493821046095, 
    0.555949991655208, 0.550218459729935, 0.559010372626053, 
    0.547472014183264, 0.546888158402268, 0.549356766903561, 
    0.550987325080444, 0.548759056917592, 0.546120454739754, 
    0.556738175446812, 0.553423621445294, 0.554321412650464, 
    0.546436928667323, 0.553141783030157, 0.548272718389921, 
    0.552561369287663, 0.54620256887078, 0.551188490718178, 0.556076787748546, 
    0.551003007868371, 0.548044554262683, 0.550118726664324, 
    0.552353082932777, 0.549497955020387, 0.552327934538968, 
    0.55621384541917, 0.553746742809721, 0.550051348760636, 0.553086688901375, 
    0.556697666956185, 0.552277938929718, 0.555265499273493, 
    0.548107392978095, 0.551770496403478, 0.551100202430587, 
    0.547883875602835, 0.552551774605337, 0.553102737405893, 
    0.55574534095349, 0.554919918607837, 0.556588489797432, 0.547799222968413, 
    0.554116267155711, 0.555133626173364, 0.552832623434405, 
    0.552701029999904, 0.556587586262325, 0.546646376710204, 
    0.548622214374375, 0.553097122580586, 0.549040077848585, 
    0.551083874260441, 0.5557926689829, 0.553312013346849, 0.546524980314767, 
    0.542383304461084, 0.547057657285778, 0.552953374447623, 
    0.55073850872219, 0.552574190881085, 0.552595983287354, 0.550559823898426, 
    0.552917770861862, 0.548308881306939, 0.550350634008433, 
    0.549373288688373, 0.54909527954107, 0.552162092821366, 0.549103604971698, 
    0.55203198376597, 0.549579015027123, 0.556091717590551, 0.551343877243827, 
    0.550015938789541, 0.555070895021655, 0.552865408851142, 
    0.551037514304359, 0.549689956230608, 0.552258469899438, 
    0.550508860215848, 0.551223018666906, 0.552294482227271, 
    0.548936730642545, 0.547404162999282, 0.548554363190393, 
    0.549298252249017, 0.551737259219188, 0.550515357063521, 
    0.549986681462269, 0.556890722290697, 0.550033213520276, 
    0.549602915681975, 0.552601232396071, 0.551543278836828, 
    0.548976658289175, 0.551666718942626, 0.549632366623912, 
    0.543200487427072, 0.555546068436933, 0.552545256244923, 
    0.547365461578869, 0.549749266856555, 0.550530222367304, 
    0.550981667229655, 0.551049905642968, 0.552367044701453, 
    0.551210928506666, 0.55117480861513, 0.557326979158156, 0.556545743981779, 
    0.549623976655062, 0.547878734057822, 0.548619116539722, 
    0.549811868931821, 0.547833514276995, 0.54917685585358, 0.551748037102249, 
    0.548370794974503, 0.551861129579799, 0.551482311729852, 
    0.54740508804713, 0.553167168064113, 0.546270914847797, 0.547373700958535, 
    0.546854060708352, 0.55272572662616, 0.555037227582552, 0.548841923994541, 
    0.551800786342301, 0.55233740014485, 0.55165813535911, 0.554096518459803, 
    0.552950319638452, 0.551998832632642, 0.550197656909736, 
    0.55533487786206, 0.549757527748961, 0.553577157875249, 0.548029065089421, 
    0.55185712821004, 0.548538917042613, 0.550911191491316, 0.553851466831162, 
    0.551690210855406, 0.55264014894389, 0.548060860920089, 0.551848996394078, 
    0.547370452534698, 0.549737843591275, 0.548307224825909, 
    0.550065504143978, 0.553808656477286, 0.555137778132308, 
    0.558449277324655, 0.548039498768632, 0.551117649263247, 
    0.550863175054204, 0.550990831657168, 0.551808832107301, 
    0.549650114634941, 0.548706479779465, 0.549378774437236, 
    0.549546444737792, 0.547175654668194, 0.550434361595008, 
    0.5466120208634, 0.546855889291306, 0.555386056672045, 0.554825262549016, 
    0.547178171658849, 0.553105598600398, 0.547331170270288, 
    0.548639424566887, 0.547551847963783, 0.552573394909681, 
    0.552405681583644, 0.55115501689374, 0.549900695037927, 0.551296441650714, 
    0.549505979272646, 0.551887095457753, 0.555678049100765, 
    0.553295211896408, 0.55456459267067, 0.552385825324033, 0.552771914480316, 
    0.553332579526901, 0.54914596355802, 0.548965579227745, 0.552211765739506, 
    0.550849557489379, 0.54408040154477, 0.552928462693961, 0.55113118077711, 
    0.55284587528264, 0.550501266218401, 0.554433644618388, 0.551853535582353, 
    0.550924615441475, 0.551769442279187, 0.551346157594335, 
    0.546327579406645, 0.554949606189921, 0.547575103236415, 
    0.547878927672488, 0.551800979956967, 0.550624706324199, 
    0.552584473971111, 0.551824880611819, 0.550801067771974, 
    0.554259628059343, 0.554322015007202, 0.549923412492044, 
    0.551128362608086, 0.54933828745935, 0.547559893728782, 0.552286479487752, 
    0.556162451481778, 0.551841208781965, 0.545621208567699, 
    0.549953939071014, 0.548535281389444, 0.554332190533525, 
    0.553362202570764, 0.55638469960534, 0.551908608198394, 0.548940452346677, 
    0.553123196022243, 0.552138923599696, 0.547876109503464, 
    0.554636208584264, 0.552920610543627, 0.549240576591359, 
    0.547606361248567, 0.556555575304251, 0.553702899844295, 
    0.548260649742422, 0.822537633307477, 0.817931240137116, 
    0.827291389223256, 0.821925098357608, 0.820497853483654, 
    0.828732644485347, 0.826024327185257, 0.822775341591995, 
    0.828286263372506, 0.824845678891894, 0.822400651518172, 
    0.82223065360529, 0.82234293184114, 0.814191969011363, 0.822345273410187, 
    0.821377015095783, 0.823067784053009, 0.816514493297727, 
    0.818126624561092, 0.819930744973315, 0.82231854049689, 0.815305755842098, 
    0.8224704302758, 0.82529005015797, 0.826784380985148, 0.822549653361923, 
    0.824868157954755, 0.817029911671332, 0.825689131576043, 
    0.825933571871574, 0.819540327360719, 0.819997304073503, 
    0.821334457078337, 0.820383526374887, 0.816531977013285, 
    0.822524383929281, 0.817116744856861, 0.813916795622077, 
    0.821334535130639, 0.822670244167893, 0.833642485491248, 
    0.818219838522277, 0.823977366549687, 0.824238685655439, 
    0.818897820327036, 0.820822414466775, 0.82092054572296, 0.818786576284183, 
    0.815879732954977, 0.81840115401889, 0.820511551662584, 0.824486794409145, 
    0.819867093321361, 0.823995181987527, 0.827133918704781, 
    0.820276399590943, 0.817083162854098, 0.817236984427473, 
    0.821120808415786, 0.826458258955994, 0.826040484011689, 
    0.829790721485816, 0.825565886991819, 0.828796822990337, 
    0.818346088120112, 0.822023288153019, 0.823374802781347, 
    0.820196083772598, 0.826904718121137, 0.824922521382818, 
    0.816472462133316, 0.824759099376347, 0.824902130219026, 
    0.825923815333874, 0.828728839435645, 0.820050574769344, 
    0.824498794950515, 0.826882726885162, 0.827561469699862, 
    0.821222276407864, 0.822737154503438, 0.822428574729069, 
    0.827207404946736, 0.821438559335594, 0.817897306898996, 
    0.822759555513997, 0.825611859797461, 0.826363054661119, 
    0.827070696340487, 0.820309181557615, 0.826329960485242, 
    0.829138653045187, 0.820134441967411, 0.820703482272215, 
    0.823251967971707, 0.824565685772985, 0.817836621234503, 
    0.820837732230964, 0.821758964033656, 0.823099239130554, 
    0.823241469937141, 0.822981789929723, 0.825086353163873, 
    0.821525353494971, 0.825840787198049, 0.827800212177377, 
    0.822378250507613, 0.820297220042395, 0.824538835781236, 
    0.822736100797367, 0.826946788311699, 0.818828022056332, 
    0.821608693840003, 0.821167737362123, 0.822558200088948, 
    0.82718024274578, 0.826910337886852, 0.822094803574358, 0.814839217722368, 
    0.826624451819173, 0.825348725975697, 0.819255729156016, 
    0.818639857470253, 0.828889256428505, 0.826237858769356, 
    0.819303184955388, 0.818381855587319, 0.821566389492537, 
    0.823137855506769, 0.826109599324754, 0.829341803673172, 
    0.821922405553203, 0.819365724362043, 0.825656291070145, 
    0.823963551292304, 0.817212846753204, 0.825735689773946, 
    0.825175898666882, 0.822479113594354, 0.820206113493354, 
    0.824123929259014, 0.818106818789562, 0.824069390213272, 
    0.825411382460805, 0.824425874587747, 0.827372446538466, 
    0.826734017737542, 0.821159873592736, 0.81883040265153, 0.826375484490149, 
    0.826910103729948, 0.826754116205203, 0.823587319685524, 
    0.822532540394798, 0.818952983791191, 0.827362065582354, 
    0.828593828466954, 0.817819352162775, 0.82592484952687, 0.820217431077086, 
    0.822217970106281, 0.81481316776671, 0.822669190461821, 0.828907930441662, 
    0.820339914651369, 0.819926881384386, 0.825487834690221, 
    0.81856182468173, 0.816365686584729, 0.821593122405834, 0.824404449230959, 
    0.820754391885932, 0.823971278470162, 0.825159371092019, 
    0.816737839958751, 0.824163501775924, 0.82140566029047, 0.815686241299315, 
    0.827733496972585, 0.822991117179764, 0.824944668723396, 
    0.823193877546242, 0.825306324062853, 0.827218488373563, 
    0.820938985579213, 0.819583919571162, 0.820815487325009, 
    0.825908790265817, 0.81967855798685, 0.824619990661823, 0.825952128806279, 
    0.819674850502524, 0.825215041896134, 0.81629442483337, 0.824491633651844, 
    0.819737546013783, 0.833030477394414, 0.822808689437853, 
    0.818370303846683, 0.823467743559475, 0.824163092001341, 
    0.821946543227472, 0.823192257960983, 0.816956113220171, 
    0.82602075629246, 0.822181441629133, 0.820767855907958, 0.828340743879021, 
    0.82060683400976, 0.822033337386849, 0.825152502489478, 0.819204995159977, 
    0.817837460296746, 0.814465971616124, 0.823550537538396, 
    0.818479167294337, 0.82334933821795, 0.827519184865471, 0.828457412556836, 
    0.817533505121246, 0.824544260416197, 0.82092567766179, 0.825199782671171, 
    0.822655258125986, 0.824188107764003, 0.82149329351209, 0.820734390983648, 
    0.82046058350964, 0.828221909249838, 0.82298990736909, 0.817792326553346, 
    0.82401853913878, 0.82998475950759, 0.827411648306944, 0.819755029729341, 
    0.822680878793986, 0.823687714458455, 0.821637241469313, 
    0.820840698218425, 0.81903128976277, 0.826800654890031, 0.819094180404782, 
    0.82010140633076, 0.826687205869658, 0.827168866622822, 0.823939491670336, 
    0.82332906413261, 0.825174513238529, 0.82147742938179, 0.826106067458107, 
    0.82477244631992, 0.820651811648557, 0.825569301780014, 0.824143208177509, 
    0.822571137257938, 0.822652077494696, 0.822350210218264, 
    0.820429147945172, 0.819849316909672, 0.823207653777474, 
    0.829527392533298, 0.82147696106798, 0.828003948197624, 0.82294791523083, 
    0.825908048768951, 0.819914685712261, 0.820303698383428, 
    0.82075160151615, 0.821452218488374, 0.816314620866409, 0.818669868580218, 
    0.82636771828614, 0.8212105880757, 0.827902363127094, 0.811207892929726, 
    0.819120971857306, 0.817460194496969, 0.821498796199352, 
    0.820620180953334, 0.828954137404208, 0.818509900388092, 
    0.818156050278795, 0.816315889216309, 0.819646849239326, 
    0.82363132167055, 0.822996444249348, 0.818605943745208, 0.818575113086077, 
    0.82620097905685, 0.820364891387881, 0.813240765124858, 0.818465742298462, 
    0.822883131820503, 0.825728957762934, 0.821739509497482, 
    0.825620757759843, 0.822543779926228, 0.829647475999307, 
    0.82211273609065, 0.822445785261571, 0.824741303451582, 0.824862928450548, 
    0.824911711139047, 0.821000842028229, 0.825739865572082, 
    0.826728007710318, 0.820852249959061, 0.823793026526387, 
    0.820320811350553, 0.824665065865996, 0.821386439911201, 
    0.817397225802655, 0.822896381198699, 0.816274541009538, 
    0.82320991729422, 0.819778718602876, 0.822887288105563, 0.827903807094673, 
    0.819857609966717, 0.817706878796171, 0.823334800976777, 
    0.822144386298949, 0.824020061158662, 0.818711450943894, 
    0.811551966988248, 0.823026923673122, 0.820655382541355, 
    0.821429232085553, 0.821858129482836, 0.822800825668467, 
    0.820497268091392, 0.818692289103852, 0.817018789218354, 
    0.823106497994602, 0.818764116734398, 0.823322273582371, 
    0.815392042661515, 0.826800245115448, 0.82591505396302, 0.814595362819099, 
    0.826506495278382, 0.825782052841096, 0.824011904693144, 
    0.820817145936418, 0.823237957583569, 0.820057306780357, 
    0.823026396820087, 0.816638284248062, 0.823441186263857, 
    0.82743440055286, 0.819582124368225, 0.816282034030491, 0.827982015500875, 
    0.817279152183412, 0.830374786858677, 0.818923928821921, 
    0.821350789522446, 0.828332177638921, 0.827335059486001, 
    0.822929982714537, 0.825604230184979, 0.822225053352651, 
    0.820941775948995, 0.822573322722383, 0.829566574788701, 
    0.817774803811637, 0.828956030172522, 0.830932002239789, 
    0.825409958006301, 0.825560950183743, 0.820820990012271, 
    0.822136756686467, 0.82288984431844, 0.823531785472937, 0.820803759966693, 
    0.822295710198673, 0.830891239425279, 0.826639164678024, 
    0.825586531825592, 0.819882313520173, 0.825145243625429, 
    0.816763616731354, 0.825666574460881, 0.822808865055532, 
    0.826370625734375, 0.823245899405257, 0.825010642431323, 
    0.817250975302534, 0.827227874162831, 0.819901690004045, 
    0.826832109967575, 0.818732154316893, 0.823370568443985, 
    0.830623910292304, 0.822436379959228, 0.819626575153986, 
    0.823348733312613, 0.824887749082456, 0.823566089459489, 
    0.819965263603697, 0.816491467868755, 0.822827812251745, 
    0.820542401834791, 0.817106637083803, 0.827651834752038, 
    0.823361826586206, 0.821157473484462, 0.822143859445913, 
    0.81779591695922, 0.818461742118005, 0.823389300996369, 0.821792175287986, 
    0.828866757852569, 0.819689914596733, 0.824906540174066, 
    0.818938212393113, 0.8169697333468, 0.815678475095306, 0.819409843425522, 
    0.825122432840288, 0.826146947351069, 0.821306865589722, 
    0.818474893930825, 0.823286525628239, 0.815949589764908, 
    0.817024467523296, 0.825364199844489, 0.827171383809548, 
    0.818109257923987, 0.825501396277623, 0.819813256746334, 
    0.821669964896758, 0.821676989603902, 0.817149292666627, 
    0.820387819251475, 0.824311371861302, 0.823397886749545, 
    0.825318227038847, 0.821697224663091, 0.820009168023346, 
    0.82202506384288, 0.82975647603849, 0.824187561397892, 0.828675510200577, 
    0.822691493907003, 0.822175197445005, 0.82312007909508, 0.822250205706841, 
    0.823434903053578, 0.822318872219172, 0.82298897074147, 0.819223239885476, 
    0.825730167573608, 0.817111729996483, 0.815202785343214, 
    0.824941234422127, 0.824451690386501, 0.819079213875951, 
    0.816211786959052, 0.821933196283899, 0.820771231670002, 
    0.821625045797188, 0.825713249737237, 0.824640050103333, 
    0.822759575027073, 0.822992268451213, 0.817638114718463, 
    0.82120690010445, 0.827374436872157, 0.821170235035774, 0.821371531921596, 
    0.819646263847064, 0.82892367749351, 0.829052073529639, 0.824454812478565, 
    0.825381742099273, 0.819283691393064, 0.825315846443648, 
    0.820399527096715, 0.825241033312567, 0.825035736246287, 
    0.821037916871489, 0.830988902367654, 0.822683103284581, 
    0.819146631551456, 0.824711565524673, 0.826526574232968, 
    0.819171666827194, 0.819692783018816, 0.821151482970315, 
    0.82318892122509, 0.820864991997297, 0.823867722579017, 0.828074702609023, 
    0.827983596059982, 0.82751762381944, 0.819722911207233, 0.823881206114118, 
    0.826621076057129, 0.820407117683045, 0.823078067443745, 
    0.826933870655784, 0.821613513569627, 0.822157245415637, 
    0.821232462233223, 0.819516482382581, 0.821302260503927, 
    0.819541185936037, 0.820732459189183, 0.824808896744766, 
    0.826022258799265, 0.818234551381128, 0.82868249588157, 0.825570628669141, 
    0.8206624853008, 0.818051713864633, 0.819396672099627, 0.815702417638821, 
    0.828906057186424, 0.820391975536535, 0.820301571458209, 
    0.820483452834009, 0.820375057700164, 0.830240536899928, 
    0.819876108362196, 0.820273101881201, 0.818805328349642, 
    0.821515831114176, 0.823877030315982, 0.825425958728128, 
    0.82072008789938, 0.817925152057591, 0.820767055871867, 0.824591560110965, 
    0.818489840946581, 0.818971384621293, 0.822874331423498, 
    0.827223776416996, 0.820825614611141, 0.81411881449169, 0.822225385074932, 
    0.817789653262016, 0.821369619640207, 0.823740438788185, 
    0.818825329251927, 0.823603535051181, 0.825729328511366, 
    0.822120073007001, 0.820197391148651, 0.822781117462314, 
    0.818241868784403, 0.81385023652189, 0.817773320817907, 0.824210781957617, 
    0.821675116348663, 0.821132106486443, 0.820025890728963, 
    0.825945962674453, 0.82354242009903, 0.825856963537555, 0.819316024559001, 
    0.820883529418927, 0.820166989777178, 0.827945155301445, 
    0.82358856852235, 0.827052802850345, 0.821028804265277, 0.821799121942828, 
    0.814963281855759, 0.821395435438961, 0.82065099209939, 0.825154297692415, 
    0.825152346384875, 0.821257341404357, 0.827628028800051, 
    0.820811721301457, 0.812784334778185, 0.819152329369473, 
    0.824452002595707, 0.824134661450483, 0.821208792872763, 
    0.821995930821308, 0.830588845295811, 0.816123880554377, 
    0.82102675539236, 0.826178968307799, 0.823128372152125, 0.825458916312478, 
    0.821262239186283, 0.824518093382086, 0.822811362729183, 
    0.824683505722248, 0.82152968539771, 0.821679526303704, 0.82347527560658, 
    0.825796512029967, 0.818664658589086, 0.823539200441589, 
    0.824892978586663, 0.826093579089851, 0.822729134629449, 
    0.82467747618195, 0.823450981827707, 0.820960176779097, 0.819882957451661, 
    0.828316567178601, 0.814588201520427, 0.821134623673169, 
    0.819985010836001, 0.824001835946238, 0.820836951707948, 
    0.82703887051451, 0.829106339392325, 0.820012055958505, 0.819071389132716, 
    0.82045057330196, 0.823621135845191, 0.814364991450931, 0.823229332804243, 
    0.820439606953586, 0.823135904199229, 0.819788943454386, 
    0.828339982869081, 0.817532939242059, 0.818894522617293, 
    0.820601799636308, 0.82395797055274, 0.827662488891206, 0.809681755789647, 
    0.813594966469512, 0.827502091411421, 0.817802356274101, 
    0.82620412066199, 0.823577055807864, 0.826129580713963, 0.817190504281871, 
    0.821062561885718, 0.82026525762489, 0.82559425900345, 0.823031489732766, 
    0.819940247841034, 0.821070015880521, 0.827085623843167, 
    0.823339152392592, 0.832450334149708, 0.824767802207975, 
    0.817957114475096, 0.829230774274149, 0.82213907874244, 0.827441034998496, 
    0.823231088981029, 0.821567657842438, 0.820210660039922, 
    0.827036548458537, 0.821162000517955, 0.826595045614546, 
    0.823271246890201, 0.823756498049239, 0.823156958807585, 
    0.82257070797028, 0.827931866897098, 0.823721257435067, 0.82552809016477, 
    0.816526806048304, 0.821259019528842, 0.819196097197594, 
    0.820407117683046, 0.818214101678109, 0.821859378319662, 
    0.81692532158719, 0.824202488900572, 0.819350699293986, 0.826674815066779, 
    0.82213055152849, 0.823937091562062, 0.82142517336587, 0.821760466540461, 
    0.820348871152978, 0.822346639325466, 0.826368654913759, 
    0.81953086351915, 0.825284098669973, 0.822736861807307, 0.82633938530066, 
    0.810117580328697, 0.819417453524928, 0.823567084626335, 
    0.815887030845177, 0.825390074182468, 0.825212368604804, 
    0.81716798619286, 0.81727885948728, 0.818299003069173, 0.823245274986844, 
    0.820081854229209, 0.823408384784109, 0.826040444985538, 
    0.820820014358501, 0.820826258542629, 0.827006439783196, 
    0.820709297168684, 0.820084976321273, 0.819800202498891, 
    0.820624025029188, 0.826099608630149, 0.822324726141792, 
    0.820336616941627, 0.821227915686655, 0.818601904538601, 
    0.821696600244678, 0.818426677121512, 0.826717548701904, 
    0.825044321999463, 0.818112399529126, 0.824236695321748, 
    0.826942651539714, 0.824167228773325, 0.82541356792525, 0.822491289753403, 
    0.819874391211561, 0.819250460625658, 0.817323798099926, 
    0.821578624190812, 0.817870086158814, 0.825725386870136, 
    0.822874272884271, 0.816425552700055, 0.819940189301808, 
    0.82299605398784, 0.825388337518758, 0.820417791335289, 0.826582323089385, 
    0.821508513710902, 0.821174996226171, 0.82254093101722, 0.819448381749436, 
    0.822714129074467, 0.821191211591828, 0.820277414270864, 
    0.819429571144751, 0.822763789851359, 0.822763731312133, 
    0.819991586742411, 0.820055745734325, 0.827342513480803, 
    0.831234123186201, 0.825290577011006, 0.832638284091957, 
    0.820857752646324, 0.81890433769422, 0.820184336901208, 0.827919554146521, 
    0.815570333631441, 0.828610141397988, 0.819114103254765, 
    0.827480334332351, 0.822500148689634, 0.81736963431404, 0.82105920563675, 
    0.826183261184387, 0.821860061277301, 0.82061875649883, 0.823462982369078, 
    0.825508499037069, 0.823598559216954, 0.824464061676304, 
    0.819882976964736, 0.819448596393266, 0.823760732386601, 
    0.816643143003837, 0.82393209621476, 0.822485689500763, 0.81812845879018, 
    0.826659341197987, 0.82141321185065, 0.829000734628263, 0.818377855406862, 
    0.816051330940041, 0.82370088578435, 0.822470644919631, 0.818152401333695, 
    0.821557257373249, 0.817913405186201, 0.818744018266736, 
    0.827750024547449, 0.822243239538923, 0.819124132975521, 
    0.824079010159444, 0.8290660644047, 0.821642080712012, 0.825816415366875, 
    0.820735249558965, 0.825385078835166, 0.822079173600963, 
    0.820529015865067, 0.826897381204787, 0.831229537613482, 
    0.824405268780125, 0.820309454740671, 0.826088681307925, 
    0.826481869777228, 0.8221652067504, 0.82391063183182, 0.828125534170439, 
    0.824224948450357, 0.816932931686596, 0.815232894018555, 
    0.820709706943267, 0.822268138223133, 0.825847850931343, 
    0.821965392858308, 0.823082067624202, 0.819686929096196, 
    0.815817798453659, 0.825148873057454, 0.822021824672364, 
    0.823632863203507, 0.826625407959867, 0.817275834960594, 
    0.82613625418575, 0.820587633143568, 0.822254986410314, 0.822916265022531, 
    0.82098060696904, 0.831116186158486, 0.824609824349539, 0.824857445276361, 
    0.817829869710415, 0.823796168131526, 0.821279391179559, 
    0.823256885266707, 0.825894077406965, 0.824445738898504, 
    0.82264790169656, 0.818659136388748, 0.822210750268383, 0.824766807041129, 
    0.819891718822516, 0.8256406220706, 0.817804697843149, 0.8266587753188, 
    0.822898488610843, 0.815129962545823, 0.827677279802359, 
    0.818975365288674, 0.826371679440446, 0.819570865323719, 
    0.825872281301744, 0.819051154073526, 0.824563441769315, 
    0.819102102713395, 0.819652312900438, 0.824884392833487, 
    0.819468128981741, 0.816195532567245, 0.826338819421473, 
    0.819973166399233, 0.822415735125456, 0.819754424824004, 
    0.8234823978791, 0.831280037452616, 0.820053989557539, 0.826140390957735, 
    0.821137257938348, 0.818511656564878, 0.816841239745294, 
    0.82299970293294, 0.816064502265936, 0.821653593426498, 0.816334660794844, 
    0.825465628810416, 0.823654756874105, 0.823042514620367, 
    0.822974823761806, 0.823954653329922, 0.824691525596237, 
    0.829786448122304, 0.819915212565297, 0.8153046435968, 0.821591288176746, 
    0.821957977889656, 0.821575482585673, 0.821725323491667, 
    0.818352390843466, 0.824423786688679, 0.82426684302324, 0.821928064345069, 
    0.821347940613438, 0.829053927271802, 0.823533990450457, 
    0.83035683482931, 0.8238705910011, 0.823828481784388, 0.820877285234799, 
    0.8227889812317, 0.821073137972585, 0.825547817883999, 0.821297362722002, 
    0.824531323247207, 0.818148147483258, 0.823643575881901, 
    0.827713554609527, 0.826012112000057, 0.81596921991876, 0.819472909685213, 
    0.819722833154932, 0.820335192487123, 0.817201782839452, 
    0.825018018373824, 0.817976510472043, 0.821824332836244, 
    0.818566800515957, 0.825082996914905, 0.822729817587088, 
    0.824610800003309, 0.824394692693259, 0.830116648384216, 
    0.820302195876622, 0.822141264206885, 0.818442131477229, 
    0.823518126320157, 0.824059653188647, 0.822955291173331, 
    0.820366686590818, 0.811924217927646, 0.823458357770208, 
    0.820645060124468, 0.828422620743398, 0.822802698923706, 
    0.821650003020624, 0.814701084661615, 0.822207218401735, 
    0.818497665689816, 0.826233565892768, 0.826461829848792, 
    0.825203295024743, 0.825585809841802, 0.819645932124782, 
    0.826542418850193, 0.82161002072913, 0.822356942229277, 0.81904935887059, 
    0.819793197304822, 0.822439306920539, 0.819449064707075, 
    0.816425455134678, 0.821037409531528, 0.825730518808966, 
    0.827112259191088, 0.817237452741283, 0.817989779363315, 
    0.827183540455522, 0.813749705157431, 0.819677172558497, 
    0.816566320025988, 0.825887618579008, 0.821068357269112, 
    0.831277325135136, 0.822205052450366, 0.816814097057412, 
    0.821200851051076, 0.823305199641396, 0.823481110016124, 
    0.827579851016889, 0.824184166122772, 0.821000803002079, 
    0.81895222278125, 0.820965523361756, 0.82894492723262, 0.820113523950583, 
    0.825358853261829, 0.827129606315118, 0.826202227893676, 
    0.824968181979253, 0.825618591808473, 0.822216877374058, 
    0.824300346973701, 0.825628933738435, 0.827636380396322, 
    0.818453761270167, 0.827212283215586, 0.819399267338655, 
    0.823180647681121, 0.823966712410519, 0.822736452032723, 
    0.826358352009948, 0.818355961736264, 0.820359310648316, 
    0.822201715714473, 0.819233562302362, 0.822873589926632, 
    0.812983407173412, 0.823137035957603, 0.823385515459741, 
    0.824483769882458, 0.816360671724352, 0.817665003736364, 
    0.823297511489689, 0.820083473814467, 0.82535549701286, 0.555991876961236, 
    0.555443990482592, 0.560904397337566, 0.556447430757049, 
    0.557347738952874, 0.560000625590498, 0.562224612717962, 
    0.557964724354458, 0.557220297477317, 0.556136098374493, 
    0.562724310657571, 0.554718043049662, 0.558557013129785, 
    0.558839991720177, 0.556494371557128, 0.559144418512987, 
    0.560669392158804, 0.557580614370313, 0.555308395678331, 
    0.559912036124539, 0.563396045984086, 0.564040546180949, 
    0.562198238097936, 0.560437958094989, 0.559512931760167, 
    0.560168747658607, 0.555509840981693, 0.556476924724468, 
    0.55752412191339, 0.559437830782589, 0.56083874045313, 0.556644293846655, 
    0.556833476887852, 0.561720203488153, 0.564366270586994, 
    0.55434174219037, 0.56283738162238, 0.562697871499323, 0.561515122531623, 
    0.560102101188101, 0.562554489082951, 0.558005297383307, 
    0.559648741691833, 0.564755070348598, 0.558099265034426, 
    0.563394991859794, 0.557709002406458, 0.558079344236593, 
    0.557331174142581, 0.558123079638316, 0.562074410762807, 
    0.561724161832431, 0.5608578867923, 0.562368619003813, 0.561151729316715, 
    0.554788002482226, 0.560920101638234, 0.561518607595607, 
    0.55998324329606, 0.560147234917966, 0.559647493952876, 0.557734150800268, 
    0.555226432136489, 0.5634025643445, 0.558332248015568, 0.558594509836722, 
    0.56156236451007, 0.558997852211, 0.560622107154875, 0.559097735865796, 
    0.558491463809052, 0.564535920059688, 0.557257105776554, 
    0.561709898885386, 0.561640993577113, 0.561271942511417, 
    0.564480567778019, 0.562875824889905, 0.556193774032152, 
    0.556569816738556, 0.562183630947042, 0.561693527689758, 
    0.558248305301587, 0.559999829619094, 0.561226141886592, 
    0.561555781611434, 0.55732276266099, 0.558955386060975, 0.560294898369726, 
    0.566843505697284, 0.567527761438851, 0.564370487084159, 
    0.565593249749452, 0.560513467814638, 0.560674017398042, 
    0.563546742732276, 0.559477822967441, 0.557893538695676, 
    0.562799863402702, 0.558714443365796, 0.55919219830995, 0.563016044933403, 
    0.561840093991746, 0.559403238295639, 0.55995067300673, 0.563221125889934, 
    0.560893576429024, 0.558728211519806, 0.560402246945524, 
    0.559897041744312, 0.55836856152177, 0.554176545854988, 0.566234157318628, 
    0.555527868658351, 0.55388732856981, 0.556774596516718, 0.561753419159703, 
    0.563045302260675, 0.557287782944708, 0.557923312328724, 
    0.559655561230617, 0.558697233173283, 0.561906073567291, 
    0.559750948722619, 0.560191594189168, 0.557670881830042, 
    0.563399746175476, 0.559942024884992, 0.560433591008638, 
    0.561125225620246, 0.563722673925237, 0.559704459690093, 
    0.558818478979536, 0.557237292542423, 0.5606893990076, 0.559265191038945, 
    0.560487867653275, 0.5611773940163, 0.557721028028477, 0.558309702663376, 
    0.559426235415384, 0.559059464700196, 0.561531988520285, 
    0.561192990753265, 0.560650912714593, 0.556801379878815, 
    0.5590153205564, 0.561488640347894, 0.555790259555949, 0.557216532747705, 
    0.561625891633184, 0.561038615326425, 0.554477164892705, 
    0.564566360587695, 0.561347065001736, 0.554439151879992, 
    0.554786410539419, 0.559782056145585, 0.560076178335629, 
    0.560578995622631, 0.55686396044134, 0.561784031789635, 0.561110575443869, 
    0.559178989487197, 0.563297754272097, 0.554603681320414, 
    0.561625611967555, 0.559029906194555, 0.560575639635091, 
    0.560028570640591, 0.563164310741901, 0.556636183543433, 
    0.562015422827969, 0.559161521141797, 0.561536807374189, 
    0.561231498559012, 0.559584311033614, 0.563477729860299, 
    0.560408507153051, 0.561993393781553, 0.561742146483607, 
    0.558128285721551, 0.559954072019751, 0.563115025053092, 
    0.558387191555165, 0.559727327733395, 0.559454868873177, 
    0.557006762013715, 0.564141526985517, 0.558768547908508, 
    0.554637262708555, 0.556347611640475, 0.557864819186921, 
    0.561083469390662, 0.5666178585607, 0.557752135451443, 0.557666256590805, 
    0.561574519208533, 0.559539456969377, 0.557592790581515, 
    0.557832614614181, 0.557823450186668, 0.561485521000501, 
    0.55805778847047, 0.556829324928908, 0.558993786303019, 0.554222669170922, 
    0.56037658224594, 0.558943919770213, 0.567236823134423, 0.559994257819268, 
    0.560841687698598, 0.56340525343708, 0.560970054222002, 0.556640507604302, 
    0.561564279143987, 0.559670168381512, 0.557453043818312, 
    0.56156673159642, 0.557657651494548, 0.559343045647325, 0.560033454032716, 
    0.560924124520734, 0.558690521198203, 0.563892065245044, 
    0.559566025204069, 0.562120641642444, 0.559097972505943, 
    0.560197316578178, 0.562172465834649, 0.563808380683951, 
    0.561983842124708, 0.558294751308631, 0.560315959342814, 
    0.559195489759269, 0.555071153174542, 0.560209277661975, 
    0.557132245829874, 0.562703550862852, 0.559891728097373, 
    0.559169050601021, 0.554858306118641, 0.562809436572287, 
    0.562197119435423, 0.555999557009645, 0.563462778505554, 
    0.560523987544812, 0.561214460468424, 0.5563678981549, 0.558713970085502, 
    0.561118427594203, 0.560464956584493, 0.561972504910391, 
    0.560207147900651, 0.557374500802232, 0.560788443665511, 
    0.56324917850373, 0.55879145897729, 0.565864546921675, 0.558709839639298, 
    0.556610863047699, 0.562999781301478, 0.559888415135315, 
    0.557837519519047, 0.561323852754584, 0.55979864246862, 0.561951766628413, 
    0.558789028037598, 0.557292107005577, 0.557044968641093, 
    0.556688889758004, 0.561021555723097, 0.556525285365429, 
    0.560619783778886, 0.551485861332058, 0.562006193862234, 
    0.5591958769886, 0.560727368994831, 0.556678778769902, 0.565776495274232, 
    0.557489787579327, 0.558067318614575, 0.556582810433903, 
    0.555021609332847, 0.558391257463146, 0.561518241879016, 
    0.556251944482845, 0.56136834110223, 0.560865997095522, 0.561466482225033, 
    0.560823767585644, 0.560054364416619, 0.564578708900823, 
    0.55659612682036, 0.559463947249727, 0.565345702642896, 0.557968790262439, 
    0.554721248448017, 0.557915546229352, 0.561832994787334, 
    0.553812743898008, 0.559123981409378, 0.560365653773694, 
    0.55836488284312, 0.562608851778551, 0.560907366095774, 0.558415588372811, 
    0.565333720046359, 0.556044109895512, 0.562177671917884, 
    0.559719303481136, 0.559853263317107, 0.558679721802401, 
    0.560195509507964, 0.562999415584888, 0.557845586796788, 
    0.562318730958266, 0.555697969898599, 0.563003610569313, 
    0.558209216651842, 0.564266623572345, 0.562192408145223, 
    0.558723564767828, 0.553848455047472, 0.555471161074021, 
    0.561510863008976, 0.555063107409543, 0.557736710816404, 
    0.559849735227642, 0.560015017613987, 0.560771599189589, 
    0.557670967881005, 0.55803294125503, 0.556502094631018, 0.556088189501086, 
    0.559586139616568, 0.559208483454616, 0.554433580080166, 
    0.555268726184589, 0.558942758082218, 0.557196074131355, 
    0.556899069234066, 0.560813032728064, 0.566664863899001, 
    0.559620194285003, 0.557720253569814, 0.557108216098578, 
    0.55984463670811, 0.563002319804874, 0.558584721539731, 0.560759143312758, 
    0.559037220526373, 0.560160314664276, 0.554751151157508, 
    0.556851397000806, 0.558816736447543, 0.559887683702133, 
    0.553599057845221, 0.566909721912977, 0.557093759536867, 
    0.550986593647262, 0.557129147995221, 0.559664230865095, 
    0.552443866698282, 0.561689332705333, 0.560640758701011, 
    0.560559655668795, 0.563816447961692, 0.565714732195852, 
    0.559919587096503, 0.557309725940161, 0.557970790947318, 
    0.558178195279838, 0.55587454647378, 0.55585172145596, 0.564105751297831, 
    0.55972614453266, 0.560445315452287, 0.560052492808183, 0.556463694388974, 
    0.564585291799459, 0.558537544099505, 0.562884150320533, 
    0.559017493343205, 0.564218026291237, 0.560810472711928, 
    0.557836766573125, 0.55946738928823, 0.560976400480491, 0.563574859884293, 
    0.56281354550575, 0.558491851038383, 0.556512549822969, 0.554822229252586, 
    0.561032419657121, 0.564095167029436, 0.556268853496989, 
    0.560826908445777, 0.556928692277929, 0.559872560245462, 
    0.557292451209427, 0.556203196612552, 0.5630911028855, 0.56182380884708, 
    0.564574363327214, 0.556311685363605, 0.558013579788453, 
    0.559816584094314, 0.560543284473167, 0.554445433600259, 
    0.562443526366725, 0.565891868102289, 0.561310385778943, 
    0.56116597075102, 0.557090812291399, 0.563378620664166, 0.560308322319886, 
    0.560128798499237, 0.558684798809192, 0.563601514169947, 
    0.564399916513356, 0.558671052167923, 0.557908188872053, 
    0.558186241044838, 0.559609954220458, 0.557463972290558, 
    0.558405714024857, 0.565619645882218, 0.553917295817523, 
    0.564656498970981, 0.557458981334729, 0.56496019433061, 0.5634112985172, 
    0.561640305169413, 0.557397713049383, 0.558767235631329, 
    0.55823832338993, 0.562425950457621, 0.556636011441508, 0.557441061221775, 
    0.562643702418389, 0.556776252997747, 0.55966909274448, 0.562822925060669, 
    0.566590903096677, 0.560828285261178, 0.559569036987759, 
    0.557351826373596, 0.563624339187768, 0.556420410754804, 
    0.560586331467189, 0.562297734523401, 0.556635710263139, 
    0.557813941555305, 0.553829502322967, 0.559423890526654, 
    0.558236860523566, 0.554226519951497, 0.557290859266619, 
    0.560228144335517, 0.557906188187173, 0.556000374493789, 
    0.562635398500502, 0.553865708265466, 0.563595426064346, 
    0.563290418427538, 0.558878585576886, 0.562172078605317, 
    0.562728527154737, 0.558966465122405, 0.557302239506418, 
    0.558228814758566, 0.560486103608543, 0.561285022257727, 
    0.560197854396694, 0.557330550273102, 0.558104664732327, 
    0.556642013496147, 0.559408272276949, 0.558287587565997, 
    0.56343244554125, 0.558103158840482, 0.564894946188246, 0.560131014311523, 
    0.558617162752617, 0.55887871465333, 0.55989329852744, 0.562812190203089, 
    0.563255116020146, 0.561978291837623, 0.560090806999265, 
    0.567330295992508, 0.560058882092154, 0.560602659637335, 
    0.561989951743051, 0.560652934912214, 0.56037557114713, 0.559465345577869, 
    0.556911654187341, 0.561385873985852, 0.557534512567119, 
    0.5568606044538, 0.561910483679123, 0.559735351985654, 0.557940393444793, 
    0.562142713714342, 0.562114983791656, 0.561136993089376, 
    0.562547583493205, 0.561079468020902, 0.56013729603179, 0.560911819233087, 
    0.559040641052135, 0.558016742161328, 0.558041245172918, 
    0.557529349509366, 0.557647583531928, 0.564021077150669, 
    0.559483093588898, 0.554696121566949, 0.556204917631803, 
    0.554069154253708, 0.565955180097996, 0.565680204247123, 
    0.560398245575765, 0.560199102135652, 0.561843127288176, 
    0.557013947269089, 0.553174697523337, 0.562973686347081, 
    0.557503727835262, 0.557906338776358, 0.564404563265335, 
    0.560992104781159, 0.558971068848902, 0.561490684058255, 
    0.559437379015036, 0.560613007265584, 0.557852944154087, 
    0.564379113693156, 0.55897971697064, 0.562307458282171, 0.557599007763561, 
    0.55622529019719, 0.563712971679208, 0.562078132466938, 0.560326306971062, 
    0.561210975404441, 0.556289591778966, 0.553382510597929, 
    0.554152021330657, 0.559764587800185, 0.559885639991772, 
    0.562803456030389, 0.561113307561931, 0.555885582509729, 
    0.560026914159561, 0.558500068905308, 0.563544268767102, 
    0.555207436386503, 0.560837148510323, 0.559296685691244, 
    0.557954312187987, 0.5585601970154, 0.561093623404244, 0.560625914909968, 
    0.556685512257723, 0.562894863665373, 0.555607594875166, 
    0.554534324244588, 0.561709102913983, 0.556748200383951, 
    0.558180927397899, 0.562455681065187, 0.559121399880501, 
    0.562528652281441, 0.556699667641065, 0.562379848654428, 
    0.563986721303865, 0.563670613092886, 0.559914725217118, 
    0.562502213123193, 0.562092137261095, 0.556946741467326, 
    0.557642097783065, 0.559962354424898, 0.557889214634808, 
    0.558907842904158, 0.560995977074475, 0.558745722890688, 
    0.560823165228906, 0.556059340915886, 0.559760629455907, 
    0.560287239834058, 0.555827046342445, 0.559755186732525, 
    0.558305421627989, 0.565649182875118, 0.55839441983602, 0.555003151401377, 
    0.56443493925512, 0.560880604246417, 0.558222016732524, 0.560987113825331, 
    0.558412705665565, 0.561484273261544, 0.557203474514136, 
    0.557038321204235, 0.559902527493175, 0.559250605400791, 
    0.560590311324208, 0.55549090976993, 0.564595811529633, 0.556301552862763, 
    0.565065477683307, 0.557678755493117, 0.560975131228794, 
    0.559568499169242, 0.557423743465559, 0.560606983698204, 
    0.559567767736061, 0.560197445654622, 0.560686279660207, 
    0.565400603157012, 0.559210355063051, 0.563346351553205, 
    0.55833868032502, 0.560417628555083, 0.558266569618391, 0.563365132175784, 
    0.561099388818736, 0.561607713367342, 0.560536916701937, 
    0.552186983062288, 0.553446704616002, 0.562106271131696, 
    0.560652504657401, 0.56546329128324, 0.560925522848876, 0.557689232197809, 
    0.563376878132174, 0.559847024622321, 0.563937865869869, 
    0.554184096826953, 0.562878513982486, 0.563983731032916, 
    0.555635690514443, 0.558514353365094, 0.561121826607225, 
    0.558097479476953, 0.565770364143149, 0.561287711350307, 
    0.557049314214703, 0.558681937614687, 0.558927484036363, 
    0.560325016206623, 0.557640376763814, 0.561955445307063, 
    0.564892257095666, 0.560577489730786, 0.558383276236368, 
    0.558840916768024, 0.558357955740634, 0.560172576926441, 
    0.562249094216812, 0.560963794014476, 0.559492171965448, 
    0.553111062836521, 0.556826571298106, 0.557912168729072, 
    0.559201384250204, 0.557858365364729, 0.562222009676345, 
    0.556088124962864, 0.559101737235555, 0.559805053265331, 
    0.560915325809812, 0.556383946659418, 0.558242432323392, 
    0.562204111076131, 0.557543913634779, 0.567032538149296, 
    0.561999567938117, 0.561344246832712, 0.555294519960618, 
    0.56303676170264, 0.560377335191862, 0.561387207775771, 0.562331853730057, 
    0.554013608357373, 0.558133577855748, 0.555112264021907, 
    0.555184998598015, 0.559883725357855, 0.55635417302637, 0.556465006666153, 
    0.564259008062158, 0.561119976511529, 0.559509919976477, 
    0.562998684151706, 0.563651208600828, 0.560328243117719, 
    0.563090608092465, 0.562771122381206, 0.556374072311464, 
    0.557566308397787, 0.56469104843245, 0.558465799109467, 0.565039210626984, 
    0.553767222938812, 0.559373679789998, 0.561305007593782, 
    0.558617614520171, 0.557771410867058, 0.563007160171518, 
    0.562097450908033, 0.557889666402361, 0.561730551116402, 
    0.562685953441008, 0.562210070105289, 0.5598060428514, 0.559736771826536, 
    0.559655109463063, 0.557576591487813, 0.563450451705166, 
    0.564452622727927, 0.553013072302901, 0.56275315924277, 0.560113976220935, 
    0.5552704256911, 0.56257524887767, 0.556321774838965, 0.563574429629481, 
    0.55864846379025, 0.562109713170199, 0.557877361114714, 0.55619306411171, 
    0.561628387111098, 0.55837727418173, 0.563100460927678, 0.562307372231208, 
    0.560408119923719, 0.559435421355637, 0.558057078550029, 
    0.560761703328894, 0.558830504601554, 0.560624129352495, 
    0.557162793921584, 0.560912400077085, 0.557059037973472, 
    0.55959896120999, 0.560670123591986, 0.564355170012823, 0.561765530832684, 
    0.563299303189423, 0.561589685690684, 0.557951924273776, 
    0.563453420463375, 0.553712924781433, 0.561985111376406, 
    0.557998112127932, 0.558235462195424, 0.56187111536375, 0.557204485612946, 
    0.559656572329427, 0.559274764208531, 0.558447749920069, 
    0.559829921993512, 0.559164683514671, 0.559515405725341, 
    0.554418521161717, 0.562641443580622, 0.560149407704771, 
    0.557941748747453, 0.56179795053283, 0.563471189987144, 0.561176017200899, 
    0.556021629081542, 0.558409736907357, 0.55957613619217, 0.560479047429612, 
    0.561083189725033, 0.558370067413615, 0.555756699680549, 
    0.562184340867482, 0.56105487895835, 0.561047521601051, 0.557970661870874, 
    0.559294835595549, 0.563038138518041, 0.559202825603827, 
    0.559310496870735, 0.556686609407496, 0.559665478604052, 
    0.56306057630653, 0.558194243784356, 0.559759768946282, 0.557832550075959, 
    0.56070583474145, 0.559307915341858, 0.5614250701993, 0.557838121875786, 
    0.562471449904077, 0.564520043657095, 0.553404926873677, 
    0.556767949079859, 0.555165056287441, 0.558476856658157, 
    0.561938342678253, 0.558840916768024, 0.560730918597037, 
    0.556865337256741, 0.558059531002462, 0.564719617352022, 
    0.562392799324294, 0.556250481616481, 0.561930963808213, 
    0.558099437136351, 0.566277677592945, 0.559829341149514, 
    0.560697208132453, 0.558085819571525, 0.55781073615695, 0.559716313210187, 
    0.564474952952712, 0.561037195485543, 0.558225071541695, 
    0.562613584581492, 0.564684250406408, 0.558014892065632, 
    0.560764370908734, 0.562602182828952, 0.560464784482568, 
    0.556459714531955, 0.565055753924537, 0.555439365243354, 
    0.561156290017731, 0.558762008035353, 0.559022548837256, 
    0.559619677979227, 0.561141704379576, 0.558460937230082, 
    0.556648617907524, 0.558943919770213, 0.565937647214373, 
    0.560819077808184, 0.565206493698208, 0.557294580970751, 
    0.555649222028307, 0.559086699829847, 0.56235138729856, 0.560014608871915, 
    0.557415654675078, 0.557687855382408, 0.565606630674131, 
    0.554540692015817, 0.559567574121395, 0.558375187445888, 
    0.56082366002194, 0.556695752322268, 0.563765936046666, 0.561843105775435, 
    0.562250944312507, 0.55754494624633, 0.560182300685211, 0.560172103646147, 
    0.559341281602592, 0.556256225518232, 0.557307251974988, 
    0.563860936309337, 0.561042896361813, 0.561993737985403, 
    0.560218442089488, 0.563367477064514, 0.557494757022415, 
    0.559161435090834, 0.56177176952747, 0.558769322367171, 0.556393283188856, 
    0.56342304447359, 0.555238307169323, 0.560172619951922, 0.561212997602061, 
    0.558070567038411, 0.565119496175056, 0.562190601075009, 
    0.560248301773498, 0.561333662564316, 0.559422298583846, 
    0.560189507453326, 0.560563829140479, 0.559082289718016, 
    0.558931334816938, 0.561375268204716, 0.559087861517842, 
    0.558776550648026, 0.560333148022586, 0.560864620280121, 
    0.560137188468087, 0.56056991724608, 0.565514427067743, 0.557932820960087, 
    0.560739609744256, 0.561170617502998, 0.558813617100151, 
    0.560170597754302, 0.559159671046101, 0.56277865184043, 0.557968639673254, 
    0.562042356779252, 0.560768071100124, 0.560375678710833, 
    0.562392261505778, 0.555674886727891, 0.5656244001979, 0.559475155387602, 
    0.557705969110028, 0.559842162742936, 0.559114773956384, 
    0.561374300131387, 0.555957198423323, 0.559785734824235, 
    0.560898674948556, 0.558355223622573, 0.561156160941287, 
    0.56162946274813, 0.557452226334167, 0.556415054082385, 0.563480289876436, 
    0.558093908362007, 0.560563807627738, 0.560168898247792, 
    0.562913923953581, 0.55963957726432, 0.564076042203006, 0.559062734636773, 
    0.556511409647715, 0.560875505726886, 0.56241919545706, 0.561459124867734, 
    0.562632795458884, 0.551981751516573, 0.560746579872224, 
    0.562963532333499, 0.560975626021828, 0.561711297213528, 
    0.560617998221413, 0.557455754423633, 0.557278016160457, 
    0.560281087190234, 0.558031134184816, 0.55750531977807, 0.559394805301307, 
    0.563762730648311, 0.558718831964886, 0.562434146811805, 
    0.560555030429556, 0.557901821100823, 0.565296567543272, 
    0.558185402047953, 0.558436197578345, 0.557077323803017, 
    0.555512099819461, 0.561723989730506, 0.55907673943093, 0.560851626584774, 
    0.560005207804254, 0.566496548216226, 0.556284643848619, 
    0.560548598120105, 0.559062433458404, 0.560406872184762, 
    0.553945649609688, 0.559026937436347, 0.562611003052615, 
    0.556592878396523, 0.561362790815144, 0.563505029528173, 
    0.560473152938677, 0.56123207940301, 0.562828152656645, 0.560818927219, 
    0.564081915181201, 0.55989127632982, 0.558464379268585, 0.562113305797886, 
    0.559040189284582, 0.557328205384372, 0.564516644644074, 
    0.555895822574274, 0.557702699173451, 0.564114248830385, 
    0.559540123864337, 0.560649342284527, 0.563820922611745, 
    0.563830753934218, 0.556082445599334, 0.561047371011866, 
    0.554182182193036, 0.55960769538269), diameter = c(78, 75, 
    65, 65, 65, 75, 65, 64, 65, 65, 31, 42, 65, 73, 79, 65, 70, 
    65, 64, 79, 65, 73, 65, 65, 79, 66, 65, 33, 67, 79, 65, 65, 
    63, 65, 65, 69, 65, 79, 65, 69, 65, 73, 79, 33, 73, 75, 65, 
    65, 69, 41, 65, 73, 75, 75, 79, 65, 54, 79, 65, 44, 65, 75, 
    65, 62, 65, 65, 44, 65, 58, 65, 65, 65, 72, 75, 80, 65, 65, 
    69, 65, 33, 65, 79, 68, 33, 65, 67, 65, 65, 79, 65, 65, 33, 
    65, 65, 65, 73, 65, 79, 79, 75, 79, 65, 66, 65, 79, 66, 65, 
    51, 33, 65, 65, 65, 65, 65, 70, 33, 75, 67, 65, 65, 64, 68, 
    65, 65, 67, 79, 65, 75, 65, 65, 31, 65, 67, 65, 41, 65, 37, 
    79, 69, 65, 65, 65, 73, 44, 67, 79, 33, 75, 65, 65, 68, 30, 
    72, 73, 79, 64, 65, 65, 69, 75, 65, 69, 65, 65, 31, 67, 79, 
    44, 33, 73, 33, 65, 26, 65, 79, 75, 64, 65, 65, 65, 75, 33, 
    73, 65, 65, 33, 79, 65, 69, 65, 79, 75, 69, 75, 65, 65, 69, 
    33, 69, 65, 30, 65, 33, 67, 80, 65, 65, 65, 65, 65, 65, 75, 
    79, 65, 65, 31, 65, 44, 65, 36, 65, 65, 65, 65, 65, 79, 67, 
    65, 65, 65, 33, 79, 69, 47, 73, 65, 69, 73, 65, 69, 65, 67, 
    36, 66, 65, 69, 43, 76, 30, 66, 65, 65, 65, 65, 33, 79, 79, 
    79, 33, 65, 78, 65, 65, 64, 65, 66, 65, 75, 79, 65, 79, 65, 
    65, 71, 75, 29, 65, 79, 33, 32, 65, 79, 75, 65, 75, 65, 73, 
    69, 62, 42, 37, 73, 65, 65, 33, 65, 65, 69, 34, 65, 65, 44, 
    65, 65, 79, 79, 33, 65, 65, 65, 79, 37, 65, 33, 65, 65, 76, 
    30, 65, 65, 75, 29, 65, 69, 65, 65, 69, 33, 79, 37, 65, 65, 
    64, 33, 65, 65, 65, 75, 70, 69, 69, 65, 65, 65, 37, 33, 68, 
    65, 79, 65, 65, 47, 37, 79, 64, 65, 45, 65, 45, 65, 64, 65, 
    79, 66, 65, 65, 65, 69, 65, 33, 65, 73, 64, 79, 75, 60, 65, 
    79, 64, 79, 66, 65, 73, 69, 65, 65, 79, 65, 50, 65, 65, 65, 
    69, 69, 65, 65, 67, 69, 65, 65, 79, 69, 67, 65, 30, 79, 65, 
    33, 65, 65, 45, 65, 65, 65, 67, 75, 67, 65, 65, 79, 65, 65, 
    79, 75, 65, 33, 65, 37, 47, 73, 65, 65, 65, 79, 79, 65, 79, 
    41, 37, 33, 73, 33, 76, 65, 65, 65, 33, 74, 65, 65, 41, 65, 
    79, 32, 65, 33, 65, 65, 64, 79, 75, 65, 68, 79, 36, 65, 79, 
    33, 66, 73, 65, 65, 64, 65, 65, 65, 79, 65, 39, 65, 32, 64, 
    75, 64, 65, 73, 65, 75, 65, 65, 69, 65, 65, 65, 65, 67, 67, 
    79, 65, 33, 65, 35, 75, 33, 65, 73, 65, 33, 65, 33, 65, 63, 
    33, 69, 65, 65, 65, 65, 44, 65, 79, 65, 79, 65, 69, 65, 73, 
    36, 65, 69, 67, 65, 69, 79, 52, 64, 79, 68, 65, 65, 79, 65, 
    73, 65, 75, 65, 44, 44, 33, 33, 65, 79, 65, 100, 65, 65, 
    65, 79, 65, 65, 65, 65, 65, 55, 42, 65, 65, 33, 75, 67, 67, 
    73, 79, 65, 65, 69, 33, 79, 63, 65, 65, 65, 65, 79, 79, 73, 
    75, 30, 65, 64, 79, 65, 64, 70, 66, 65, 33, 79, 65, 65, 65, 
    33, 65, 65, 65, 65, 33, 66, 65, 65, 51, 65, 65, 65, 65, 79, 
    69, 79, 67, 67, 36, 65, 79, 33, 65, 66, 66, 33, 75, 73, 65, 
    70, 79, 65, 33, 64, 65, 65, 65, 41, 75, 68, 79, 33, 66, 65, 
    65, 33, 75, 65, 64, 65, 65, 34, 65, 64, 65, 75, 33, 65, 79, 
    50, 67, 64, 36, 79, 67, 73, 30, 69, 33, 33, 65, 65, 65, 33, 
    65, 33, 73, 65, 79, 65, 65, 65, 65, 34, 65, 67, 42, 64, 76, 
    64, 33, 64, 46, 65, 41, 65, 65, 65, 69, 65, 75, 73, 65, 75, 
    36, 79, 76, 65, 79, 79, 33, 76, 30, 69, 67, 65, 65, 75, 65, 
    33, 47, 73, 65, 65, 33, 67, 65, 73, 79, 77, 62, 75, 79, 65, 
    65, 33, 33, 65, 65, 64, 67, 79, 65, 65, 37, 65, 65, 65, 65, 
    73, 65, 69, 65, 65, 65, 65, 67, 72, 64, 67, 65, 67, 65, 79, 
    65, 31, 48, 79, 73, 67, 65, 33, 65, 33, 34, 33, 65, 65, 79, 
    79, 75, 65, 42, 65, 68, 67, 79, 33, 33, 64, 79, 79, 65, 30, 
    58, 79, 52, 33, 65, 79, 67, 65, 33, 65, 65, 47, 65, 79, 73, 
    31, 65, 79, 64, 33, 67, 67, 67, 73, 65, 65, 73, 65, 79, 65, 
    33, 65, 65, 73, 30, 65, 79, 79, 69, 65, 65, 67, 65, 65, 65, 
    67, 33, 67, 65, 33, 65, 79, 69, 67, 75, 65, 70, 65, 65, 65, 
    65, 65, 65, 65, 65, 28, 76, 65, 64, 65, 79, 64, 30, 65, 65, 
    65, 79, 64, 64, 79, 33, 73, 65, 33, 33, 65, 65, 31, 65, 79, 
    75, 65, 67, 32, 37, 33, 67, 70, 65, 64, 65, 65, 65, 65, 65, 
    65, 64, 65, 30, 33, 65, 73, 79, 65, 65, 65, 65, 73, 79, 47, 
    73, 58, 65, 69, 75, 65, 65, 44, 67, 65, 33, 33, 73, 33, 66, 
    65, 64, 75, 65, 69, 75, 33, 65, 33, 79, 65, 52, 65, 64, 64, 
    79, 68, 65, 33, 65, 73, 76, 69, 64, 64, 30, 65, 65, 69, 65, 
    65, 65, 66, 67, 65, 65, 79, 67, 65, 73, 65, 65, 66, 65, 65, 
    65, 67, 65, 66, 70, 64, 65, 69, 65, 67, 65, 33, 65, 65, 79, 
    65, 67, 66, 79, 65, 75, 76, 65, 65, 63, 74, 76, 81, 76, 74, 
    74, 63, 64, 75, 74, 62, 64, 63, 74, 62, 74, 74, 72, 72, 73, 
    74, 74, 74, 75, 60, 74, 70, 58, 74, 74, 63, 77, 72, 75, 65, 
    65, 74, 77, 80, 63, 74, 74, 75, 74, 74, 75, 75, 71, 65, 74, 
    74, 74, 74, 76, 73, 72, 72, 65, 74, 77, 69, 74, 80, 74, 63, 
    75, 74, 55, 74, 74, 63, 77, 65, 74, 64, 74, 74, 63, 76, 74, 
    75, 74, 74, 74, 74, 78, 74, 74, 70, 74, 74, 74, 63, 74, 75, 
    76, 74, 74, 79, 74, 77, 78, 75, 74, 74, 66, 72, 63, 75, 75, 
    63, 72, 63, 67, 72, 78, 77, 67, 62, 58, 75, 74, 74, 74, 63, 
    73, 72, 70, 80, 79, 76, 76, 74, 63, 75, 74, 71, 64, 75, 63, 
    75, 74, 60, 74, 74, 65, 74, 74, 68, 74, 70, 75, 74, 70, 74, 
    72, 74, 59, 72, 58, 65, 74, 74, 74, 74, 66, 74, 74, 74, 76, 
    76, 74, 74, 75, 77, 64, 74, 75, 65, 74, 76, 77, 74, 74, 74, 
    80, 74, 63, 74, 64, 75, 75, 75, 74, 63, 75, 74, 76, 74, 75, 
    74, 77, 74, 64, 74, 65, 74, 72, 82, 76, 77, 74, 78, 78, 66, 
    74, 63, 76, 74, 74, 75, 63, 74, 74, 74, 78, 64, 75, 67, 77, 
    75, 76, 66, 72, 64, 56, 74, 79, 76, 76, 79, 74, 72, 70, 72, 
    78, 63, 78, 63, 77, 74, 64, 76, 74, 74, 74, 74, 77, 65, 63, 
    72, 74, 77, 74, 64, 76, 72, 72, 72, 74, 74, 71, 63, 74, 73, 
    79, 78, 65, 75, 75, 75, 63, 75, 76, 63, 75, 74, 78, 74, 63, 
    74, 65, 65, 63, 74, 74, 74, 77, 74, 63, 66, 76, 74, 74, 76, 
    77, 63, 74, 74, 58, 74, 71, 77, 74, 75, 74, 80, 76, 56, 73, 
    64, 63, 74, 63, 71, 63, 77, 55, 71, 65, 76, 74, 74, 75, 75, 
    59, 63, 74, 74, 79, 74, 58, 75, 71, 74, 74, 63, 74, 74, 66, 
    74, 74, 74, 55, 79, 72, 71, 73, 76, 76, 71, 63, 73, 74, 74, 
    80, 59, 77, 62, 63, 74, 76, 79, 74, 66, 70, 75, 74, 56, 72, 
    75, 58, 75, 74, 75, 67, 76, 75, 74, 74, 75, 74, 74, 67, 74, 
    74, 64, 70, 61, 77, 74, 74, 75, 77, 74, 74, 63, 74, 74, 74, 
    76, 60, 77, 83, 74, 79, 74, 63, 77, 75, 63, 63, 74, 76, 74, 
    75, 63, 71, 74, 77, 74, 74, 62, 63, 75, 76, 75, 75, 74, 74, 
    74, 77, 74, 77, 76, 75, 77, 74, 75, 74, 78, 63, 72, 73, 74, 
    74, 76, 75, 55, 63, 67, 58, 76, 74, 75, 65, 74, 63, 78, 63, 
    75, 74, 74, 79, 63, 76, 73, 74, 74, 74, 74, 79, 78, 74, 74, 
    78, 68, 78, 63, 74, 60, 63, 55, 75, 63, 76, 77, 77, 74, 66, 
    74, 74, 65, 76, 65, 75, 74, 74, 63, 74, 79, 74, 74, 74, 74, 
    74, 58, 74, 74, 75, 75, 64, 65, 74, 77, 63, 74, 69, 75, 75, 
    67, 78, 74, 75, 75, 64, 75, 75, 63, 77, 74, 79, 75, 74, 63, 
    63, 75, 74, 74, 70, 76, 78, 74, 71, 75, 63, 63, 74, 74, 76, 
    74, 75, 74, 74, 77, 60, 80, 80, 76, 69, 68, 71, 72, 80, 72, 
    74, 79, 74, 77, 75, 74, 74, 74, 74, 65, 75, 80, 74, 89, 56, 
    79, 63, 63, 75, 74, 76, 65, 63, 78, 74, 78, 74, 74, 63, 74, 
    74, 79, 67, 64, 76, 74, 74, 73, 74, 75, 71, 74, 68, 76, 60, 
    74, 79, 74, 76, 75, 66, 76, 74, 75, 71, 64, 80, 76, 74, 65, 
    77, 69, 75, 76, 74, 63, 74, 73, 74, 77, 63, 66, 76, 74, 74, 
    77, 65, 60, 71, 63, 63, 77, 74, 75, 74, 74, 74, 73, 63, 66, 
    76, 72, 74, 74, 63, 74, 72, 67, 63, 64, 75, 73, 74, 75, 77, 
    74, 57, 74, 63, 74, 74, 63, 64, 74, 74, 75, 75, 74, 77, 76, 
    65, 63, 76, 72, 76, 79, 76, 74, 74, 74, 74, 74, 84, 64, 74, 
    74, 77, 75, 75, 72, 74, 63, 75, 77, 79, 66, 75, 55, 72, 74, 
    63, 74, 66, 76, 75, 74, 74, 74, 70, 63, 74, 80, 76, 74, 74, 
    75, 74, 79, 75, 63, 74, 63, 63, 74, 59, 78, 64, 74, 74, 77, 
    72, 76, 77, 76, 74, 78, 72, 75, 74, 75, 58, 74, 63, 74, 74, 
    71, 74, 75, 75, 78, 79, 74, 72, 74, 65, 74, 63, 77, 79, 72, 
    74, 74, 74, 74, 74, 74, 75, 67, 77, 74, 74, 72, 74, 74, 77, 
    74, 71, 75, 74, 77, 75, 75, 74, 74, 74, 63, 74, 74, 63, 80, 
    79, 63, 65, 74, 78, 74, 75, 59, 71, 67, 77, 75, 74, 78, 74, 
    75, 74, 63, 76, 75, 67, 63, 78, 63, 66, 74, 74, 75, 79, 84, 
    74, 63, 63, 77, 74, 71, 66, 76, 77, 75, 74, 74, 71, 55, 72, 
    74, 65, 74, 75, 65, 74, 77, 63, 72, 76, 66, 74, 72, 89, 74, 
    74, 66, 74, 74, 75, 76, 77, 65, 63, 74, 65, 74, 74, 55, 73, 
    75, 64, 75, 72, 74, 74, 78, 74, 77, 63, 74, 74, 58, 74, 74, 
    66, 76, 56, 65, 75, 84, 71, 73, 75, 67, 74, 74, 56, 74, 73, 
    74, 74, 63, 63, 74, 74, 57, 76, 74, 71, 76, 60, 75, 74, 74, 
    74, 68, 79, 76, 63, 71, 63, 75, 77, 63, 56, 76, 74, 60, 76, 
    76, 63, 74, 73, 77, 74, 74, 75, 76, 75, 65, 64, 74, 76, 74, 
    62, 75, 74, 74, 74, 77, 75, 75, 74, 75, 74, 74, 74, 76, 82, 
    74, 74, 74, 74, 74, 74, 78, 63, 74, 77, 74, 74, 74, 78, 63, 
    74, 77, 75, 63, 33, 50, 38, 58, 47, 53, 40, 42, 40, 41, 40, 
    54, 52, 46, 41, 42, 42, 51, 38, 38, 51, 35, 42, 36, 53, 51, 
    39, 56, 45, 48, 41, 34, 41, 38, 50, 42, 38, 35, 47, 35, 41, 
    47, 36, 44, 41, 39, 43, 50, 39, 33, 41, 42, 37, 35, 41, 49, 
    41, 39, 37, 31, 32, 38, 50, 45, 41, 39, 39, 43, 40, 42, 55, 
    51, 33, 59, 50, 42, 40, 38, 47, 43, 45, 37, 54, 35, 44, 62, 
    60, 61, 56, 35, 40, 41, 42, 51, 48, 42, 48, 46, 46, 45, 38, 
    34, 34, 48, 43, 32, 38, 42, 47, 50, 53, 39, 42, 35, 47, 34, 
    52, 51, 57, 40, 52, 62, 42, 46, 40, 55, 37, 45, 48, 47, 37, 
    36, 41, 43, 49, 55, 54, 54, 46, 50, 34, 46, 31, 48, 51, 50, 
    38, 43, 34, 39, 49, 47, 61, 39, 60, 39, 43, 38, 43, 56, 36, 
    37, 35, 36, 38, 42, 46, 35, 43, 47, 36, 48, 52, 39, 40, 37, 
    40, 41, 35, 52, 34, 44, 51, 41, 36, 36, 34, 53, 53, 40, 40, 
    50, 46, 40, 43, 42, 49, 45, 51, 40, 41, 37, 49, 57, 45, 58, 
    53, 32, 60, 36, 35, 29, 36, 39, 41, 42, 52, 35, 37, 49, 48, 
    36, 43, 43, 30, 44, 50, 41, 56, 39, 38, 47, 42, 53, 54, 42, 
    40, 35, 38, 49, 43, 37, 40, 37, 33, 38, 36, 48, 41, 42, 42, 
    41, 36, 55, 50, 52, 37, 56, 39, 43, 60, 37, 46, 43, 54, 40, 
    50, 38, 35, 40, 51, 44, 49, 42, 48, 48, 44, 46, 40, 37, 39, 
    53, 44, 49, 57, 53, 38, 44, 42, 49, 48, 39, 36, 39, 40, 40, 
    47, 49, 55, 38, 37, 43, 38, 48, 42, 37, 42, 41, 38, 50, 40, 
    31, 49, 35, 52, 50, 45, 45, 53, 44, 51, 58, 44, 39, 36, 41, 
    46, 38, 48, 42, 42, 41, 35, 40, 52, 37, 48, 45, 42, 55, 43, 
    48, 41, 36, 35, 55, 46, 46, 46, 35, 57, 50, 36, 41, 39, 35, 
    38, 35, 44, 57, 39, 42, 43, 41, 42, 39, 46, 39, 38, 33, 39, 
    53, 40, 44, 42, 47, 43, 43, 61, 50, 35, 43, 44, 46, 41, 43, 
    53, 39, 42, 53, 40, 44, 43, 51, 40, 32, 43, 45, 47, 36, 39, 
    38, 44, 37, 40, 46, 40, 43, 39, 43, 37, 39, 36, 54, 36, 38, 
    42, 42, 46, 38, 43, 41, 45, 54, 42, 37, 39, 44, 48, 46, 39, 
    42, 52, 51, 39, 42, 37, 38, 43, 38, 36, 51, 36, 39, 33, 41, 
    37, 40, 41, 34, 43, 50, 35, 36, 39, 42, 43, 37, 44, 48, 40, 
    37, 41, 36, 40, 51, 48, 39, 41, 39, 51, 33, 38, 51, 38, 41, 
    43, 38, 36, 55, 40, 45, 35, 42, 41, 43, 44, 50, 49, 33, 44, 
    40, 43, 42, 53, 40, 41, 35, 44, 34, 47, 47, 38, 46, 47, 36, 
    42, 33, 40, 59, 42, 39, 58, 41, 43, 37, 40, 37, 42, 46, 39, 
    41, 44, 47, 45, 41, 32, 37, 51, 39, 50, 47, 35, 40, 40, 44, 
    43, 33, 43, 53, 40, 34, 35, 64, 41, 42, 41, 39, 52, 42, 33, 
    45, 48, 41, 42, 42, 37, 39, 55, 53, 50, 43, 41, 48, 45, 44, 
    38, 48, 44, 41, 39, 45, 45, 44, 37, 55, 36, 41, 38, 46, 43, 
    39, 40, 40, 34, 41, 42, 43, 47, 56, 36, 38, 38, 42, 39, 41, 
    44, 40, 42, 37, 44, 44, 37, 45, 36, 50, 41, 40, 42, 41, 37, 
    42, 39, 44, 44, 42, 54, 44, 47, 35, 37, 44, 37, 40, 42, 36, 
    37, 44, 45, 44, 57, 42, 41, 35, 45, 40, 41, 42, 59, 45, 50, 
    46, 41, 36, 42, 48, 36, 61, 39, 40, 38, 37, 41, 40, 41, 39, 
    60, 44, 32, 44, 55, 51, 40, 42, 39, 49, 39, 38, 56, 48, 54, 
    52, 57, 50, 36, 46, 39, 53, 44, 50, 37, 50, 34, 40, 41, 46, 
    39, 43, 43, 51, 37, 42, 56, 40, 41, 38, 50, 31, 42, 58, 40, 
    40, 34, 53, 37, 37, 47, 40, 40, 54, 43, 39, 36, 46, 52, 39, 
    40, 57, 54, 34, 34, 41, 37, 44, 43, 34, 44, 39, 44, 39, 55, 
    39, 40, 45, 41, 40, 45, 38, 30, 33, 46, 44, 41, 36, 40, 43, 
    41, 43, 38, 50, 38, 37, 39, 34, 40, 41, 41, 46, 34, 36, 37, 
    41, 46, 49, 35, 39, 37, 51, 46, 32, 52, 65, 45, 52, 49, 35, 
    56, 50, 39, 41, 40, 48, 37, 47, 45, 40, 34, 51, 49, 43, 59, 
    42, 37, 35, 45, 32, 43, 55, 47, 41, 42, 44, 43, 33, 40, 44, 
    44, 46, 34, 35, 44, 41, 34, 39, 45, 41, 46, 41, 41, 35, 38, 
    51, 49, 40, 44, 43, 48, 49, 41, 45, 35, 40, 44, 43, 37, 48, 
    38, 46, 36, 45, 39, 33, 52, 41, 44, 45, 31, 39, 39, 43, 42, 
    41, 39, 43, 41, 52, 47, 36, 42, 40, 35, 43, 35, 35, 41, 35, 
    37, 39, 35, 52, 35, 40, 42, 54, 38, 38, 37, 39, 35, 44, 48, 
    36, 45, 41, 39, 40, 42, 39, 40, 47, 43, 42, 40, 35, 43, 57, 
    44, 40, 60, 37, 37, 42, 41, 42, 38, 42, 36, 53, 42, 50, 33, 
    46, 38, 39, 43, 42, 41, 37, 59, 39, 39, 36, 43, 41, 47, 36, 
    51, 37, 49, 45, 52, 44, 34, 47, 50, 42, 39, 61, 42, 36, 42, 
    44, 48, 51, 39, 41, 30, 47, 30, 47, 42, 42, 39, 41, 42, 42, 
    33, 32, 42, 40, 40, 38, 42, 38, 35, 35, 53, 38, 39, 42, 31, 
    41, 49, 49, 39, 44, 43, 55, 39, 39, 31, 34, 38, 42, 41, 36, 
    47, 37, 38, 48, 44, 42, 36, 34, 44, 48, 54, 41, 48, 42, 29, 
    38, 33, 34, 28, 28, 30, 37, 34, 30, 33, 31, 35, 34, 32, 32, 
    31, 31, 26, 33, 36, 32, 32, 29, 31, 31, 35, 26, 36, 33, 29, 
    31, 28, 27, 31, 36, 29, 27, 31, 30, 30, 31, 31, 31, 30, 33, 
    32, 33, 29, 29, 33, 39, 32, 27, 33, 39, 42, 35, 29, 31, 35, 
    34, 34, 32, 31, 33, 31, 35, 28, 28, 34, 30, 33, 34, 29, 28, 
    32, 31, 34, 33, 32, 38, 29, 30, 29, 32, 31, 32, 32, 31, 26, 
    34, 32, 34, 30, 34, 30, 31, 33, 32, 29, 34, 29, 32, 30, 34, 
    29, 30, 35, 31, 34, 43, 29, 33, 31, 30, 33, 28, 30, 38, 29, 
    30, 29, 31, 28, 28, 30, 33, 36, 36, 31, 31, 34, 32, 30, 29, 
    28, 32, 31, 30, 30, 31, 32, 35, 30, 27, 33, 35, 34, 31, 30, 
    32, 36, 32, 27, 35, 28, 32, 30, 33, 35, 33, 29, 30, 34, 30, 
    27, 32, 37, 30, 28, 32, 29, 29, 34, 32, 43, 31, 32, 28, 29, 
    29, 37, 33, 34, 31, 33, 32, 27, 29, 30, 36, 31, 26, 30, 35, 
    38, 33, 30, 33, 34, 33, 31, 38, 32, 30, 30, 32, 30, 32, 29, 
    29, 32, 34, 32, 34, 34, 35, 30, 39, 30, 33, 34, 30, 33, 31, 
    37, 35, 33, 29, 32, 31, 32, 31, 30, 30, 29, 32, 30, 32, 34, 
    33, 34, 30, 31, 31, 35, 28, 30, 31, 33, 31, 37, 30, 31, 35, 
    28, 32, 29, 30, 30, 35, 31, 29, 35, 36, 29, 31, 30, 28, 30, 
    33, 30, 29, 33, 34, 35, 35, 28, 30, 29, 32, 32, 30, 33, 29, 
    31, 31, 30, 33, 27, 28, 33, 31, 32, 31, 37, 38, 33, 33, 36, 
    31, 31, 31, 31, 30, 31, 32, 43, 31, 30, 41, 31, 28, 38, 28, 
    32, 30, 31, 29, 29, 38, 28, 35, 32, 31, 36, 30, 31, 30, 31, 
    28, 27, 38, 29, 30, 35, 34, 35, 28, 29, 35, 28, 38, 29, 33, 
    29, 33, 30, 31, 31, 29, 30, 35, 31, 35, 34, 33, 30, 28, 29, 
    39, 29, 34, 31, 31, 30, 30, 34, 36, 31, 32, 29, 28, 28, 34, 
    30, 34, 28, 29, 31, 31, 32, 27, 32, 30, 31, 36, 30, 33, 36, 
    32, 28, 28, 27, 34, 31, 30, 33, 32, 30, 38, 28, 34, 38, 32, 
    32, 34, 36, 29, 31, 30, 33, 30, 30, 30, 30, 31, 33, 31, 31, 
    28, 29, 30, 34, 33, 36, 31, 29, 28, 29, 29, 30, 32, 28, 35, 
    29, 35, 32, 30, 37, 32, 32, 33, 28, 40, 31, 29, 36, 31, 37, 
    31, 30, 29, 29, 31, 34, 29, 29, 30, 33, 38, 27, 31, 32, 37, 
    36, 35, 37, 28, 32, 30, 30, 33, 29, 32, 32, 34, 31, 29, 27, 
    29, 32, 28, 33, 32, 34, 29, 30, 37, 28, 28, 34, 30, 31, 38, 
    34, 35, 30, 33, 29, 28, 30, 31, 33, 29, 40, 30, 32, 32, 42, 
    37, 40, 27, 31, 30, 31, 30, 30, 36, 29, 34, 32, 45, 32, 29, 
    35, 32, 32, 33, 30, 32, 30, 29, 32, 31, 36, 32, 32, 33, 32, 
    32, 28, 33, 31, 31, 28, 32, 29, 35, 32, 32, 29, 29, 30, 31, 
    38, 29, 30, 28, 29, 32, 35, 29, 36, 29, 31, 32, 30, 33, 28, 
    31, 41, 33, 28, 31, 30, 31, 30, 33, 30, 37, 35, 37, 35, 26, 
    35, 29, 31, 26, 28, 32, 29, 29, 28, 28, 32, 39, 32, 30, 29, 
    31, 37, 34, 29, 40, 26, 29, 32, 33, 32, 37, 35, 33, 29, 31, 
    37, 32, 38, 32, 28, 30, 34, 38, 32, 31, 34, 36, 29, 31, 30, 
    37, 32, 35, 30, 29, 30, 28, 29, 29, 30, 32, 32, 32, 29, 31, 
    33, 34, 30, 32, 31, 30, 34, 33, 28, 32, 36, 36, 35, 32, 35, 
    31, 29, 33, 32, 39, 29, 30, 36, 33, 31, 32, 28, 30, 28, 30, 
    36, 29, 33, 34, 35, 30, 30, 32, 31, 29, 33, 29, 34, 33, 29, 
    29, 29, 33, 28, 29, 33, 30, 29, 29, 30, 29, 28, 39, 29, 27, 
    37, 31, 27, 32, 29, 33, 29, 37, 31, 32, 31, 28, 29, 33, 32, 
    32, 34, 33, 30, 29, 36, 33, 33, 35, 29, 29, 27, 31, 31, 30, 
    33, 37, 30, 38, 29, 31, 30, 31, 32, 38, 33, 33, 31, 30, 30, 
    34, 29, 31, 28, 28, 35, 36, 34, 34, 31, 32, 30, 31, 35, 32, 
    29, 36, 31, 32, 34, 35, 37, 31, 27, 27, 28, 37, 32, 35, 30, 
    32, 28, 31, 28, 29, 29, 31, 31, 32, 32, 31, 30, 33, 31, 32, 
    33, 30, 30, 38, 32, 29, 36, 33, 33, 33, 30, 28, 34, 33, 30, 
    27, 31, 32, 34, 31, 31, 30, 31, 33, 31, 33, 28, 31, 31, 32, 
    29, 34, 30, 31, 30, 30, 33, 28, 40, 28, 30, 33, 39, 31, 29, 
    31, 32, 34, 30, 33, 31, 33, 30, 28, 32, 30, 26, 30, 31, 29, 
    35, 39, 29, 29, 34, 36, 34, 28, 34, 31, 28, 32, 38, 30, 31, 
    33, 35, 32, 28, 30, 32, 30, 29, 30, 35, 27, 30, 29, 30, 30, 
    31, 33, 31, 30, 33, 31, 37, 29, 35, 30, 36, 30, 30, 30, 29, 
    32, 31, 29, 33, 29, 31, 30, 33, 32, 34, 31, 30, 42, 30, 38, 
    32, 35, 35, 38, 28, 28, 29, 32, 32, 32, 29, 39, 32, 32, 31, 
    34, 32, 32, 38, 28, 32, 28, 32, 28, 35, 31, 34, 34, 30, 32, 
    31, 31, 31, 30, 33, 34, 31, 29, 32, 35, 32, 29, 34, 33, 31, 
    33, 34, 33, 30, 31, 32, 40, 32, 32, 28, 33, 31, 35, 29, 38, 
    36, 31, 35, 35, 31, 27, 38, 29, 33, 31, 28, 29, 29, 42, 31, 
    31, 30, 34, 31, 30, 33, 31, 32, 37, 36, 47, 35, 42, 34, 50, 
    38, 39, 43, 44, 39, 42, 37, 36, 38, 39, 38, 32, 43, 46, 53, 
    49, 38, 40, 43, 45, 42, 34, 35, 37, 42, 37, 41, 43, 38, 48, 
    41, 42, 40, 52, 36, 36, 41, 38, 48, 37, 42, 47, 43, 47, 50, 
    42, 41, 36, 40, 38, 37, 47, 34, 36, 40, 34, 41, 45, 50, 38, 
    30, 41, 35, 44, 41, 49, 42, 41, 44, 43, 39, 44, 44, 44, 39, 
    34, 43, 41, 46, 54, 36, 45, 33, 42, 39, 34, 46, 45, 31, 38, 
    31, 34, 31, 42, 36, 43, 32, 33, 49, 37, 37, 43, 41, 55, 46, 
    43, 68, 48, 38, 44, 45, 59, 48, 50, 43, 46, 40, 41, 45, 38, 
    41, 43, 36, 42, 41, 47, 38, 46, 42, 33, 43, 45, 40, 41, 36, 
    45, 45, 39, 43, 32, 43, 43, 39, 51, 56, 33, 38, 40, 49, 50, 
    40, 43, 42, 38, 41, 39, 58, 43, 42, 35, 37, 38, 42, 44, 45, 
    42, 60, 39, 38, 35, 33, 41, 44, 33, 40, 41, 30, 38, 34, 38, 
    45, 33, 39, 45, 47, 47, 42, 35, 34, 42, 36, 42, 43, 46, 54, 
    35, 37, 54, 40, 49, 38, 57, 55, 41, 49, 36, 50, 38, 40, 36, 
    46, 42, 45, 44, 47, 32, 48, 45, 46, 39, 38, 42, 38, 40, 48, 
    39, 39, 38, 41, 37, 43, 54, 45, 35, 40, 55, 42, 35, 45, 46, 
    35, 42, 33, 53, 41, 34, 44, 36, 53, 38, 47, 32, 50, 38, 41, 
    38, 42, 38, 34, 33, 47, 42, 56, 47, 38, 43, 35, 33, 43, 41, 
    36, 42, 39, 39, 41, 37, 45, 38, 45, 35, 37, 39, 30, 39, 38, 
    38, 42, 43, 44, 36, 41, 40, 38, 40, 31, 39, 43, 38, 54, 37, 
    32, 52, 37, 52, 48, 43, 39, 45, 44, 31, 50, 35, 42, 39, 39, 
    44, 39, 40, 42, 42, 40, 42, 64, 56, 39, 36, 34, 42, 33, 35, 
    33, 43, 35, 51, 45, 43, 38, 42, 40, 37, 57, 42, 49, 41, 48, 
    46, 43, 42, 38, 40, 53, 44, 35, 45, 51, 40, 36, 38, 39, 40, 
    52, 53, 44, 46, 46, 42, 36, 43, 47, 33, 36, 31, 39, 40, 42, 
    39, 47, 46, 44, 42, 35, 38, 48, 50, 35, 41, 47, 44, 54, 40, 
    40, 49, 46, 37, 32, 46, 51, 50, 41, 41, 43, 46, 35, 32, 39, 
    39, 52, 43, 39, 39, 42, 34, 43, 52, 37, 39, 39, 52, 37, 50, 
    35, 38, 36, 39, 50, 41, 42, 44, 37, 35, 39, 48, 41, 42, 43, 
    56, 37, 39, 49, 44, 37, 42, 29, 54, 35, 43, 40, 41, 45, 34, 
    43, 41, 60, 35, 42, 39, 46, 40, 44, 43, 38, 44, 29, 42, 52, 
    39, 40, 42, 41, 41, 41, 45, 38, 43, 39, 51, 35, 39, 57, 35, 
    40, 47, 45, 53, 36, 47, 52, 36, 57, 53, 45, 41, 42, 42, 45, 
    36, 38, 59, 34, 36, 41, 42, 46, 37, 40, 46, 40, 36, 38, 46, 
    35, 36, 47, 52, 41, 43, 45, 34, 46, 48, 29, 36, 41, 42, 39, 
    33, 33, 36, 41, 43, 34, 33, 34, 33, 44, 34, 43, 42, 37, 59, 
    41, 49, 36, 38, 47, 31, 34, 48, 32, 48, 35, 53, 32, 33, 52, 
    36, 38, 30, 45, 43, 34, 43, 59, 34, 34, 33, 40, 44, 36, 45, 
    40, 34, 51, 46, 36, 55, 36, 42, 47, 38, 48, 35, 53, 33, 41, 
    46, 51, 44, 37, 32, 52, 38, 42, 34, 34, 46, 42, 33, 40, 48, 
    38, 39, 42, 41, 35, 38, 44, 34, 55, 42, 34, 52, 41, 47, 40, 
    38, 43, 39, 48, 44, 46, 51, 47, 40, 38, 43, 44, 41, 39, 40, 
    43, 48, 49, 50, 53, 34, 52, 43, 50, 49, 53, 43, 48, 47, 37, 
    47, 38, 43, 37, 35, 40, 37, 49, 41, 44, 45, 41, 37, 40, 41, 
    58, 41, 39, 47, 44, 45, 41, 41, 50, 33, 50, 39, 44, 42, 39, 
    44, 36, 42, 34, 42, 42, 46, 42, 40, 48, 40, 38, 37, 39, 52, 
    44, 36, 38, 38, 43, 39, 37, 42, 37, 31, 43, 32, 44, 60, 42, 
    45, 43, 38, 40, 37, 47, 53, 43, 45, 39, 42, 42, 52, 41, 55, 
    37, 42, 40, 37, 40, 42, 33, 42, 48, 41, 42, 41, 43, 52, 41, 
    43, 39, 38, 47, 40, 40, 33, 42, 41, 42, 41, 41, 54, 52, 39, 
    54, 34, 41, 50, 34, 42, 42, 38, 39, 44, 45, 38, 33, 53, 34, 
    43, 54, 38, 36, 31, 63, 43, 44, 38, 27, 43, 46, 50, 43, 34, 
    46, 37, 40, 42, 44, 41, 41, 42, 44, 35, 40, 45, 43, 45, 47, 
    51, 47, 40, 37, 33, 37, 42, 48, 45, 38, 42, 42, 39, 38, 34, 
    48, 35, 47, 36, 46, 43, 36, 40, 37, 52, 53, 38, 35, 46, 35, 
    35, 39, 34, 39, 40, 39, 36, 38, 44, 37, 46, 39, 37, 36, 33, 
    37, 36, 33, 40, 39, 38, 44, 49, 40, 37, 35, 35, 42, 39, 42, 
    39, 40, 43, 37, 35, 38, 34, 43, 43, 42, 43, 62, 40, 34, 48, 
    48, 48, 52, 42, 35, 38, 36, 55, 34, 41, 50, 47, 39, 39, 39, 
    51, 40, 38, 48, 44, 39, 47, 42, 41, 44, 41, 42, 43, 34, 56, 
    44, 34, 50, 32, 39, 36, 39, 37, 34, 40, 41, 53, 44, 38, 37, 
    48, 39, 34, 35, 38, 41, 40, 41, 40, 37, 32, 34, 43, 45, 39, 
    41, 42, 42, 42, 46, 34, 48, 40, 35, 38, 43, 42, 44, 48, 46, 
    45, 38, 45, 44, 50, 45, 46, 38, 48, 41, 37, 42, 37, 60, 53, 
    36, 43, 43, 49, 41, 42, 32, 51, 38, 42, 41, 37, 40, 42, 48, 
    36, 55, 50, 43, 45, 40, 44, 45, 43, 39, 61, 52, 42, 34, 38, 
    56, 34, 44, 37), meandist = c(5.72527651979511, 5.92148106994456, 
    5.65385639167266, 5.75491392102077, 5.73791743250939, 5.73731711973209, 
    5.89938537099082, 5.6461870738769, 5.67123718133617, 5.7705078488264, 
    5.61193361941863, 5.60379500219738, 5.72010589238357, 5.89821398047667, 
    5.70553375695915, 5.6692102769987, 5.977812298769, 5.77441883713956, 
    5.65455453624493, 5.75851730780456, 5.6678879634504, 5.74367516797247, 
    5.96907701379659, 5.71233028924615, 5.79018917657653, 5.92761256220386, 
    5.85935377763816, 5.66895463896869, 5.68899479077891, 5.86023868165752, 
    5.68717135678861, 5.87801845798071, 5.78923342373537, 5.58573224756466, 
    5.73824529103526, 5.85648849827901, 5.90462657643729, 5.99936505838394, 
    5.76436876566697, 5.76850771932898, 5.68496492403145, 5.8155874192743, 
    5.84427423555824, 5.55816580076801, 5.89666474231736, 5.83028899028899, 
    5.76848107295296, 5.74494093861735, 5.72346121406704, 5.73066855951377, 
    5.77952768775276, 5.8519531928192, 5.74580796926617, 5.71726971055773, 
    5.62102112783169, 5.80828313880542, 5.63804788274617, 5.87724943085634, 
    5.67921645608885, 5.69077701592181, 5.59904626318043, 5.82516333698403, 
    5.75272672696616, 5.68026670937534, 5.71543224880494, 5.72413688884756, 
    5.62293386258829, 5.67525640460542, 5.7191914652032, 5.64108579550943, 
    5.64065286065286, 5.72610652943429, 5.85939934618557, 5.82158840719877, 
    5.77889741541952, 5.67777079894181, 5.76350587355881, 5.61747837257898, 
    5.76828087794377, 5.68367988456283, 5.75787192877044, 5.85014339159477, 
    5.75142845874927, 5.73925031792788, 5.67321964907663, 5.72627107981789, 
    5.74016227415304, 5.62530944159909, 5.91138545823566, 5.63218104253698, 
    5.69292924137643, 5.47981649172531, 5.70242234774917, 5.69494542634582, 
    5.70957279884934, 5.88652825067263, 5.73054365439499, 5.73028753493731, 
    5.67676318324936, 5.74147988161691, 6.15761267272179, 5.85110553824668, 
    5.84287742655228, 5.76852846401719, 5.95102737230995, 5.84197147723328, 
    5.83259186143524, 5.82990307623574, 5.76212205080167, 5.61431104567719, 
    5.75033898109329, 5.85109420153395, 5.68675981649623, 5.72778684445062, 
    5.65268085817156, 5.66292160897515, 5.78314574764982, 5.68554073511642, 
    5.70449668391264, 5.8511023324029, 5.61438697495899, 5.79856907750677, 
    5.92101578933792, 5.59146905266697, 5.73288511280946, 5.59177541751199, 
    5.63529447552726, 5.65959247994409, 5.81817780247321, 5.67184542147656, 
    5.56924042417127, 5.77413530583424, 5.8276945565985, 5.76943947622806, 
    5.69615417368431, 5.87985490270518, 5.85316971223407, 5.68121958736889, 
    5.86316654513467, 5.70386910381812, 5.60569046914124, 5.79728898962318, 
    5.80121840347624, 5.7383276205064, 5.82011223491946, 5.88906596210167, 
    5.73956280529378, 5.88257576663422, 5.63674530851437, 5.67004114952578, 
    5.94225001743659, 5.70945949060735, 5.81088115956822, 5.86489765474527, 
    5.63348750199761, 5.70258025331179, 5.78564052682288, 5.5899746892191, 
    6.04702350820587, 5.88502247320502, 5.58971100971101, 5.74354102365503, 
    5.58911998288881, 5.64116636045754, 5.6978693810158, 5.86022564888063, 
    5.75661175029735, 5.58265170204583, 5.64619177322432, 5.83770061628584, 
    5.64664040548857, 5.62854718340967, 5.54572130788433, 5.67805220484141, 
    5.71400858826117, 5.81065447372301, 5.6123819119303, 5.86810150460791, 
    5.62411307165836, 5.82028192266473, 5.62976643838975, 5.5199626158664, 
    5.79918921728284, 5.78892955863318, 5.78535691701075, 5.71879832481798, 
    5.82676130140866, 5.63679361618266, 5.7854971816151, 5.70448331659413, 
    5.89154773393712, 5.74759838931667, 5.70776435502848, 5.92330213548779, 
    5.78564473761018, 5.73913487280134, 5.8300153245707, 5.66289187919137, 
    5.78039569279284, 5.64089377837811, 5.62153632370432, 5.70610878151968, 
    5.7950965215268, 5.81513878075549, 5.96380989057132, 5.89160475636374, 
    5.69321124803923, 5.83133310500209, 5.82003208548786, 5.66741654872927, 
    5.90098817605118, 5.74827565273024, 5.87795666496543, 5.76786731422434, 
    5.82171557927076, 5.70802453511725, 5.73524980819752, 5.7372641598698, 
    5.66685268378335, 5.66694797435218, 5.86152398959172, 5.69160966237254, 
    5.78697174190046, 5.78797183138055, 5.53184484096926, 5.78858574120458, 
    5.74853716511238, 5.73279164785814, 5.76147353592931, 5.73979103044181, 
    5.66495681770715, 5.96282411819116, 5.78116428410081, 5.63370416541492, 
    5.89873762747884, 5.75389943192604, 5.72983902978906, 5.85991962019478, 
    5.72843564374771, 5.6783758739786, 5.80139171176844, 5.74181173976119, 
    5.5633766598649, 5.90169506499183, 5.70991262513045, 5.82770796770797, 
    5.67290792843621, 5.89478248335379, 5.53654981566863, 5.8620649484392, 
    5.88140154123473, 5.63695035526522, 5.6800091383566, 5.78080569829369, 
    5.77128420935417, 5.83994718920896, 5.63274691155365, 5.96468624131691, 
    5.63000656522657, 5.66661253616111, 5.82254588619893, 5.65690183690184, 
    5.59880943819495, 5.66438294462646, 5.73139361908546, 5.98763845966874, 
    5.66322488960596, 5.6445996847574, 5.82285346828082, 5.67400122553303, 
    5.85183452192714, 5.75896691156854, 5.51030543360242, 5.92402329464692, 
    5.72946474961615, 5.56423248391926, 5.71132381215868, 5.85820814845454, 
    5.65156471909954, 5.52058362871981, 5.75446601155133, 5.82534532240165, 
    5.86577840801398, 5.69693304535637, 5.80331963249516, 5.71914639363166, 
    5.74978657065439, 5.60585366762892, 5.67956288253641, 5.81447678258798, 
    5.65547777527207, 5.94449919734577, 5.63715304013447, 5.77549973664781, 
    5.68856775910338, 5.6454389264616, 5.6267910324577, 5.7064161204222, 
    5.61979596446665, 5.58942861104518, 5.75395479505126, 5.69080884257929, 
    5.8031309744303, 5.6130231980459, 5.92018909511139, 5.77096889689662, 
    5.78253473140346, 5.81960846196966, 5.59304345415739, 5.6150918441288, 
    5.78507946744862, 5.77997470459251, 5.71563906417081, 5.7039578667331, 
    5.65251775863109, 5.5579783033767, 5.79476912512527, 5.53040592828835, 
    5.64686970479644, 5.68815446721717, 5.70495896589403, 5.51181087590197, 
    5.61753544555124, 5.86619695239522, 5.80975927314261, 5.53795562525519, 
    5.74811048794685, 5.72786598493003, 5.66129609738632, 5.5987027087872, 
    5.73845619639571, 5.80757924230926, 5.64621876091393, 5.64375164824199, 
    5.73005163850234, 5.72090169258751, 5.5298027563888, 5.80276931894698, 
    5.71006359807517, 5.75656778619917, 5.68641160641161, 5.75070625873439, 
    5.69873727700237, 5.61626884611548, 5.80105162591893, 5.62299649466312, 
    5.54526750437743, 5.65039681131652, 5.69840268874952, 5.63089838895012, 
    5.71846058140591, 5.91672197116974, 5.68895875494991, 5.98994876526383, 
    5.60477262410086, 5.80242562939771, 5.80018854340837, 5.69361752348581, 
    5.75440756426672, 5.72347920492475, 5.71443708483403, 5.76999291788024, 
    5.89969718735011, 5.6296580562582, 5.73468644445269, 5.7399687070623, 
    5.76491873169382, 5.64767668565979, 5.80675287356322, 5.58655916008913, 
    5.77087192247921, 5.98088496635911, 5.60602600653316, 5.78616172654329, 
    5.69027666544472, 5.93606499217837, 5.71795266087451, 5.71121971352725, 
    5.59447979975136, 5.75315818658813, 5.93404184394865, 5.80940992797076, 
    5.82541979165939, 5.76631621313627, 5.78060580807204, 5.79546325172795, 
    5.76212068852796, 5.68344478092464, 5.86074161464992, 5.7861005519805, 
    5.66239653316506, 5.68247197838821, 5.70072872731987, 5.88395173723396, 
    5.68971483409102, 5.84732987701393, 5.73466303806274, 5.76252874905143, 
    5.64213357576728, 5.72478395903085, 5.73095814884049, 5.81237826290737, 
    5.70099594539771, 5.69092861883221, 5.48768012462677, 5.81019060094285, 
    5.7099079578452, 5.62683520525238, 5.60808663519741, 5.55086970411078, 
    5.64896003333449, 5.66249011151657, 5.6659909004043, 5.79399958637287, 
    5.78918734647751, 5.83864143683046, 5.70875019221718, 5.77925347753791, 
    5.75461737720339, 5.74572685340178, 5.63269423882983, 5.68624787775891, 
    5.81772487387534, 5.65918224934653, 5.6230726478389, 5.81152973069311, 
    5.77105382556923, 5.70439559927493, 5.66080888822329, 5.77503870992107, 
    5.74339842834527, 5.72644974794656, 5.93148728463089, 5.86021570233171, 
    5.70153662387207, 5.74571913655106, 5.68066121361637, 5.66808324246745, 
    5.66824665350011, 5.64985180051142, 5.87251050782379, 5.73516673032628, 
    5.7687696293604, 5.60120374550042, 5.87219262570782, 5.77062318830601, 
    5.60320825712655, 5.72395813663658, 5.90541099496127, 5.64181667373405, 
    5.6413212173796, 5.84163098163098, 5.74086476903378, 5.7373368710738, 
    5.75752338443265, 5.5008650943198, 5.71397684892796, 5.74612732459332, 
    5.63582118315049, 5.75285364116858, 5.75925129437913, 5.66242156938125, 
    5.62021845191775, 5.83021792607914, 5.61666971526126, 5.79801727800595, 
    5.91325139675354, 5.68704808704809, 5.72337301099391, 5.78473349962794, 
    5.69541748811871, 5.70974701473637, 5.5731811067294, 5.7006521632073, 
    5.68518038559157, 5.70445767770191, 5.9055223414616, 5.65991790340808, 
    5.72584009655408, 5.7331888775269, 5.65605785587349, 5.78689903426102, 
    5.69998511376519, 5.72629270923716, 5.71544550770992, 5.8017723094779, 
    5.61387564981152, 5.8006581238666, 5.71195106598557, 5.70496916258237, 
    5.82320965255321, 5.67236731710642, 5.70931287828512, 5.53082821335458, 
    5.56316096950628, 5.74458678886056, 5.79119375390087, 5.69041445927479, 
    5.82114701966299, 5.71187528634698, 5.72413624385777, 5.52859723478305, 
    5.92947241210015, 5.58223804798319, 5.64173240245414, 5.78193183756448, 
    5.64012926243824, 5.74437608335397, 5.67416364085028, 5.67659403086315, 
    5.63499153581227, 5.70565539222882, 5.54547067778722, 5.63088565351759, 
    5.64874121351455, 5.65857800378605, 5.76440319829275, 5.72380210271134, 
    5.63015133765727, 5.74885385374822, 5.92156703537359, 5.55983891852081, 
    5.73483929796855, 5.74455999943105, 5.82312428114059, 5.73448601346576, 
    5.9802990251807, 5.72826122335108, 5.74377743862228, 5.88356263844166, 
    5.76202962575535, 5.65862292952257, 5.67311441480564, 5.78204688021974, 
    5.75072189072189, 5.74544571516632, 6.10995361335633, 5.65234514858575, 
    5.85375450057533, 5.67483585351502, 5.81018500062144, 5.73858711825317, 
    5.86532008592408, 5.61376638364521, 5.91737285141622, 5.75198778038165, 
    5.74435749358331, 5.65165570199038, 5.59328807569804, 5.73018261292798, 
    5.78401391054745, 5.86313816902052, 5.65603887165273, 6.19045656346786, 
    5.67952395756788, 5.64617442957345, 5.73139761847014, 5.83380429659195, 
    5.72854693332887, 5.73643327772756, 5.64703717250096, 5.6168233805249, 
    5.78236708433712, 5.8374385867804, 5.81341376663734, 5.63074233886819, 
    5.68502697999892, 5.75953008425819, 6.00422815628466, 5.70834563584413, 
    5.69826073787584, 5.88834099379026, 5.78066190935748, 5.60342291105802, 
    5.72410519386023, 5.91569603890881, 5.68854111829736, 5.63149885050005, 
    5.61552103819023, 5.99654801232322, 5.8730571457196, 5.76143062286426, 
    5.77650825408094, 5.83810439996638, 5.75288969246638, 5.80523028427996, 
    5.76388938601075, 5.56693713151597, 5.80621536628778, 5.66922859210868, 
    5.82719636425034, 5.67489899860672, 5.5760703571437, 5.84143405418419, 
    5.75113747461833, 5.79181628511007, 5.63201532979474, 5.75654147654148, 
    5.7243590193587, 5.67474215492649, 5.62780915422196, 5.71549531536977, 
    5.85456730769231, 5.71842345648998, 5.55170517182675, 5.65089586779954, 
    5.68597944078755, 5.79916294340565, 5.73530099424749, 5.84630194617133, 
    5.78599102653179, 5.74702186645472, 5.67444718296032, 5.65284565400744, 
    5.7876402710389, 5.68040211285943, 5.85995426675221, 5.74897318018706, 
    5.73518748680909, 5.76214563268446, 5.79198456971923, 5.68215116185464, 
    5.71754941307256, 5.60624928953711, 5.62916675403832, 5.828435987567, 
    5.7413244466588, 5.69375910174965, 5.83759164414267, 5.75648876613473, 
    5.73172771795099, 5.60506960432243, 5.86980330932359, 5.61196659302561, 
    5.54635702312562, 5.61188476213681, 5.50276341294108, 5.63482695793589, 
    5.65098900994924, 5.66001229441593, 5.71613167212627, 5.58592486946087, 
    5.81195961230416, 5.67680666306338, 5.71901338098521, 5.82780453437742, 
    5.7806652929333, 5.65740054593038, 5.81378082607676, 5.91187971952535, 
    5.65379882646045, 5.73812991142723, 5.81688706617565, 5.69094989517525, 
    5.65937404619281, 5.75952457083952, 5.62864951760965, 5.91274804251268, 
    5.62809652056715, 5.6826325026325, 5.57584397386882, 5.71681345674285, 
    5.77410636483521, 5.68623270974792, 5.76178007454241, 5.83455149657818, 
    5.78443211978278, 5.73020254014693, 5.48927879775602, 5.7002865833615, 
    5.59220790113792, 5.62011861557812, 5.5791782886239, 5.67125015914904, 
    5.60375700369656, 5.58397024042751, 5.77260174384297, 5.73587137277908, 
    5.79298860567922, 5.77262952421202, 5.78726573195487, 5.7275396373136, 
    5.74298470581628, 5.63028278126099, 5.81059215015864, 5.63802330053374, 
    5.71548291123451, 5.63879265153015, 5.72146203155819, 5.6203611221437, 
    5.71395592768513, 5.6250096943176, 5.72422186581887, 5.63688210698616, 
    5.73174251141383, 5.81384755895825, 5.70116909510198, 5.71187966296722, 
    5.66837855774349, 5.75489474908756, 5.71987923675387, 5.76084904563737, 
    5.78568727569672, 5.80840811706686, 5.51024622641286, 5.80800975025659, 
    5.63506720111007, 6.03031213813574, 5.83100688202086, 5.85792866791125, 
    5.80926964188772, 5.74143241884431, 5.60572044976, 5.93730023689554, 
    5.55761686001656, 5.82755876832994, 5.69334019878752, 5.73757535164099, 
    5.75676056500699, 5.76129234117172, 5.6700195532827, 5.48342507964942, 
    5.56257279758957, 5.82516134165118, 5.84464374619682, 5.54953920009713, 
    5.59480848295663, 5.97131657058521, 5.82141231025715, 5.82789723521349, 
    5.75164840797573, 5.79188769887048, 5.41208640768908, 5.64242627580085, 
    5.83625365625366, 5.8136441023765, 5.79125079887006, 5.87212052162041, 
    5.60565188419439, 5.75852106588754, 5.74216595290563, 5.72794846732692, 
    5.76397295173695, 5.85766446465883, 5.70108876726755, 5.76572219693522, 
    5.65373494593467, 5.68961586820366, 5.62164440303822, 5.60281542789389, 
    5.64145868211461, 5.77125062810306, 5.54404905774387, 5.75773542807619, 
    5.56219596622652, 5.64959906369858, 5.88404527471913, 5.66746008109243, 
    5.65750475571846, 5.64057222800563, 5.65112447599985, 5.66066518450974, 
    5.74941780520665, 5.868809142136, 5.5894049631546, 5.79387562232223, 
    5.7276541131336, 5.57191929392855, 5.64888991696211, 5.94591881960355, 
    5.8625441828984, 5.75914558421744, 5.84013141422391, 5.57885569118979, 
    5.58389525722886, 5.57275601200881, 5.75843558461269, 5.75140330067527, 
    5.9615132262531, 5.66699954072801, 6.12225198080571, 5.63738081864693, 
    5.74791699399897, 5.84117637402709, 5.7125755354024, 5.65913988855543, 
    5.80027765596456, 5.73188955694355, 5.77789449387869, 5.74140595890316, 
    5.58081045265385, 5.63470801498971, 5.72825319605499, 5.83269502628685, 
    5.69662737469056, 5.65519959082138, 5.92195381624522, 5.74184807407459, 
    5.65738123918053, 5.64376762393681, 5.68255359068928, 5.81824513514654, 
    5.83852638949341, 5.88433652942456, 5.58006744397647, 5.78867063984577, 
    5.74695610982393, 5.60582527487084, 5.70602842121797, 5.755211215214, 
    5.80505569935945, 5.60130322741249, 5.78600992892168, 5.79090246189104, 
    5.594237678296, 5.69012488758701, 5.84837370729076, 5.81710371500798, 
    5.73585769817357, 5.85315439614626, 5.6825180866496, 5.80021943270193, 
    5.91271456184821, 5.64302705707233, 5.73274143696679, 5.62143305873289, 
    5.67257386511265, 5.67669322616937, 5.64213264343554, 5.8545890907747, 
    5.42718080042024, 5.70967252349542, 5.7425510545698, 5.65450511929385, 
    5.70167485027713, 5.7055542081009, 5.77067533992024, 5.94715022984292, 
    5.75154673430802, 5.72371152314974, 5.62548572462575, 5.81513266988534, 
    5.71212223586508, 5.7803844720754, 5.67504653974926, 5.5958963732531, 
    5.5938597567884, 5.7746926435695, 5.81680613684486, 5.72862264256221, 
    5.89062006276891, 5.8031255642544, 5.85038448522223, 5.71379876626692, 
    5.63443104041151, 5.56461551994741, 5.65657426519347, 5.86564601283312, 
    5.76413124499405, 5.70122925801837, 5.65116844334873, 5.64586736205773, 
    5.8509353290724, 5.6699949222068, 5.62029657264522, 5.63879255879256, 
    5.81783720288098, 5.66964605354889, 5.56622210055747, 5.67380340373409, 
    5.65696475020181, 5.73581079052105, 5.93857217909054, 5.57512877149889, 
    5.63756933505622, 5.65412999584925, 5.77549966897075, 5.6777721915768, 
    5.75267540023709, 5.64915216963552, 5.68172812813184, 5.69734474434935, 
    5.70582986179066, 5.62543613822798, 5.8319537273224, 5.83330375739009, 
    5.93364517472634, 5.86924111422266, 5.7372739478139, 5.55209171872861, 
    5.70201156691574, 5.64547067602026, 5.77848334794349, 5.71038769540047, 
    5.81665222965247, 5.61063636774899, 5.5794801499821, 5.70988537338074, 
    5.70737471686104, 5.65766393231182, 5.69068210874633, 5.61100964153848, 
    5.63485978849149, 5.83020101476381, 5.56708870765253, 5.66914128962811, 
    5.70891745231694, 5.77931002276575, 5.85942058597128, 5.5787183224498, 
    5.7702880004435, 5.55610716862425, 5.56280730020278, 5.71237000992725, 
    5.852352419407, 5.68195857516262, 5.80138901563813, 5.80828107134195, 
    5.70265981985172, 5.81718465201056, 5.91640710006117, 5.62794019264469, 
    5.55018790042915, 5.55830156653012, 5.84830021056003, 5.63518281804958, 
    5.57216049282041, 5.57578075414585, 5.90218701925076, 5.68996283562769, 
    5.80247391876248, 5.73146923101746, 5.64952855907348, 5.80665425184421, 
    5.82045564099084, 5.76829519543503, 5.96362979812732, 5.88910350529572, 
    5.71184456983852, 5.53588687260338, 5.81825356427367, 5.75538832863693, 
    5.82684031999702, 5.65262982071935, 5.81998374887339, 5.69811267888456, 
    5.66489536334387, 5.74517043318042, 5.66191491303402, 5.54527238922465, 
    5.80819215320784, 5.77097407297428, 5.9175195975196, 5.65391016900893, 
    5.58776213663583, 5.68112552521998, 5.57832563630682, 5.74551414131148, 
    5.55014094830666, 5.76818087562704, 5.61433068637617, 5.77573543725452, 
    5.68860719297467, 5.62262974663594, 5.82587945213156, 5.61110878622178, 
    5.63321941925015, 6.01752313585148, 5.70477525112757, 5.73225893635165, 
    5.89449021081213, 5.65286838388594, 5.85748934548352, 5.72513344563503, 
    5.78781192085213, 5.73187042061465, 5.69691610376262, 5.84722222222222, 
    5.77185359712646, 5.7376663929216, 5.78384637402097, 5.70403044821061, 
    5.88190054611524, 5.71517098322764, 5.6987181892371, 5.63563084636065, 
    5.56435867326493, 5.5425761924544, 5.68380781964627, 5.71699638632535, 
    5.72799166902104, 5.84754254393097, 5.68232809850751, 5.85008881077261, 
    5.78982972435834, 5.66722705165115, 5.76006755861704, 5.62153844716958, 
    5.78737618491591, 5.73362331186659, 14.3812297308609, 14.5146105535104, 
    14.6945009693691, 14.381850593234, 14.6453498984058, 14.8578705547378, 
    14.6447386856977, 14.5741048942459, 14.4227549120685, 14.6761185053988, 
    14.6124243812314, 14.5265724351109, 14.876696064712, 14.6169560765524, 
    14.6265722880027, 14.7084398265185, 14.5522146480933, 14.6572353336891, 
    14.757700707204, 14.4383352233282, 14.6428627281286, 14.545213993524, 
    14.7672521896016, 14.5475573145319, 14.6464116195345, 14.5225061810305, 
    14.6769052907101, 14.4836377015609, 14.2948814439029, 14.5401363305869, 
    14.6768635525599, 14.5750383185782, 14.922661947182, 14.686045608777, 
    14.4597220786403, 14.4384549923111, 14.7305991988396, 14.5730115646618, 
    14.6333656464678, 14.9232161854525, 14.5025800279617, 14.5162816103952, 
    14.766043024499, 14.5575372092399, 14.573989052274, 14.4402614981931, 
    14.4119218656934, 14.4634970237989, 14.5181456340056, 14.6393099763647, 
    14.4047578280204, 14.5849139254228, 14.7683623834688, 14.7000112277156, 
    14.8163404274398, 14.4977896663973, 14.6488327021212, 14.4012905530796, 
    14.9587408274171, 14.5066900479217, 14.5723760206502, 14.4263159752245, 
    14.3739412453242, 14.7296909786846, 14.6561356258484, 14.384292072503, 
    14.5017368275343, 14.6682902424112, 14.3117253993398, 14.9209536820124, 
    14.6076435357747, 14.5284415515315, 14.6129721569253, 14.5648474251318, 
    14.7061859550238, 14.8293022348643, 14.6778390366343, 14.7215366991388, 
    14.5796255194594, 14.7266788973383, 14.7006041828598, 14.6576764203058, 
    14.5430299345229, 14.5564285688906, 14.7902996749918, 15.0929616920348, 
    14.5358036676885, 14.5363534059955, 14.3900175602127, 14.8339917968355, 
    14.7175590065196, 14.6774121564369, 14.8832921607436, 14.3846800775171, 
    14.4006819210617, 14.3518983545686, 14.9340377001055, 14.6531020593776, 
    14.5657928686056, 14.6456116636432, 14.4750353501354, 15.1453670017663, 
    14.9464277563735, 14.5879632054023, 14.5946987849239, 14.6978812405104, 
    14.6969293896441, 14.5313162205437, 14.697196537785, 14.9316965287462, 
    14.680647315863, 14.290493419882, 14.3328351719151, 14.5455083952238, 
    14.6003605395001, 14.4499575430647, 15.0099507436787, 14.7965725580416, 
    14.8039310988135, 14.8903135976575, 14.2738258379285, 14.5125049350478, 
    14.5530589546285, 14.5615348220284, 14.6742699128043, 14.4799966287951, 
    14.7124587814525, 14.374272577816, 14.5286044417788, 14.7320309675865, 
    14.6132282574497, 14.8766883825726, 14.8955848024454, 14.4470686961965, 
    14.6016314834876, 14.8123161897571, 14.6244993485414, 14.5592253277758, 
    14.4492367608299, 14.5476909603157, 14.3869092069005, 14.7383474606433, 
    14.7313743891167, 14.6019809442734, 14.56276666503, 14.6206403770455, 
    14.9106018830143, 14.6955526696644, 14.503114331811, 14.8347205004977, 
    14.7655253246495, 14.3104513095705, 14.4256037717454, 14.5623474981333, 
    14.4574006963434, 14.4704898273577, 14.5655175134395, 14.2961513515812, 
    14.5583581042694, 14.6443063928972, 14.6177971159517, 14.3819472007418, 
    14.6883652239815, 14.6664717647886, 14.545817849498, 14.6222836019389, 
    14.6054494905444, 14.6480968814168, 14.2299458157996, 14.5079073923416, 
    14.693115451631, 14.5145808965605, 14.4398687155632, 14.5666696432496, 
    14.7253709276703, 14.5669148014892, 14.4925269162901, 14.4572538241383, 
    14.6644643395698, 14.2719833535541, 14.4623020199817, 14.6866147360487, 
    14.62628603427, 14.414788892933, 14.6624299133512, 14.5464429865782, 
    14.6194695964247, 14.6031136954196, 14.310862508633, 14.5828045479079, 
    14.3849954246034, 14.8104346080256, 14.4744105818221, 14.6178559608152, 
    14.6507923568829, 14.450820060384, 14.5014481686122, 14.5381831299604, 
    14.6356789371284, 14.3679799247878, 14.4257371942547, 14.8517756407909, 
    14.8095894521062, 14.941807661204, 14.7424454999032, 14.557589462599, 
    14.6825124632861, 14.634052941809, 14.4820383983373, 14.7518503172123, 
    14.5262257480126, 14.8568666512293, 14.2636578478045, 14.7974154002125, 
    14.4881893568661, 14.4256727425194, 14.9076734995715, 14.4023372082474, 
    14.4654917507109, 14.526496966007, 14.7755725046811, 14.5333629786443, 
    14.4345859027686, 14.7504338637618, 14.6470388125081, 14.8070307930112, 
    14.952715973507, 14.3843773926077, 14.4457989146416, 14.7969594532436, 
    14.8401602724011, 14.6225345978252, 14.6584449497594, 14.4967662895677, 
    14.5573383530862, 14.4086447397709, 14.7731117734692, 14.5927066896382, 
    14.5279740974754, 14.6925106130967, 15.0950539820664, 14.5587975909821, 
    14.9685979936938, 14.7039125183195, 14.4942335651766, 14.6747252939072, 
    14.6479249166878, 14.5273599724722, 14.7381852695066, 14.6356092936714, 
    14.6429194810084, 14.469904929443, 14.4085233547716, 14.6866605316436, 
    14.5161644596715, 14.8107891241001, 14.4315247887629, 14.684293243257, 
    14.5877526382719, 14.2524026378536, 14.3164658859787, 14.4770864751875, 
    14.4965913309283, 14.7537416381326, 14.5157888581135, 14.5210719703119, 
    14.5882926370233, 14.5062919086846, 14.4117961947575, 14.5122594259068, 
    14.5918459497587, 14.809715633465, 14.6880647209928, 14.6923318548118, 
    14.5804946448619, 14.6256880193733, 14.7850472109493, 14.5933757722905, 
    14.7973381116754, 14.4174988640165, 14.6561262722763, 14.5545928431045, 
    14.5726353101223, 14.7550883242189, 14.7726302593767, 14.9906923369807, 
    14.6599624657921, 14.5945674646853, 14.5141323243611, 14.4520306910561, 
    14.9178453374948, 14.5298081270487, 14.4937628526841, 14.7142177978962, 
    14.1262213166827, 14.3120880051736, 14.6129840791319, 14.6571296080796, 
    15.1059476761184, 14.5423993414154, 14.4105267472371, 14.7030132579668, 
    14.8687581640244, 14.753645561118, 14.6592193519128, 14.9112126919447, 
    14.9066296010441, 14.291841114752, 14.4772585205011, 15.0251448391817, 
    14.5033237774583, 14.9668501201201, 14.4047309247806, 14.697016851333, 
    14.5862206535244, 14.6109343601439, 14.7330074491154, 14.7835036028699, 
    15.0282908881259, 14.3160406270706, 14.8085473402229, 14.5982975617833, 
    14.7212951416478, 14.7428246125416, 14.4156655265063, 14.6722444304644, 
    14.5680696473882, 14.5579987471561, 14.146928427823, 14.7388347121661, 
    14.6005132263154, 14.659040611844, 14.4780215956813, 14.4553745066977, 
    14.4406680115789, 14.5208245542943, 14.5030901632379, 14.4687360165965, 
    14.5159596618222, 14.380519426822, 14.4743266040919, 14.7029877395887, 
    14.3986699872903, 14.7882263648235, 14.4578156467423, 14.538266581623, 
    14.6073551045858, 14.3983409321491, 14.7293655776319, 14.6230579911059, 
    14.7400623161717, 14.5834275311279, 14.4712357679464, 14.3187475724195, 
    14.2662306044564, 14.5643123056029, 14.612518913561, 14.625218612334, 
    14.6352821653553, 14.8676853239659, 14.6002591207393, 14.6305751106845, 
    14.6104864618, 14.5621760861702, 14.3998219668284, 14.7713319118554, 
    14.6663883107321, 14.5102398916578, 14.6292537169621, 14.8216532761498, 
    14.5729081756652, 14.4920810933655, 14.8422163832966, 14.4517823817549, 
    14.400317332464, 14.5563257908867, 14.5147856490099, 14.8261392958381, 
    14.7083525175271, 14.6723529088003, 14.5693587053707, 14.5015724611917, 
    14.5821772226865, 14.597940892173, 14.6450248427871, 14.8222503385193, 
    14.6711960240523, 14.5603021208821, 14.586024635789, 14.6207429028301, 
    14.3998246468936, 14.7059810666769, 14.6606658341503, 14.409159209513, 
    14.6357851160171, 14.4766887490449, 14.7381270553033, 14.418010748426, 
    15.2041991080216, 14.4570778960506, 14.5584675955051, 14.6805766056818, 
    14.5023687047916, 14.6456523447697, 14.7240873832661, 14.4245221868154, 
    14.8416871712201, 14.392775121412, 14.7036661420709, 14.7224835244999, 
    14.5961311478631, 14.9818443694668, 14.410689929077, 14.5993453380275, 
    14.7405798572252, 14.6207177836963, 14.5295552887041, 14.6920271022244, 
    14.487681357934, 14.6824683961341, 14.4960416890406, 14.2390004090003, 
    14.6903928862087, 14.6187863455546, 14.9144640437696, 14.5782867511039, 
    14.5827285993702, 14.5069746248844, 14.5980808333544, 14.6793662796654, 
    14.5907018395821, 14.2488430517464, 14.6430361559041, 14.3445632247774, 
    14.4037806802704, 14.4075284849037, 14.8385870365933, 14.7930343653669, 
    14.4186550431348, 14.5835138079089, 14.6565785348667, 14.4220119353886, 
    14.7874480185396, 14.5695386682342, 14.8138621285704, 14.3222628616794, 
    14.7800627420765, 14.7117101137321, 14.585920106287, 14.4152366522023, 
    14.5390963364706, 14.5610792790318, 14.5272801964516, 14.6070636907018, 
    14.5628956398736, 14.4549062994721, 14.6079322696604, 14.3824682622327, 
    14.6438489384859, 14.1844762767852, 14.3806494332253, 14.4988732199835, 
    14.4350100434769, 14.5069218709116, 14.54832358825, 14.5392705135071, 
    14.7260903063139, 14.6907606098625, 14.5902365319907, 15.213723032744, 
    14.5406074914083, 14.554062852038, 14.5183112774468, 14.4163291990911, 
    14.8176787916314, 14.5172775139488, 14.5948658943166, 14.606865437593, 
    14.4366157381175, 14.475414538666, 14.401646016261, 14.3503079872645, 
    14.4287891878461, 14.6247063085479, 14.4392955984754, 14.505954600487, 
    14.6844358152729, 14.2669214597112, 14.7902230425104, 14.5080263042921, 
    14.427142296176, 14.6990868683032, 15.0942495539146, 14.2886230051366, 
    14.5104211494652, 14.3218970247675, 14.9721043514904, 14.620299297213, 
    14.7186778925896, 14.5163647346233, 14.5526427881727, 14.5391890675706, 
    14.7119404980073, 14.4262270051103, 14.7460824203757, 14.4055229926476, 
    14.659780955289, 14.3497944128247, 14.7013695253809, 14.868993389157, 
    14.5764072216819, 14.7107003129472, 14.3320278143285, 14.8099703531838, 
    14.6360704275604, 14.6053883865082, 14.4493216700261, 14.3264808809508, 
    14.6321950715431, 14.4794792108213, 14.468027772708, 14.7946995626002, 
    14.617316321152, 14.5437669034858, 14.7762431760943, 14.6784336397912, 
    14.6583598599338, 14.6398320756536, 14.4999152229742, 14.621894235404, 
    14.6216114588943, 14.5662371110091, 14.3562368010101, 14.6521166589822, 
    14.5694383006943, 14.641600895413, 14.4374962692189, 14.5434543096274, 
    14.5321695881852, 14.3840532972009, 14.7165576888794, 14.6225303193418, 
    14.5694057244528, 14.9143640004814, 14.5610105779219, 14.3525307688633, 
    14.3174938967861, 14.780662013638, 14.9142323867494, 14.5630358272809, 
    14.5513720565678, 14.4590297983345, 14.910585260764, 14.590205822331, 
    14.7294713817556, 14.641876607281, 14.3850902743494, 14.4772153379415, 
    14.6098982058554, 14.4313742600134, 14.7160768715737, 14.5847339216251, 
    14.954678083102, 14.7681051837292, 14.4138591760813, 14.4875672606544, 
    14.6761398592558, 14.974677855952, 14.7773028710223, 14.7843901985677, 
    14.6101448530366, 14.5707341230594, 14.3936997450568, 14.7828732504641, 
    14.7132582895139, 14.4645744435985, 14.8161234866717, 14.4467806487019, 
    14.6002291469823, 14.2427897978539, 14.5101086522534, 14.5245325490692, 
    14.447023711126, 14.4589926227872, 14.7315167221303, 14.573661588472, 
    14.5082916853161, 14.9649643869925, 14.507708281582, 14.6704484624678, 
    14.4641241088745, 14.71629574964, 14.814299388749, 14.3976876706421, 
    14.6066529021537, 14.4445243019739, 15.0104598985571, 14.7894125903059, 
    14.3527057942129, 14.7305975965429, 14.479982358277, 15.1598652557772, 
    14.3848393675881, 14.5833622236489, 14.3722039224869, 14.6495416680948, 
    14.2188865135163, 14.810246705837, 14.5000639029357, 14.5411638854439, 
    14.6799846955688, 14.6948430595815, 14.5290408138694, 14.7163870077829, 
    14.7088655004882, 14.6970720432524, 14.3449010314201, 14.4539364081763, 
    14.9506545222686, 15.0020552126457, 14.4747043315299, 14.5103097736954, 
    14.6810446106818, 14.4860961227571, 15.156281649096, 14.7159589832416, 
    14.4572081562991, 14.507426994614, 14.4255779797167, 14.3762556986309, 
    14.5995767145891, 14.7437584390094, 14.5722195409367, 14.7173477474721, 
    14.6730433056417, 14.505875669958, 14.586074441515, 14.5353621485333, 
    14.5296936325675, 14.6138226397283, 14.1778147609733, 14.5383051902409, 
    14.6016816261796, 14.4285497837614, 14.5726286386025, 14.5805744841238, 
    14.8493611853152, 14.5873969400263, 14.5957535114894, 14.5661202894007, 
    14.7820921514596, 14.9223533162141, 14.5214399038734, 14.8385766246518, 
    14.3271370216623, 14.5513285173592, 14.3467534000279, 14.7468548235871, 
    14.6688281059106, 14.6616377699992, 14.7006674153405, 14.6854166133695, 
    14.4551042112728, 14.5677238742625, 14.4779226297201, 14.4382529186103, 
    14.7796742642888, 14.4904712052329, 14.3872399090779, 14.7257498237921, 
    14.538484448733, 14.7123516871174, 14.7688133219861, 14.4074074341758, 
    14.312501282602, 14.3905188782816, 14.6221899534097, 14.6071352813468, 
    14.4347141025401, 15.1180878882469, 14.8146569949155, 14.4734155923333, 
    14.3694364580668, 14.5587265809311, 14.565697292325, 14.499915133641, 
    14.7647280880569, 14.4777704714349, 14.8364594464733, 14.3768763450725, 
    14.4965581752417, 14.5927577248257, 14.4550499817183, 14.7966407872692, 
    14.8461817349024, 14.8836854718836, 14.7575421483149, 14.3536307920472, 
    14.7182056419992, 14.7684189044769, 14.8967508686923, 14.5745697455896, 
    14.9013346091112, 14.5542230799469, 14.6814110404681, 14.5820342419143, 
    14.8600467161563, 14.5976391440566, 14.8164747579992, 14.7841012696727, 
    14.7526743847324, 14.5706855229386, 14.9979249427555, 14.6363517188588, 
    14.6900597148111, 14.8408290026811, 14.6270985090313, 14.4796101916585, 
    14.4227740150341, 15.0280239082815, 14.7441940706907, 14.5726865461992, 
    14.6634008950633, 14.2982667663373, 14.8641672840556, 14.6122048365462, 
    14.5465054350962, 14.6518543861333, 14.7095733473564, 14.6566098586718, 
    14.4414467464916, 14.5842235033084, 14.7594621639753, 14.4890225193832, 
    14.4681001367162, 14.9154715271718, 14.9150937593904, 15.0489176238545, 
    14.4748542147263, 14.6774731254391, 14.6000069938873, 14.5459905251133, 
    14.7345108090038, 14.5796144244342, 14.2208581075668, 14.8424781525086, 
    14.5756073147257, 14.4730720061522, 14.4898179306581, 14.4725424054146, 
    14.679105429539, 14.5581719009194, 14.7139681364779, 14.575643628617, 
    14.5528227457149, 14.6949138055057, 14.6180414108872, 15.0955758256359, 
    14.7018132753788, 14.7544567969025, 14.4527917750065, 14.6431125137359, 
    14.6392927895143, 14.4698842037168, 14.4059234326241, 14.5045054915342, 
    14.4671128848597, 14.6922707605721, 14.3770919514822, 14.6383392777324, 
    14.5449976262972, 14.7489959059787, 14.4902059494795, 14.6373636856586, 
    14.5246832580151, 14.5180882444458, 14.6372224715358, 14.7126193242101, 
    14.3258992368375, 14.544646245954, 14.5297138345774, 15.1019947087519, 
    14.337602895674, 14.5049178674524, 14.5536038377927, 14.5301628094782, 
    14.6455361951069, 14.6229146201954, 14.7595961218864, 14.8127242623898, 
    14.4942280032384, 14.8607281599726, 14.7123191199456, 14.3710984454007, 
    14.6506328255446, 14.3747444099286, 14.6092276584318, 14.3605902283108, 
    14.6975147205445, 14.5006031758682, 14.4709472671812, 14.4288063003063, 
    14.1850045889523, 14.7274494682269, 14.5001081573085, 14.48381815521, 
    14.8584185218754, 14.7015640282055, 14.4623965618579, 14.4660421479766, 
    14.9863457805884, 14.3527311255234, 14.6251325771866, 14.5389098413973, 
    14.4955594858518, 15.1125823067748, 14.6684581551903, 14.4768725963092, 
    14.7351655932134, 14.5697593474438, 14.9018606332146, 14.4562971118232, 
    14.4764142959853, 14.4399613516537, 14.513494644712, 14.6599169032411, 
    14.5792187549285, 14.5393918958383, 14.4093753435315, 14.8537896446176, 
    14.6995215570933, 14.9977813183979, 14.574976443904, 14.5180680901864, 
    14.6912375319195, 14.9869139411103, 14.4771691339599, 14.5328212927434, 
    14.6899615192513, 14.4963701200137, 14.4899206313473, 14.4621752520884, 
    14.6314331431861, 14.5843750756304, 14.6315914706754, 14.6413423889237, 
    14.8833499864841, 14.4373993135384, 14.516639732946, 14.940975939696, 
    14.5105015891765, 14.5253520630484, 14.5957998147663, 14.8188160528046, 
    14.9332393907545, 14.3586497239452, 14.6120443020851, 14.6853212560709, 
    14.439062227564, 14.3726224527113, 14.6189557010416, 14.5227452785635, 
    14.5318443499166, 14.997441902941, 14.6142911639215, 14.3236124146826, 
    14.3535034809374, 14.8989190338354, 14.5077877969194, 14.4407905527309, 
    14.7440109229677, 14.5105812283367, 14.8458745767524, 14.8844067347153, 
    14.7202230934957, 14.6964087360649, 14.6562634960123, 14.4698690233978, 
    14.7874252135669, 14.6060837678975, 14.7962972013959, 14.8576002933637, 
    14.6239853222526, 14.5663856957009, 14.306549058403, 14.321344020398, 
    14.4451199094926, 14.5319738689568, 14.4856567571864, 14.4614064202686, 
    14.6574886602828, 14.4148456079509, 14.3001285889137, 14.7088617309463, 
    14.3480968090341, 14.4791490641272, 14.7118291556901, 14.8936683306589, 
    14.6252192935716, 14.4883391004439, 14.5962097502443, 15.125801732435, 
    14.6249398265038, 14.2751687303589, 14.5429722113186, 14.9239208763394, 
    14.2910795259878, 14.5122422423447, 14.4406186973011, 14.8076272168359, 
    14.4742015242439, 14.4041705591395, 14.4284714312414, 14.5083966555622, 
    14.5525399084458, 15.146202682321, 14.4569912611896, 14.7524223203877, 
    14.5716478270888, 14.4449844433343, 14.4867221206216, 14.4873645920718, 
    14.6640943978814, 14.3967822849594, 14.5740633709021, 14.5636596113503, 
    14.3299442843447, 14.7394531806651, 14.6573873360365, 14.8327291089598, 
    14.3551474506394, 14.8145651986372, 14.2502537068153, 14.7982251320926, 
    14.7810137258294, 14.6347430648691, 14.6514974738377, 14.6042604048996, 
    14.813271413742, 14.444879893987, 14.3784623988941, 14.466468824987, 
    14.3790131846927, 14.5199745173232, 14.5818542524134, 14.7099400129928, 
    14.4555233098217, 14.8377950848669, 14.5342143885273, 14.4539008123633, 
    14.5622525058103, 14.5021309223482, 14.5412635011022, 14.6725454756637, 
    14.8598857070558, 14.6539505314437, 14.4816155352974, 14.6126730862479, 
    14.7868772104671, 14.7933900317414, 14.669938816748, 14.5311189984485, 
    14.492659772023, 14.3586013463239, 14.9337391572125, 14.4691227576913, 
    14.423139012297, 14.4776313137648, 14.8706220693434, 14.533377163059, 
    14.3316311956194, 14.7450100985475, 14.4113661581307, 14.6001306070675, 
    14.4691708383714, 14.5814323969785, 14.7118902027723, 14.6825799597276, 
    14.5443619038938, 14.6036365382842, 14.7399041199167, 14.4721679568527, 
    14.8676273146331, 14.6146906688916, 14.4036537305338, 14.6242590269752, 
    14.4283700677546, 14.635830026749, 14.5394780631353, 14.3903283390792, 
    14.5357754221653, 14.8067962461952, 14.6187940743386, 14.3869072231241, 
    14.7898881505865, 14.5458486325846, 14.6423436472014, 14.9751298209173, 
    14.6712759220515, 14.2061399194208, 8.37042670876342, 8.52157372555885, 
    8.2791444207177, 8.31466912694421, 8.45966843018916, 8.46245131757985, 
    8.61521424376897, 8.36235330388985, 8.30720398445746, 8.39007174181367, 
    8.40409780714796, 8.44416624521675, 8.45979735216683, 8.32580121022354, 
    8.44196981754498, 8.32181227826043, 8.26888897801169, 8.40762459218295, 
    8.35211296765772, 8.30598184986597, 8.39371063645096, 8.57512573742514, 
    8.58009140514449, 8.5083913026951, 8.47895876330997, 8.35711364903658, 
    8.44115243947193, 8.35922068403351, 8.54662120933627, 8.48377243591513, 
    8.47880116532389, 8.32308595339026, 8.34882226007011, 8.36579156170138, 
    8.45433214223608, 8.59763374300842, 8.34625000856241, 8.43158679883163, 
    8.49220708272855, 8.3356362320272, 8.4623124139709, 8.38873184027294, 
    8.24664194787674, 8.49976086419307, 8.52937468589778, 8.44501244290569, 
    8.4573605753595, 8.43703982126194, 8.27064949824037, 8.37194663909814, 
    8.42399590831278, 8.40888884605469, 8.60560132504317, 8.38914495467867, 
    8.42437067615579, 8.51480095106402, 8.4714024058112, 8.39453009160245, 
    8.46026993941622, 8.39491047986074, 8.41506783342968, 8.48763028516582, 
    8.57436157363101, 8.49100065676627, 8.37106411662947, 8.45130981163612, 
    8.41099711945341, 8.37691833079084, 8.27488027295831, 8.48111476840936, 
    8.56054860596551, 8.3978058799053, 8.33695905402295, 8.50281076615664, 
    8.48507107564858, 8.40833649699695, 8.34719779404937, 8.36998388211545, 
    8.46885738055384, 8.28521291150728, 8.44360355671759, 8.4309817989499, 
    8.50235227629341, 8.34120063719506, 8.24535615973188, 8.43009478837203, 
    8.50739962362675, 8.60201442230986, 8.50942191114522, 8.26493040888205, 
    8.48395701518186, 8.43924897700733, 8.56039661827401, 8.44841729654539, 
    8.38722257742341, 8.41937769758793, 8.53091009514405, 8.37021791692359, 
    8.43434667832052, 8.37910554635976, 8.37194193448041, 8.28655420045292, 
    8.41398214206425, 8.55402069158201, 8.38423443060575, 8.42895609384864, 
    8.32690312341188, 8.34236867648818, 8.40379201984141, 8.53218981458254, 
    8.38410469569838, 8.2652110466831, 8.46617570752074, 8.3897379548004, 
    8.31933642223465, 8.31115933781453, 8.28117118968105, 8.47375939565887, 
    8.57743827130015, 8.27282151587192, 8.48323482552862, 8.51103582940095, 
    8.47031172467569, 8.35989128934554, 8.44258799366554, 8.27743885473215, 
    8.45913499176178, 8.29797199576428, 8.42678685892169, 8.54567857042638, 
    8.41310267953581, 8.42088073266401, 8.57276812895089, 8.41077918265982, 
    8.47234962557538, 8.47886342999623, 8.51299554986666, 8.44241381120302, 
    8.42905978934695, 8.34888990852435, 8.25017267435275, 8.43192029679762, 
    8.31196143539575, 8.38589577601274, 8.40661994622491, 8.51290329281508, 
    8.49208078640718, 8.29883710227179, 8.44882895101579, 8.35030902782196, 
    8.4526440489333, 8.37691742019166, 8.42348323358771, 8.41166804122017, 
    8.43440851317643, 8.43288600768398, 8.57880446700872, 8.40472719725296, 
    8.43021206304836, 8.47337713856171, 8.31008372892785, 8.32225054126469, 
    8.46975137561851, 8.37936135140461, 8.47929354925146, 8.32703517608817, 
    8.29321771634235, 8.50541903527745, 8.52069979567108, 8.44196201995172, 
    8.33335188243419, 8.36619505354315, 8.39209944188951, 8.34498539856634, 
    8.37722581148, 8.33055053192583, 8.32702883106704, 8.41205696503478, 
    8.44297589215573, 8.41425925881047, 8.44081715740639, 8.55144692719665, 
    8.5122557004526, 8.39448787577503, 8.29116450164936, 8.55727719291533, 
    8.36834831707031, 8.34927918552177, 8.48570899711208, 8.5284050368827, 
    8.39854477590107, 8.4949928848184, 8.33349069023755, 8.45073826012843, 
    8.38573810812056, 8.43586482035867, 8.40986613712412, 8.41659693238822, 
    8.53389170872966, 8.42638073489781, 8.47140464521423, 8.38891469182211, 
    8.61372699066599, 8.45306701423777, 8.42511206188918, 8.48277847866831, 
    8.39392830851792, 8.3115957381209, 8.5246885308508, 8.34807456734984, 
    8.41176588217569, 8.29850419476791, 8.36877592289082, 8.5081085318079, 
    8.49386663348669, 8.49152048023372, 8.42360741793389, 8.45968370952715, 
    8.51851961395947, 8.496069444824, 8.38913869578279, 8.40344645564873, 
    8.42796208465119, 8.45809739937412, 8.5037357781293, 8.38310466127097, 
    8.54257130519668, 8.49890568629398, 8.52242374797321, 8.48418636712892, 
    8.5345019034441, 8.34169248825478, 8.3285396523327, 8.26723160209613, 
    8.46303786800946, 8.41152402183737, 8.37031619626098, 8.39301083946865, 
    8.49926177333056, 8.52235006593998, 8.42591171404425, 8.34598258338907, 
    8.42072633780172, 8.34891574093916, 8.32215745940698, 8.47859549634004, 
    8.28949539332272, 8.43781231968947, 8.3673884791833, 8.51840054661038, 
    8.35074049085862, 8.35501719223689, 8.50749846349283, 8.48980942806445, 
    8.47552631841847, 8.5685846388334, 8.34555411694242, 8.44028037964621, 
    8.41511578074905, 8.36283998848343, 8.44956418176563, 8.38320528693486, 
    8.49566073531268, 8.41360793164156, 8.31805729528381, 8.54185750623082, 
    8.33311177135645, 8.36595682688765, 8.49297380160876, 8.55280427930171, 
    8.37095134535165, 8.46829676320782, 8.43795081720119, 8.54909502538649, 
    8.54401063479844, 8.54388126608152, 8.36858883070029, 8.51929976236885, 
    8.49255108041834, 8.35954281403608, 8.45034916541871, 8.47451023295137, 
    8.33660232404068, 8.36793327026641, 8.47528392448773, 8.43037753463432, 
    8.22889523475775, 8.56361695774104, 8.50950128224066, 8.58180905273007, 
    8.33562034776364, 8.25849015317287, 8.33245556747842, 8.40540495887112, 
    8.3123145421004, 8.48036214009825, 8.35646462574421, 8.38398313992754, 
    8.54073147807273, 8.35767858458204, 8.46808165228015, 8.32142833551951, 
    8.45709945219053, 8.4253927435072, 8.45982844185356, 8.378858396911, 
    8.49798235856665, 8.42534309499928, 8.38725578894493, 8.42650266998295, 
    8.43574643295158, 8.33385219364356, 8.58357331684775, 8.45703465247553, 
    8.44430741542662, 8.44179638705967, 8.41146908080005, 8.43015882607827, 
    8.5507953503603, 8.34216940607239, 8.43864423544188, 8.51723277905664, 
    8.53762228231528, 8.40320806679181, 8.35868845906309, 8.354776156979, 
    8.3874283511862, 8.36994770259446, 8.3644330546742, 8.48584135228286, 
    8.36560959097804, 8.29501670663388, 8.3889330341975, 8.49269149210849, 
    8.48126279401777, 8.415400239282, 8.3616774630641, 8.50828859818638, 
    8.51452081349709, 8.4000195507257, 8.56407212472965, 8.48371857007965, 
    8.4215360733014, 8.29107553695743, 8.24893004940251, 8.46948637680527, 
    8.54467069133504, 8.36531717137784, 8.24419570022268, 8.47968751612115, 
    8.42420186729671, 8.45193977376104, 8.5529215203653, 8.41735769056407, 
    8.51190303046895, 8.28307151985715, 8.4047224040522, 8.36270505241333, 
    8.43605627956223, 8.4225901411301, 8.38899864649044, 8.50796049392094, 
    8.4924705124206, 8.44378373157628, 8.4068459013514, 8.43571016469107, 
    8.33378305666201, 8.54188561352754, 8.30052599734562, 8.35055250881885, 
    8.40669785148317, 8.28137117676285, 8.4417848133998, 8.51681217859271, 
    8.44133033230634, 8.44279907896339, 8.62059212903746, 8.37715759776527, 
    8.43817116467299, 8.48835438544203, 8.46657467213644, 8.41188335489769, 
    8.54420688213112, 8.45862116837631, 8.39149168388155, 8.50994263520105, 
    8.40642778298152, 8.42424568935746, 8.48084408918457, 8.4595210714076, 
    8.50550600378948, 8.48654436384171, 8.51110714492118, 8.32980314547956, 
    8.39355902213024, 8.39961929953459, 8.49889881251844, 8.42902671084398, 
    8.49309939028859, 8.42487691522665, 8.50619982891065, 8.3432169004941, 
    8.49969081080119, 8.41343856712989, 8.46635639740876, 8.37440968219141, 
    8.43860340028324, 8.44702812375631, 8.33561383898483, 8.46708080711802, 
    8.37652666651809, 8.53142148080445, 8.47552217873193, 8.5046309977703, 
    8.42435704898608, 8.40778688949552, 8.35807823082731, 8.46852824769411, 
    8.47757609567551, 8.34156799086554, 8.41491485913801, 8.48897993803071, 
    8.43592165263081, 8.43087081309696, 8.3964340399257, 8.41777940628485, 
    8.4307667424915, 8.45891169753246, 8.39338073985206, 8.38627532918326, 
    8.41693535444903, 8.36630961976955, 8.36555967647658, 8.51089523454175, 
    8.49599597655229, 8.37899701204262, 8.45305954280278, 8.41089507533293, 
    8.28257893024366, 8.48602213152494, 8.39804544374126, 8.36358645782688, 
    8.33959309575832, 8.53758752295635, 8.35370952903566, 8.27331904438001, 
    8.30961930934841, 8.37802538164634, 8.28817580756616, 8.36056345985378, 
    8.36334400093282, 8.36011610667696, 8.35896131440981, 8.31207688293676, 
    8.44501223053911, 8.50408748186914, 8.50881586463548, 8.23899831917205, 
    8.56553238055967, 8.3044742388593, 8.4883258971521, 8.39538567087432, 
    8.35462868987256, 8.42499070562611, 8.51485608043536, 8.47678688958459, 
    8.50442260637097, 8.40668907220274, 8.49142650748992, 8.44118807469171, 
    8.42375566319939, 8.460205265963, 8.48022984343982, 8.57294366501187, 
    8.32001228357045, 8.42680655119377, 8.32797700961924, 8.30224768131669, 
    8.34186537215043, 8.61294441568013, 8.59992953479931, 8.31073097594854, 
    8.43714277504136, 8.32590798662939, 8.54493180546544, 8.36746765930145, 
    8.52528621616459, 8.49816303733227, 8.31957995381797, 8.35159126485438, 
    8.38741590832876, 8.3575599841535, 8.38812740715791, 8.42387651099205, 
    8.57515947897038, 8.52328509402685, 8.42107113773447, 8.29755861018267, 
    8.3466307829051, 8.54917408669412, 8.41714364977704, 8.55579729185038, 
    8.56797122702955, 8.43395868503442, 8.34833319647433, 8.47036519214211, 
    8.36043385422225, 8.43169069489075, 8.39970274344329, 8.59696491117001, 
    8.34476079266169, 8.42015191749094, 8.4794600432639, 8.47680157034576, 
    8.30221754072813, 8.41282101927263, 8.3489558327455, 8.38786538689337, 
    8.42729839673903, 8.47323334643541, 8.43818897353454, 8.38260439871556, 
    8.38400054296335, 8.40725385625744, 8.53775448333959, 8.4884166016209, 
    8.2286073972435, 8.28893881999324, 8.36670255019037, 8.51303778314468, 
    8.51279790921569, 8.4153836665097, 8.46803437859237, 8.28235165131444, 
    8.37745214776629, 8.43821225888364, 8.45147017383582, 8.3374440790345, 
    8.43511206750979, 8.55551697863728, 8.41766657253386, 8.32599854991127, 
    8.44137213908602, 8.45675580874051, 8.53355541169333, 8.38635346569023, 
    8.38923812380683, 8.40621381859441, 8.48383313313366, 8.45483962875027, 
    8.37615941910284, 8.37555149456494, 8.41597631704468, 8.54381061660958, 
    8.15402488335491, 8.47367479125434, 8.40116831584909, 8.31558767995977, 
    8.44965423058737, 8.45966830582558, 8.40328283064729, 8.4009547935484, 
    8.42498104861794, 8.54169057007532, 8.51687910571674, 8.43166145966727, 
    8.28093664810654, 8.40958595532461, 8.55062697955978, 8.45529732541895, 
    8.45514696085765, 8.47177262703839, 8.57047537059257, 8.48107775069086, 
    8.3675449587277, 8.54452133692493, 8.30749211334293, 8.38100039050262, 
    8.43824714931281, 8.43260336175275, 8.46865282172158, 8.4337791347059, 
    8.35263613364046, 8.43611086901179, 8.3662837433408, 8.49206569560952, 
    8.47948367591203, 8.39034686478925, 8.48455814287743, 8.49953060872907, 
    8.47181614883059, 8.27617387598166, 8.35049129306844, 8.50257264956376, 
    8.41346812742925, 8.47923258950398, 8.49243321146561, 8.35586942239938, 
    8.36403683579043, 8.37532048200632, 8.49078824048743, 8.50207519724528, 
    8.339153492459, 8.29986782352685, 8.36831557612141, 8.35274188520004, 
    8.40219779467042, 8.53625648429779, 8.40439053420665, 8.29557040799193, 
    8.5129775427529, 8.46678182141016, 8.42989111124322, 8.47824855381776, 
    8.38924877995096, 8.41955439968662, 8.45875834282162, 8.31050073326681, 
    8.48347721030131, 8.3778461936063, 8.2062846375293, 8.46797593759997, 
    8.38707293918101, 8.32148258148068, 8.35356140235188, 8.41796771320959, 
    8.38173143668217, 8.38593823156852, 8.41544889051389, 8.42051795737925, 
    8.45442864753268, 8.36330665829767, 8.4571257259187, 8.30728428412739, 
    8.44831798601976, 8.40298342928671, 8.3320323913607, 8.40030246897499, 
    8.41616073312844, 8.36717358146273, 8.31917703835408, 8.32268209785667, 
    8.42413455064814, 8.37071145493915, 8.45607606717066, 8.36238124236199, 
    8.3983449909173, 8.53153365827626, 8.42826949855124, 8.44901607672217, 
    8.3991241582446, 8.3505992497473, 8.39048986415724, 8.53096597926105, 
    8.36466826417606, 8.37896114037551, 8.55434689705828, 8.43982438679294, 
    8.28918399290742, 8.40115741306914, 8.47089681753194, 8.40961096709254, 
    8.43633551423264, 8.454663072701, 8.47375796009168, 8.65267461627357, 
    8.50806369929308, 8.46645201307101, 8.48638179305502, 8.54924757758014, 
    8.4481856345569, 8.5023370482922, 8.47127148852335, 8.5759848106503, 
    8.41366085342715, 8.39930918403172, 8.57143202528025, 8.39883693111504, 
    8.48088896481039, 8.48963252177115, 8.25783289096478, 8.47627644548649, 
    8.46727546906534, 8.4351062089918, 8.38930501167885, 8.41127787821923, 
    8.30493336054833, 8.44644898581336, 8.440029445534, 8.39453529268305, 
    8.48399458108742, 8.46757538093519, 8.54318692515378, 8.40544646831388, 
    8.62079449157224, 8.35859225165692, 8.37003096867925, 8.28034956219974, 
    8.36517269493007, 8.48416137864291, 8.54013017173824, 8.3456550158368, 
    8.44482263971587, 8.3598642036413, 8.30459945341532, 8.39257392971527, 
    8.49981526075048, 8.48954326435714, 8.28108827205224, 8.36364855189552, 
    8.45157675471038, 8.55381280045245, 8.37492003362599, 8.56869370253535, 
    8.5531688950772, 8.37725496798771, 8.47904805228844, 8.56566682039464, 
    8.32410096309605, 8.32730339658532, 8.39100441856346, 8.38017639840439, 
    8.48462181310697, 8.39238905507418, 8.39954851772068, 8.35887072505796, 
    8.46710236832783, 8.41692169614473, 8.4771035614073, 8.43554077746616, 
    8.48505849353022, 8.32575642120708, 8.37217122896528, 8.40436215782597, 
    8.61207713989307, 8.45494629695236, 8.50985607168448, 8.36337158169744, 
    8.32910656773643, 8.42357421696354, 8.4666754385147, 8.43593573941836, 
    8.41297683731067, 8.31940834711914, 8.22896624146296, 8.50737112116818, 
    8.44078776795861, 8.38881068255402, 8.31690969321458, 8.41502687904601, 
    8.33863883374176, 8.39902767172476, 8.47234075111679, 8.39217868521669, 
    8.36566744456606, 8.37054214474183, 8.4772180978624, 8.46850885757254, 
    8.35404791404179, 8.33376749539996, 8.52964945200222, 8.46032776419479, 
    8.52426442819672, 8.49914439250504, 8.40216043317794, 8.53535767316905, 
    8.34103262005121, 8.53178341247806, 8.40271891697042, 8.25281139707099, 
    8.51807207571472, 8.37422913586954, 8.36360658098303, 8.45047944010339, 
    8.48549354230873, 8.2952758783571, 8.39326627840281, 8.35736476718817, 
    8.55153234388436, 8.31387656626975, 8.47194095729298, 8.54320210166327, 
    8.41759400639546, 8.45507127780574, 8.30704279687057, 8.42632887644901, 
    8.31037030394913, 8.48100727428882, 8.46504336524999, 8.47004253401697, 
    8.4747905089774, 8.41059346118007, 8.39864428960673, 8.53444998679129, 
    8.54182174365898, 8.2479232709672, 8.42990823593016, 8.5282469047291, 
    8.40185015285226, 8.52989013832473, 8.45915488194924, 8.5180417544144, 
    8.62293640764866, 8.46035854028312, 8.38382549856986, 8.51945278177557, 
    8.5342857927032, 8.4425753266361, 8.3937157835225, 8.49125712216065, 
    8.371163467174, 8.43285092705778, 8.3510131347865, 8.41943314759805, 
    8.60697557801927, 8.53978742285173, 8.57590283261803, 8.44135105239379, 
    8.36483359082513, 8.46079950503747, 8.35754627320913, 8.49726446752599, 
    8.52853801558154, 8.24926063095124, 8.44345881883723, 8.39639918711441, 
    8.47776562191656, 8.40585095978244, 8.446554285877, 8.35488326324416, 
    8.3546530619129, 8.24952438756396, 8.3915900004551, 8.32542532213789, 
    8.54228127985876, 8.40500612629367, 8.58979603216508, 8.42644983081516, 
    8.302216244909, 8.31539235916253, 8.42357874297133, 8.42532289807503, 
    8.4462200467151, 8.540417151431, 8.47523352426718, 8.46092937758324, 
    8.37656724725225, 8.37926945800154, 8.27187468728757, 8.36949824958689, 
    8.39745913340064, 8.57388815305777, 8.54049515424354, 8.4725279588488, 
    8.38598878376087, 8.44970067686481, 8.35824595449428, 8.38868291076493, 
    8.46951480784807, 8.33488266474305, 8.5031923388051, 8.40611349650138, 
    8.39020564466301, 8.38238684392531, 8.47080791781191, 8.38088074445677, 
    8.38786543004161, 8.43763882910251, 8.22378728556161, 8.4807464001492, 
    8.33111088704159, 8.40471117828654, 8.59540271097388, 8.44038832389841, 
    8.44745166461474, 8.3732205380521, 8.55457892824711, 8.57193024900372, 
    8.39588391139228, 8.35724282001661, 8.41661311727557, 8.3082971790176, 
    8.42818023951681, 8.47881569749489, 8.33915049802702, 8.44128488969225, 
    8.38957626563075, 8.34167525571872, 8.47391138047915, 8.3566059778992, 
    8.37514530407739, 8.40394752480153, 8.52321303472522, 8.35923369389749, 
    8.41095391253309, 8.36420429184549, 8.60599529088826, 8.62073735972541, 
    8.60256555872649, 8.41583930630551, 8.45965647872551, 8.50093201763767, 
    8.42167910094349, 8.35685177141935, 8.33330121597027, 8.33671770496129, 
    8.34840092409608, 8.48057632720441, 8.45350189929006, 8.39679150885697, 
    8.37251882189339, 8.33493335867658, 8.36005255002123, 8.38808148419566, 
    8.32957344553646, 8.49378388347765, 8.48921141281528, 8.35618710012345, 
    8.35963313786367, 8.46784580606701, 8.42806326790549, 8.39664094843809, 
    8.55264374484128, 8.41057016016323, 8.35832623208787, 8.39129806327695, 
    8.4588490621286, 8.38604102915514, 8.32033905264008, 8.39975522465299, 
    8.42997012197022, 8.38487878632337, 8.25571440848961, 8.47806174206059, 
    8.37353183043838, 8.24876114034239, 8.51430963309775, 8.40714070476155, 
    8.44483912024728, 8.32461018495266, 8.58582497707066, 8.53912835535362, 
    8.51892290662521, 8.52172932554135, 8.5102941907398, 8.4705670960945, 
    8.55441705447861, 8.43580825411842, 8.32579138328708, 8.43492910115631, 
    8.29581011471822, 8.45434053357394, 8.50076148615442, 8.33772587851476, 
    8.37731289790341, 8.44987175232324, 8.40830495298991, 8.37933416145792, 
    8.46275037480433, 8.50128827383545, 8.50891474844724, 8.4801291471169, 
    8.44902628374125, 8.40112493160528, 8.24939327873419, 8.34207734677111, 
    8.52964954875519, 8.42665851015247, 8.44199140946978, 8.54817136691397, 
    8.3070881779944, 8.49287266263959, 8.33883028796591, 8.45271580178393, 
    8.49555430816152, 8.53986724078665, 8.41757824741544, 8.41458605193697, 
    8.22762238324213, 8.44191156803831, 8.45884631284274, 8.41752336870281, 
    8.40424351358719, 8.41816645270827, 8.44209294709353, 8.30854518777246, 
    8.52018767347364, 8.51119027738616, 8.42130567512853, 8.4074592209116, 
    8.49078927784825, 8.37169732213856, 8.45997776887491, 8.50358769342635, 
    8.33116593757434, 8.36714837800422, 8.37024247535786, 8.47118686141635, 
    8.47108441259762, 8.37017890101686, 12.0513799502285, 11.7550690552473, 
    12.6427802359744, 12.1504625425139, 11.903183151356, 12.1228179734015, 
    11.7333703467212, 12.3494959500613, 12.6264322402213, 11.7384457997295, 
    12.2266970138997, 11.5114638514022, 12.4984127311074, 11.7611512973723, 
    12.382773669687, 12.1057977446176, 12.0565490290071, 12.0900205539774, 
    11.6476787362768, 12.430725044207, 11.9120588743811, 11.9855941148089, 
    12.182670431671, 11.8883646886038, 12.1428626266523, 12.059844344036, 
    12.147101065274, 11.5767522218956, 12.2045283040066, 12.0735561501832, 
    11.6638079598133, 12.2070343537918, 11.6857301218446, 12.1686559021998, 
    11.6743105866404, 11.9517156298237, 11.7778251108061, 11.6421772860136, 
    12.12268408855, 12.2860420204941, 12.2745828503804, 11.9758202085608, 
    12.2222591523872, 12.2301408818174, 12.1600323445828, 12.0687465943626, 
    11.9269338246814, 12.26139815732, 11.919074565436, 11.8404120657403, 
    12.532431966834, 13.2319740744, 12.3398347068234, 12.1672652474248, 
    12.3431540524666, 11.6861941935794, 11.6151369152056, 12.1850794227409, 
    11.9369421074412, 12.2274007676065, 11.6542493928369, 12.1574192493335, 
    13.0136815338148, 12.1446739732218, 11.6196203412597, 12.3041511169866, 
    12.3796606128244, 11.7394831732645, 11.9127136306014, 11.7912326331998, 
    12.1793276795851, 12.038331326621, 12.6363316050016, 11.8278268896957, 
    12.3806489888729, 11.7497199029038, 12.0625323399015, 12.3042525449045, 
    11.618436911523, 12.0160284197905, 12.3207025927472, 11.9230733220858, 
    12.0404703633866, 11.7888520419468, 12.3414538084779, 12.5193224864758, 
    12.1132903029293, 12.2018044182625, 11.9943069289936, 12.5644363759836, 
    11.8737734243875, 12.6748077394807, 11.9264014061342, 12.0815318174697, 
    11.9526144372186, 12.4936418739385, 11.7704804812115, 12.3184137547492, 
    11.9561744010916, 12.1555367471786, 12.184404380937, 12.4636775703239, 
    11.7924631879075, 12.0232522721414, 12.0842366659738, 12.5633116183963, 
    12.1992440655305, 11.8898779931379, 11.7425169603083, 11.8505336356822, 
    12.6160600653009, 12.2503537493688, 12.0864805636022, 11.7084505996106, 
    11.7731141741302, 12.216458099659, 12.3071374669735, 11.7164122230316, 
    12.1811655534563, 12.1094594484943, 11.940688386597, 11.7860061306154, 
    11.8388525724929, 12.4114237795725, 12.1473594724001, 11.7494730429561, 
    12.4206733815069, 12.5491369888579, 11.8406448818224, 12.8665614313008, 
    11.9778915226858, 12.159748034327, 12.0704206231357, 11.9693731380175, 
    12.09189182104, 11.6441927367624, 11.7599166855479, 12.2638630117663, 
    12.4086424700226, 11.8130930022227, 12.5105207278093, 12.2302741424972, 
    12.0331154349572, 11.8271231359889, 12.0923462181118, 12.0200434049071, 
    12.4438676056707, 12.1682417642091, 12.2934525002138, 12.3524847967353, 
    12.0329253746435, 12.7918025020551, 12.2530008619813, 11.7821462521916, 
    11.5526579419932, 12.0441635879393, 12.0403935902549, 11.6654835490159, 
    12.4297969007373, 11.7440446207938, 12.0040271564668, 12.3423741498, 
    12.164240822958, 12.3835017660941, 12.0674295918603, 12.0447818301092, 
    12.0498001713976, 12.3107120988838, 12.5194813381994, 12.0555378706878, 
    12.0682875160022, 11.9238847454284, 11.8399046140652, 12.2947089580513, 
    11.8623960207799, 12.4105237238339, 11.7805702183915, 11.8007908880904, 
    12.1758291966347, 12.1246936096667, 11.8304540288105, 12.3586781414411, 
    12.0563648983255, 11.8068100888633, 12.0146889471033, 12.5777646285585, 
    12.2588331232995, 12.5787299102503, 11.648727969076, 11.8769301732763, 
    12.6917833399808, 11.8148194614271, 12.2005819777882, 11.6880932362871, 
    11.5926888884312, 12.2295775667661, 12.788549006537, 12.5488174128953, 
    11.4459704404718, 12.1589525273653, 12.4893815893037, 11.9275386471576, 
    12.2181620886786, 12.0649257266764, 12.5579353145795, 12.092701996039, 
    11.9527127442774, 12.2630069601398, 12.1278310092296, 12.0758783813727, 
    11.8398119245526, 12.3534812870173, 12.3307620575948, 11.8531205157157, 
    12.1603778236752, 11.6315370293042, 12.2634304607074, 12.9052856740712, 
    12.3786045141353, 12.2464161615556, 12.3208218095614, 12.5761982694213, 
    12.1755242887094, 11.8777231835508, 12.4835558817893, 12.0244082383188, 
    12.2657673599343, 12.6968372590619, 12.4734907993956, 12.3242422710366, 
    11.8958222932946, 12.089823315688, 12.7413113724726, 12.398715329597, 
    11.7717762618725, 11.9257450894844, 11.426518750433, 12.5051737600671, 
    11.5842085782427, 12.2111467097096, 12.3564813687838, 12.2634342057383, 
    12.0201601250341, 12.0715282159984, 11.8819956395358, 11.8774916158123, 
    11.7446316543736, 12.0376743857993, 11.8923075818773, 12.257400024842, 
    12.2518689264183, 11.5584000104861, 12.1480682194813, 12.0647958989416, 
    12.302043912983, 11.8506306943974, 11.8405518802239, 11.9667456868168, 
    12.2557088313444, 11.7964922168897, 12.1257490841839, 11.9039686715689, 
    11.9577800830523, 12.3578651576689, 12.522600948866, 12.2588119014583, 
    11.8176107577258, 11.9593589256256, 12.6104038204308, 11.7417417389302, 
    12.2078510825948, 12.4234537547991, 12.4488257143802, 12.0775614606369, 
    11.4315143094506, 11.9847967353318, 12.1664241759216, 11.6016070551387, 
    12.1072286584738, 12.2071195532428, 11.6782737654974, 12.245617221649, 
    11.9669482305666, 12.4616795963855, 12.3389892661175, 12.2847434310599, 
    11.9946748782709, 11.873491298733, 12.0479694755022, 12.276472842597, 
    11.8749393773137, 11.691174148302, 11.414108654579, 12.4494935782084, 
    11.9478744765539, 12.0574665615561, 11.7143059552856, 12.3422049992416, 
    12.7310243970032, 11.79542550728, 12.2455710329357, 12.5590116988521, 
    12.3657609309647, 11.9365445100033, 12.2229941146841, 11.6732910020017, 
    11.6226385240085, 12.3839914288728, 12.0701644006109, 11.7760462211703, 
    11.7546106010587, 11.9149622095182, 11.7963458486021, 11.9062153779704, 
    11.9014198660153, 11.7241457116588, 11.9742641482583, 12.7420073240319, 
    11.9195882588291, 11.8168492681274, 12.2136761659373, 12.2828156764493, 
    11.593096160532, 12.0080343394359, 12.7466648940187, 12.46157723221, 
    12.4713720482135, 12.1330603205871, 11.7886026853119, 11.7284534333506, 
    12.3949521978025, 11.6827038248624, 11.6073141700107, 12.1155429389629, 
    11.6814030508269, 12.1197021077658, 12.1974414573663, 11.6256473441802, 
    12.1291726665181, 11.4552877650468, 12.2751907937156, 11.8101082126653, 
    11.9181230155238, 12.559049773332, 11.3771093105835, 12.1727710668906, 
    11.89301164767, 11.6223654488451, 11.8879814471174, 12.3070416566019, 
    12.0227379545765, 12.0372895838834, 12.2126306781689, 11.6773237760147, 
    11.9738859001462, 12.1741248955292, 11.8141653293786, 12.4362517734281, 
    12.250267925746, 11.5472011200139, 11.9215971557739, 11.7148393100904, 
    12.0673868360919, 12.7466162086182, 12.8367591002688, 12.4631198728188, 
    12.1758304449783, 12.1409897991602, 12.1392711421033, 12.1814845052471, 
    12.3339197427414, 12.1703495923846, 11.8653524105203, 11.6553270254531, 
    11.8534163731499, 12.2653566548885, 12.589429151195, 12.6773939953424, 
    11.7477884032624, 12.222152419009, 12.4506554740179, 12.2014311635249, 
    11.9021953994793, 12.0618582343553, 11.8915286154684, 11.7830622243111, 
    12.4839974833393, 11.486864616512, 12.2714551254804, 11.8976451870424, 
    12.6546167179424, 12.1717549151969, 12.2656518881509, 12.3371507680746, 
    11.815554423724, 12.1712193757907, 12.6195432560421, 11.4780566161275, 
    12.4986330637535, 11.8635872526641, 11.6233578820103, 12.2791442979097, 
    11.9147918106163, 11.8633485069498, 12.4568750339393, 12.0344055980721, 
    12.1507140837501, 12.0979200723041, 11.8646670698817, 11.3688193727947, 
    12.5252773975531, 12.2727243788398, 12.445767896722, 11.9016976224672, 
    11.6819051970417, 11.6317723420736, 11.9945519164259, 11.6896833139528, 
    12.2147438118047, 12.0539153360884, 12.4079022022654, 11.8700277694035, 
    11.8867746109381, 11.9421405222945, 12.3501744248101, 12.1620911752718, 
    12.8357994361232, 12.0734534739218, 11.3783804364584, 12.11723569289, 
    11.7613229446179, 11.6032224117624, 11.8513575424608, 11.8812606772389, 
    11.5473212730858, 12.9308608015739, 11.7874008425071, 12.518880260754, 
    11.5408326951177, 12.1850307373404, 12.0234610576092, 12.537214995353, 
    12.3071764777111, 12.3008785842286, 12.2928033615397, 11.7752993996091, 
    11.9909392100357, 11.9367351944888, 11.9761160659949, 12.2201213639652, 
    11.8338676243959, 12.3799105936311, 12.0099218349652, 11.7339261717109, 
    12.165829964366, 12.1620312547788, 11.9432250208005, 12.0472547987889, 
    11.8656704260534, 11.8380907708085, 12.2068471022512, 11.8983882635728, 
    11.8666328989722, 11.5995064049389, 11.8393331847804, 12.7187263399876, 
    11.8039841510296, 12.5790513587284, 12.4415338273029, 11.8578448720854, 
    11.8655652531048, 12.021790461781, 11.9904888700805, 12.1920554788865, 
    11.7664420896523, 12.024022812231, 11.8152317269024, 12.1257625038777, 
    11.7052872969179, 12.2536078690587, 11.5431087375938, 11.8194199196941, 
    12.3053632586262, 11.5437993836928, 12.651811689864, 12.3975855786353, 
    12.3528149836186, 12.0693997901534, 11.9556635164716, 12.2406098033672, 
    12.1278625299056, 11.9367707722815, 12.1176276727817, 12.2065762116891, 
    11.9051037279909, 12.0210729762946, 12.2460085773689, 12.0785751156434, 
    12.3891277386318, 11.7860594973045, 12.028613595835, 11.9976534261102, 
    12.128715772759, 11.8599467706287, 12.3271655796715, 12.3207877921982, 
    11.5347807253251, 11.8552873281265, 12.0596002928614, 12.0743809932196, 
    12.3111053271191, 12.130506833745, 12.3381226035704, 11.544899174408, 
    12.1160020173233, 11.2311536005662, 11.8475017211537, 12.023108400541, 
    11.8154355189957, 11.7834092638331, 11.8361661370569, 12.02558979554, 
    11.8648168711141, 12.0667018075391, 11.8958691061797, 11.6505287047249, 
    12.5163676571649, 12.6882917229201, 11.8013304846132, 12.5086182521567, 
    12.0036005350401, 11.8893003221351, 11.8357133004145, 12.1420764822676, 
    11.9195114856974, 11.7112883967086, 12.2341255946017, 12.46883541401, 
    12.0452624423967, 11.8328212003698, 11.913411766762, 12.1005525168792, 
    11.9309241550118, 12.0627011783739, 12.2432672148143, 12.2270300095561, 
    11.9842533937781, 12.2265053931565, 11.9617997494574, 12.1407254624021, 
    12.2965524494686, 11.8380168064499, 12.0634817052124, 12.0044846743977, 
    12.2082502404622, 12.2534165604014, 12.0158714405823, 11.8212793274923, 
    12.2376852463887, 11.7383615365362, 12.1391278946748, 12.2282274831583, 
    12.394209745444, 11.8488212203433, 12.5834174404837, 11.792260019986, 
    11.872822810733, 11.9793711219426, 12.2369777476511, 12.1331108785031, 
    11.7943569251549, 11.7822542339134, 12.5393605859226, 12.0028593310251, 
    11.7176084482902, 11.7532283726031, 12.1889455428828, 11.5635609750313, 
    11.9164904941755, 12.1881475392339, 11.5776994026052, 12.0192067026065, 
    12.2634972470903, 12.0203661017288, 11.9821340184243, 11.9520829549292, 
    12.209445841549, 12.4269235258466, 11.6384331914591, 11.6608431437536, 
    11.795785030238, 11.9925205492962, 12.0470868965741, 11.8038792901669, 
    11.3731083693324, 11.918264078351, 12.2068527197974, 12.2928320734426, 
    11.753064839591, 12.1951769620685, 12.2420160624372, 12.2800019099657, 
    12.5840004169468, 12.0901850232473, 11.2112022609999, 12.7873568383951, 
    11.6117326821973, 12.2927393839299, 11.923949035124, 11.8211092406763, 
    11.7353701931749, 12.2695670057792, 11.8410256266217, 12.6744397902034, 
    12.1747365838952, 12.1172974858984, 11.6902425718874, 12.4235748441287, 
    12.0301830758313, 12.3145688564486, 11.825660077285, 11.8531564055943, 
    12.4950999392681, 12.1158653236986, 12.0291650516221, 12.0694771874569, 
    12.399926222893, 12.2249471482527, 11.7484415990533, 12.1516338009004, 
    12.3639636282608, 11.7167698734741, 12.4487214776893, 12.5029851016433, 
    11.7022060728171, 11.7934440738945, 11.3560881405485, 12.1683725282016, 
    11.7657314700557, 12.206097159831, 11.887683092996, 12.3026006742304, 
    12.2902392637769, 12.0881580253202, 12.5019755037535, 12.0781669072849, 
    12.5197753231181, 12.4460703079601, 11.9131287048498, 12.1090524884793, 
    12.2161946991586, 12.0649422672292, 12.4482979771216, 12.3028213189624, 
    11.618796434481, 12.6967511233532, 12.6905571544757, 12.6857060912302, 
    12.5247811809705, 12.1719490326273, 12.8165843071974, 11.8411888475479, 
    12.0950660467392, 12.6734230143378, 12.4974486977592, 11.6689093159514, 
    12.0157004175085, 12.4715121747831, 12.1340577471268, 12.2790428699919, 
    12.4714057534908, 11.8385595238318, 12.3972479016904, 11.7489827560056, 
    11.8197391835708, 11.814889056583, 12.0509330432183, 11.4098926861421, 
    11.9838192822898, 11.8473388123134, 12.3995485989528, 12.0573498414292, 
    12.3230884894605, 12.2395758627771, 11.9469909613681, 11.8919780191658, 
    12.4540812409534, 11.5533439068037, 12.4393623336036, 11.881011320604, 
    11.9274749816337, 12.1133926671048, 11.2600040696001, 12.6699157929822, 
    11.8333960625994, 11.7887019286285, 12.4194815254509, 11.8960632236102, 
    12.0954196400651, 12.2754766644009, 11.8138260920042, 11.8967981859071, 
    12.0991265963974, 11.7403289260562, 12.0882641345265, 11.5072931354209, 
    11.7408354414736, 11.8870498707028, 11.6455462533151, 11.647498350626, 
    11.900783834949, 12.4354428467727, 11.8527432038614, 12.1987038448359, 
    12.3463498120931, 12.3590620070993, 12.1342175351081, 12.2002717644026, 
    12.0732528026874, 12.0365231009105, 11.8183491529677, 12.1496355148762, 
    11.7907042717694, 11.8838004323014, 12.0719485957071, 12.2478420820374, 
    12.4013371632515, 12.0272772440069, 12.0052346168178, 11.7088737880924, 
    11.8644869963168, 12.057839192122, 12.0086678738149, 12.236318934314, 
    12.2489824439197, 12.197521039271, 12.1075647749892, 11.751276899464, 
    11.6764583618112, 12.6502578141628, 12.2866000300851, 11.6615063262933, 
    12.131484286787, 12.1883965837829, 12.3873494731678, 11.9934736596379, 
    12.1351481752649, 12.5410907901578, 11.884763217306, 12.1490828107455, 
    11.8396973890269, 12.3014000797692, 11.8169850254943, 12.4178530612194, 
    11.8753762975752, 11.9598098897525, 12.2860710444829, 12.1552898872309, 
    12.0597379227438, 12.6189543499469, 12.2327492957782, 11.8806798853771, 
    11.7992354519597, 12.1911123552936, 11.8686979713792, 11.9850763642991, 
    12.110730886455, 12.3803893334032, 12.2772396376558, 12.0059336892361, 
    12.2846148516687, 11.803497297024, 11.8478721671183, 12.7612283825899, 
    11.8769604456087, 11.5813848250103, 11.833422589901, 12.0997513923712, 
    11.7874685651476, 11.8646483447276, 12.2232531459819, 11.8722619923689, 
    11.7767839922403, 12.4190049702801, 11.9571012962176, 12.1469038269846, 
    12.6912618444402, 12.0648611248949, 11.7987638901632, 11.9444858478406, 
    12.2088946978478, 11.7940566985182, 11.452102304255, 11.9233076985974, 
    12.0334780787742, 11.9346632561919, 12.0775511618022, 12.4269150995273, 
    11.6899826043319, 12.4537223421672, 12.2481416845024, 11.9153195478749, 
    12.2192141302509, 12.7483713797255, 12.4124149643941, 12.253815094097, 
    11.860031033822, 12.0255226970713, 11.8332400196489, 12.8761892813473, 
    12.3879742691416, 11.7419879747061, 12.1503820243514, 11.6859161250416, 
    12.082022728592, 12.3223220064876, 12.2357949420862, 11.8819881494742, 
    12.2127302335713, 12.0297224370414, 11.7503194199197, 12.6099881220106, 
    11.7751758135923, 12.0161981945206, 12.5697046980787, 12.613909169271, 
    12.4498655846024, 12.7868709206472, 11.8869050628447, 11.9210900161848, 
    11.9279821212229, 12.0173073478129, 12.2856831217079, 11.9161309712176, 
    11.9426242554411, 11.4645794985778, 12.1440114148539, 11.9043197682076, 
    12.2608104995684, 11.4383340105597, 12.0223940359136, 12.0742908003942, 
    11.8705867152522, 12.436772332711, 11.7030409026024, 11.7835521991757, 
    12.7014567545688, 12.4004561447529, 12.0648807863067, 12.1061706872693, 
    11.9767293147904, 12.020481885598, 11.8831191487795, 11.717375632208, 
    12.005476795477, 11.7334090453729, 11.8730693585948, 12.8001470548766, 
    12.1245669027909, 11.9110321117667, 12.1022983254095, 11.7683798310117, 
    11.9369623930248, 11.8691698452616, 11.7154416358794, 11.3748457515434, 
    11.842607277968, 12.0325461902738, 12.0359775747555, 12.0708385061571, 
    12.5410823638385, 11.981479262204, 12.7279815594683, 11.4408441174616, 
    12.2761869719116, 11.9346982098129, 12.5884426476619, 11.6002326288306, 
    11.9200092627095, 12.0434726297544, 11.9569527433287, 11.5268081788976, 
    11.9414985615961, 11.9773038649342, 11.8760369834276, 11.8868669883648, 
    11.7826193744176, 11.8288783070963, 12.6903471206643, 11.7440674030646, 
    12.2688055161807, 12.1601331483288, 12.4262484840427, 11.9111694295631, 
    11.8908560703517, 12.2402025312663, 12.5508515887981, 11.9064222909227, 
    12.026532607047, 12.0995176400314, 12.1751632053219, 12.0992542395309, 
    11.7711040288417, 11.5437213622175, 12.4055724810143, 12.0668796965027, 
    11.8761262399953, 11.8412000826403, 12.3951007506914, 11.9292048737831, 
    11.8098301441275, 11.8006591878401, 12.9305833572079, 12.6698171738375, 
    11.6858599495794, 12.057425990389, 12.5539705752929, 11.8949294155318, 
    12.3861641709157, 12.6580125246314, 11.9635293295209, 12.1157645199526, 
    11.8437969494227, 11.9805189738865, 11.4465902430712, 12.3453639327318, 
    12.5330929647724, 12.1568337761832, 12.6887639088884, 11.6875938988455, 
    11.9229344438598, 12.42004577676, 11.9542188708358, 11.5329434756258, 
    12.5097695370455, 11.9721260477504, 12.4872821874475, 12.2317886953748, 
    12.3817387928393, 11.7712469641844, 11.9606222493529, 11.9090569200991, 
    12.3138067426783, 12.1467690058753, 11.7598180664031, 11.9100424873746, 
    11.6271634574873, 12.5003030354099, 12.0214356201116, 12.023467923499, 
    12.525760194442, 11.8612113426997, 11.6452656880901, 12.0368354988974, 
    11.8961203353301, 12.6565950304689, 11.7495560578058, 12.1486124972927, 
    12.0093157641454, 11.9030767300638, 11.7886448169086, 12.0296578352598, 
    12.2464626623549, 11.8030088825889, 12.2182672616272, 11.940054852218, 
    11.9821827038249, 12.6427402889791, 12.5696120085661, 12.2231810541388, 
    11.7049583583782, 12.2617046256748, 11.9609914469738, 12.2787232940292, 
    12.0468297377917, 12.5250995085895, 11.5187872591555, 12.3576629260051, 
    12.6309303343127, 12.2726426123338, 11.7957107537936, 11.3747446357115, 
    12.2836673588732, 12.2433333770254, 12.1824070311705, 11.9223929748215, 
    11.7761423436278, 11.6490288198846, 11.9795143693711, 12.2147974905797, 
    11.9073260916921, 12.3082410027195, 11.7766410568976, 12.1514690195447, 
    12.2582769862239, 11.7667123560426, 12.5477669317524, 11.8947724363236, 
    11.9769243684786, 12.6988523977248, 9.21666331993072, 9.33709053631085, 
    9.28217309047643, 9.38512045887698, 9.22795685554269, 9.24901164173114, 
    9.33798978486385, 9.30432508719907, 9.34657547923654, 9.21162596394533, 
    9.39758992654469, 9.21597186149504, 9.3625870784938, 9.35870578736347, 
    9.20495704192017, 9.21609464938553, 9.38075735477683, 9.25535457951924, 
    9.24715505026156, 9.3516365889717, 9.36436089928224, 9.36463286078875, 
    9.35758159938879, 9.26628644684711, 9.39993269605253, 9.33656562569045, 
    9.266853519254, 9.21645337598034, 9.28267369011002, 9.30004238189551, 
    9.37331264582099, 9.17355813428851, 9.26324789057572, 9.33945837911062, 
    9.33363513264213, 9.27466385278807, 9.33095440836441, 9.37591078194948, 
    9.24041957131191, 9.40629079464926, 9.32086535105804, 9.20853457854447, 
    9.33038263021113, 9.40298835947691, 9.30826652207634, 9.31857457841196, 
    9.2734907105096, 9.32255324310834, 9.27249305012871, 9.29108694675595, 
    9.30501692747219, 9.32956558698853, 9.35121340278921, 9.29815054220459, 
    9.31235779072771, 9.28935410048249, 9.32400061248881, 9.36362537748433, 
    9.21872777645341, 9.28168144587919, 9.30989549585858, 9.32816738546781, 
    9.37167982172286, 9.30236761087753, 9.20906335760418, 9.27103296093903, 
    9.27312525540804, 9.19602483710152, 9.24511732732335, 9.27212746808595, 
    9.33250905052572, 9.48014482681519, 9.26171593271084, 9.36671883599909, 
    9.38899674798247, 9.36238906265248, 9.28869953544153, 9.41300964431655, 
    9.27338512180653, 9.32428655957867, 9.34714077373464, 9.36100951724644, 
    9.2951122200134, 9.30350650499338, 9.35186038218561, 9.45958699492209, 
    9.24806509083201, 9.34898456942929, 9.35278752072255, 9.409096479782, 
    9.36214344799199, 9.286787591191, 9.33398644912861, 9.42384976501167, 
    9.25234149444004, 9.33715830837767, 9.33613647795858, 9.28642870567493, 
    9.30893731155498, 9.35716538611542, 9.24687507536257, 9.25517966113341, 
    9.34018241404269, 9.22972195744435, 9.29502026366669, 9.3406849460669, 
    9.34436377287621, 9.33086059885848, 9.21256867710748, 9.37389686871399, 
    9.26127467447919, 9.28471138270254, 9.34869030338894, 9.35006894933349, 
    9.24918675032312, 9.21025103123635, 9.3890253053552, 9.4228836504133, 
    9.317136802533, 9.2708881887737, 9.30821289332228, 9.27498746990206, 
    9.39846763985717, 9.30995967743281, 9.36602363178984, 9.3213451183248, 
    9.32888649373144, 9.29508551685192, 9.3002495274002, 9.29135260592276, 
    9.37700718531694, 9.3974278244578, 9.27686902732756, 9.33436077735752, 
    9.30984123361718, 9.25347021577836, 9.24658317313613, 9.33596419474759, 
    9.20209462113006, 9.22561825083598, 9.32917749210443, 9.3556337911562, 
    9.28234695884459, 9.21366877480364, 9.26183572533948, 9.28411785109601, 
    9.31581735062592, 9.32211816410388, 9.33211045326945, 9.26941162610993, 
    9.30623773588025, 9.2499392664721, 9.2049913906109, 9.24361105963011, 
    9.36857980804541, 9.34193354602878, 9.26673056402324, 9.3318404466586, 
    9.36170957024347, 9.4116046967443, 9.41793416609453, 9.30082559989394, 
    9.33191777115681, 9.29337030903976, 9.33706700792063, 9.23347745294525, 
    9.35622643507801, 9.34136041905362, 9.23697116506169, 9.41570490503364, 
    9.38236355037028, 9.28849950576169, 9.31956941937187, 9.31012460174841, 
    9.36232702926381, 9.32183637726637, 9.32098800127357, 9.25383564273393, 
    9.35693056233334, 9.29955166970863, 9.39844907475191, 9.30918624567214, 
    9.34336185290471, 9.33013284046672, 9.20885448781512, 9.18908651910391, 
    9.36270535885015, 9.30653466516659, 9.35521570503816, 9.38633343775093, 
    9.23546292227268, 9.30540772348922, 9.33295222767544, 9.32633872959694, 
    9.27960010248729, 9.2202598069158, 9.23947901423473, 9.30218574143158, 
    9.28231699819402, 9.35851613222089, 9.36644016531666, 9.26721499451672, 
    9.24235149885181, 9.25377602417452, 9.38935468407445, 9.38418110063582, 
    9.27632563002665, 9.37837302994273, 9.2895126823947, 9.32648598974879, 
    9.3021590573826, 9.31071205590408, 9.42656350315812, 9.24202300393893, 
    9.35184202541932, 9.23475817404909, 9.27387984683808, 9.25113440645701, 
    9.38656528341859, 9.31401673409102, 9.32773246383419, 9.33255999016307, 
    9.25763288053222, 9.24373221033063, 9.44057037341665, 9.26444418792719, 
    9.38593807264756, 9.18918497599321, 9.28077890862907, 9.39864204343884, 
    9.3870402080664, 9.24919375725618, 9.16793966260527, 9.23269176811619, 
    9.21966603820264, 9.24422596320896, 9.34648076080686, 9.36671715708227, 
    9.299242117439, 9.26459173637407, 9.29862941187843, 9.2534559790454, 
    9.21841037849677, 9.21117457217509, 9.33587223206968, 9.37660457986535, 
    9.35594766993402, 9.27016518616494, 9.32249113097068, 9.30291725506914, 
    9.19081303661993, 9.27616309814994, 9.25253147468525, 9.19315189465583, 
    9.417801124324, 9.30846755825729, 9.34429536673117, 9.23655548333589, 
    9.4241741838862, 9.25476463312084, 9.36619255780648, 9.18935687411637, 
    9.48007294810243, 9.2914099468405, 9.33031220699212, 9.37435104717088, 
    9.3144340636317, 9.23861364534767, 9.4619878416154, 9.32588656836817, 
    9.27611623984072, 9.21341411254914, 9.31484217489033, 9.31073672176038, 
    9.26320519530141, 9.31238632496881, 9.1753666252537, 9.3713487277735, 
    9.23688301378487, 9.38291574463567, 9.40954565420587, 9.34356195058721, 
    9.31422848916746, 9.20321118608445, 9.27010918761111, 9.1892957078791, 
    9.19296491042823, 9.36662235100503, 9.27068392270545, 9.3431176726296, 
    9.35206447459822, 9.30309905843496, 9.34999534439776, 9.21495252105558, 
    9.29925639652862, 9.27792538655799, 9.34478548336315, 9.33052802805305, 
    9.29150153323886, 9.32241100043437, 9.31026588805783, 9.27230624839571, 
    9.37133829140555, 9.25507428442621, 9.42895574009871, 9.31365649179079, 
    9.2871487194415, 9.34793944293096, 9.34799060976664, 9.30727790784124, 
    9.41554226406015, 9.28485984959988, 9.3696927658983, 9.40446411638695, 
    9.29612217383965, 9.22303526681966, 9.3091863250653, 9.38928039207455, 
    9.34219379303436, 9.36753509790359, 9.31554923472843, 9.38671952884663, 
    9.35044488846283, 9.24703437777547, 9.17423769047296, 9.31279742098648, 
    9.28194624217414, 9.33407762782681, 9.33653324789274, 9.32288421605586, 
    9.19342533298835, 9.22542506831351, 9.29299253639952, 9.32740288839658, 
    9.25667262712827, 9.28638380544133, 9.19213774506114, 9.25292383588617, 
    9.31679149777427, 9.27994628826628, 9.21199226318557, 9.2636405552879, 
    9.35994768091333, 9.30889644383334, 9.27562037716887, 9.24696282065793, 
    9.29609601207046, 9.27731690131042, 9.35467398736378, 9.30032679673096, 
    9.20111196267643, 9.23114908206334, 9.23205496223484, 9.34908034766938, 
    9.36106686395196, 9.40936536033027, 9.29175706764995, 9.20495722168578, 
    9.34361784921558, 9.24408846137871, 9.27921933804751, 9.27015263783296, 
    9.25787770300818, 9.36384675557017, 9.40635976098039, 9.36106432897681, 
    9.31227685113639, 9.39076560802793, 9.28025553803596, 9.32939114527674, 
    9.34677955456993, 9.19997884724869, 9.28324691505159, 9.26445743903601, 
    9.27963690981345, 9.28983196340978, 9.27519470114618, 9.32330777711441, 
    9.34663637304558, 9.31070312944945, 9.33396934576572, 9.38735807491376, 
    9.31781959441059, 9.29044943058052, 9.40381041275349, 9.26654509498159, 
    9.29168312617627, 9.32424612121466, 9.2867769485093, 9.32208834888806, 
    9.34284169847649, 9.39175330274229, 9.32421397401036, 9.2245372497261, 
    9.37728555655074, 9.2767930088338, 9.26712237286176, 9.32826580107954, 
    9.3481889859551, 9.27597622762014, 9.21775618063599, 9.20271253599281, 
    9.30161795651002, 9.36618013542116, 9.24844872748247, 9.33687765025487, 
    9.35412158740582, 9.36783833016101, 9.32805181327311, 9.22177934623337, 
    9.25920517847736, 9.32952416327009, 9.36275199365665, 9.27333136522553, 
    9.36679226215684, 9.21916477121412, 9.33617637958193, 9.39149002490704, 
    9.33095160047281, 9.36254687760156, 9.34680200185602, 9.38488817591382, 
    9.16685047571824, 9.36827409054376, 9.35123173752934, 9.27655823441766, 
    9.29330226646048, 9.31423206914499, 9.34994371319709, 9.29235651191301, 
    9.26902297776198, 9.39888138144576, 9.35918248769327, 9.36092206475067, 
    9.24171667535949, 9.24722395125295, 9.20086281311645, 9.31645475949552, 
    9.29232441016726, 9.34762545945142, 9.36759414798608, 9.29525647954601, 
    9.24205937712983, 9.3669155201877, 9.35260699173085, 9.27706649319012, 
    9.31135946406222, 9.27775873433528, 9.33180284802212, 9.25228253050532, 
    9.2703553826545, 9.33033783983092, 9.22654761734546, 9.22418116202075, 
    9.25120360185038, 9.31433848346146, 9.29562062028723, 9.22774938917278, 
    9.33096607392658, 9.39843399539131, 9.27867577799004, 9.27350759581682, 
    9.41508022356514, 9.32907272144644, 9.34284770446175, 9.24666785595121, 
    9.17114768637455, 9.31201578045322, 9.33162029120951, 9.29328075010042, 
    9.34825131610205, 9.21277921367961, 9.35573356853228, 9.4272693381445, 
    9.3523757672734, 9.21870086264199, 9.27909839360951, 9.37824738852263, 
    9.36464950793352, 9.31056554756593, 9.34895844870767, 9.33496099242278, 
    9.30629414125468, 9.31314478012654, 9.27056605882792, 9.29099320927807, 
    9.38114195209757, 9.34588007247342, 9.48543529464665, 9.36206249158303, 
    9.42252680564042, 9.41309884203821, 9.18723316162474, 9.20080895037433, 
    9.32924921020968, 9.38573054963322, 9.29348167193413, 9.29419730118767, 
    9.20272189099372, 9.34086070844107, 9.23129531519813, 9.37080230032696, 
    9.33977959784416, 9.39636763585175, 9.36586043741958, 9.34201674509322, 
    9.2786508712531, 9.31651918312631, 9.3173181123046, 9.35643108382119, 
    9.27649230834338, 9.3185412487897, 9.28485989592781, 9.327599571139, 
    9.31265195881696, 9.24745436233707, 9.29717026257395, 9.34519390902987, 
    9.25116604780039, 9.26295543596012, 9.29658383595815, 9.33879998753812, 
    9.40850356009428, 9.38677681346535, 9.32623752072641, 9.24669500045517, 
    9.31098827593322, 9.30757542277219, 9.1959021913172, 9.26985302497051, 
    9.32381003035648, 9.20958968992601, 9.35953382381233, 9.35190161593761, 
    9.32664006261688, 9.27275348817316, 9.2319486050384, 9.35064704378042, 
    9.32716280587887, 9.30063616791503, 9.28394431795625, 9.2470466855475, 
    9.32362064408425, 9.24648045303532, 9.3568142777733, 9.52276601913024, 
    9.2273879627238, 9.32607551956096, 9.37062095183992, 9.25195395784281, 
    9.34218492235897, 9.31781693996678, 9.28497915371278, 9.31465247119243, 
    9.34451783399097, 9.38651030954505, 9.34791029151498, 9.31558622554716, 
    9.31786650233651, 9.20320616053857, 9.20670864495823, 9.34262091329178, 
    9.38710438702572, 9.25549938634313, 9.38328638529234, 9.33072793157656, 
    9.23563987924109, 9.32241002126731, 9.30215940471385, 9.26375178156304, 
    9.23365581216454, 9.2512823433059, 9.31030531295245, 9.32629115721299, 
    9.29307002492711, 9.39691244508662, 9.30391294056642, 9.26989983158926, 
    9.35150349857616, 9.29226230943924, 9.30819271915495, 9.28687145610313, 
    9.35756745640395, 9.30453721051738, 9.30912713446425, 9.33542557453789, 
    9.3652814772514, 9.23059407191642, 9.34592366641643, 9.30114953274148, 
    9.28421534210857, 9.38725590846538, 9.31213489918734, 9.39811108831726, 
    9.23822787702569, 9.36706801676757, 9.43330604534005, 9.26111975415601, 
    9.42574241635917, 9.26042345759251, 9.27487319239062, 9.42769250456966, 
    9.3197608432232, 9.24914568523243, 9.29381297333222, 9.34886583681879, 
    9.26739569301346, 9.25255171653688, 9.27090444368593, 9.33713674670227, 
    9.35233649260541, 9.20747431500787, 9.31991689552113, 9.2145622345066, 
    9.42994567485446, 9.23253813329862, 9.24448306434476, 9.22416393201882, 
    9.28032364788735, 9.41873387648376, 9.19020222629441, 9.31436223073534, 
    9.3390324405327, 9.41027355490556, 9.35686572884599, 9.41313306310298, 
    9.26840360170658, 9.29716679112872, 9.24054347566493, 9.39712408977366, 
    9.25145552135211, 9.25247587242134, 9.26326159276218, 9.27259598307743, 
    9.28568740710079, 9.38194075906603, 9.35374849939579, 9.33343271915315, 
    9.39321155278439, 9.37731403880944, 9.32429153947221, 9.29477569428117, 
    9.32801512514097, 9.27823642988332, 9.35980273837969, 9.34062297411776, 
    9.45417025433424, 9.29996587949245, 9.42252793537662, 9.28073938112244, 
    9.30375090360985, 9.37366464177543, 9.28187519860738, 9.45421353549113, 
    9.21222508997419, 9.23826286450636, 9.25799416236448, 9.17346059888685, 
    9.27911667683615, 9.35694806194747, 9.32497103235799, 9.29591001030149, 
    9.32679846440357, 9.33619824214445, 9.40742137760771, 9.3448170917482, 
    9.30378376203349, 9.20451109122981, 9.25108537626043, 9.33303722360293, 
    9.2699182081138, 9.38713166948012, 9.32575924819962, 9.23896621919106, 
    9.16143126925357, 9.11841102940094, 9.37374609102954, 9.28474053152173, 
    9.37472594433262, 9.36087552779495, 9.30584350253738, 9.36173068444983, 
    9.24816270462596, 9.26415193709665, 9.28501286018466, 9.35516671108063, 
    9.34743268726698, 9.34538946756789, 9.3202529151232, 9.20184940695612, 
    9.30808772826854, 9.24719502899541, 9.26239588430508, 9.22985796755798, 
    9.43739474005874, 9.32915173534495, 9.30228916712277, 9.26413085588345, 
    9.32915465407876, 9.27698861427271, 9.22951085668386, 9.31175984339346, 
    9.3115577607233, 9.38675170792817, 9.33420418365813, 9.18512166515128, 
    9.26380190988912, 9.30088035625548, 9.38186117720482, 9.26621320425527, 
    9.34299249417566, 9.29932019462597, 9.32437613276617, 9.28469974700978, 
    9.34029518706187, 9.3040223651395, 9.27224121922601, 9.37943298404964, 
    9.32668511292765, 9.34380501376072, 9.23258780669204, 9.32200891297212, 
    9.22448257200307, 9.2621226788408, 9.31039782774431, 9.38189955738969, 
    9.29849886149143, 9.37269633970588, 9.19365421507981, 9.32177721578809, 
    9.3661722993531, 9.28408212375911, 9.35108411257182, 9.3666687988885, 
    9.36269252507429, 9.30723477120034, 9.27868008662342, 9.34955284626886, 
    9.33321996493638, 9.33225320163716, 9.25767752520034, 9.37630754954998, 
    9.42988981902371, 9.22564533005869, 9.29607043405624, 9.34028751566915, 
    9.296992684873, 9.32801713909206, 9.27952232845165, 9.28978293019609, 
    9.40184101140943, 9.44621297390027, 9.32834228297493, 9.25218338638258, 
    9.37637374909542, 9.24940892238042, 9.24956623486508, 9.36496930589673, 
    9.34835740230877, 9.30399726242077, 9.20091047673331, 9.22245299137051, 
    9.28469947608061, 9.32663552174359, 9.33501652671148, 9.13537384916857, 
    9.33191208541242, 9.24665732483821, 9.25767681447911, 9.46178072099217, 
    9.28476300887858, 9.36088519486876, 9.34678126998213, 9.2735307948577, 
    9.43432131650827, 9.32350339932506, 9.34182393535772, 9.4424134905205, 
    9.36003329931223, 9.29785108529059, 9.25583694787256, 9.43836078484748, 
    9.29583296371199, 9.39496777862333, 9.29948134191915, 9.33004397121703, 
    9.37957336135885, 9.24670223611592, 9.26206259514205, 9.36601073072079, 
    9.3124012121184, 9.28140640690568, 9.24747880425491, 9.26351132428241, 
    9.33035121070021, 9.32070896595686, 9.36360350510726, 9.34758832698303, 
    9.31343007328305, 9.28549064132049, 9.36522318179443, 9.32714311887985, 
    9.32558834819827, 9.31177096516622, 9.17372827410837, 9.25729435058621, 
    9.23707335269511, 9.33174741978954, 9.36878744537671, 9.35585235042579, 
    9.22980204532024, 9.3716475856462, 9.18335264972278, 9.28827011021484, 
    9.30349447843303, 9.26053522448451, 9.35514908492904, 9.31052654154997, 
    9.26080880391329, 9.26679654921637, 9.38005508799381, 9.16163187990923, 
    9.21378952814922, 9.25456190549325, 9.3103382339748, 9.15898031366482, 
    9.37849688126624, 9.22017110558289, 9.33762859177854, 9.29540099635523, 
    9.31581561045767, 9.31867559326528, 9.44926647864859, 9.24248943172397, 
    9.33901822359345, 9.29254135455447, 9.31251175786583, 9.27310556066938, 
    9.26752443631867, 9.28536381982836, 9.33834538659065, 9.38200794060522, 
    9.37165329578788, 9.19807541036589, 9.37667399837597, 9.32829724697897, 
    9.37711351503712, 9.28464577052416, 9.32714325931412, 9.29499309134861, 
    9.29135689678772, 9.28008112828032, 9.33549180199769, 9.32601114634579, 
    9.27816052313849, 9.25557556125307, 9.26281609747895, 9.2434444056997, 
    9.27621352925332, 9.19929749588226, 9.34716758877882, 9.36422770136454, 
    9.21812857795017, 9.29997257707752, 9.30528273886033, 9.18734413343176, 
    9.34300179450599, 9.34851741292214, 9.34234403301838, 9.31822052056926, 
    9.3673532717596, 9.41287192469857, 9.36060851806035, 9.39862029606037, 
    9.27066824830378, 9.33796551857797, 9.30805539976982, 9.26058185159365, 
    9.25347613103319, 9.35293772025145, 9.25746754191385, 9.29070733282303, 
    9.38540751247285, 9.33292379261441, 9.3436447925505, 9.24142035084713, 
    9.26859762326903, 9.41779119123983, 9.28188099922037, 9.25693662761259, 
    9.24574343117366, 9.30614021571905, 9.2730015916858, 9.19089242143585, 
    9.2886231652659, 9.4397060188254, 9.27405366762108, 9.37461118280051, 
    9.24501956321545, 9.37717949621372, 9.31589021895988, 9.31349919834135, 
    9.19074618414147, 9.34980188134075, 9.32240392569355, 9.44773582651096, 
    9.33555608684101, 9.3059674758238, 9.38270026390449, 9.25111891237291, 
    9.4016688698172, 9.32046365939788, 9.34350579680057, 9.33291741295066, 
    9.25546975123186, 9.30780284165187, 9.24845123865649, 9.38227837738541, 
    9.33456648548323, 9.28581318069672, 9.33576667820494, 9.27629089236485, 
    9.34423336440752, 9.32851141520671, 9.30174787048056, 9.35858631314789, 
    9.26767746978873, 9.34189061575192, 9.32578645469571, 9.30637538094807, 
    9.37137549611808, 9.25773523359318, 9.32410829535576, 9.22419648288037, 
    9.41013952820427, 9.34316286623359, 9.16911436835863, 9.21348132216656, 
    9.28680362491742, 9.36580671568496, 9.43452671115723, 9.19744665187349, 
    9.36280140366545, 9.28890038303647, 9.31002501090534, 9.29630116959549, 
    9.2828444842127, 9.32526943346377, 9.36351450332803, 9.33325587267845, 
    9.34617997407774, 9.25334326913979, 9.30982255393486, 9.3815081883025, 
    9.30317688280947, 9.4298051093681, 9.31075076632618, 9.42021332742136, 
    9.41248891775173, 9.35911572507885, 9.42839182700936, 9.13522668409132, 
    9.32751213543165, 9.24264195744216, 9.37210086974736, 9.25981394430167, 
    9.31809005909128, 9.33585606211035, 9.31829505352549, 9.3755340615326, 
    9.4193497585915, 9.24673937023447, 9.27455836508486, 9.31115345117197, 
    9.26032906144627, 9.35057377475286, 9.40197153513834, 9.33355992333282, 
    9.26731474865843, 9.38192989040089, 9.36881611878284, 9.29368146276659, 
    9.33038619656424, 9.3534438243695, 9.19736328951816, 9.32721769525527, 
    9.42186980768914, 9.35509312310683, 9.4416785829414, 9.26031715880714, 
    9.18262548779875, 9.40458427585407, 9.3459722623664, 9.21907640287717, 
    9.26038329642896, 9.4185998571539, 9.41994467184566, 9.24983566820043, 
    9.25953299396618, 9.40424332322752), transitivity = c(0.259162091365727, 
    0.26592737201294, 0.255425346083641, 0.268156692376284, 0.264799872791905, 
    0.256294126265457, 0.254077548273278, 0.277088686034774, 
    0.27121011335714, 0.264787416279936, 0.255061224845524, 0.254153974208446, 
    0.258014117591971, 0.25506111690464, 0.262943007924614, 0.265802310896376, 
    0.233931434627381, 0.25383535883816, 0.261435691709893, 0.25289117934704, 
    0.257484602507223, 0.262072856319442, 0.262260624155066, 
    0.262671560638517, 0.255288346546488, 0.253624305343582, 
    0.249731353154036, 0.261065035469848, 0.262983523293319, 
    0.263929708817379, 0.268570785887784, 0.26280278438958, 0.263192086891706, 
    0.278581089957094, 0.265682706637987, 0.271820047602288, 
    0.263409853803603, 0.262802480544992, 0.272715311796137, 
    0.255673319918038, 0.26329953034413, 0.250204708196534, 0.25171408150506, 
    0.263088421888558, 0.262180293339044, 0.264479953157961, 
    0.269044410606531, 0.261311297577328, 0.264089217445445, 
    0.256236051499055, 0.256906077872734, 0.263755366657583, 
    0.262957983111844, 0.265081431021618, 0.263249470140614, 
    0.269946288624546, 0.266663821471578, 0.26099022267594, 0.265981275452809, 
    0.258032717600183, 0.265357513088305, 0.259168193097691, 
    0.258738717016586, 0.253099167084737, 0.259161956941045, 
    0.263663557359299, 0.264571750580052, 0.255327848892997, 
    0.258436728764922, 0.255316490148882, 0.261321974463661, 
    0.257963252895529, 0.259524233611256, 0.272933519527774, 
    0.270332075322833, 0.249656745640738, 0.262805001596807, 
    0.254093004983036, 0.253187493597458, 0.262527938267803, 
    0.259026232595387, 0.260618688109199, 0.272199821799932, 
    0.263126197668607, 0.259593539810049, 0.255364000926044, 
    0.255588396765204, 0.267489959080522, 0.262333435045718, 
    0.261402876635882, 0.262890722355229, 0.254987301132857, 
    0.258213072505878, 0.263421948033315, 0.270550188525551, 
    0.251549632759935, 0.273290641323682, 0.258424122031771, 
    0.261630635230203, 0.265649242497305, 0.256927275292742, 
    0.264664344183477, 0.265888865613915, 0.262931655321807, 
    0.258921849186389, 0.264919884482713, 0.272479583640626, 
    0.260752194405655, 0.265559858554347, 0.266745613067039, 
    0.255100955503062, 0.266093378554312, 0.267597725018749, 
    0.25729879669593, 0.258862308151575, 0.267915334593475, 0.261183455768216, 
    0.260222909413354, 0.256446229448989, 0.25783559208046, 0.262000617579324, 
    0.263392118138509, 0.257472684183391, 0.264802183775402, 
    0.267439959707594, 0.265699028095521, 0.270247872808035, 
    0.265513611583741, 0.25967502657992, 0.265836248295143, 0.257572372703088, 
    0.259705067111594, 0.26464930289853, 0.267128359730039, 0.250054612015257, 
    0.261138290795987, 0.263031571874683, 0.257956001571958, 
    0.259079909709722, 0.253921516465376, 0.264713375106894, 
    0.267249478833046, 0.250717605195331, 0.266277575397573, 
    0.271441766128775, 0.26039146254127, 0.26633427535026, 0.255877635212771, 
    0.262506039046981, 0.254773547369115, 0.267174717969337, 
    0.247900755261573, 0.265398984464349, 0.260891756748041, 
    0.262325861595824, 0.262375366290955, 0.254474646372889, 
    0.268253521987944, 0.257143828698384, 0.263015470673077, 
    0.267833923397527, 0.263234160751117, 0.260763108715639, 
    0.265737239307994, 0.251062214829181, 0.264533134319993, 
    0.262837009519652, 0.261061006373025, 0.267238190154307, 
    0.264343084832162, 0.265709266519592, 0.268032418124966, 
    0.250001849609926, 0.263377244331794, 0.26063452763431, 0.259749799524415, 
    0.26099888989365, 0.26867240270364, 0.257275011849052, 0.258889765798548, 
    0.252837233828002, 0.261621235446934, 0.261190004911043, 
    0.249992053178046, 0.265850771172257, 0.255209993605579, 
    0.251050895524319, 0.264741398979323, 0.257178084115164, 
    0.269847532938755, 0.265391832300445, 0.26276272618669, 0.264043810078196, 
    0.270690157653042, 0.265648811307386, 0.264025792302519, 
    0.264262705330521, 0.253609295184574, 0.263555456615348, 
    0.26443099332336, 0.266616711986224, 0.264067921847139, 0.261740684196937, 
    0.264128130429998, 0.259617003546869, 0.247162970829807, 
    0.264739576352892, 0.264478944675664, 0.266145786550978, 
    0.27254537329137, 0.258838126556222, 0.266804764041234, 0.263433664651235, 
    0.268761619688895, 0.26554435960472, 0.257809095930812, 0.261197986582401, 
    0.261070743805174, 0.266118752232195, 0.252680795394238, 
    0.252934340954301, 0.266669092167129, 0.259111635003058, 
    0.267256580491986, 0.256144389090777, 0.265914957540641, 
    0.266171588907111, 0.258760486175907, 0.259162276986986, 
    0.255403263106515, 0.265096690740032, 0.261690301251388, 
    0.256050930084909, 0.260926009108677, 0.24798058163878, 0.273965585286858, 
    0.270494586845233, 0.24220654093412, 0.259023109833138, 0.265475474278082, 
    0.252363879737923, 0.257035918965709, 0.259932454113529, 
    0.263071912792878, 0.250425504033493, 0.249549575500459, 
    0.26154437932961, 0.252171678420471, 0.26426563687323, 0.249059123422266, 
    0.243936908631969, 0.268933018632781, 0.25741401114499, 0.259614453659489, 
    0.264594537604568, 0.269613894264022, 0.265078685300491, 
    0.27290165273922, 0.256166302555886, 0.258428788629968, 0.254523050147847, 
    0.259188414634141, 0.264102758732037, 0.26661004095929, 0.261779507482529, 
    0.251188055464193, 0.268241356268268, 0.276611673717362, 
    0.265845931733566, 0.268325105786326, 0.260239830589797, 
    0.268298061056956, 0.263673305330527, 0.261117338696254, 
    0.255703875590893, 0.258057617281373, 0.265213566738412, 
    0.256606288210475, 0.264548600335953, 0.259014483028921, 
    0.268757632270776, 0.260945974100813, 0.25591977201264, 0.262091923476803, 
    0.250778495032845, 0.255830723621163, 0.260417503650709, 
    0.267734552664989, 0.265747053952916, 0.244301949782802, 
    0.260840818348692, 0.257403648331888, 0.265979562967886, 
    0.26474029594844, 0.252901685450946, 0.261336493540319, 0.271246408950378, 
    0.262069837878269, 0.257475130206032, 0.253398147511245, 
    0.261657647541187, 0.270002771232878, 0.250456280963063, 
    0.260402429868578, 0.254139843731184, 0.259419081014708, 
    0.257110875798715, 0.256437025566209, 0.272636168830962, 
    0.25610242969491, 0.267827434827518, 0.257249906670033, 0.274911957399056, 
    0.267713048034739, 0.259856684167132, 0.262922310638129, 
    0.269589135557558, 0.268731089401768, 0.263314810555931, 
    0.272020532866819, 0.262020847941513, 0.265326136131828, 
    0.271157842320079, 0.264488974430451, 0.267151613200441, 
    0.264928636029643, 0.266473095534998, 0.253094619039358, 
    0.252626470748678, 0.262041121577659, 0.268099890657983, 
    0.275198133738192, 0.258208227410662, 0.257569217859812, 
    0.261501905239223, 0.269547737441368, 0.268213804609532, 
    0.261119217378279, 0.262747661163777, 0.269194988178625, 
    0.27848242943778, 0.260315112996195, 0.266827160586849, 0.267960133523824, 
    0.266567803932572, 0.265222822931301, 0.264176260269126, 
    0.264159721241825, 0.261859490779672, 0.259486827538155, 
    0.264674090291608, 0.249645808707483, 0.259782076093895, 
    0.248501239495751, 0.260488809978238, 0.257151297776654, 
    0.251362926949184, 0.268714486710617, 0.254540935087925, 
    0.255283735081181, 0.258785231069524, 0.264067084603507, 
    0.244780007447569, 0.270839767399951, 0.275137057457602, 
    0.271582208744303, 0.265548069371204, 0.267262277007073, 
    0.261693419152572, 0.257902574469588, 0.261237086071648, 
    0.263643038085689, 0.261877218001356, 0.256747924437984, 
    0.260588165258389, 0.258114790852746, 0.253394361553004, 
    0.252827128822305, 0.259913340335662, 0.261566400663351, 
    0.256248742505576, 0.258551870383598, 0.262754520491671, 
    0.257363196229959, 0.258889165886233, 0.264418883997732, 
    0.266398513503232, 0.262222890290657, 0.249372973907042, 
    0.263151442548453, 0.265907322426136, 0.258698153878997, 
    0.265284839661114, 0.248862753754127, 0.265000230128467, 
    0.264406037385077, 0.262611265567117, 0.273937626344537, 
    0.269510513377344, 0.266375014513068, 0.255433952663243, 
    0.26297857523994, 0.266136639180088, 0.260843999671848, 0.265160476049427, 
    0.255944982852436, 0.260470174764505, 0.271857139235063, 
    0.2570248017747, 0.259906800154291, 0.266032831326392, 0.269262158810381, 
    0.26631256999122, 0.259330393935985, 0.261166163150673, 0.256333759444149, 
    0.269986778685813, 0.260665196314576, 0.254319367671241, 
    0.263156167997059, 0.271147472375829, 0.251052723231042, 
    0.264839537324094, 0.259713308382624, 0.262004164706691, 
    0.248315781166794, 0.258190729532347, 0.25814236307677, 0.259076389140851, 
    0.259271740954409, 0.272178528986604, 0.270450851256882, 
    0.241694114529849, 0.265546483604036, 0.264394063108257, 
    0.266508208503447, 0.256381570967129, 0.256375751248455, 
    0.259321076818601, 0.270928818461915, 0.257584195330655, 
    0.259560241788399, 0.265107661891287, 0.266025190281852, 
    0.259287808458932, 0.269476791840906, 0.255810256259131, 
    0.271617440314544, 0.269810079188999, 0.265688698519922, 
    0.256834943737752, 0.253911200775842, 0.262970738550711, 
    0.258650035243419, 0.265410464654279, 0.266180002385139, 
    0.254161252118693, 0.272739747094757, 0.258473447833637, 
    0.248665128818781, 0.266530636758417, 0.270761811943276, 
    0.273372437054827, 0.256347512559496, 0.269103749784865, 
    0.265026010704627, 0.268859473994402, 0.257385882412996, 
    0.267543024281987, 0.265451338645718, 0.26806239892723, 0.272556778458608, 
    0.269683700700277, 0.265920027145488, 0.256486455246321, 
    0.264119273543566, 0.254497139461697, 0.257835665448044, 
    0.256308187971338, 0.257320769421991, 0.256873795528402, 
    0.257925857604904, 0.26447790833968, 0.250845935872539, 0.269636603334575, 
    0.251323689913158, 0.265802826218843, 0.267366082514742, 
    0.271268578187167, 0.257680402084676, 0.265480243364727, 
    0.268220585793831, 0.261104221572585, 0.267364759994189, 
    0.265839623228372, 0.258584710207829, 0.264431837773389, 
    0.261783146704939, 0.247858211191872, 0.263446140072095, 
    0.262458221449303, 0.263026002236868, 0.26097797213277, 0.266906081949904, 
    0.258004595812337, 0.262808218477141, 0.254772016672669, 
    0.258509221137146, 0.269301094714138, 0.262419697939043, 
    0.259534254096442, 0.251686515327691, 0.264827008747324, 
    0.263331786104428, 0.256683380367971, 0.257116213106185, 
    0.266094575911872, 0.259238769142791, 0.270694674159671, 
    0.273880793529248, 0.265396382383863, 0.263909279984413, 
    0.268205784066018, 0.27865040757081, 0.264579090087136, 0.264783590317354, 
    0.24970052075647, 0.266974742599944, 0.269189586130992, 0.263612551407341, 
    0.268838043000411, 0.263505016578656, 0.269793434504071, 
    0.260206994529215, 0.248456186023811, 0.265949194184106, 
    0.26333079093083, 0.262356185607206, 0.252459154524426, 0.257676446911732, 
    0.262518811132759, 0.265461734237389, 0.25771390346775, 0.258469028126539, 
    0.26956142554252, 0.261734569940891, 0.262518642977874, 0.254043183846033, 
    0.25705011044774, 0.257645068367508, 0.250697640085475, 0.262145633537347, 
    0.262220903375279, 0.257658812664134, 0.266421181928364, 
    0.270522257802171, 0.262923320292102, 0.26180217780928, 0.26790393038073, 
    0.262994128757335, 0.266041210068241, 0.260677301811871, 
    0.257646068814985, 0.255436742709884, 0.24631884034657, 0.260499424927487, 
    0.270991633514909, 0.244215512282356, 0.253184568376889, 
    0.27200033095481, 0.264502113939638, 0.260984272301517, 0.255345005249979, 
    0.266716224643857, 0.259881250544103, 0.272379621378393, 
    0.260325733839095, 0.260748280824935, 0.263742111316436, 
    0.25451028049698, 0.267728313815443, 0.270440001157967, 0.267235729485599, 
    0.267449827560473, 0.259756928620812, 0.254612968392285, 
    0.266990851120708, 0.247837647309922, 0.266281401323831, 
    0.267402941017753, 0.242454278271685, 0.256758667819548, 
    0.269475332248045, 0.266074563343758, 0.27022762016244, 0.264025820387209, 
    0.267474289440627, 0.265269021740628, 0.26739820095202, 0.2674120705087, 
    0.259929672060311, 0.268568627990927, 0.276466949879117, 
    0.263885801419443, 0.260838047329795, 0.259494217497628, 
    0.264650854357002, 0.265018413121574, 0.255659274111651, 
    0.264188051176198, 0.258870660063597, 0.267719456093931, 
    0.259859468757057, 0.270406338981911, 0.26757528418013, 0.258657527925678, 
    0.262467205443317, 0.253639037537853, 0.246934678914684, 
    0.247268696494249, 0.248866301049467, 0.263373383315932, 
    0.266524783153204, 0.25669599807088, 0.257493927516158, 0.255840343448256, 
    0.266130616130466, 0.260787161780616, 0.255668582845632, 
    0.243758641793028, 0.259096682484986, 0.262147928911098, 
    0.261420546386369, 0.270494030884904, 0.26656768086422, 0.263001703407693, 
    0.256292612042677, 0.281993972621652, 0.260220655211135, 
    0.263713386427026, 0.27088150574244, 0.260478969146515, 0.253665198570038, 
    0.262496247988171, 0.258606485112573, 0.252640214664991, 
    0.252301879815674, 0.270707855078088, 0.267416001911836, 
    0.275130455444922, 0.26098915250711, 0.261242396161436, 0.257038861363327, 
    0.247873502028636, 0.25786522485329, 0.26287905634112, 0.262969252178832, 
    0.263843542492688, 0.246909497973962, 0.264936193049573, 
    0.26683621231022, 0.254972326026156, 0.267363457456407, 0.262027809240789, 
    0.266003211516795, 0.267514343926171, 0.261346987975049, 
    0.265422946268296, 0.261570720901612, 0.26102183600785, 0.263098726116634, 
    0.266354148941571, 0.258158628230716, 0.2556648755332, 0.264703180943701, 
    0.263788809860807, 0.27299182938469, 0.253556269887332, 0.264378378096069, 
    0.264584689605875, 0.256863645725893, 0.24880251517773, 0.269706465882112, 
    0.256916631163302, 0.257799377365023, 0.261751260923201, 
    0.265715213102077, 0.257799458040698, 0.257019163788309, 
    0.254108688943116, 0.254933899801975, 0.252838070286579, 
    0.272545559183771, 0.266082493832363, 0.255892441638453, 
    0.266017769347054, 0.272585579751511, 0.255614976045622, 
    0.26667224693729, 0.264771754599357, 0.2537682164867, 0.262574363714316, 
    0.262875012461728, 0.265876620084984, 0.25587991678196, 0.268999453031949, 
    0.264696170378322, 0.269015828597552, 0.257700926441514, 
    0.265140815892394, 0.264090270317802, 0.257569599580558, 
    0.252939093764858, 0.256887617724217, 0.252999495009777, 
    0.263872529972397, 0.263514509825176, 0.275103618398112, 
    0.262171947185099, 0.258317038440099, 0.267438675908003, 
    0.264576794785181, 0.257785068708932, 0.252660313964369, 
    0.262804699701759, 0.269963008931028, 0.256676917214993, 
    0.266867976049071, 0.255353597112241, 0.256329281897968, 
    0.259569375701141, 0.256585906799655, 0.272263628828115, 
    0.262877845020077, 0.259849953731265, 0.249609791756494, 
    0.271006490007108, 0.263353600298304, 0.262925876722195, 
    0.263255368000701, 0.261203695190905, 0.269049961607962, 
    0.262002690550141, 0.249320453729916, 0.25616991195509, 0.258012890361879, 
    0.254210487871655, 0.265753612357723, 0.253003609827543, 
    0.261246189599903, 0.269357603139447, 0.270466450375327, 
    0.253695220714042, 0.261457456404719, 0.259746701910349, 
    0.259722281159792, 0.246199105757235, 0.266454474375508, 
    0.269791060977883, 0.264914444524574, 0.259378534474717, 
    0.273398454668605, 0.257604625996183, 0.250719307501625, 
    0.260088178664143, 0.266501515430738, 0.264701783602595, 
    0.260052649929812, 0.249517426838495, 0.251645710278366, 
    0.251743775911857, 0.255340593883911, 0.258480901756206, 
    0.267336593123128, 0.270125154487325, 0.265320554665961, 
    0.2532310225094, 0.264889173816306, 0.260107659968599, 0.273700457897201, 
    0.247810066893681, 0.259620064291233, 0.2613099925685, 0.277205719962639, 
    0.266486694188128, 0.268088486002276, 0.267887614412794, 
    0.276921545994992, 0.262585999662007, 0.253739864157846, 
    0.261064226193356, 0.256380403456071, 0.267749979035003, 
    0.248819571200854, 0.262338741013906, 0.257967004474338, 
    0.245848685491307, 0.264302133676742, 0.255252661641855, 
    0.259451153280098, 0.251683261620012, 0.273512470197268, 
    0.271996008791036, 0.252105825638335, 0.272483633110766, 
    0.267734192451443, 0.25962943311018, 0.26338514611225, 0.26889078278004, 
    0.262247059534829, 0.249213491334638, 0.27009624874019, 0.265070447423972, 
    0.252352443025756, 0.272245907035651, 0.253730317027361, 
    0.257560339418626, 0.257983078954337, 0.267612067075435, 
    0.251697267485963, 0.25809515025081, 0.251605006774896, 0.250959473675563, 
    0.264039361963105, 0.269585259504592, 0.268938787209001, 
    0.27010156250712, 0.265039863633239, 0.256104769119592, 0.254042944920597, 
    0.255784081458744, 0.263062091280097, 0.256777341721238, 
    0.264814450940532, 0.268026287121264, 0.275165564997153, 
    0.264388575177439, 0.259073947326746, 0.271633938296829, 
    0.263930511744251, 0.271002616381873, 0.264071780670499, 
    0.257704017771683, 0.262932202704822, 0.267967797181643, 
    0.259785149161076, 0.263530022504049, 0.258219308093227, 
    0.258110484868456, 0.267592526377127, 0.2601901048173, 0.270474062104601, 
    0.24825912130333, 0.277665634239516, 0.259455818333216, 0.263469149713741, 
    0.274511329709929, 0.260613955380241, 0.2547039276184, 0.266877886243744, 
    0.258161764274006, 0.261465078116048, 0.265868468228147, 
    0.270624698040195, 0.26176788293361, 0.261139559932393, 0.268486792405387, 
    0.262485818691275, 0.267518633717575, 0.25650676699469, 0.269444825428131, 
    0.264090578104207, 0.255819736158988, 0.264743830637548, 
    0.262103189941244, 0.260469277906604, 0.255977560688146, 
    0.271330436288631, 0.274830457506449, 0.2699929985051, 0.261599908645346, 
    0.251744303563615, 0.259274141965887, 0.26530654432412, 0.254999450905688, 
    0.263970463911663, 0.248826071558181, 0.256318278452716, 
    0.258701198486979, 0.250756609020863, 0.265716193520862, 
    0.258534284470679, 0.251911477129832, 0.257161869784527, 
    0.262979059480302, 0.263735693801329, 0.26122440059228, 0.265707772782178, 
    0.256546268736432, 0.26976330562023, 0.267463586732337, 0.262541395318911, 
    0.252703953410383, 0.271459153190239, 0.26362129382601, 0.266128473955324, 
    0.260110849480874, 0.262068583822712, 0.257201000972455, 
    0.264336107282192, 0.270111419313773, 0.258731663718043, 
    0.264168457299407, 0.260256691035274, 0.259386540868185, 
    0.270566988005656, 0.260815763604858, 0.261453249512851, 
    0.266376164195909, 0.269292264199863, 0.263467375477202, 
    0.265050540675843, 0.267173472674054, 0.256473261842967, 
    0.266881334756056, 0.253156380169612, 0.263225465288428, 
    0.26344215377068, 0.258471572364843, 0.252805630673301, 0.253656652783894, 
    0.271112757467528, 0.270772403137467, 0.267655844486508, 
    0.264642171118938, 0.265469675705425, 0.257482946672094, 
    0.266358364252833, 0.258434469952428, 0.261366174429704, 
    0.262231564974044, 0.263867893880472, 0.259947584074206, 
    0.259082580904693, 0.262933805067823, 0.25981950944626, 0.26200908625154, 
    0.266051261661886, 0.272196632292326, 0.261956071923475, 
    0.274331537065292, 0.254346206981236, 0.256234695904019, 
    0.266770328278682, 0.259100567093311, 0.26050352131423, 0.260691486883748, 
    0.256840855857431, 0.263587253036107, 0.261684818696514, 
    0.251411442871796, 0.257124455824428, 0.260988346992357, 
    0.265446785006656, 0.262837484635778, 0.263003468951332, 
    0.271301365792255, 0.248752987631099, 0.263725455587832, 
    0.264285670333657, 0.256693953182977, 0.271563928596062, 
    0.257816384782859, 0.273121287624559, 0.276043668102126, 
    0.260308113682919, 0.257950031583232, 0.259801435134975, 
    0.271128479364239, 0.26748909860654, 0.277504676852311, 0.257454809453569, 
    0.266857038593407, 0.249930972058728, 0.266317061699621, 
    0.257584689279906, 0.262171560444928, 0.263309018355244, 
    0.266121165428325, 0.262352236367896, 0.274231965635849, 
    0.260661108865943, 0.268433049734224, 0.26223716837289, 0.26323479006034, 
    0.258283406143693, 0.26331738969203, 0.266192226177096, 0.264892170545232, 
    0.260278143437068, 0.125067051051178, 0.117096907849294, 
    0.1225784707296, 0.121895921658708, 0.121194568637885, 0.11908160000252, 
    0.120777596030006, 0.119079919679153, 0.122157222779871, 
    0.121096862052277, 0.121219170789864, 0.123029671067319, 
    0.117141044279899, 0.118971968972122, 0.119639711819185, 
    0.124592506655369, 0.123714618707504, 0.119400630708373, 
    0.115925191031563, 0.119370328250393, 0.122268500352776, 
    0.11815832398743, 0.123792228780966, 0.119839047473384, 0.12249470170812, 
    0.119985753733468, 0.125401522490905, 0.118800724980383, 
    0.121735155284793, 0.123784533027251, 0.126132453385198, 
    0.120736862103894, 0.121270742486115, 0.125521113936027, 
    0.124620147924523, 0.123380129996802, 0.123327446488592, 
    0.116618180976054, 0.121380497038683, 0.118005466647086, 
    0.117802245848608, 0.121192620766286, 0.119647818098827, 
    0.121748089794342, 0.121460051079177, 0.121689230085697, 
    0.117612971822608, 0.123698212836481, 0.120007857066979, 
    0.117752361688745, 0.121872948651003, 0.120150613434405, 
    0.120250989780594, 0.121658112291278, 0.124149696630611, 
    0.121011870079659, 0.119746912146406, 0.122810189642723, 
    0.119765737451084, 0.116149351830756, 0.125110151769211, 
    0.120705333220383, 0.121028164238667, 0.117856221777462, 
    0.120153709775746, 0.118839282727411, 0.116650680370882, 
    0.120642615877022, 0.121318563078106, 0.118269285075827, 
    0.118907859083934, 0.115966773980304, 0.123399584843701, 
    0.116146082202792, 0.118743828170847, 0.119183624969005, 
    0.118123615838716, 0.119500279662722, 0.121549721603805, 
    0.1186050021666, 0.123247304478864, 0.122118705836624, 0.118934646831489, 
    0.122084392836362, 0.124842344378671, 0.116853792956054, 
    0.125400201775363, 0.122500000627347, 0.119205903863748, 
    0.124017514380429, 0.117482994658888, 0.124351943893546, 
    0.12249194976014, 0.121354556430453, 0.1160002042704, 0.119269811146722, 
    0.118002416579736, 0.115043311671421, 0.120698880832704, 
    0.121199984596292, 0.12208576400208, 0.11721705653724, 0.118957330368985, 
    0.116306093307641, 0.121083863654052, 0.12147097266005, 0.126632854342521, 
    0.116236946419514, 0.119695976079578, 0.122038713420958, 
    0.120712747057277, 0.118148456272058, 0.121230984693734, 
    0.1207092464235, 0.115696450115883, 0.122460744972022, 0.122993306954519, 
    0.119387682029094, 0.123183963270445, 0.125466956544296, 
    0.12428693366088, 0.123322097529259, 0.11908538227168, 0.123512767177175, 
    0.122436618807121, 0.12274827211731, 0.120006380675353, 0.121612201295011, 
    0.119401387383288, 0.122255543817766, 0.117695522232385, 
    0.121417300189343, 0.12152517377723, 0.120686331691934, 0.119453915416107, 
    0.123189684792954, 0.121652964259179, 0.124051968028533, 
    0.124229985217621, 0.11575926889653, 0.121894750026638, 0.126969358322887, 
    0.120121953772327, 0.120450853510596, 0.119087172427844, 
    0.125033179682614, 0.124803201805067, 0.120664825726416, 
    0.123162733529058, 0.120452159242735, 0.124133251420033, 
    0.122422156617583, 0.119515022754799, 0.121571501041604, 
    0.124055456719133, 0.125166933307025, 0.118002242651564, 
    0.124977162742794, 0.119042929456087, 0.121376306621992, 
    0.116796414614383, 0.121789971816168, 0.121827076054319, 
    0.114764983747291, 0.119204949335641, 0.124234446506929, 
    0.122577799574912, 0.119405452164329, 0.124057496219284, 
    0.121500832887756, 0.128153845543303, 0.120461290629245, 
    0.121018717002679, 0.114888050977529, 0.118541685351039, 
    0.116682713766455, 0.120351483916258, 0.117604810593188, 
    0.122208449159616, 0.123402256296398, 0.118011407256889, 
    0.121718123018129, 0.118358352458145, 0.120370162663038, 
    0.118817760952585, 0.118448905720704, 0.116778405003368, 
    0.118596632090711, 0.119413644239568, 0.124861707335867, 
    0.119832358505399, 0.121566374413021, 0.120881913717037, 
    0.119957151647603, 0.120546416183622, 0.113012748743049, 
    0.122444810310705, 0.122296421893985, 0.119498317389528, 
    0.120045921268903, 0.119458655891428, 0.112316830064823, 
    0.123774346337227, 0.115785991331691, 0.120708862773485, 
    0.12138988972104, 0.122686445099591, 0.118456381197354, 0.126099070191192, 
    0.121838549299083, 0.125707766835957, 0.119668249698407, 
    0.118009295851987, 0.119790261911108, 0.12213861783922, 0.123420196429142, 
    0.122918391408077, 0.124925345204175, 0.123212627878964, 
    0.120020367385419, 0.122504731594888, 0.116328416491198, 
    0.120995082888081, 0.120498390995641, 0.122183869499343, 
    0.122360738625834, 0.117577980084927, 0.120262551182626, 
    0.124031142827727, 0.120620615003599, 0.11812234062805, 0.121842353947367, 
    0.122492190115059, 0.121268855569656, 0.11983350262294, 0.12165833860712, 
    0.124611010470702, 0.118414905090941, 0.123634842210806, 
    0.11783011623438, 0.122321322470166, 0.123794111877817, 0.123506891410904, 
    0.120726391933509, 0.116549736974956, 0.120828378307723, 
    0.121236770269491, 0.120844417261641, 0.116427029226552, 
    0.123396066781357, 0.123295417258154, 0.118775369358581, 
    0.120762428165172, 0.122410838428778, 0.124590784855231, 
    0.123859020613495, 0.123360435918244, 0.120074625304696, 
    0.12099489213698, 0.123735320299421, 0.120912714890253, 0.122610855826659, 
    0.123392811825666, 0.119940323023989, 0.120585104786831, 
    0.123099441869487, 0.11912001453758, 0.119029055865517, 0.122497954222464, 
    0.121316237283223, 0.120727645637314, 0.116869746945557, 
    0.120644938846296, 0.124321469382062, 0.120416943767647, 
    0.12041951743969, 0.120365126244176, 0.118652345699932, 0.120880515424865, 
    0.116888840704517, 0.120863501239826, 0.120353117700105, 
    0.122928351465801, 0.118481131782765, 0.121462219765422, 
    0.123478319435397, 0.117618933427051, 0.115970212207812, 
    0.120668857274894, 0.11976385773143, 0.121529293082303, 0.125360047593604, 
    0.11892384187807, 0.122738142121242, 0.124495415412797, 0.119843314541508, 
    0.119491263862978, 0.123838137855414, 0.122147179173008, 
    0.12000865563743, 0.119973481451681, 0.120255004757956, 0.121538488887858, 
    0.121214335377415, 0.125729540106503, 0.120318219497249, 
    0.122782271083355, 0.125016026157174, 0.118667527915238, 
    0.12197193219579, 0.115512263538081, 0.123048266722114, 0.120510373306329, 
    0.1210875892402, 0.118937663641749, 0.116699768090756, 0.119096425541902, 
    0.125034529862679, 0.12171196590414, 0.120088794564073, 0.117278849929074, 
    0.126758061399324, 0.119608655026412, 0.122820161010468, 
    0.119571553697342, 0.123195636555692, 0.118263211846571, 
    0.118209139225909, 0.122957713318493, 0.123665989122315, 
    0.118608355955757, 0.116654311518626, 0.113234855431583, 
    0.119338494190771, 0.122741833529431, 0.121170253913486, 
    0.11919885819071, 0.122024737278346, 0.121663005728154, 0.117922319883058, 
    0.118516869412162, 0.117466784962447, 0.120996099107635, 
    0.115852323404826, 0.12022640823836, 0.119090164569243, 0.120763723426758, 
    0.117885665936338, 0.124120098131988, 0.121367115676211, 
    0.119821738196039, 0.125117917034201, 0.121248155364074, 
    0.122051588200613, 0.120362709123821, 0.119059312925797, 
    0.121070826146321, 0.122862510563495, 0.1260144166519, 0.119997941243052, 
    0.119119954792033, 0.119317190578569, 0.120413325111132, 
    0.119777367094022, 0.122575658747635, 0.122496583915689, 
    0.122800550561053, 0.126621884686908, 0.122641434292247, 
    0.120288299956781, 0.121480059549925, 0.122853945168472, 
    0.125149950012966, 0.117153723216747, 0.116095014093468, 
    0.121019327984065, 0.120871763013479, 0.122408851767921, 
    0.118288098917425, 0.119377788989076, 0.123054163678849, 
    0.120648735001376, 0.120938579102516, 0.122230457145491, 
    0.11897388048081, 0.116983470031328, 0.120353584353982, 0.120412720682382, 
    0.12104706195232, 0.120405459794198, 0.121580272621972, 0.124934941198337, 
    0.119929203105635, 0.122512804739194, 0.116868026631334, 
    0.121010337415191, 0.122065402643043, 0.120197855403983, 
    0.122258677607258, 0.121231734622377, 0.119682716676605, 
    0.120260718521436, 0.119501623705658, 0.120476145928505, 
    0.121270068618951, 0.119991255180327, 0.122371888614254, 
    0.122712395203852, 0.118117782251686, 0.122017799661206, 
    0.116841367476522, 0.121311467961542, 0.121427558754222, 
    0.122778661630591, 0.12142074263771, 0.121593686377601, 0.120056999074617, 
    0.119961202765191, 0.120649419527539, 0.117671104145922, 
    0.123952491403202, 0.123119669499501, 0.122388404823596, 
    0.120211790277286, 0.124351629325066, 0.12031682037949, 0.118741464131735, 
    0.120986300188851, 0.120298360129862, 0.121654885222249, 
    0.119538596858783, 0.117134846774251, 0.123165976392566, 
    0.118964996383719, 0.117591892040274, 0.120528232930192, 
    0.122461102486059, 0.119900117872614, 0.120314095046991, 
    0.119855672895702, 0.116695497806251, 0.118899890630875, 
    0.124407361571898, 0.120773406793071, 0.120484527216077, 
    0.12024863809772, 0.117857542675059, 0.124725153459955, 0.117083442081445, 
    0.124332615883282, 0.118867068889093, 0.117844246504065, 
    0.122934100669718, 0.115592844943172, 0.117479953732833, 
    0.126125581970558, 0.120675453599207, 0.119338287804448, 
    0.118152383107423, 0.121429195831899, 0.122862491407697, 
    0.119924003565387, 0.121634769690849, 0.121641856728611, 
    0.123887181742178, 0.118332302625394, 0.119910061481458, 
    0.11410774388357, 0.113073085409706, 0.114401884012939, 0.121580172490798, 
    0.122964939783756, 0.118069055218783, 0.123107337402151, 
    0.11780650573999, 0.118783547061058, 0.119704005897784, 0.120102272414175, 
    0.121264104032015, 0.118758824313825, 0.119125952806542, 
    0.120769568584436, 0.119518988510647, 0.120903551401279, 
    0.118278532043688, 0.12027890288965, 0.123158296998082, 0.121149605382489, 
    0.120640320398997, 0.122377103221997, 0.125739497391622, 
    0.120764375487303, 0.120986811654232, 0.11757921751389, 0.115790634182316, 
    0.122941608756461, 0.121715662681231, 0.123908972160019, 
    0.125098895930544, 0.125013361299282, 0.118061778278089, 
    0.12064152539625, 0.120244627394544, 0.124011589788561, 0.121822798683686, 
    0.121743727994718, 0.121125087355669, 0.122001311428628, 
    0.121567734314277, 0.124428256807391, 0.123216068270615, 
    0.122121910692205, 0.124489969299493, 0.12052195120128, 0.122091594018543, 
    0.119444098104038, 0.120195987947772, 0.127719665666107, 
    0.12002128902323, 0.115554997448764, 0.123158908047841, 0.12196153377782, 
    0.12302429403365, 0.118273334628741, 0.115860748853471, 0.118777643869169, 
    0.124552004218483, 0.121401870105096, 0.122988162584852, 
    0.116748514251485, 0.118828104485262, 0.123359107090392, 
    0.123234195220777, 0.124967248032975, 0.116338400821622, 
    0.128257604314655, 0.119268590455341, 0.119124100008835, 
    0.124281857807729, 0.121721826673986, 0.11747745354713, 0.118082193643809, 
    0.121600078530936, 0.120983706591509, 0.119748011885165, 
    0.124093215637801, 0.121535864732052, 0.119587590639147, 
    0.122655992084807, 0.1212616047635, 0.118614584985324, 0.118693721518204, 
    0.117900053884504, 0.119175662153576, 0.123385841581379, 
    0.118081251714226, 0.119977618834018, 0.122787732528873, 
    0.120453328454638, 0.122456520106805, 0.120066940293676, 
    0.122157400879918, 0.123140538374344, 0.121732296918689, 
    0.117732882981878, 0.122036377891343, 0.118776759554048, 
    0.126160893728376, 0.119423858797673, 0.12270088808786, 0.121267050347689, 
    0.125550407144915, 0.12480254007588, 0.121018571312115, 0.120294607609476, 
    0.118903731885096, 0.120861011640004, 0.119556929322183, 
    0.117554165908077, 0.120558471215568, 0.120109101739817, 
    0.120949615940525, 0.12081185555317, 0.123052404465424, 0.120118104225709, 
    0.121811678365917, 0.121170150401098, 0.120034423501286, 
    0.122167643829242, 0.120396950455835, 0.116279919534253, 
    0.122359836515327, 0.120076576896087, 0.123223266188988, 
    0.12085858706609, 0.120550664107002, 0.122727904753788, 0.121272727059605, 
    0.120307915797301, 0.115635592127734, 0.119129639375431, 
    0.117329352812698, 0.121525343984172, 0.119600361741568, 
    0.118780047597717, 0.121424145578857, 0.122148497117063, 
    0.120158797517091, 0.122658569429414, 0.125087164592557, 
    0.120764150675286, 0.122520179887876, 0.122004765212917, 
    0.125110079439191, 0.125264431553069, 0.121572010150364, 
    0.120805903362942, 0.115257560056201, 0.118870737722639, 
    0.121266329305239, 0.119238075997239, 0.117813481624346, 
    0.116229847941016, 0.117937792825666, 0.126252329116268, 
    0.122891589864275, 0.119820561954957, 0.120338014190692, 
    0.123218453186966, 0.123949459683067, 0.116686229656774, 
    0.121248842432932, 0.124836142131758, 0.119324822309211, 
    0.122801216266295, 0.117516007572168, 0.116258608822522, 
    0.125806980872465, 0.116410767672838, 0.113779713484735, 
    0.120048619259032, 0.121007832511437, 0.121217747505562, 
    0.120071168861136, 0.120507562463724, 0.120084396495191, 
    0.118720184076181, 0.11842344115233, 0.121338121122093, 0.118604538181361, 
    0.119723813350402, 0.123843513405995, 0.120700632235522, 
    0.121954518204636, 0.123216081922196, 0.116205546294271, 
    0.119490597275289, 0.119096548580619, 0.122586629383911, 
    0.11791921179357, 0.124974158002277, 0.1232773993332, 0.120928866736747, 
    0.123272256945092, 0.118945149069638, 0.11909675980943, 0.118171884159023, 
    0.121847290672606, 0.117025998037862, 0.118266858012794, 
    0.121968125917969, 0.119061350508642, 0.122606240827212, 
    0.12635563380645, 0.116249984193908, 0.120498584556697, 0.119861995747788, 
    0.127190722583839, 0.121701452913, 0.117918966860938, 0.115772805499812, 
    0.125565050122404, 0.123182852652759, 0.121274342159223, 
    0.115535418044815, 0.121426280595233, 0.120292022651969, 
    0.121703068787899, 0.121422958750184, 0.117010876614138, 
    0.11836171337483, 0.122061376698606, 0.122870304225083, 0.117721977591659, 
    0.123623452872618, 0.123311747661304, 0.123518651110638, 
    0.123667527759337, 0.12187740813003, 0.121611651302718, 0.119754332376806, 
    0.123250879031225, 0.121255266598054, 0.118474791276046, 
    0.122958016932919, 0.117087630705887, 0.122204067957522, 
    0.119183108246644, 0.122515947470008, 0.119269295489914, 
    0.120866745892807, 0.120343377473298, 0.121979807305704, 
    0.123405563319293, 0.123529694579354, 0.124652266722106, 
    0.120205891169687, 0.123188536535468, 0.121310744291513, 
    0.12011869006061, 0.114799841786858, 0.120388861258764, 0.119895979347277, 
    0.120304007761858, 0.122313228490831, 0.120996585858518, 
    0.119011954121181, 0.124196225982763, 0.120555189065221, 
    0.12020082487192, 0.118905287712184, 0.118616461104669, 0.12074412054691, 
    0.121356555416045, 0.117377273722978, 0.120228572400426, 
    0.120416482586428, 0.12054442920798, 0.121489037416762, 0.124398503014077, 
    0.118835035773453, 0.120534827475597, 0.116915169124915, 
    0.114575041220985, 0.118111056143326, 0.119232369048213, 
    0.118819386645334, 0.114962114439701, 0.11659108355568, 0.120316193078208, 
    0.117769585311296, 0.121728345914851, 0.122998554473894, 
    0.122793187821094, 0.122483168285156, 0.118775063895473, 
    0.119712607580628, 0.123949044048825, 0.12128839442989, 0.122173544012134, 
    0.123330710548781, 0.118776101465893, 0.129226555035855, 
    0.12369926575525, 0.122572944765759, 0.12403461295875, 0.120186041881226, 
    0.122931148497418, 0.120137075137373, 0.121224202838896, 
    0.124266716514202, 0.120795555582912, 0.122279787688626, 
    0.117513512155978, 0.119389354708404, 0.120806260323442, 
    0.122816697456337, 0.120202246227082, 0.118568875452548, 
    0.118848247905367, 0.121251057089663, 0.124960333744486, 
    0.120440382656711, 0.122244239961248, 0.120590804188728, 
    0.126018398832462, 0.122807946471614, 0.120943705627499, 
    0.119940313591807, 0.117971388647939, 0.121485850468962, 
    0.11981863297377, 0.118284140095759, 0.117534823584083, 0.119473269136439, 
    0.123734993425997, 0.124262340725825, 0.120284917417852, 
    0.124116867861421, 0.11719993299224, 0.119257566773949, 0.121981430296282, 
    0.123696180045144, 0.121044196434787, 0.122953901171788, 
    0.124080147980147, 0.117006569654255, 0.117408798907491, 
    0.121265059358623, 0.121888876651097, 0.119323218884656, 
    0.125637031431269, 0.124671945917371, 0.121948854509583, 
    0.118074816781288, 0.117702737207381, 0.119981358821301, 
    0.120002452044882, 0.119501229362144, 0.121546147496686, 
    0.123849362643292, 0.117466367525427, 0.119306128975827, 
    0.122847315075072, 0.119018624328489, 0.11853497034998, 0.119778110380477, 
    0.121732012250963, 0.122317928445472, 0.119492670121658, 
    0.120180303479076, 0.120498824325968, 0.120853359208804, 
    0.12293465437524, 0.120834347547695, 0.124733106815279, 0.116973542659146, 
    0.121593319786955, 0.124337801576877, 0.122528641360895, 
    0.122055587656512, 0.121028518852768, 0.119224304471685, 
    0.123961752838505, 0.119792971928977, 0.12173391751092, 0.118625358645233, 
    0.121303046859961, 0.118304434537889, 0.119102265746173, 
    0.12016078767704, 0.124806210845773, 0.11795898431587, 0.120988205393675, 
    0.121559382494715, 0.118205051292393, 0.120336491698287, 
    0.121179742941787, 0.122139829078241, 0.12323339922925, 0.12268839056292, 
    0.118292440212275, 0.118428204351648, 0.121706432667943, 
    0.121453369843923, 0.120390913339161, 0.116008965292728, 
    0.126303847831557, 0.120352943898221, 0.120628845204369, 
    0.119711370984247, 0.123411887584641, 0.119212980407344, 
    0.118727446991514, 0.119787094013629, 0.126199376091025, 
    0.122471128820195, 0.124983254163957, 0.119756931391749, 
    0.116090793157948, 0.12236344209193, 0.123051081436915, 0.12153105831303, 
    0.121308691471061, 0.119665110568276, 0.115487778313419, 
    0.118636718420958, 0.119697184579022, 0.118444886108796, 
    0.123928776429636, 0.117901116067423, 0.125244846455703, 
    0.121525568838187, 0.120070755075007, 0.122441780146841, 
    0.125250225321488, 0.122273578668657, 0.120396858043917, 
    0.11766552420502, 0.123128939577497, 0.124230406031877, 0.11754414984586, 
    0.113571060889667, 0.122278317982037, 0.11985464300847, 0.123748795008612, 
    0.11815512263314, 0.120456732599999, 0.120074848862826, 0.119614701917943, 
    0.123806541297164, 0.119744740118899, 0.121468655395044, 
    0.119570811544184, 0.116915145277747, 0.117480633106092, 
    0.125292296304409, 0.119791602953299, 0.124808238275278, 
    0.120602956356091, 0.119733244268289, 0.122351079186835, 
    0.122397651982118, 0.120657243129479, 0.120309740311914, 
    0.117815017386373, 0.117723411204605, 0.120088856058839, 
    0.12401835171264, 0.120235961873186, 0.126277152747006, 0.12893568675616, 
    0.122698442691537, 0.115526345044366, 0.122692709721981, 
    0.119925219266751, 0.121442490107875, 0.118775270018038, 
    0.119276808795001, 0.118532666546479, 0.118700373563256, 
    0.119324212032714, 0.124454881831454, 0.116369959600997, 
    0.120006591955361, 0.125608336920446, 0.123107004837246, 
    0.121087491549636, 0.120888446777202, 0.123143821718185, 
    0.120361872930061, 0.121642620061487, 0.118894368777098, 
    0.121968435871885, 0.125866955929069, 0.121402805620397, 
    0.123263746034356, 0.118550033277952, 0.116141984170301, 
    0.123744360591153, 0.123848887397983, 0.122557874411596, 
    0.118198993231643, 0.120735814500936, 0.116634666826657, 
    0.123215868957743, 0.124376344313533, 0.114243319149733, 
    0.121710334626314, 0.120259553399437, 0.123146865402278, 
    0.120169049229501, 0.117659209544855, 0.121431448257323, 
    0.124088672304733, 0.118507179742345, 0.121428176437374, 
    0.119842560554184, 0.121124391505188, 0.121387409464635, 
    0.122900369171133, 0.117682425197516, 0.12186227407873, 0.11964302995391, 
    0.121080579390557, 0.118083872299243, 0.122433164610731, 
    0.119249640356609, 0.122310660012231, 0.122393751241473, 
    0.120698008714887, 0.121363809473059, 0.11791491846911, 0.122501958354731, 
    0.118976978328093, 0.119038018818336, 0.119434660963491, 
    0.123390162028609, 0.123199453137341, 0.123119105242665, 
    0.00292234866074551, 0.00151312814028313, 0.00236103763058594, 
    0.00176324827190944, 0.00355814243702516, 0.00260093797839186, 
    0.00216485313579816, 0.00122326261414914, 0.00208570747107238, 
    0.00287418712308225, 0.00401199882035005, 0.00129493030756484, 
    0.00305964670250384, 0.00193230074192965, 0.00228697865697841, 
    0.00200290700829673, 0.00239237788206618, 0.00381276763097583, 
    0.0036684118037291, 0.00198853939594606, 0.00162361457278515, 
    0.00180476223739593, 0.00161821187428766, 0.00199883460434218, 
    0.00180310457810842, 0.00264842748015842, 0.00227812970403331, 
    0.00248753638937204, 0.00237282408168484, 0.00352997294430968, 
    0.00315949346601259, 0.00243558775934121, 0.00188643112622626, 
    0.00232937969164637, 0.00244284249366363, 0.00199834205555529, 
    0.00268719736913587, 0.00220380582718838, 0.00299278376508333, 
    0.0026975371306882, 0.00251884958061047, 0.00250839667271833, 
    0.00302202071272499, 0.00232586547475999, 0.00304551226157745, 
    0.00228821391388132, 0.00202094674125346, 0.0036590168598483, 
    0.00210170290016372, 0.00226227445714423, 0.00163013697051925, 
    0.00245064004877406, 0.00206742968997789, 0.00201806792973214, 
    0.00251433912630325, 0.00224108540414878, 0.00425187477920132, 
    0.00276354015100619, 0.00323267292219331, 0.00273102387006311, 
    0.0031484832326123, 0.00282492019725134, 0.00251686030607829, 
    0.00214168274346113, 0.00238273037765843, 0.00275894730659302, 
    0.00469792579319908, 0.000864911242972122, 0.00316420901909289, 
    0.00329809076375775, 0.00153875225386757, 0.00204802052538369, 
    0.00184406615625464, 0.00168388072289497, 0.00209922554406123, 
    0.00304314308816477, 0.002642490311046, 0.00130579621494175, 
    0.00237753021119303, 0.0038833787764979, 0.00271486821119037, 
    0.00217829965147583, 0.00209475699588773, 0.001998188624828, 
    0.00279857871590742, 0.00311329656831795, 0.00192018237584834, 
    0.00136311399284508, 0.00150428440965462, 0.00351555476215458, 
    0.00225924299640931, 0.00319415561015954, 0.00150946151884964, 
    0.00326328033184889, 0.00193984235809565, 0.00208729982676658, 
    0.00233785525662475, 0.00450883441118994, 0.00286454832594921, 
    0.00168527466976187, 0.00202955381061538, 0.00341826665320509, 
    0.00263491196725376, 0.00299334071925314, 0.00162763281979909, 
    0.00199202290059343, 0.00375408266023706, 0.00150401308984028, 
    0.00220625810029637, 0.00216086305483676, 0.0026314485330374, 
    0.00314829336079874, 0.00227460614940069, 0.00164718055590248, 
    0.00276582410527002, 0.00264123608257872, 0.00235090807822141, 
    0.00154460218936732, 0.00203009885730325, 0.00105928942701219, 
    0.00183240531397106, 0.00220534784310756, 0.00300064384882409, 
    0.0027825306967713, 0.00208417190097805, 0.0028193747164132, 
    0.00239619447677369, 0.00320505511310552, 0.00264494848240685, 
    0.00235080408838212, 0.0012649544188337, 0.00216220089194768, 
    0.00248107293166108, 0.00255278105028472, 0.00302227326259057, 
    0.00115862876882106, 0.00286008735091005, 0.00290759469198812, 
    0.00400785138803593, 0.00229382678231308, 0.00291644517216, 
    0.00280372666607405, 0.00195884793688872, 0.00276839349529025, 
    0.00178674197534627, 0.00225817024316616, 0.00296952680546554, 
    0.00197951961536328, 0.00269561940017886, 0.000842996977071837, 
    0.00110337388076681, 0.0019231733134705, 0.00305030733085816, 
    0.00322756167806977, 0.0028085445073633, 0.00240202011095987, 
    0.00235217317029588, 0.00195892716116425, 0.00225094252282147, 
    0.00324845963953896, 0.00274420299448915, 0.00297193237729311, 
    0.00151883957989796, 0.00233347065608316, 0.00187363234016378, 
    0.00262870101897869, 0.00350082138408868, 0.00112709947215652, 
    0.00205768524056829, 0.00208679749444646, 0.00425674030649105, 
    0.00202376318032006, 0.00278980795216072, 0.00210472542111275, 
    0.00195394073006331, 0.00121991841032182, 0.00205749982349119, 
    0.00303254259802607, 0.00243377629913568, 0.00125492845034719, 
    0.00303015334659549, 0.00394842497228521, 0.00261865934084339, 
    0.00188475586652642, 0.00219563774755543, 0.00309983554605683, 
    0.00472767805515285, 0.00339110130321383, 0.00201760730287895, 
    0.00269362963871705, 0.0037443433008145, 0.0021865535897353, 
    0.00156222727578142, 0.00277733354000275, 0.00323812801945288, 
    0.00220576207334802, 0.00129942595983346, 0.00292477544037886, 
    0.00238752617935226, 0.00246831859101083, 0.00175468520047986, 
    0.00187401901999559, 0.00184310110794456, 0.00189095805746745, 
    0.00186024224932133, 0.000861501454480582, 0.00283800875072578, 
    0.00164038578042306, 0.00193269413366802, 0.00204129367802595, 
    0.0031348333586903, 0.00229391900756686, 0.00288956033322664, 
    0.00176641142472834, 0.00169581250837999, 0.00275352491742409, 
    0.00292352366438555, 0.00359628363093423, 0.0021285441163294, 
    0.00191932427872022, 0.00242127964079663, 0.00314500469263284, 
    0.00121135945991772, 0.000803050469299134, 0.00302943302203694, 
    0.00208018365992896, 0.00178595612991462, 0.00318493959540204, 
    0.00152225620556901, 0.00311281929408251, 0.00186115381806216, 
    0.00261791875038796, 0.00286367670977216, 0.00325163956942126, 
    0.00208531575531913, 0.00329697220619256, 0.00251071111359089, 
    0.00186380917646962, 0.00289861036552727, 0.00380868877705567, 
    0.00260354688516828, 0.00137191262983717, 0.00321249866157944, 
    0.00321490832855019, 0.0024774196302037, 0.00284370435761418, 
    0.00261734490290851, 0.00294025219657204, 0.00145513750347986, 
    0.00209956564141361, 0.00433455039901817, 0.00292686970007033, 
    0.00245990679028357, 0.00132453205252437, 0.00283588687827746, 
    0.00208295296279048, 0.00445387939033456, 0.00198103994112732, 
    0.00361740374364785, 0.00176986011698145, 0.00197937711438957, 
    0.00177468029809634, 0.00324292202819269, 0.0019797844552207, 
    0.00167038158158489, 0.00225219367229399, 0.00181215046389808, 
    0.00176438052211698, 0.00298605705342702, 0.00421447435377882, 
    0.00200842226485636, 0.00211524625827143, 0.00159475564209174, 
    0.00160483607833774, 0.00158957856615669, 0.00131837028285779, 
    0.00292130225725361, 0.00188660482232972, 0.00269106153736406, 
    0.00328238307462999, 0.00359644368408424, 0.00349002547344136, 
    0.00210814319556188, 0.00227861234996459, 0.002847788587498, 
    0.0012020592167502, 0.00457152389252534, 0.0024209798058381, 
    0.000639180967283397, 0.0030269394511455, 0.00152366896566604, 
    0.00338418210080091, 0.00181459339244585, 0.0033025759156343, 
    0.00190123577299703, 0.0019599970669238, 0.00199356738526295, 
    0.00237178992731733, 0.00206334913255817, 0.00225718029228341, 
    0.00336588652766361, 0.00172525771396694, 0.00270270652482111, 
    0.00218098190124887, 0.00272079661365714, 0.00344021053588518, 
    0.00168046115793623, 0.00323422184485834, 0.00302773892571821, 
    0.00174160915503557, 0.00247411063968788, 0.00233943063213843, 
    0.0032713648917593, 0.00197828519249833, 0.00382283062398381, 
    0.00186739912980958, 0.00208804242390808, 0.00178791686203786, 
    0.00222609594673563, 0.00139552034020578, 0.000967672381090207, 
    0.00303244518620211, 0.000750595857041747, 0.00398373208684599, 
    0.00143649733794222, 0.00262717774282845, 0.00396754065127756, 
    0.00143248350451517, 0.00271937599380024, 0.00124885455535261, 
    0.00216633844951218, 0.00232938353103891, 0.00232100944536178, 
    0.0032700132271097, 0.00159458263280273, 0.0034688924863, 
    0.00233501087813713, 0.00269123375219505, 0.00300666678056314, 
    0.00206893373186532, 0.00304264367415191, 0.00238327336389718, 
    0.00172040658241835, 0.00267720540141595, 0.00367338977007627, 
    0.00227133549954573, 0.00376791597416849, 0.00181557272101463, 
    0.00328334745969802, 0.00232526146471084, 0.00176370388972284, 
    0.00294207313691796, 0.00246050771121727, 0.0018646350037189, 
    0.00197183578067077, 0.00200762088757998, 0.00239822357498581, 
    0.00179547285476175, 0.00346573978781796, 0.00327407850971029, 
    0.00250749777285862, 0.00160991066567986, 0.0018530631366621, 
    0.00231988357839479, 0.00113001412607048, 0.00159319298859749, 
    0.00158343777862873, 0.00307509906291332, 0.00206960900829468, 
    0.00162470469426152, 0.00155014247005882, 0.00364909691183485, 
    0.00183962073389794, 0.00179904027860408, 0.00143576648763562, 
    0.00215192355692021, 0.00212434158215859, 0.00176296756075149, 
    0.0017615274621379, 0.000974952077721835, 0.00196461011368166, 
    0.0019506001467004, 0.00229912448584446, 0.00261590578334149, 
    0.00123695394403327, 0.00276790969893427, 0.00208808834070354, 
    0.00284517082984985, 0.00266982359653909, 0.00175691999775459, 
    0.00139515217746619, 0.00244437097714334, 0.00126859585085681, 
    0.00305361540641804, 0.00396688024046304, 0.00151070936004672, 
    0.00149254562168818, 0.00266429338226346, 0.00372265045140808, 
    0.0025142301015739, 0.00250882400785898, 0.00137028846133202, 
    0.00232550913381555, 0.00334622093290003, 0.00148540513826693, 
    0.00372493194439664, 0.00243736085849357, 0.00127579899413437, 
    0.00267977991153163, 0.00107676069068665, 0.00225885666268248, 
    0.00288374905904839, 0.00197980687422405, 0.00254918174481335, 
    0.00326149910397213, 0.00154716620032965, 0.0023924543703392, 
    0.00200491150804257, 0.00256001320763427, 0.00306293985918654, 
    0.000771867106954202, 0.00192375305306554, 0.00149771642560593, 
    0.00433645693263405, 0.00475630946364566, 0.00335431777238654, 
    0.00173285280938532, 0.00117277569806734, 0.00364502957872238, 
    0.00216235662426709, 0.0032511880843609, 0.00173853976141577, 
    0.00195383475104993, 0.00491923339723544, 0.00175607203652584, 
    0.00389893881782339, 0.00262812845337964, 0.0017412739499327, 
    0.00349789241516985, 0.00256340393321588, 0.00228726830473762, 
    0.00279907867769485, 0.00281566417411925, 0.00228877989475477, 
    0.00191960768663461, 0.00173612899647758, 0.00109454885433897, 
    0.00242244043034654, 0.00242281855344886, 0.00208144140278999, 
    0.00197109236233148, 0.00262092757819459, 0.00233274946618487, 
    0.00271562564053394, 0.00257661212136759, 0.00176435523257768, 
    0.00273252575884155, 0.00167569330620623, 0.00259187849257604, 
    0.00215644394277771, 0.00288897759226956, 0.00331100039568763, 
    0.00473624934562191, 0.0027184348230129, 0.00131576912428081, 
    0.00462378205418189, 0.00291702439553282, 0.00204787211780799, 
    0.00268373313285663, 0.00236674493781034, 0.00314917396137114, 
    0.00148346796313136, 0.00314438642788743, 0.00189147638005284, 
    0.00289993982473331, 0.00177478475984325, 0.0024008335831228, 
    0.0014191776197942, 0.00250057217487238, 0.00247048416015766, 
    0.00288277148537598, 0.00245584952768758, 0.00300933120775291, 
    0.00191050824696807, 0.00246923874586519, 0.0015426811171492, 
    0.0021771058960307, 0.00275047342431889, 0.00355142865801321, 
    0.00159281408992732, 0.00284345735055305, 0.00182584563878072, 
    0.003946444764801, 0.00352845663263858, 0.00342244501878916, 
    0.00200261639882507, 0.00366727059719187, 0.0029033833178313, 
    0.00222398254228936, 0.00284083550014771, 0.00224218670906386, 
    0.00313475670121581, 0.00307037532833662, 0.00235664283245756, 
    0.00249982248628487, 0.00548193294397918, 0.00116948284068328, 
    0.00194780907419737, 0.00290511066527088, 0.00215166425963858, 
    0.00204898157986672, 0.00245071041654163, 0.000894031061688107, 
    0.00271902829474794, 0.0022087035752202, 0.00259811143864499, 
    0.00198378716014692, 0.00210640934223016, 0.00248610982534942, 
    0.00151933893555045, 0.00272433081642338, 0.00235124403525396, 
    0.000942109274690647, 0.00250760223084756, 0.0017652307698238, 
    0.00255812031205608, 0.00199502332531099, 0.00256446022428163, 
    0.00236898577084745, 0.00224426647586583, 0.00311510625993148, 
    0.00346022223197037, 0.00166753892966105, 0.00205236594384242, 
    0.0029582979123524, 0.00231664801020722, 0.00252364003341957, 
    0.00237468880946735, 0.00232157387729722, 0.00128174329671555, 
    0.00386050808546761, 0.00277602613528416, 0.00129899436353758, 
    0.00190217869607807, 0.00195761784118124, 0.00263078435582972, 
    0.00413029415076539, 0.00211861333704532, 0.0016826352927976, 
    0.00240934533519745, 0.00278403341267979, 0.00257320398713722, 
    0.00439027716699659, 0.000945207362561736, 0.00193515799665524, 
    0.00164509821766005, 0.0015527676590784, 0.00317186671763252, 
    0.00235839305157065, 0.0010816622663828, 0.00513157797033152, 
    0.00273050925818737, 0.00297764240308377, 0.00123972531075071, 
    0.00164373279858836, 0.00285472360981575, 0.00240171292072544, 
    0.00140655657348427, 0.00203997723716034, 0.00188752052165058, 
    0.00182264925638748, 0.00154192362558427, 0.0027431087555845, 
    0.00252525817890843, 0.00217322095166948, 0.00135745315493096, 
    0.00284308197749002, 0.00422363456453904, 0.00334670182282303, 
    0.00215607051611656, 0.00139088589683458, 0.00192613100194408, 
    0.0012864214427393, 0.00256028502286738, 0.00239706067366116, 
    0.00212627421366349, 0.00148074538381831, 0.00308449485924063, 
    0.0023687882657254, 0.00427277880176747, 0.00241990190873142, 
    0.00167800910813711, 0.00310467716192506, 0.00179907528995035, 
    0.0021852814567127, 0.00264092219471585, 0.0022299248436539, 
    0.00332042301095094, 0.00482031638543519, 0.00259417316224343, 
    0.00188327254309129, 0.00274593443834506, 0.00159335228308507, 
    0.00199101516818053, 0.00306654269361564, 0.0018953756680335, 
    0.00195145465590888, 0.00187620408972564, 0.00148211339811151, 
    0.00210730150906199, 0.00331633691175183, 0.00302254349424161, 
    0.00313483843129374, 0.00277849213525698, 0.00189143998463655, 
    0.00157036622258659, 0.00167555318699506, 0.00207413743077751, 
    0.00190573406244879, 0.00154687768044169, 0.00268593439631563, 
    0.00226704996328822, 0.0010319540201999, 0.00362015677118557, 
    0.00188304998898979, 0.000624932212622368, 0.00300206306659521, 
    0.00297539158649418, 0.00308906581402298, 0.00178232348622508, 
    0.00235136798156785, 0.00357485509541601, 0.0014492311649638, 
    0.00242391495553375, 0.00295969616713942, 0.00200706845229344, 
    0.00168790966095067, 0.00260112641319702, 0.00146263743729631, 
    0.00209933921956954, 0.00123752743908263, 0.00178713146014194, 
    0.00160262594010612, 0.000708556602588435, 0.00306077618256933, 
    0.00165791580827793, 0.00101822001851201, 0.00252614606866186, 
    0.00242280979734918, 0.00194010456103836, 0.00242520109419525, 
    0.00224277350249894, 0.00177183835539843, 0.00238026316234131, 
    0.0015032134541421, 0.00228228153768273, 0.00309706899833809, 
    0.00400626713850551, 0.00305590697804339, 0.00277955930316063, 
    0.00185556187371069, 0.00352892119886749, 0.00231514774328488, 
    0.00231362362412622, 0.00263377336779836, 0.00302950138821798, 
    0.00293401183761331, 0.00204236325277576, 0.00193703391906355, 
    0.00202329351003307, 0.00214141525164183, 0.00339368646649601, 
    0.00166568273369582, 0.00179238136162578, 0.0034562832161907, 
    0.00256816849471138, 0.00262180830842291, 0.00258286664606883, 
    0.00205497927334712, 0.00208591310911463, 0.00171315532181611, 
    0.00273002322949685, 0.00305213657722067, 0.00240099420273394, 
    0.00183888810292244, 0.00265206688552423, 0.00119327507834213, 
    0.00137518601578178, 0.00169709753156681, 0.00330586177658809, 
    0.00200691345585598, 0.00450203292277264, 0.00300461928491129, 
    0.00258539837499555, 0.00123652079129481, 0.00257888951084252, 
    0.00188310556733735, 0.00264141697617994, 0.00358676091453265, 
    0.00271366671677666, 0.00227059847796704, 0.00216619097038677, 
    0.00209850556945018, 0.00292698324058924, 0.00232720873587196, 
    0.00166037622136341, 0.00150771793111409, 0.00251380591255609, 
    0.00104658154403791, 0.0025188571485304, 0.00359817663614351, 
    0.00191561575284406, 0.00197718092634018, 0.00373987422788304, 
    0.00206263346179116, 0.00309915363347764, 0.00338539021349917, 
    0.00226645497622163, 0.00113408907309662, 0.00143245302754505, 
    0.00249549823497444, 0.00381130019332194, 0.00191198528605178, 
    0.00332045760948273, 0.00280246691851261, 0.00161855598265182, 
    0.00218541783012083, 0.00242172829434988, 0.00267386389766219, 
    0.00186098015812147, 0.00216939356115456, 0.00287100324305252, 
    0.00344662490818471, 0.0019671126693261, 0.0024722671910615, 
    0.00175270595337339, 0.00270741243070336, 0.00279947623240377, 
    0.00299810464039578, 0.00321100274142521, 0.00230099118282898, 
    0.00204381213590677, 0.00270010627567301, 0.00235733547419249, 
    0.0019944277300001, 0.00392563439053933, 0.00298462719762993, 
    0.00357644705441867, 0.0023972882710763, 0.0014885138962531, 
    0.00226819365042272, 0.00125118194782057, 0.00236330065333061, 
    0.00170696915458048, 0.00168717441298056, 0.0015680384506923, 
    0.00160563146160919, 0.00201293856744487, 0.00219743561431608, 
    0.00173079709406095, 0.00209998251128484, 0.00150016769644675, 
    0.00302431906888213, 0.00195730574647646, 0.00175115285155366, 
    0.00242642466943834, 0.00165734458711398, 0.00159703627269637, 
    0.0031920429505392, 0.0019123755811226, 0.00170416332893113, 
    0.00164136343162622, 0.00408641032737949, 0.00325118301950105, 
    0.00264100242055214, 0.00170550809360768, 0.00206605127123154, 
    0.00310203618202341, 0.00406782552990082, 0.00284864122925441, 
    0.00151076726910321, 0.00254861812653536, 0.00287651776153855, 
    0.00191198157539495, 0.00194215894966857, 0.0029353469752299, 
    0.0012937393752095, 0.00402994489384635, 0.0019173503150779, 
    0.0020305730950113, 0.00310108994616468, 0.00252301184526718, 
    0.00232536549515976, 0.00207546469141956, 0.00461301007845242, 
    0.00372215434048653, 0.000884684307741993, 0.00101270740450859, 
    0.00258451167320891, 0.00330954710443249, 0.0028624501573418, 
    0.0039268866089632, 0.00259785708895526, 0.0025943176536056, 
    0.00289825753513511, 0.0014399587692525, 0.00258738700509692, 
    0.00233724483730638, 0.00322029260968286, 0.00352875368693257, 
    0.00236559209222377, 0.00288232174838063, 0.00220580539680111, 
    0.00187069595764015, 0.00184137793296986, 0.00206276196909924, 
    0.00209746909655917, 0.00314750713080199, 0.00278202646065372, 
    0.00145059198060423, 0.00370395898254997, 0.00258726805736753, 
    0.00253060374629002, 0.00273696970554885, 0.0021042756623558, 
    0.00137677808300024, 0.00300022224109417, 0.00269405828308236, 
    0.00149896010336116, 0.00322697507144682, 0.00190543048236187, 
    0.00262114271200605, 0.00211167712417982, 0.00360010590942668, 
    0.00275759421576852, 0.00148030017108697, 0.00173563422492712, 
    0.00321255617323974, 0.00144207761348934, 0.00213400813843828, 
    0.00317968600770811, 0.00279153880994362, 0.00351481025131146, 
    0.00170917622142516, 0.00285712677184096, 0.00186128474487608, 
    0.00193354121503851, 0.00210712118404444, 0.00199771813467357, 
    0.0012954876801315, 0.00247643695586253, 0.0019553976283445, 
    0.0031150090162935, 0.00224780911566597, 0.00219875041817674, 
    0.00217005863506533, 0.00255457337425837, 0.0026908763012446, 
    0.00143732693545182, 0.00251489174402486, 0.0019211365546816, 
    0.00306703781319932, 0.00211469077308008, 0.00134184570997374, 
    0.00240714638174176, 0.00208122757389891, 0.00295597455551904, 
    0.00205403653605774, 0.00231027493948755, 0.00297113182243589, 
    0.00266678731442855, 0.00306319586606396, 0.00307127719813423, 
    0.0024400677598015, 0.00313651390696479, 0.00137944015429761, 
    0.00209625757501611, 0.00179462941145129, 0.0035611821038305, 
    0.00125429254586163, 0.00147976734962941, 0.0029793767025775, 
    0.00296680511599562, 0.00196639024812399, 0.00297241538573139, 
    0.00357254324950954, 0.00249755639770355, 0.00188837801593861, 
    0.00140478896382739, 0.0015510133841841, 0.00412352144621809, 
    0.00261439213243582, 0.00125136580970644, 0.00365278398249594, 
    0.00267668976099358, 0.00185976975389907, 0.0036506830382718, 
    0.00228160098055992, 0.00201050396750094, 0.00187296140762849, 
    0.00278115663800785, 0.00222545315336983, 0.00307650849905616, 
    0.00367278181210019, 0.00303645834475838, 0.00222449051745287, 
    0.00297244883587544, 0.00239985137488751, 0.00270030085400839, 
    0.0035818365927542, 0.00248236126145797, 0.00170111674077297, 
    0.00284830582381517, 0.00174180130821093, 0.00361188854591823, 
    0.00214490168112811, 0.00195687096936378, 0.00106458067584174, 
    0.00181092927521401, 0.00208553771709938, 0.00190950705923483, 
    0.00437728185052859, 0.00295576920254339, 0.00260979430513071, 
    0.00286497873339746, 0.00282775392344308, 0.00249172514510982, 
    0.00417506193523645, 0.00155785049785968, 0.00204289585429341, 
    0.00288197982830546, 0.00267413388033635, 0.00239279876267109, 
    0.00178890832808618, 0.00265051293403117, 0.00369090408420006, 
    0.00219246081108031, 0.00286912231347894, 0.00314747737568388, 
    0.00234602591030817, 0.00144753977665112, 0.00180117113981952, 
    0.0018048812051595, 0.00336145964700535, 0.00223975979254264, 
    0.0031741633288673, 0.00272105482415637, 0.00285359090023993, 
    0.00218672799303522, 0.00290998033243867, 0.00209640567022858, 
    0.00249057163160453, 0.00239217200525385, 0.00323909029151696, 
    0.00106707491769317, 0.00134000309819716, 0.00252664647358566, 
    0.00279157197074795, 0.00170622068894678, 0.00159438441970239, 
    0.00189120169034552, 0.00143030966492471, 0.00181550985136359, 
    0.00256770261918051, 0.00101476799571253, 0.00267525073303183, 
    0.0024347594309714, 0.00236144615930691, 0.00263305552153607, 
    0.00264374671749964, 0.00209339519187586, 0.00213118233075789, 
    0.00369092670083771, 0.001458206923668, 0.00156294017076629, 
    0.00145502536909827, 0.00178422501353363, 0.00100109188650855, 
    0.00110276218338685, 0.00102829783427102, 0.00241364201258208, 
    0.00174291413787421, 0.00279367590048503, 0.00245868769718122, 
    0.00185592543832961, 0.00235063921808474, 0.00302551315160311, 
    0.00339801099760367, 0.00112339135002025, 0.00233196803644836, 
    0.00269381466577749, 0.0020519784771386, 0.002610659025302, 
    0.00201530430815622, 0.00234549830650109, 0.00207909889797033, 
    0.00154549244607498, 0.0019232472705116, 0.00219541519341523, 
    0.00178454960475451, 0.064362771929745, 0.0584596220341922, 
    0.0561057718491604, 0.0585639053185465, 0.0593926759844764, 
    0.0694740647854555, 0.0640994260348567, 0.0661499084426085, 
    0.0675931529777466, 0.0513190313437843, 0.064651394923807, 
    0.0568405624904367, 0.0569446630434354, 0.0655874050084015, 
    0.0536666400588284, 0.0662634071926107, 0.0561169887675912, 
    0.0615227929659884, 0.0612584881784881, 0.0554134818109862, 
    0.063539058695935, 0.0606412480938719, 0.0617759513190248, 
    0.0684426273395445, 0.0655096386193494, 0.0533559999418169, 
    0.0589643694103317, 0.0576872315982554, 0.0570796865292646, 
    0.0656929516266864, 0.0589198560824197, 0.0625911177961017, 
    0.057522641756976, 0.0557052909999687, 0.068682035110876, 
    0.0608438440632222, 0.0543496775424486, 0.0545352135339393, 
    0.05344532813508, 0.0562159648147552, 0.0660121364231211, 
    0.0554906856018333, 0.0612865204832232, 0.0647074714442278, 
    0.0569127210535972, 0.0591484639194563, 0.057072906446841, 
    0.0494672618518463, 0.0599157052436225, 0.0557239620723068, 
    0.0590298697137839, 0.064426716889552, 0.0514507479035501, 
    0.0682321010744492, 0.060990985785137, 0.0566810263390702, 
    0.0642305080100322, 0.0628811807532572, 0.0663665965394344, 
    0.0598091682933167, 0.0670168487031786, 0.073077581712892, 
    0.0647424265923839, 0.0669414663707902, 0.0564809356312485, 
    0.0617106491200693, 0.0588452773060299, 0.0568131225687496, 
    0.0653588681303613, 0.0685026391215238, 0.0537897104339344, 
    0.0650940888810006, 0.0493400805409236, 0.0666292395779088, 
    0.0633551035698766, 0.0619463709984529, 0.0612401718209744, 
    0.0672938356612703, 0.0602115880439769, 0.0594436718301826, 
    0.0533570924867828, 0.0603180595038255, 0.0565715811798576, 
    0.0586704744366163, 0.0565304538640545, 0.0611820202346306, 
    0.0683648916907924, 0.0598159650398456, 0.0606342015069565, 
    0.0533905041950095, 0.0538696898928628, 0.0619149287487971, 
    0.050815207867252, 0.0593795763882278, 0.064862756418848, 
    0.0556829892373142, 0.0618277754708398, 0.0512217112358584, 
    0.0534187319997078, 0.0605351290262392, 0.0545648026587094, 
    0.0691245757519636, 0.0539976363505775, 0.059797452627303, 
    0.0557764099196683, 0.0709200249532514, 0.0565805923003286, 
    0.0517772460279378, 0.064364370813976, 0.0630538508339205, 
    0.0580999604094551, 0.0614709731120402, 0.0525784433235951, 
    0.0607830391771938, 0.0627611409864584, 0.0674199979090127, 
    0.0627446166685505, 0.0623754951929883, 0.0597339932796858, 
    0.0613309323860868, 0.0556712392120373, 0.0552771989606756, 
    0.0586004181078868, 0.0674608604184818, 0.0586382809919297, 
    0.058331704673661, 0.0527588959123393, 0.0545566739961264, 
    0.0565728950235992, 0.0605008005487522, 0.0639181053997363, 
    0.0635830062866706, 0.0645803175850308, 0.0603418556798849, 
    0.0650797731680084, 0.0571781143600982, 0.0647256801827772, 
    0.0543591365598868, 0.0635857484510921, 0.0635728872741518, 
    0.0583859939028208, 0.0621300011067981, 0.0673347156348305, 
    0.0625089537634773, 0.0591738126937367, 0.0623271123034788, 
    0.0585434664445443, 0.0623748365773704, 0.0608431299312588, 
    0.0586752807110987, 0.0598142701981947, 0.0524832014436783, 
    0.057986489388098, 0.0653624131370722, 0.0655361418899324, 
    0.0642915113835725, 0.0566102975484866, 0.0528315922441913, 
    0.0574545101545481, 0.0608499983320864, 0.050170880459921, 
    0.0635528444563907, 0.0622319031547017, 0.0651166941540408, 
    0.0557207652118293, 0.0645846742146741, 0.063547019998442, 
    0.0566545872158991, 0.0544020063659342, 0.0617422537120756, 
    0.0548444660432181, 0.0553261755079936, 0.0581462921660586, 
    0.0596843336736362, 0.0582112332112332, 0.0591612493069518, 
    0.0638509126663425, 0.052674041579126, 0.0614747157923486, 
    0.0578066248920252, 0.0607153295136184, 0.0597364368669271, 
    0.0570659033935089, 0.0649885660295175, 0.0564534880497705, 
    0.0600035603685496, 0.0569300206341817, 0.0681483194604083, 
    0.0623983714560246, 0.0567389586522563, 0.0498825795992942, 
    0.0617250136194007, 0.0613674836341076, 0.0559197472371252, 
    0.0568773032995417, 0.0601760230652724, 0.0621958111865257, 
    0.0668996303910116, 0.0593428650835314, 0.0682442153621935, 
    0.0584014916520415, 0.0601043709391634, 0.0642061359471225, 
    0.0570371549672192, 0.0640812099472386, 0.0580387453502845, 
    0.0538624372401724, 0.0571666912240973, 0.0615474589558582, 
    0.063299674797269, 0.0620523177877888, 0.053655298594414, 
    0.0639035850948683, 0.0551790006637493, 0.0492776222571157, 
    0.0509225526105271, 0.0576836452739342, 0.0643440941776033, 
    0.0571137686893313, 0.0598283399541372, 0.0546791001363446, 
    0.0664132715704028, 0.0658576690522119, 0.0627459140855997, 
    0.068987118241363, 0.060881469520976, 0.0594668416452857, 
    0.0538965084332944, 0.0590692698649542, 0.0626817281889454, 
    0.0603986001074437, 0.0548041186428671, 0.0644406957839792, 
    0.065250971594211, 0.0555986031636139, 0.0641817608013248, 
    0.0500696107002189, 0.0577483383944735, 0.0605866156173884, 
    0.0557000784523818, 0.0665033172276285, 0.0640320792683667, 
    0.0635899862299878, 0.055512408033163, 0.0579206248580496, 
    0.0645978710148217, 0.066225146279201, 0.060213573515498, 
    0.0570673479766124, 0.0573108342733415, 0.0600392337598926, 
    0.0614027124862107, 0.0600224932538752, 0.050628016356891, 
    0.0610980097885818, 0.0618910541794473, 0.0532243648486661, 
    0.0598075800365876, 0.0544013875946649, 0.0581749825983384, 
    0.0577884211764574, 0.0599761293791144, 0.0566868983703458, 
    0.059667640562997, 0.0662325167454133, 0.0562686785654958, 
    0.0598849442578501, 0.0577096915560738, 0.0627769456114173, 
    0.051838874380644, 0.0603129147471041, 0.0627626560367736, 
    0.062872659936818, 0.060498693975994, 0.0614378745697414, 
    0.0579860283334827, 0.0639954950645611, 0.0630939314895888, 
    0.0597491049293109, 0.0574872068123478, 0.0553942362293224, 
    0.0577456066913898, 0.0536537437190115, 0.0574889858483867, 
    0.0566820755143845, 0.057834344781692, 0.0584421934291137, 
    0.0537823823161839, 0.0684000090961189, 0.0576796697967161, 
    0.0535105487798227, 0.0544480633367321, 0.0643713692088148, 
    0.0647655102530203, 0.0618489274584746, 0.0609384088525563, 
    0.0653596297224142, 0.0585947868898735, 0.0607500617150797, 
    0.0577632734349151, 0.055216039021707, 0.0644103035677506, 
    0.0595727129502762, 0.0629706176887055, 0.071524080507399, 
    0.060335315635133, 0.0689936694992395, 0.0586323986909575, 
    0.0553091962651921, 0.0613828178775704, 0.0594859352413731, 
    0.0552327897786513, 0.0615604769312183, 0.058351858379681, 
    0.0516239449538404, 0.0561188684991651, 0.0554347995323339, 
    0.0687459683654057, 0.0550988855689791, 0.0649996940973993, 
    0.0685576719083282, 0.0583356748815685, 0.0613178268245717, 
    0.0628339012278405, 0.0494893236452722, 0.0605830202624225, 
    0.0600275243466898, 0.0603591765615813, 0.0596576560484596, 
    0.0559742465967446, 0.0612486504611856, 0.0582414177448695, 
    0.058590591625862, 0.0688031762664745, 0.0531391013883923, 
    0.0657582240503005, 0.0587054243770661, 0.0707203001371831, 
    0.056190755447305, 0.0528622434595886, 0.0601024172129148, 
    0.0642272621706809, 0.0561427242762668, 0.0524112189332897, 
    0.059389505759261, 0.0603579724557198, 0.0526179128091124, 
    0.0658556580003198, 0.0612396454089872, 0.0707748971839882, 
    0.0501619312608467, 0.0625388912457185, 0.0671823600785918, 
    0.063130667996666, 0.0718111370867122, 0.0535279003199357, 
    0.0562627034697208, 0.0555141324086899, 0.0588576125661816, 
    0.0570344627048762, 0.0559402015213239, 0.061736649902844, 
    0.0582803876656663, 0.0612137501480573, 0.0673372713544183, 
    0.0619971068447197, 0.057786509581727, 0.0601967374537553, 
    0.0601749197425875, 0.0580899521520606, 0.0597266399088533, 
    0.0594395195096597, 0.065557069030413, 0.0592982635271694, 
    0.0638628358357257, 0.0527855720905138, 0.0656902629466281, 
    0.0712850910700587, 0.0611656177605798, 0.0634670036685965, 
    0.0611059316955735, 0.0626168377094128, 0.0649324258197417, 
    0.058537541090843, 0.0603589217578923, 0.0644012428546613, 
    0.061009689804068, 0.0514601317148618, 0.062482873219845, 
    0.0654670301312994, 0.063401844959251, 0.0584788698720946, 
    0.0627398781145321, 0.0601271518527286, 0.0507839674612906, 
    0.0571271314264568, 0.0556055111555111, 0.055250568600019, 
    0.0617595540321419, 0.0595703006507662, 0.0623600459642146, 
    0.0594265260463009, 0.0573340267075303, 0.0568039933321339, 
    0.0709585223118896, 0.0643933607050916, 0.0624676932725221, 
    0.0648742164445755, 0.0604175527439437, 0.0571789480206263, 
    0.0510253417145799, 0.063664104929991, 0.0645313145449254, 
    0.0598237585632543, 0.0689493424272272, 0.0616444328748746, 
    0.0628893002028916, 0.0566370465317684, 0.0647664099684899, 
    0.0481643949210428, 0.0661872078175271, 0.0512718817457707, 
    0.0604481955165234, 0.0588370960775113, 0.0498609730307237, 
    0.0589749020256742, 0.0558550161475466, 0.0667042062618251, 
    0.0587724368483387, 0.0594449125393615, 0.0539968909614826, 
    0.0512849976362406, 0.0581474158298492, 0.061674040723478, 
    0.0560575951714685, 0.0542859344729388, 0.0625203937669262, 
    0.0550578138077248, 0.0563618003853155, 0.0627939793998403, 
    0.0651890899419322, 0.0629916733096486, 0.0639852787698369, 
    0.0586722691970281, 0.0675593553808067, 0.0574629583791794, 
    0.056750437136688, 0.0607912827910168, 0.0609708155792467, 
    0.0665408902666958, 0.058961157446372, 0.0553130294958383, 
    0.060689560339674, 0.0615407650158945, 0.0512781002691341, 
    0.0586342561554169, 0.0592412216091625, 0.0539039844791843, 
    0.0612845079101806, 0.0678079869799189, 0.0633902446377334, 
    0.063801394288823, 0.059592248964556, 0.0628819923727701, 
    0.0616042742775355, 0.0593031620028986, 0.0577645217191381, 
    0.0576701781821692, 0.0509656389125126, 0.0672644195032254, 
    0.0568951960711473, 0.0573681665332405, 0.0630141907057339, 
    0.0607900244965734, 0.0522899446705926, 0.0547445760086788, 
    0.0545084722300361, 0.0604464286336072, 0.0506154848777043, 
    0.0622360607897473, 0.0615681335214038, 0.0537938758824612, 
    0.0705227934006037, 0.0565492467167911, 0.0571047591928646, 
    0.0674895076433785, 0.0597060912475963, 0.05911873161757, 
    0.0626144963584815, 0.0617669228824305, 0.0600096814784872, 
    0.0582203058077606, 0.0605324858292923, 0.052504376378069, 
    0.0663617299210518, 0.0617257797935967, 0.0642752207372256, 
    0.0622254253286376, 0.0563647541816556, 0.0570299701930081, 
    0.0557700428836518, 0.0607198814310104, 0.0613975487931844, 
    0.0606424708908582, 0.0551493190721839, 0.0567682362278585, 
    0.0623313477097875, 0.0632076910876178, 0.0541150046774796, 
    0.0672515895719428, 0.0575539262427993, 0.0630804419529318, 
    0.0727799826683518, 0.062049366085767, 0.0622638908134797, 
    0.0542041887852262, 0.0662523329314773, 0.0612065407017808, 
    0.0612437458749453, 0.0537201187138631, 0.0659021553151767, 
    0.0605932097915533, 0.0587871777881535, 0.0633860394402562, 
    0.0572273834782693, 0.058620821492326, 0.0572129235392855, 
    0.0629077902478012, 0.0605131060599162, 0.0661980934540302, 
    0.0551066800534193, 0.0538719735225706, 0.0691254841941469, 
    0.0662629224108803, 0.060811228140034, 0.0572797120058008, 
    0.0626176661724267, 0.059660010868486, 0.0587023023102165, 
    0.0579325916655414, 0.0582106630348305, 0.0541395749913227, 
    0.0592859014707381, 0.0565901683335356, 0.0642103148036373, 
    0.0665696564821764, 0.0538945338140509, 0.0534671983810947, 
    0.053778997223753, 0.055101013213994, 0.0573596443403521, 
    0.0559782987111564, 0.0548342807165594, 0.0557361102818854, 
    0.0661140929838153, 0.0514243859849799, 0.0512561123094337, 
    0.0670598161063056, 0.0622607576172329, 0.0578142784754406, 
    0.0623523386210343, 0.0648188494688558, 0.0608002873122505, 
    0.0651240033095874, 0.0636434709734708, 0.0573314922344393, 
    0.0556091834430436, 0.0560748543531467, 0.0563161565404035, 
    0.0572831468821695, 0.0682380879963967, 0.0625188781077236, 
    0.0536466169827753, 0.0597391291843431, 0.0594429600156158, 
    0.0546311848095957, 0.0535741387533575, 0.0536480569270952, 
    0.0637295773860535, 0.0587026938229663, 0.0658039430251963, 
    0.0641923320456028, 0.0537558605500137, 0.0528424273704711, 
    0.0672345464532333, 0.0626067059674586, 0.0646309907480856, 
    0.0606913319322373, 0.052368892006719, 0.0600375736369798, 
    0.0574882910097641, 0.0637349053653195, 0.0654411914079218, 
    0.0584499501566809, 0.0617036199779006, 0.0647292526100557, 
    0.0547410817638064, 0.0617460832133654, 0.0581260449894459, 
    0.0598061301455082, 0.0610749224914553, 0.0630538543411347, 
    0.0627433654859262, 0.0635956420185628, 0.054227455071846, 
    0.0692051542650188, 0.0575003604238898, 0.0612685695154703, 
    0.0564036216004877, 0.0588254158058083, 0.0568357524618163, 
    0.0633707141347329, 0.0654292995847359, 0.0541803589342171, 
    0.0555228046082283, 0.0677081328030627, 0.0554413717979144, 
    0.0560356164458486, 0.0600329171252252, 0.0625788168263981, 
    0.0565200451077355, 0.0625906550876538, 0.0575376845376845, 
    0.0678745680453879, 0.0597878337855631, 0.0594410575179805, 
    0.0599486036156378, 0.0617224303400065, 0.0513801861643657, 
    0.0629977891574116, 0.0736858007414233, 0.0611482698128007, 
    0.0587804228658362, 0.0575107621532945, 0.0532805756203579, 
    0.0614148327897855, 0.0557961131846019, 0.0614619304711934, 
    0.0705346045706947, 0.0563223431294365, 0.0625457895788527, 
    0.0526535444070514, 0.0543728463299681, 0.0558858271724032, 
    0.0690030728953906, 0.0566250941100036, 0.0632616915854697, 
    0.0603301073629549, 0.0641456581012386, 0.0617372988701412, 
    0.0614949101585366, 0.0595835455787301, 0.0482571102070151, 
    0.0666196093073751, 0.0597007201349782, 0.0613116041723077, 
    0.0619866151335674, 0.0617770811418858, 0.0664636911076539, 
    0.0570288794358881, 0.0635533954456703, 0.0557513506217074, 
    0.059215715735877, 0.0507928063450636, 0.0581600373550714, 
    0.0558373419316587, 0.0668294773261533, 0.0618941411807494, 
    0.056316727239579, 0.058387128117127, 0.0648341746797816, 
    0.065260653765178, 0.0639018529160075, 0.0616398391939257, 
    0.0594866758424777, 0.0645233044772377, 0.0654091866717116, 
    0.0568283702784694, 0.0531204497000392, 0.0602843662954465, 
    0.0551228962078609, 0.0583752144203108, 0.0571669760856229, 
    0.0657762095736239, 0.0563762273591404, 0.0593599184389713, 
    0.0632413651027349, 0.0573529576635788, 0.0609331646247257, 
    0.0622152251952167, 0.0538585873401607, 0.0605802219218899, 
    0.0566562603208999, 0.0623717455848526, 0.0616401048326375, 
    0.0649721558283754, 0.0534296256432479, 0.0625305259096548, 
    0.0653052719868062, 0.0552481011439686, 0.0610297223324652, 
    0.0683286421435204, 0.0552491260216278, 0.054914705788373, 
    0.0555824049828846, 0.0641590511219254, 0.0588220978112674, 
    0.0516581074367235, 0.0596946842944667, 0.0658631910444233, 
    0.0585442730885977, 0.0631068898751607, 0.0588513904657957, 
    0.0565693081644625, 0.0781065793903885, 0.0593263441834362, 
    0.0610733012632097, 0.0702918428241347, 0.0601421802423805, 
    0.0608920396178449, 0.0650695007508634, 0.0605904942584782, 
    0.0571922693250667, 0.0570291514172311, 0.0626500045796141, 
    0.0546895533945578, 0.0621478985854119, 0.0549981446616062, 
    0.0614454436220567, 0.0614598869819752, 0.0546752616524708, 
    0.061342291963457, 0.0666202179534455, 0.0573529931296748, 
    0.0656331364667661, 0.0560049766239476, 0.0660817619013854, 
    0.0549087905035094, 0.072046202006652, 0.0611506609361141, 
    0.0586871020322174, 0.0581172238391452, 0.0609675588708442, 
    0.0599285823319639, 0.0671648063248242, 0.0692841927763519, 
    0.0566447452646, 0.0608983290998138, 0.050707257144702, 0.0566538230052795, 
    0.0599213460983421, 0.0645563836463503, 0.0636393310699761, 
    0.059263082018126, 0.0633703388819587, 0.0646256772791094, 
    0.0586410777919853, 0.0672112884697027, 0.0538212048337508, 
    0.0621002007493376, 0.0672765334298931, 0.0603162926568462, 
    0.057923710158555, 0.0599870357246903, 0.0615553175254667, 
    0.0552916507710197, 0.0636034135279882, 0.0630925036044157, 
    0.0645986151565473, 0.0606327311086168, 0.0611697274679589, 
    0.0526766258557003, 0.0560134087689198, 0.0532909962155246, 
    0.0632158558823653, 0.0681618977526134, 0.0532588485787879, 
    0.0604717480219085, 0.0580059439146357, 0.0547148100525663, 
    0.0676506113304709, 0.063156991515171, 0.0638249689268288, 
    0.054254703963773, 0.0611654084689923, 0.0608279522299352, 
    0.062218933933162, 0.0670160453862123, 0.0636432890591228, 
    0.0615071711948181, 0.05966678896275, 0.0567456254565767, 
    0.0612240242052592, 0.0605406211722, 0.0607668860286259, 
    0.0644120718040864, 0.0640977739582748, 0.0651302763902239, 
    0.0612300411940869, 0.0632976089883587, 0.0610553123806136, 
    0.0609997491002786, 0.0570209374700222, 0.0565716776560748, 
    0.0650659003902355, 0.0600082208177287, 0.0539819126412587, 
    0.0572691385989334, 0.054225668837747, 0.0587760726750835, 
    0.0600439594717049, 0.0523368291271104, 0.0664911558502851, 
    0.058904852529941, 0.0623832447081425, 0.052263600123915, 
    0.0618981556658898, 0.0521565065012229, 0.0584167956292787, 
    0.0618287681317494, 0.0630396953150498, 0.0651224896765202, 
    0.0506259061705334, 0.0646551549631259, 0.0699539228259992, 
    0.0645408768543096, 0.0576602776558877, 0.053222098200001, 
    0.065658305718974, 0.0544432051350437, 0.0561725193438748, 
    0.0561157350907439, 0.0626434328655023, 0.0635137812573878, 
    0.056767758267309, 0.0707511063776124, 0.0618796766778033, 
    0.05805073389107, 0.0626159395714149, 0.0616964078706002, 
    0.0605812375628545, 0.0617869176253723, 0.0640140185494728, 
    0.0634194222099707, 0.0598766803222037, 0.060007570810347, 
    0.0600139216431398, 0.0629569430032765, 0.0647950951357143, 
    0.0579488805674497, 0.0557825011175734, 0.0482973807566296, 
    0.061324910077299, 0.0553894379417525, 0.0606108810651045, 
    0.0573777007043136, 0.0598094281668243, 0.057043405842445, 
    0.0595030101224865, 0.0642681734041657, 0.0665835808906375, 
    0.0581216668790758, 0.0603199855402439, 0.0548173604351134, 
    0.0534382936007699, 0.0521668602934665, 0.0628066655060039, 
    0.0560849629365461, 0.0583928183397963, 0.0661202081681938, 
    0.069737803820814, 0.061442929496055, 0.0676974869341955, 
    0.0622551129676781, 0.06121928029425, 0.0564343117267743, 
    0.0537020423999249, 0.0627829687310362, 0.0540062654624688, 
    0.0466177696093763, 0.0674386661548004, 0.0636934522723362, 
    0.0541674710723026, 0.0533031657647776, 0.0642190495025235, 
    0.0641195826306489, 0.0578427581676486, 0.0609302988661599, 
    0.0641698311180876, 0.0524758327281025, 0.0690603232647124, 
    0.0586645580722588, 0.0618171792804145, 0.0598908381260141, 
    0.0657606278676055, 0.0576450747037797, 0.0529299972113065, 
    0.0566906266400135, 0.0568260183603, 0.0601008867922398, 
    0.0655578468174749, 0.061749088138141, 0.053771022972885, 
    0.0664398009841843, 0.0642710079983903, 0.0626284996028664, 
    0.0578076696860441, 0.0620018514596316, 0.063901275125614, 
    0.0558373204218413, 0.0636964764855527, 0.0599685224649732, 
    0.0606770797504852, 0.0661012633453952, 0.062955103806553, 
    0.0551301421846076, 0.0641297613377749, 0.0606803630842092, 
    0.0591375019077452, 0.0593511652507387, 0.0572405174176767, 
    0.0600970043939755, 0.0577255597477706, 0.0477240502753285, 
    0.0543050127125049, 0.0518435458837004, 0.0596558388985772, 
    0.0561816832838729, 0.0643097382724747, 0.0650269841180756, 
    0.0558183265076758, 0.0612201615892874, 0.06209233584055, 
    0.0640097591674623, 0.0651518301913753, 0.0643975795572098, 
    0.0503092828882651, 0.0545492731029793, 0.0580173177980664, 
    0.0703951807849972, 0.0546200292112608, 0.0554324846845956, 
    0.0595248715037062, 0.0624058214107449, 0.0555739067404394, 
    0.0537921666966669, 0.0582704404247014, 0.0613715372718713, 
    0.059795771250204, 0.0628021392004713, 0.0618967682650701, 
    0.0707536074491298, 0.0667688188780996, 0.0642124155827849, 
    0.0569989522966064, 0.0610059556962211, 0.0634269761830765, 
    0.0679262545151402, 0.0540586960408013, 0.0569284336462889, 
    0.0655242659047429, 0.0612065116613144, 0.0670296811915342, 
    0.0585414014518491, 0.0581804208600279, 0.0634596389104366, 
    0.0610470301958733, 0.0616690002069062, 0.063740659038299, 
    0.0670155521117059, 0.0581779783189532, 0.0577025147418828, 
    0.057605987037257, 0.0521711275107676, 0.0543546954309656, 
    0.0541333569650841, 0.0658979424222857, 0.0591999361137637, 
    0.0523561586702711, 0.0647097460498902, 0.056110548836716, 
    0.0625720479404057, 0.0607696061254564, 0.0606325252284238, 
    0.0641924250266577, 0.0580658881240976, 0.0585056485902918, 
    0.0568034065944842, 0.0594256840559632, 0.0561252357452252, 
    0.0590018776685084, 0.0583339543890677, 0.0609227723339672, 
    0.0540408970863131, 0.0662095424141829, 0.0580338240650076, 
    0.0542140380021884, 0.0651363340477065, 0.0614132801435565, 
    0.0633005846250009, 0.00176684451307344, 0.00128019475749753, 
    0.00107319231099178, 0.000816284867251475, 0.00171287108284427, 
    0.000569413668383664, 0.00114972149623416, 0.000675522734346264, 
    0.0009547121029097, 0.00155231285568364, 0.00153625620585973, 
    0.00174142573696145, 0.0018315512747584, 0.000728274776104714, 
    0.00137059551953169, 0.00237567310738042, 0.00235863531118364, 
    0.000915210410562336, 0.00105019152214166, 0.00181329870645919, 
    0.00134586280927744, 0.00212317631455098, 0.00212454212454212, 
    0.00108786562274934, 0.00219737264592146, 0.00120870491895227, 
    0.00071970321970322, 0.0018351545664321, 0.00198430327261958, 
    0.00166191532045191, 0.00131875722461868, 0.00140968169387352, 
    0.00192911094073885, 0.00166227299355595, 0.00163971248876909, 
    0.00201825581825582, 0.00135813415599225, 0.0020221787345075, 
    0.00124137437670265, 0.00116469919828294, 0.00190458185110592, 
    0.00110657815575848, 0.00240741917042495, 0.000460051978537894, 
    0.00103320452157661, 0.00172848155460728, 0.00159583546680321, 
    0.00119033143999707, 0.000588408355398647, 0.00183588695948246, 
    0.00177856293888181, 0.00163626628340343, 0.00170265836636339, 
    0.0030577552528772, 0.00323744563068406, 0.00324691209763865, 
    0.00122339346477278, 0.0010564854686387, 0.00115708521377255, 
    0.00173406539260198, 0.00265486725663717, 0.001091941450984, 
    0.00110456553755523, 0.000740316895190059, 0.0017729176151636, 
    0.00117329836706229, 0.00169544663552653, 0.00151962868480726, 
    0.00140603785923983, 0.00166003221434603, 0.00156620320554747, 
    0.00132402990487349, 0.00149873336540003, 0.00116807475678443, 
    0.00174995793370352, 0.0018492489422722, 0.00183340032296052, 
    0.00139598468475474, 0.00155663141035481, 0.00165329289610581, 
    0.00148609416364158, 0.000885280103752573, 0.00151148016192264, 
    0.00144549599336833, 0.000841444270015699, 0.001153247266086, 
    0.00131288218937621, 0.00233342419603978, 0.00115095036113026, 
    0.00262694183653331, 0.00258062055418884, 0.000987771120221452, 
    0.00269788251195954, 0.00136744121426835, 0.00189254699620822, 
    0.000795431078069032, 0.00120121682204459, 0.00213227513227513, 
    0.00127250546861854, 0.00242050107332793, 0.00146725410583504, 
    0.00236645435661536, 0.00149244292670587, 0.00160108270081556, 
    0.00188721953427836, 0.00119959055471423, 0.000989417989417989, 
    0.00172022483826493, 0.00153952306358723, 0.00247477001158393, 
    0.00125584402665871, 0.00206188449253178, 0.00246879141919, 
    0.00113891310887777, 0.000366137855046462, 0.00205778880238519, 
    0.0016160710543234, 0.00114240803895976, 0.000601078968607961, 
    0.00198058390022676, 0.00115385480641605, 0.00076413921035435, 
    0.00172993277975484, 0.00198430501256881, 0.00161974986263242, 
    0.00081181784503149, 0.00226921975712121, 0.00187863727114396, 
    0.000602165664833525, 0.00186150099406327, 0.00171119890120782, 
    0.00133378403121083, 0.00162820480739556, 0.00153537394916705, 
    0.00115773017281447, 0.00203373216736246, 0.00118343327265589, 
    0.00139965411249046, 0.00159429102625932, 0.00139074156415197, 
    0.000777788011830565, 0.00329456546211865, 0.000718770197844107, 
    0.000681309306646234, 0.00218912072168093, 0.00181457431457431, 
    0.00146258001503685, 0.000733381625525434, 0.000506049902832745, 
    0.00158558378745963, 0.00181587301587302, 0.0021989294273108, 
    0.00107886904761905, 0.00210705763547682, 0.0013128218222052, 
    0.000605560143132397, 0.00163917649466782, 0.00143033509700176, 
    0.00213905437951578, 0.000809157292283402, 0.0015553872160147, 
    0.00123273642937806, 0.00152324278668365, 0.00122054401790085, 
    0.00132601593597627, 0.000572364781480063, 0.0006821373873397, 
    0.00185280347150851, 0.00156894311698582, 0.00141816869413838, 
    0.00149784101826731, 0.00215329159552267, 0.00155898912595341, 
    0.00184101542071266, 0.00244069916201064, 0.00291574389167972, 
    0.00145075574089285, 0.00124085268851416, 0.00200390073384726, 
    0.00132100165168948, 0.00183238934340256, 0.00136961069500752, 
    0.00172219361646674, 0.00366723834931927, 0.00129453262786596, 
    0.000880032155021049, 0.00129117370496681, 0.00152562801319462, 
    0.00264740189318716, 0.00192111635019753, 0.00173575680272109, 
    0.000577232672428402, 0.00347123435815232, 0.00133025501516234, 
    0.00100872519941256, 0.00126037959667853, 0.00163993095027578, 
    0.00222289412976774, 0.00311325172252324, 0.00196566590009213, 
    0.00104856395393934, 0.0013615520282187, 0.00182869764377214, 
    0.000622041058955905, 0.00242347622878596, 0.000984115434982487, 
    0.000391181657848324, 0.00177220608255091, 0.0013310101715255, 
    0.00318551367331855, 0.00128913924094647, 0.00135861697941483, 
    0.00109641587517694, 0.000645896656534955, 0.0018873360174821, 
    0.00118503541767584, 0.00266742015510488, 0.002305686299453, 
    0.00223802865772697, 0.00117025303443413, 0.00198043149262661, 
    0.00163995422730496, 0.000908143516450797, 0.00201981653450932, 
    0.000600810988684372, 0.0019776248080654, 0.00107132604912356, 
    0.00161141774263946, 0.000972896142724109, 0.00159149709810503, 
    0.00204826750119823, 0.00112132431167284, 0.00206356298849596, 
    0.00215377016452285, 0.000570691280829736, 0.00142099280030315, 
    0.00073908189753729, 0.00102592171557689, 0.000288147531536146, 
    0.00127574445756264, 0.00292661951144094, 0.000460546722228965, 
    0.00252418626802863, 0.000975982042648709, 0.000704539125591757, 
    0.00271372618311394, 0.00102880658436214, 0.00106522762565259, 
    0.000533234126984127, 0.0019912641315519, 0.000562075450567868, 
    0.00157316711190264, 0.00140306751491838, 0.00189105595411102, 
    0.00207247401124952, 0.00105714707308333, 0.00111436111436111, 
    0.00208188024433031, 0.00236719576719577, 0.0013665863419558, 
    0.00117915853209971, 0.00177154195011338, 0.00322884297752023, 
    0.00130385487528345, 0.00153979826110974, 0.000512030168569138, 
    0.00218757733234348, 0.00144675285867576, 0.00246351326368816, 
    0.000786561460969679, 0.00125358345358345, 0.000828664799253035, 
    0.00296880323161532, 0.00120616788015734, 0.000522474941079592, 
    0.00048932384341637, 0.00175498192739572, 0.00122891261767865, 
    0.00209132595799262, 0.00180292432167157, 0.00031207464718103, 
    0.00260513754730836, 0.000952031326480666, 0.000659092026953913, 
    0.0010733315176782, 0.00164671929377812, 0.0023798908774388, 
    0.000799559498098675, 0.00223610758690688, 0.0018235658652695, 
    0.00179009232407291, 0.00189874777154885, 0.00249753187556452, 
    0.00133836143152913, 0.0016070050927955, 0.00145937457195735, 
    0.00200171943105994, 0.00160467702992323, 0.00137290637958195, 
    0.00217979501781376, 0.00058709853592959, 0.0013774335942692, 
    0.00178971730695869, 0.000984394942635725, 0.00153256704980843, 
    0.00106289374582058, 0.0022096356898119, 0.00147992965931386, 
    0.000483380100794349, 0.00218867926926051, 0.00273929559961588, 
    0.00145389691457107, 0.00100613531464595, 0.00264666442700101, 
    0.00145298066199524, 0.00123900627211885, 0.0025722407454903, 
    0.00242031754749292, 0.00168908756392229, 0.000521953688472732, 
    0.00131616988569454, 0.00239177807580279, 0.000584532374100719, 
    0.00123696397638491, 0.0015121237889095, 0.00133697181889953, 
    0.00146601510439805, 0.00154289661394457, 0.000913487901598866, 
    0.00148862199747155, 0.00115844544095665, 0.000889016042554093, 
    0.000775581065759637, 0.00251061058804717, 0.00135252499576343, 
    0.000679921091243515, 0.00181847565645706, 0.000485656360155693, 
    0.00165247042743714, 0.00100024636610002, 0.00106254179424911, 
    0.00142486677495654, 0.00138312174121193, 0.00174553835743889, 
    0.00185229087722409, 0.00105534491499404, 0.00188509874326751, 
    0.00134690847385725, 0.00204350860849535, 0.00228082051715992, 
    0.00155380448323191, 0.00225545303496306, 0.00234974537923599, 
    0.00237668940467697, 0.000911989795918367, 0.00155529953917051, 
    0.00122773349079815, 0.00219895803378748, 0.000758652384487574, 
    0.00142186413486862, 0.00112684942966319, 0.00359507395887165, 
    0.00276383860198889, 0.00106451658175796, 0.00152265716674747, 
    0.00228236004098073, 0.00147597977243995, 0.00167780252412769, 
    0.00174105720529532, 0.00148211895199847, 0.00263734096919545, 
    0.0026515071241373, 0.00161601502149205, 0.0016969863790673, 
    0.00168313745151162, 0.00123813760379597, 0.00277162408309949, 
    0.00285967915794813, 0.00204339426363501, 0.000460112965666053, 
    0.00259679441134632, 0.00157932010434205, 0.00100505532576802, 
    0.000986644290609049, 0.00123203986538794, 0.00100271002710027, 
    0.000302376723335871, 0.00184793971460638, 0.00298460373548713, 
    0.000456278847236294, 0.00236436652621624, 0.00104078404790149, 
    0.000854129530600119, 0.00154024159819969, 0.00110632244616273, 
    0.0012298614525786, 0.00212807345160286, 0.00214148574804313, 
    0.00132239905875059, 0.00232801026134359, 0.00186154510778071, 
    0.000528390327048045, 0.002, 0.000676163822429841, 0.00182610229276896, 
    0.00112775084090177, 0.00171881076112702, 0.000642228265070231, 
    0.00221718316956412, 0.000923711628557444, 0.00166810711299423, 
    0.00142969717437803, 0.00158272824496229, 0.00197866689211563, 
    0.00129436910893865, 0.00189681119913678, 0.00211358400439625, 
    0.00269363488908335, 0.00222070428461906, 0.00177399029858046, 
    0.00231428571428571, 0.00100256198522094, 0.000794322701196316, 
    0.00172205245734658, 0.00251897720675598, 0.00216799842350503, 
    0.00135615829257448, 0.00140474780794497, 0.00157847539964978, 
    0.00215636759754407, 0.00122056299714442, 0.00337502004168671, 
    0.00223956900989331, 0.00176163763409113, 0.00100920154348471, 
    0.00126952202173441, 0.00174391063032488, 0.00165775363377495, 
    0.00207413945278023, 0.000839587838697367, 0.000925453002342087, 
    0.00243257141820876, 0.00178685408468882, 0.00207951263728156, 
    0.00176390202880269, 0.000798562867528385, 0.00131295753508064, 
    0.000830875122910521, 0.000918541775684633, 0.00166473093302362, 
    0.00231044501133787, 0.00206299469952111, 0.00183931559042276, 
    0.00192354270951074, 0.00158058472089653, 0.00186644531304725, 
    0.00254639610549305, 0.00173005978883094, 0.00179639872563771, 
    0.00228329405770333, 0.0019047619047619, 0.00150611685003219, 
    0.00314027935387159, 0.00136889790684731, 0.00147316333113564, 
    0.00309962368785898, 0.00088335260520691, 0.00267689212846223, 
    0.0011056149747156, 0.00115095174856131, 0.00132577359486773, 
    0.00127105077799834, 0.000887883737487959, 0.00164296567031459, 
    0.00275790429808287, 0.00142495594022818, 0.0019702495134102, 
    0.00193462197016173, 0.0026793826397001, 0.000971702171169075, 
    0.00198796273049349, 0.00145502645502645, 0.00251133786848073, 
    0.00172979717419199, 0.0018297271204248, 0.00154560988635722, 
    0.000875820822746962, 0.00171727474270982, 0.00181746733470871, 
    0.0018097293063706, 0.00114472210044328, 0.0010900363697877, 
    0.00168880193466693, 0.000744545095078903, 0.00298567346521592, 
    0.000931397681175063, 0.0021132485370896, 0.00133948456888323, 
    0.00063077862724037, 0.00159146164867996, 0.000417543188627526, 
    0.000938617818019227, 0.00136119726283661, 0.00108490201451689, 
    0.0016671217818108, 0.00298784104389087, 0.00178950785887202, 
    0.000530150331737633, 0.00125220458553792, 0.0023582866069685, 
    0.00202814044872607, 0.00151065418207003, 0.00137200270178994, 
    0.00198023215722331, 0.000763261671543061, 0.00182027423406734, 
    0.000907582055123039, 0.00177847691133785, 0.00112623493743917, 
    0.00128596893302776, 0.00187863727114396, 0.000987920712487572, 
    0.00243725997694252, 0.00104644585506882, 0.000658628453590893, 
    0.00151183390022676, 0.00154080273920487, 0.000803629339776623, 
    0.0008719924904896, 0.00180371949292684, 0.00185980095030672, 
    0.00191727826136428, 0.0010002942041777, 0.000783020532236833, 
    0.000790479009839578, 0.0023497022611283, 0.000869676429210897, 
    0.00181017786837893, 0.00215677524914473, 0.00292719968645895, 
    0.00124126984126984, 0.00245501709455712, 0.00198483182497392, 
    0.00135641489714901, 0.00150864775642751, 0.00184604011493291, 
    0.00119259825142178, 0.00135687549251379, 0.00171002744532156, 
    0.00101032668056797, 0.00181127012522361, 0.000818232897878916, 
    0.00141645354694622, 0.00116063039961571, 0.00282913583406194, 
    0.00187185247318878, 0.000509751773049645, 0.000797866734121714, 
    0.000747803132923483, 0.00246343259278139, 0.00288619468947338, 
    0.000673932753578771, 0.00136797559295345, 0.00213911483929277, 
    0.000593511098830248, 0.00204467170910124, 0.00227403938674707, 
    0.00217665037264146, 0.00126430752262976, 0.000922529302716719, 
    0.00233927141674567, 0.000755538616810293, 0.000552612761915088, 
    0.00146431415253382, 0.000643001443001443, 0.00158552846220407, 
    0.00219518926607647, 0.0018937783446712, 0.00226287693993707, 
    0.00145292128050749, 0.00134274845257504, 0.00132039767271084, 
    0.00151377631430823, 0.00262068621583882, 0.00166395514920984, 
    0.00227264735461457, 0.00125673060743732, 0.000499628085834982, 
    0.00172398202634837, 0.00159970791949354, 0.0011558834694163, 
    0.00148520542446599, 0.0027128169794242, 0.00112811293671698, 
    0.00065604503657601, 0.000558430085815245, 0.00151403067514918, 
    0.000945258897280221, 0.00118890218052845, 0.000546274534713841, 
    0.00118317265556529, 0.00228230471593303, 0.00141144583855239, 
    0.00175293918633173, 0.000677063278141445, 0.00161270970519525, 
    0.00112744890917029, 0.000244038878400112, 0.00171140738014077, 
    0.00175762201585888, 0.00161689674206143, 0.00157099303332027, 
    0.0014467702382709, 0.00259080528018224, 0.00257555636041692, 
    0.00130799687449934, 0.00113909755977807, 0.00116304379835879, 
    0.000688855354348312, 0.00116781242786605, 0.00109403068586742, 
    0.00085109532267614, 0.000811193914642191, 0.00152977392977393, 
    0.00257396428748504, 0.00171957671957672, 0.000714566901457956, 
    0.0017962308598351, 0.000489990053096849, 0.00116341192514797, 
    0.00072463629004649, 0.00141674176294682, 0.00144059108424365, 
    0.00260871399046775, 0.000490020569631361, 0.00232849434737924, 
    0.00140898101163002, 0.000674707510816188, 0.000831729108050743, 
    0.00136545846408739, 0.00171922585715689, 0.000639222074139888, 
    0.00148130809011984, 0.00177844447281445, 0.00145222698132751, 
    0.0023855099033035, 0.00179456964697795, 0.00173227363914725, 
    0.00108371251039679, 0.000534174419098594, 0.00134610332499515, 
    0.00242102500815637, 0.00115322462171294, 0.00143401077980517, 
    0.00237351522492085, 0.00208090936656019, 0.000837428684403773, 
    0.00189693491032777, 0.00132897741689926, 0.000980757833436405, 
    0.00256961289132871, 0.00178949089489391, 0.00312720485134278, 
    0.00177948723889848, 0.00181730591566657, 0.00170429393536963, 
    0.00193133776948806, 0.00149837317467375, 0.00210050790825157, 
    0.00048910626945309, 0.00171496642344699, 0.00197776080129021, 
    0.00103636069015563, 0.00195916931066551, 0.00120159224205467, 
    0.00134903037342062, 0.00249302207561533, 0.000836998505737405, 
    0.001151662473652, 0.00248046532814745, 0.0013600706954855, 
    0.0030754086455266, 0.00151575755024031, 0.000645347649342323, 
    0.00147674853949887, 0.00126867631327935, 0.00130579909460776, 
    0.000288248337028825, 0.00179620753391245, 0.00201394772440349, 
    0.000498045643676712, 0.00131518260709141, 0.00138678397206225, 
    0.00145100377658517, 0.00120532874826138, 0.00140404296709803, 
    0.00153432782571855, 0.00137783156062247, 0.00122700035994834, 
    0.00144478844169247, 0.00121243279138016, 0.00170438611251332, 
    0.00164091243561442, 0.00101964046432976, 0.000325682825682826, 
    0.00191559890355071, 0.00345165559164667, 0.00215123391542221, 
    0.00203721613296081, 0.000827973067372361, 0.00105621459420046, 
    0.00133739648797222, 0.00142431972789116, 0.00069045491297502, 
    0.00172407274982763, 0.00201630201630202, 0.000536860670194003, 
    0.00318977072310405, 0.000627546003652198, 0.00190882095323549, 
    0.00151992945326279, 0.000526278659611993, 0.00152878517116928, 
    0.00144325820482404, 0.000838481906443072, 0.00199098395819707, 
    0.000363768654823394, 0.00142607577197378, 0.00077745057815917, 
    0.00070402238249891, 0.0013422035480859, 0.00156145678533738, 
    0.00105434157158295, 0.000885389998293224, 0.00113928430209569, 
    0.00134583210313945, 0.00183955535881167, 0.00170323204303787, 
    0.00138374776055935, 0.000815491161696222, 0.00114749591493778, 
    0.00176951163240416, 0.00151859489504449, 0.00249819440800873, 
    0.00210489993098689, 0.00202122998204922, 0.00115429286160993, 
    0.0024356627317299, 0.000982952582241787, 0.00196632742806885, 
    0.00152805821975433, 0.00126210112976765, 0.00159929444688803, 
    0.0011998598703801, 0.00214345041931249, 0.00269241622574956, 
    0.00146751190829552, 0.00117716695386598, 0.00258962127313191, 
    0.00115370004945977, 0.000848446282744724, 0.00159050035897327, 
    0.0012061519385088, 0.00169305142744718, 0.00165674164790382, 
    0.00241918355210059, 0.000709037853798067, 0.000602865980683038, 
    0.00103493746887472, 0.00198886572172729, 0.000818054494525083, 
    0.00122549537183684, 0.00165241806176963, 0.00122962962962963, 
    0.00221336874723329, 0.00100104223884171, 0.00138093595492699, 
    0.000888133030990174, 0.00289426410116065, 0.00132636094343841, 
    0.002253413401611, 0.00127132077864435, 0.00107714762887177, 
    0.0015556360773367, 0.000930781145642381, 0.00254750650243359, 
    0.000828777318698441, 0.00055552363074487, 0.00052065695209956, 
    0.00154172630619468, 0.00132228080204959, 0.000879909499063174, 
    0.00114638447971781, 0.00214345705675185, 0.0023619722468261, 
    0.00180604632901453, 0.00141632329411098, 0.000881123058542414, 
    0.00135358413828165, 0.00134642839560872, 0.000958601553053336, 
    0.00254708994708995, 0.0023042728519131, 0.00188505403655561, 
    0.000770360018914932, 0.00151747893683378, 0.00110642903196095, 
    0.00224803428515315, 0.00225245986354653, 0.000514797037311527, 
    0.00150112770756202, 0.000773695745023491, 0, 0.00222234753693924, 
    0.00317215902345687, 0.00111093841147033, 0.00138153316344806, 
    0.000864213056114465, 0.0014738212631534, 0.00106626785947911, 
    0.0021564392739559, 0.00220078517196034, 0.00143306843174041, 
    0.00154067857672664, 0.00171641057355343, 0.00143077700226961, 
    0.00163954819127233, 0.000805202463760624, 0.00261177512173528, 
    0.000855507328426747, 0.00182875525859936, 0.00109091553287982, 
    0.00107374206172604, 0.000845897397621535, 0.00167358386870582, 
    0.00234598512302117, 0.00244470554088472, 0.00142609679358009, 
    0.00209193614958582, 0.00225623400821989, 0.00257312690288562, 
    0.000868397114509954, 0.00102656243432942, 0.000888731019834094, 
    0.00152743644141968, 0.00276466102821325, 0.00164630716969247, 
    0.00165006029066447, 0.000712142611212996, 0.00242886982502882, 
    0.00205651617494304, 0.00158124318429662, 0.00235128082228258, 
    0.00172499011466983, 0.00216571316394638, 0.00104001376243369, 
    0.00169145060159295, 0.00109248413654288, 0.00114634556382129, 
    0.00193122872570042, 0.00136694097156114, 0.00215662022384712, 
    0.00219443915578967, 0.00102818705957719, 0.0018254991659247, 
    0.00214429886561034, 0.000835922473738719, 0.00138225184439973, 
    0.000618387721651021, 0.00191267739811429, 0.00223225323358835, 
    0.00219370652424121, 0.00207561558852743, 0.00274659750430675, 
    0.000921251892983342, 0.000584869946191965, 0.00116411427454102, 
    0.00174648628508433, 0.00135450209341835, 0.00136263094194733, 
    0.00121803841750413, 0.000730483389442927, 0.00221288131835528, 
    0.00142223630028508, 0.00092297335600907, 0.00142127026249096, 
    0.0014195270844207, 0.00193628278734662, 0.00136672482516987, 
    0.000920536505124636, 0.000905826900462573, 0.00107213718820862, 
    0.00202670000806647, 0.000965658882697241, 0.00194311670481132, 
    0.00100152013292325, 0.000874766836045539, 0.00165199998976595, 
    0.00143218858651508, 0.000685027506219559, 0.00195473902790976, 
    0.0016338937969032, 0.00122324812630019, 0.00161042453736313, 
    0.000878484491558696, 0.00138099052195969, 0.00116293848500254, 
    0.00150464703002548, 0.00104664246438656, 0.000978171982134994, 
    0.00162173176781411, 0.00101437157511924, 0.00131286159323542, 
    0.0015841184958832, 0.00223158850785136, 0.00114192603031889, 
    0.000284076873672249, 0.00198798527675533, 0.00139014918721194, 
    0.000822847458109908, 0.0017478848667846, 0.00146465927993459, 
    0.000782769248050097, 0.000908245879189107, 0.00178242965128211, 
    0.00104066547228181, 0.00167253770194947, 0.0019313228926046, 
    0.00134379908616296, 0.0013677757017011, 0.00117251104767823, 
    0.00124848637884431, 0.000712509663804091, 0.00146579946223757, 
    0.00114424410540915, 0.00189638297927068, 0.00115564953630615, 
    0.00224250751753006, 0.00141308555942702, 0.00102220071164171, 
    0.00133493610021511, 0.00112670068027211, 0.00121908412487802, 
    0.00146236266925922, 0.00206685736721072, 0.00173153713887823, 
    0.00195553013613512, 0.00188975977522233, 0.00182035497450868, 
    0.00073463351166956, 0.00200615856353561, 0.00142344883724194, 
    0.00188311367787156, 0.00113449986479759, 0.00192708553400656, 
    0.00249621887322422, 0.0024090710981765, 0.000910947025283783, 
    0.00183228591111674, 0.00207621284239514, 0.00151685507886036, 
    0.00121267000461631, 0.00195068727362714, 0.00106783388310919, 
    0.00218280224896899, 0.00147589200922534, 0.00149782914100095, 
    0.00146077239673299, 0.00122313527180784, 0.00161438984577282, 
    0.00146118351817372, 0.00176336187896882, 0.00143847027904999, 
    0.00107158569543083, 0.000368830659835951, 0.000528898338632852, 
    0.00233455649753258, 0.00123561770387167, 0.00131717914673973, 
    0.00160420275770764, 0.00121315695086187, 0.00230899284596468, 
    0.00155090213543451, 0.00151255526644243, 0.0013113580789449, 
    0.00191440733052358, 0.00126336248785228, 0.00214250440917108, 
    0.00170339412360689, 0.00174959071820058, 0.00116921511600004, 
    0.00252274257160974, 0.00163399639314002, 0.0027243880238027, 
    0.00104030336588476, 0.00240242142681167, 0.00223317397134292, 
    0.0016494272688963, 0.00204894030382485, 0.000726699584344576
    ), three_cliques = c(1531L, 1497L, 1524L, 1508L, 1573L, 1534L, 
    1436L, 1576L, 1512L, 1591L, 1454L, 1416L, 1504L, 1526L, 1572L, 
    1548L, 1390L, 1541L, 1483L, 1481L, 1563L, 1481L, 1496L, 1536L, 
    1464L, 1433L, 1470L, 1477L, 1598L, 1431L, 1617L, 1420L, 1496L, 
    1610L, 1499L, 1446L, 1391L, 1344L, 1607L, 1586L, 1579L, 1394L, 
    1523L, 1612L, 1536L, 1521L, 1523L, 1518L, 1580L, 1436L, 1475L, 
    1410L, 1528L, 1514L, 1603L, 1530L, 1505L, 1508L, 1608L, 1491L, 
    1477L, 1528L, 1491L, 1387L, 1468L, 1644L, 1508L, 1504L, 1432L, 
    1519L, 1548L, 1582L, 1494L, 1555L, 1485L, 1513L, 1453L, 1544L, 
    1417L, 1539L, 1546L, 1524L, 1571L, 1453L, 1485L, 1537L, 1512L, 
    1630L, 1408L, 1490L, 1486L, 1517L, 1442L, 1551L, 1586L, 1449L, 
    1561L, 1541L, 1641L, 1615L, 1460L, 1461L, 1462L, 1590L, 1474L, 
    1493L, 1516L, 1533L, 1420L, 1575L, 1463L, 1514L, 1436L, 1511L, 
    1583L, 1509L, 1598L, 1494L, 1581L, 1475L, 1461L, 1558L, 1481L, 
    1538L, 1573L, 1600L, 1632L, 1583L, 1540L, 1576L, 1526L, 1528L, 
    1525L, 1512L, 1457L, 1503L, 1487L, 1481L, 1437L, 1431L, 1615L, 
    1452L, 1431L, 1439L, 1424L, 1543L, 1448L, 1506L, 1559L, 1547L, 
    1384L, 1412L, 1544L, 1486L, 1634L, 1488L, 1446L, 1529L, 1336L, 
    1502L, 1617L, 1593L, 1546L, 1506L, 1409L, 1505L, 1507L, 1534L, 
    1503L, 1463L, 1643L, 1614L, 1490L, 1563L, 1590L, 1449L, 1594L, 
    1446L, 1572L, 1413L, 1495L, 1503L, 1462L, 1438L, 1540L, 1475L, 
    1445L, 1604L, 1477L, 1617L, 1400L, 1478L, 1493L, 1491L, 1489L, 
    1511L, 1465L, 1514L, 1473L, 1558L, 1449L, 1501L, 1361L, 1475L, 
    1558L, 1386L, 1554L, 1475L, 1497L, 1609L, 1424L, 1457L, 1570L, 
    1468L, 1496L, 1402L, 1509L, 1422L, 1526L, 1459L, 1445L, 1592L, 
    1521L, 1499L, 1532L, 1591L, 1566L, 1495L, 1542L, 1476L, 1485L, 
    1508L, 1431L, 1532L, 1532L, 1550L, 1530L, 1444L, 1554L, 1548L, 
    1487L, 1538L, 1469L, 1344L, 1515L, 1494L, 1446L, 1498L, 1582L, 
    1483L, 1390L, 1594L, 1459L, 1489L, 1367L, 1495L, 1570L, 1447L, 
    1460L, 1512L, 1445L, 1536L, 1586L, 1530L, 1510L, 1446L, 1515L, 
    1507L, 1508L, 1605L, 1471L, 1626L, 1610L, 1494L, 1618L, 1495L, 
    1528L, 1483L, 1520L, 1541L, 1506L, 1461L, 1439L, 1530L, 1492L, 
    1515L, 1505L, 1617L, 1494L, 1293L, 1501L, 1393L, 1535L, 1536L, 
    1466L, 1585L, 1488L, 1508L, 1518L, 1517L, 1490L, 1570L, 1510L, 
    1617L, 1460L, 1580L, 1458L, 1467L, 1592L, 1589L, 1518L, 1336L, 
    1627L, 1457L, 1490L, 1556L, 1543L, 1605L, 1464L, 1571L, 1476L, 
    1482L, 1511L, 1497L, 1480L, 1574L, 1521L, 1418L, 1630L, 1534L, 
    1527L, 1554L, 1490L, 1512L, 1520L, 1530L, 1678L, 1561L, 1528L, 
    1628L, 1624L, 1540L, 1548L, 1596L, 1469L, 1552L, 1480L, 1528L, 
    1516L, 1540L, 1494L, 1425L, 1424L, 1448L, 1585L, 1467L, 1379L, 
    1546L, 1434L, 1440L, 1467L, 1509L, 1490L, 1547L, 1563L, 1540L, 
    1530L, 1506L, 1522L, 1549L, 1542L, 1406L, 1538L, 1532L, 1553L, 
    1470L, 1449L, 1581L, 1489L, 1577L, 1407L, 1367L, 1442L, 1461L, 
    1575L, 1485L, 1504L, 1537L, 1410L, 1467L, 1554L, 1472L, 1582L, 
    1476L, 1529L, 1488L, 1547L, 1573L, 1550L, 1485L, 1568L, 1439L, 
    1566L, 1574L, 1537L, 1463L, 1500L, 1515L, 1549L, 1620L, 1492L, 
    1520L, 1498L, 1551L, 1498L, 1484L, 1593L, 1439L, 1492L, 1565L, 
    1515L, 1470L, 1478L, 1509L, 1581L, 1360L, 1522L, 1521L, 1470L, 
    1396L, 1516L, 1538L, 1360L, 1492L, 1543L, 1548L, 1575L, 1525L, 
    1495L, 1521L, 1578L, 1477L, 1493L, 1561L, 1441L, 1553L, 1475L, 
    1544L, 1448L, 1497L, 1573L, 1531L, 1545L, 1416L, 1524L, 1571L, 
    1500L, 1491L, 1509L, 1583L, 1538L, 1610L, 1593L, 1500L, 1509L, 
    1464L, 1517L, 1399L, 1502L, 1463L, 1531L, 1565L, 1547L, 1471L, 
    1464L, 1566L, 1483L, 1548L, 1459L, 1505L, 1449L, 1473L, 1590L, 
    1431L, 1612L, 1432L, 1485L, 1523L, 1499L, 1490L, 1571L, 1493L, 
    1447L, 1666L, 1592L, 1528L, 1363L, 1465L, 1451L, 1393L, 1642L, 
    1564L, 1519L, 1544L, 1528L, 1404L, 1568L, 1421L, 1514L, 1494L, 
    1469L, 1399L, 1554L, 1530L, 1502L, 1554L, 1528L, 1572L, 1549L, 
    1502L, 1551L, 1519L, 1547L, 1475L, 1377L, 1538L, 1456L, 1513L, 
    1464L, 1470L, 1558L, 1520L, 1578L, 1548L, 1553L, 1554L, 1421L, 
    1589L, 1413L, 1575L, 1506L, 1513L, 1476L, 1538L, 1452L, 1501L, 
    1572L, 1455L, 1444L, 1464L, 1536L, 1501L, 1508L, 1354L, 1500L, 
    1621L, 1499L, 1556L, 1487L, 1474L, 1526L, 1520L, 1493L, 1503L, 
    1472L, 1512L, 1523L, 1417L, 1491L, 1500L, 1556L, 1435L, 1563L, 
    1479L, 1463L, 1492L, 1510L, 1562L, 1529L, 1377L, 1536L, 1511L, 
    1548L, 1572L, 1526L, 1471L, 1574L, 1490L, 1557L, 1541L, 1490L, 
    1583L, 1571L, 1424L, 1522L, 1491L, 1539L, 1569L, 1561L, 1566L, 
    1626L, 1492L, 1487L, 1444L, 1585L, 1547L, 1490L, 1502L, 1551L, 
    1441L, 1403L, 1433L, 1506L, 1559L, 1451L, 1514L, 1494L, 1448L, 
    1454L, 1519L, 1389L, 1629L, 1579L, 1461L, 1513L, 1473L, 1469L, 
    1495L, 1452L, 1475L, 1438L, 1642L, 1480L, 1692L, 1498L, 1577L, 
    1598L, 1633L, 1480L, 1503L, 1609L, 1486L, 1444L, 1529L, 1504L, 
    1467L, 1440L, 1531L, 1556L, 1506L, 1509L, 1519L, 1506L, 1392L, 
    1483L, 1450L, 1510L, 1539L, 1408L, 1474L, 1569L, 1503L, 1518L, 
    1485L, 1500L, 1569L, 1509L, 1720L, 1566L, 1590L, 1603L, 1567L, 
    1675L, 1512L, 1573L, 1556L, 1474L, 1439L, 1575L, 1503L, 1526L, 
    1506L, 1519L, 1540L, 1441L, 1534L, 1534L, 1617L, 1414L, 1501L, 
    1545L, 1519L, 1517L, 1525L, 1542L, 1496L, 1544L, 1477L, 1539L, 
    1462L, 1560L, 1427L, 1554L, 1489L, 1554L, 1487L, 1604L, 1404L, 
    1492L, 1445L, 1532L, 1427L, 1538L, 1469L, 1448L, 1520L, 1496L, 
    1532L, 1459L, 1453L, 1559L, 1438L, 1554L, 1415L, 1566L, 1578L, 
    1489L, 1518L, 1393L, 1387L, 1573L, 1474L, 1635L, 1649L, 1502L, 
    1511L, 1549L, 1376L, 1516L, 1532L, 1481L, 1459L, 1460L, 1494L, 
    1559L, 1524L, 1488L, 1536L, 1504L, 1625L, 1590L, 1509L, 1578L, 
    1517L, 1616L, 1541L, 1446L, 1539L, 1655L, 1630L, 1536L, 1601L, 
    1591L, 1349L, 1534L, 1532L, 1603L, 1477L, 1484L, 1450L, 1460L, 
    1531L, 1395L, 1559L, 1574L, 1544L, 1472L, 1484L, 1367L, 1584L, 
    1356L, 1599L, 1523L, 1451L, 1455L, 1569L, 1571L, 1564L, 1491L, 
    1476L, 1510L, 1520L, 1569L, 1514L, 1509L, 1447L, 1407L, 1533L, 
    1596L, 1435L, 1430L, 1478L, 1410L, 1485L, 1554L, 1562L, 1505L, 
    1466L, 1525L, 1550L, 1555L, 1553L, 1498L, 1555L, 1560L, 1451L, 
    1437L, 1408L, 1594L, 1501L, 1499L, 1410L, 1505L, 1556L, 1592L, 
    1578L, 1586L, 1534L, 1562L, 1470L, 1563L, 1592L, 1595L, 1534L, 
    1635L, 1516L, 1512L, 1357L, 1526L, 1516L, 1637L, 1541L, 1549L, 
    1595L, 1511L, 1553L, 1492L, 1497L, 1476L, 1545L, 1466L, 1457L, 
    1377L, 1634L, 1551L, 1570L, 1591L, 1435L, 1377L, 1629L, 1561L, 
    1404L, 1526L, 1582L, 1564L, 1452L, 1495L, 1517L, 1568L, 1561L, 
    1493L, 1535L, 1519L, 1519L, 1529L, 1587L, 1455L, 1590L, 1572L, 
    1576L, 1489L, 1465L, 1538L, 1511L, 1418L, 1537L, 1373L, 1372L, 
    1538L, 1438L, 1447L, 1510L, 1499L, 1514L, 1499L, 1456L, 1595L, 
    1522L, 1509L, 1500L, 1536L, 1524L, 1474L, 1469L, 1605L, 1520L, 
    1536L, 1495L, 1372L, 1611L, 1522L, 1598L, 1640L, 1523L, 1428L, 
    1585L, 1482L, 1496L, 1467L, 1570L, 1441L, 1600L, 1615L, 1400L, 
    1501L, 1530L, 1660L, 1560L, 1527L, 1508L, 1518L, 1547L, 1546L, 
    1508L, 1473L, 1552L, 1458L, 1385L, 1454L, 1528L, 1387L, 1492L, 
    1475L, 1569L, 1480L, 1473L, 1527L, 1485L, 1507L, 1560L, 1464L, 
    1448L, 1456L, 1591L, 1511L, 1456L, 1549L, 1503L, 1592L, 1521L, 
    1532L, 1543L, 1474L, 1533L, 1527L, 1610L, 1512L, 1393L, 1536L, 
    1487L, 1572L, 1500L, 1598L, 1503L, 1541L, 1525L, 1567L, 1566L, 
    1536L, 1558L, 1527L, 1485L, 1458L, 1501L, 1484L, 1551L, 1580L, 
    1513L, 1554L, 1520L, 1555L, 1399L, 1530L, 1518L, 1535L, 1496L, 
    1456L, 1615L, 1461L, 1486L, 515L, 494L, 496L, 509L, 506L, 
    482L, 500L, 491L, 525L, 500L, 502L, 502L, 484L, 504L, 498L, 
    511L, 510L, 501L, 484L, 506L, 506L, 494L, 518L, 495L, 514L, 
    494L, 509L, 508L, 517L, 517L, 517L, 503L, 497L, 506L, 523L, 
    518L, 505L, 510L, 513L, 482L, 506L, 506L, 475L, 520L, 497L, 
    506L, 507L, 499L, 506L, 498L, 512L, 508L, 506L, 510L, 500L, 
    512L, 499L, 513L, 488L, 493L, 521L, 495L, 504L, 493L, 499L, 
    492L, 470L, 492L, 494L, 491L, 514L, 473L, 509L, 501L, 488L, 
    490L, 508L, 512L, 505L, 495L, 520L, 513L, 506L, 506L, 507L, 
    487L, 511L, 505L, 507L, 516L, 511L, 514L, 498L, 497L, 500L, 
    499L, 506L, 500L, 502L, 514L, 503L, 491L, 481L, 497L, 499L, 
    501L, 522L, 485L, 486L, 490L, 495L, 518L, 508L, 507L, 478L, 
    507L, 514L, 505L, 480L, 518L, 518L, 505L, 503L, 495L, 499L, 
    500L, 509L, 520L, 490L, 498L, 499L, 490L, 494L, 513L, 507L, 
    507L, 500L, 518L, 508L, 448L, 502L, 515L, 499L, 508L, 487L, 
    510L, 506L, 506L, 517L, 502L, 507L, 525L, 498L, 506L, 498L, 
    507L, 497L, 524L, 495L, 509L, 484L, 517L, 485L, 480L, 509L, 
    512L, 507L, 502L, 509L, 517L, 532L, 515L, 512L, 508L, 504L, 
    499L, 491L, 488L, 515L, 513L, 502L, 519L, 492L, 505L, 506L, 
    503L, 484L, 506L, 509L, 521L, 513L, 492L, 519L, 505L, 508L, 
    492L, 501L, 512L, 498L, 522L, 508L, 473L, 503L, 480L, 500L, 
    518L, 516L, 489L, 517L, 507L, 509L, 505L, 506L, 510L, 507L, 
    519L, 506L, 521L, 507L, 505L, 500L, 497L, 499L, 491L, 500L, 
    515L, 492L, 505L, 523L, 478L, 490L, 506L, 500L, 514L, 482L, 
    513L, 498L, 506L, 518L, 473L, 488L, 512L, 496L, 503L, 478L, 
    502L, 502L, 509L, 503L, 513L, 526L, 503L, 517L, 507L, 513L, 
    510L, 525L, 505L, 496L, 513L, 508L, 505L, 511L, 504L, 505L, 
    519L, 509L, 497L, 525L, 507L, 498L, 486L, 506L, 501L, 487L, 
    488L, 510L, 493L, 478L, 492L, 496L, 502L, 509L, 508L, 516L, 
    504L, 477L, 493L, 489L, 505L, 502L, 511L, 498L, 512L, 528L, 
    492L, 490L, 527L, 507L, 500L, 501L, 500L, 503L, 497L, 504L, 
    510L, 509L, 518L, 503L, 514L, 501L, 504L, 511L, 502L, 513L, 
    502L, 495L, 507L, 510L, 505L, 481L, 521L, 486L, 516L, 502L, 
    514L, 486L, 498L, 528L, 511L, 510L, 486L, 475L, 496L, 511L, 
    505L, 504L, 502L, 501L, 492L, 498L, 506L, 503L, 482L, 519L, 
    491L, 510L, 497L, 502L, 503L, 502L, 506L, 506L, 525L, 497L, 
    501L, 514L, 494L, 527L, 496L, 499L, 509L, 495L, 509L, 494L, 
    520L, 495L, 522L, 512L, 497L, 518L, 500L, 510L, 492L, 511L, 
    495L, 499L, 494L, 489L, 497L, 504L, 518L, 507L, 506L, 498L, 
    498L, 524L, 510L, 500L, 498L, 505L, 500L, 497L, 513L, 504L, 
    498L, 516L, 505L, 501L, 506L, 499L, 497L, 496L, 503L, 500L, 
    515L, 498L, 507L, 505L, 498L, 488L, 487L, 516L, 510L, 498L, 
    517L, 517L, 505L, 508L, 484L, 512L, 527L, 502L, 504L, 493L, 
    502L, 500L, 503L, 497L, 509L, 516L, 508L, 508L, 510L, 502L, 
    497L, 497L, 502L, 507L, 510L, 497L, 504L, 517L, 497L, 504L, 
    513L, 497L, 495L, 503L, 516L, 498L, 497L, 505L, 483L, 488L, 
    508L, 504L, 518L, 501L, 507L, 502L, 506L, 513L, 493L, 520L, 
    503L, 510L, 484L, 472L, 485L, 494L, 511L, 484L, 505L, 491L, 
    480L, 496L, 492L, 493L, 518L, 508L, 510L, 510L, 504L, 496L, 
    517L, 502L, 510L, 499L, 512L, 519L, 497L, 492L, 498L, 483L, 
    509L, 511L, 517L, 502L, 516L, 479L, 488L, 502L, 525L, 510L, 
    521L, 491L, 511L, 511L, 501L, 510L, 520L, 531L, 479L, 513L, 
    493L, 519L, 504L, 516L, 482L, 497L, 478L, 495L, 495L, 484L, 
    499L, 501L, 508L, 519L, 475L, 484L, 520L, 509L, 512L, 480L, 
    531L, 484L, 502L, 520L, 500L, 501L, 491L, 516L, 516L, 518L, 
    513L, 497L, 496L, 494L, 506L, 489L, 502L, 477L, 484L, 508L, 
    491L, 501L, 500L, 494L, 512L, 498L, 516L, 490L, 501L, 493L, 
    501L, 499L, 501L, 493L, 518L, 509L, 525L, 533L, 505L, 507L, 
    492L, 507L, 521L, 499L, 494L, 498L, 492L, 518L, 511L, 499L, 
    498L, 505L, 509L, 516L, 518L, 486L, 517L, 495L, 499L, 501L, 
    493L, 492L, 480L, 516L, 478L, 490L, 477L, 527L, 500L, 504L, 
    495L, 506L, 484L, 514L, 511L, 507L, 516L, 509L, 513L, 522L, 
    507L, 503L, 499L, 492L, 498L, 494L, 488L, 483L, 490L, 503L, 
    510L, 511L, 503L, 501L, 526L, 502L, 507L, 523L, 499L, 511L, 
    499L, 491L, 525L, 499L, 483L, 501L, 490L, 504L, 517L, 507L, 
    497L, 485L, 490L, 516L, 518L, 493L, 507L, 510L, 515L, 509L, 
    494L, 477L, 506L, 500L, 496L, 509L, 504L, 493L, 510L, 506L, 
    503L, 499L, 503L, 496L, 498L, 512L, 492L, 496L, 522L, 491L, 
    499L, 519L, 496L, 503L, 475L, 493L, 514L, 511L, 497L, 491L, 
    504L, 499L, 513L, 508L, 487L, 502L, 512L, 506L, 470L, 524L, 
    492L, 510L, 504L, 500L, 494L, 491L, 518L, 506L, 484L, 514L, 
    497L, 510L, 495L, 517L, 501L, 508L, 513L, 500L, 517L, 514L, 
    494L, 501L, 524L, 508L, 506L, 502L, 504L, 494L, 498L, 505L, 
    517L, 505L, 511L, 497L, 508L, 503L, 497L, 510L, 498L, 505L, 
    501L, 502L, 490L, 510L, 502L, 489L, 511L, 488L, 504L, 503L, 
    505L, 493L, 482L, 501L, 506L, 495L, 503L, 502L, 505L, 514L, 
    496L, 496L, 508L, 506L, 506L, 506L, 502L, 533L, 509L, 520L, 
    511L, 498L, 496L, 524L, 506L, 502L, 494L, 503L, 491L, 511L, 
    512L, 502L, 509L, 501L, 503L, 500L, 506L, 503L, 519L, 499L, 
    515L, 507L, 496L, 487L, 479L, 500L, 517L, 503L, 506L, 493L, 
    519L, 499L, 514L, 511L, 485L, 514L, 494L, 509L, 502L, 505L, 
    512L, 492L, 492L, 501L, 513L, 499L, 517L, 495L, 502L, 470L, 
    486L, 508L, 499L, 507L, 498L, 497L, 485L, 505L, 510L, 492L, 
    489L, 505L, 489L, 494L, 495L, 498L, 503L, 501L, 504L, 505L, 
    486L, 497L, 508L, 501L, 510L, 518L, 507L, 511L, 507L, 509L, 
    489L, 505L, 512L, 500L, 508L, 491L, 526L, 500L, 485L, 489L, 
    507L, 504L, 503L, 508L, 510L, 515L, 503L, 510L, 496L, 510L, 
    506L, 483L, 527L, 515L, 502L, 482L, 494L, 506L, 503L, 496L, 
    505L, 507L, 502L, 496L, 487L, 506L, 505L, 504L, 510L, 519L, 
    496L, 493L, 488L, 497L, 501L, 494L, 515L, 508L, 486L, 514L, 
    520L, 486L, 471L, 503L, 502L, 522L, 481L, 492L, 515L, 505L, 
    509L, 505L, 509L, 502L, 505L, 506L, 507L, 501L, 512L, 497L, 
    481L, 514L, 513L, 518L, 499L, 517L, 513L, 517L, 513L, 494L, 
    496L, 510L, 495L, 500L, 510L, 534L, 530L, 515L, 484L, 500L, 
    493L, 500L, 501L, 492L, 488L, 493L, 487L, 514L, 496L, 500L, 
    510L, 512L, 485L, 511L, 508L, 511L, 507L, 503L, 509L, 492L, 
    486L, 511L, 489L, 490L, 504L, 508L, 510L, 490L, 512L, 497L, 
    526L, 508L, 492L, 501L, 506L, 515L, 513L, 503L, 504L, 512L, 
    497L, 507L, 513L, 498L, 502L, 499L, 475L, 501L, 495L, 507L, 
    500L, 519L, 506L, 498L, 499L, 507L, 509L, 481L, 517L, 500L, 
    481L, 510L, 496L, 508L, 516L, 30L, 14L, 24L, 15L, 21L, 18L, 
    20L, 16L, 21L, 21L, 30L, 9L, 19L, 19L, 20L, 13L, 21L, 23L, 
    28L, 19L, 14L, 17L, 13L, 17L, 11L, 19L, 19L, 13L, 19L, 20L, 
    19L, 22L, 16L, 17L, 25L, 19L, 19L, 22L, 21L, 19L, 19L, 20L, 
    24L, 17L, 23L, 16L, 18L, 25L, 24L, 20L, 14L, 15L, 14L, 17L, 
    19L, 16L, 26L, 20L, 20L, 21L, 23L, 18L, 19L, 15L, 17L, 20L, 
    29L, 10L, 21L, 19L, 17L, 14L, 19L, 18L, 14L, 23L, 20L, 13L, 
    17L, 28L, 22L, 21L, 21L, 11L, 16L, 26L, 13L, 13L, 15L, 23L, 
    16L, 22L, 14L, 24L, 18L, 18L, 19L, 26L, 17L, 18L, 10L, 29L, 
    15L, 21L, 14L, 18L, 19L, 17L, 13L, 19L, 19L, 19L, 16L, 14L, 
    18L, 22L, 23L, 13L, 20L, 14L, 16L, 19L, 13L, 26L, 21L, 27L, 
    18L, 16L, 19L, 19L, 16L, 14L, 19L, 20L, 19L, 12L, 23L, 23L, 
    22L, 23L, 20L, 19L, 14L, 26L, 11L, 17L, 25L, 22L, 21L, 10L, 
    16L, 20L, 23L, 30L, 16L, 21L, 17L, 18L, 19L, 24L, 23L, 26L, 
    12L, 16L, 19L, 17L, 22L, 9L, 19L, 15L, 30L, 14L, 21L, 19L, 
    13L, 15L, 24L, 14L, 20L, 15L, 26L, 21L, 20L, 20L, 17L, 23L, 
    22L, 26L, 17L, 18L, 23L, 21L, 13L, 22L, 16L, 19L, 14L, 19L, 
    19L, 19L, 16L, 16L, 12L, 20L, 13L, 10L, 21L, 16L, 16L, 19L, 
    21L, 22L, 18L, 18L, 14L, 17L, 20L, 22L, 19L, 15L, 23L, 21L, 
    13L, 12L, 16L, 16L, 14L, 20L, 14L, 15L, 20L, 16L, 22L, 24L, 
    17L, 18L, 20L, 22L, 21L, 20L, 22L, 14L, 20L, 20L, 17L, 19L, 
    17L, 20L, 14L, 15L, 19L, 23L, 21L, 15L, 18L, 19L, 26L, 25L, 
    21L, 18L, 21L, 15L, 27L, 15L, 11L, 16L, 19L, 19L, 25L, 24L, 
    20L, 20L, 13L, 13L, 15L, 14L, 18L, 19L, 20L, 15L, 27L, 30L, 
    15L, 19L, 21L, 16L, 26L, 19L, 11L, 19L, 13L, 24L, 23L, 21L, 
    16L, 14L, 17L, 23L, 20L, 16L, 23L, 19L, 21L, 21L, 22L, 24L, 
    19L, 21L, 23L, 12L, 17L, 18L, 26L, 11L, 25L, 15L, 14L, 11L, 
    20L, 12L, 12L, 23L, 9L, 20L, 12L, 22L, 22L, 13L, 21L, 17L, 
    16L, 18L, 13L, 17L, 15L, 24L, 23L, 17L, 26L, 20L, 24L, 22L, 
    20L, 20L, 28L, 19L, 23L, 16L, 25L, 21L, 16L, 21L, 21L, 13L, 
    23L, 19L, 24L, 15L, 21L, 21L, 20L, 19L, 13L, 23L, 8L, 12L, 
    16L, 20L, 22L, 12L, 12L, 26L, 17L, 16L, 17L, 18L, 19L, 16L, 
    17L, 9L, 14L, 19L, 22L, 13L, 19L, 25L, 16L, 22L, 26L, 20L, 
    14L, 24L, 11L, 19L, 28L, 12L, 16L, 18L, 23L, 18L, 15L, 18L, 
    21L, 22L, 17L, 24L, 22L, 19L, 23L, 15L, 17L, 19L, 16L, 13L, 
    27L, 15L, 23L, 10L, 17L, 18L, 11L, 17L, 11L, 21L, 22L, 28L, 
    19L, 9L, 31L, 19L, 21L, 15L, 22L, 30L, 13L, 30L, 24L, 18L, 
    24L, 19L, 22L, 23L, 21L, 22L, 15L, 14L, 13L, 17L, 16L, 16L, 
    20L, 18L, 20L, 21L, 27L, 19L, 20L, 16L, 23L, 19L, 21L, 23L, 
    25L, 23L, 17L, 25L, 21L, 23L, 19L, 18L, 25L, 9L, 23L, 20L, 
    17L, 16L, 22L, 17L, 17L, 15L, 15L, 18L, 22L, 16L, 22L, 14L, 
    20L, 20L, 26L, 12L, 18L, 17L, 23L, 27L, 26L, 16L, 28L, 18L, 
    21L, 18L, 16L, 17L, 23L, 20L, 16L, 34L, 11L, 15L, 22L, 19L, 
    16L, 19L, 9L, 15L, 19L, 18L, 17L, 17L, 23L, 14L, 20L, 22L, 
    11L, 16L, 16L, 18L, 14L, 22L, 18L, 20L, 22L, 23L, 18L, 16L, 
    19L, 17L, 18L, 23L, 20L, 16L, 26L, 20L, 12L, 18L, 16L, 19L, 
    28L, 22L, 18L, 14L, 21L, 20L, 28L, 9L, 18L, 12L, 16L, 26L, 
    15L, 13L, 28L, 20L, 23L, 11L, 17L, 18L, 20L, 14L, 21L, 16L, 
    19L, 13L, 18L, 25L, 17L, 12L, 18L, 17L, 22L, 21L, 15L, 14L, 
    12L, 21L, 17L, 23L, 10L, 24L, 16L, 32L, 15L, 16L, 23L, 17L, 
    14L, 18L, 21L, 25L, 34L, 19L, 15L, 22L, 13L, 16L, 17L, 16L, 
    21L, 13L, 15L, 20L, 21L, 12L, 20L, 21L, 15L, 18L, 15L, 17L, 
    11L, 16L, 25L, 17L, 11L, 21L, 11L, 7L, 20L, 21L, 19L, 19L, 
    18L, 24L, 13L, 22L, 23L, 17L, 16L, 16L, 17L, 12L, 13L, 23L, 
    13L, 11L, 23L, 15L, 9L, 11L, 17L, 21L, 23L, 22L, 20L, 12L, 
    17L, 23L, 23L, 25L, 20L, 20L, 14L, 18L, 18L, 21L, 15L, 19L, 
    21L, 13L, 20L, 14L, 19L, 19L, 17L, 17L, 20L, 17L, 25L, 16L, 
    20L, 25L, 15L, 21L, 14L, 19L, 13L, 17L, 12L, 15L, 16L, 23L, 
    19L, 26L, 15L, 18L, 14L, 22L, 16L, 19L, 28L, 32L, 14L, 17L, 
    19L, 24L, 18L, 17L, 18L, 20L, 13L, 18L, 21L, 18L, 17L, 29L, 
    16L, 24L, 15L, 20L, 18L, 14L, 19L, 22L, 20L, 19L, 21L, 12L, 
    15L, 24L, 14L, 20L, 11L, 27L, 29L, 18L, 16L, 11L, 21L, 18L, 
    21L, 21L, 20L, 19L, 17L, 23L, 21L, 25L, 12L, 25L, 22L, 19L, 
    16L, 14L, 17L, 15L, 9L, 18L, 17L, 17L, 16L, 17L, 15L, 11L, 
    22L, 16L, 18L, 15L, 12L, 19L, 25L, 16L, 16L, 14L, 20L, 16L, 
    19L, 16L, 15L, 25L, 23L, 17L, 16L, 19L, 26L, 12L, 18L, 17L, 
    11L, 21L, 13L, 13L, 20L, 20L, 21L, 17L, 31L, 28L, 11L, 9L, 
    14L, 24L, 24L, 23L, 19L, 21L, 19L, 17L, 20L, 21L, 20L, 18L, 
    19L, 22L, 18L, 18L, 17L, 17L, 15L, 20L, 22L, 17L, 23L, 22L, 
    21L, 18L, 17L, 17L, 23L, 20L, 12L, 25L, 17L, 21L, 19L, 24L, 
    18L, 13L, 9L, 22L, 12L, 17L, 23L, 20L, 21L, 16L, 20L, 16L, 
    17L, 14L, 18L, 14L, 16L, 22L, 15L, 19L, 23L, 20L, 20L, 20L, 
    17L, 18L, 14L, 19L, 19L, 15L, 17L, 16L, 23L, 17L, 24L, 24L, 
    14L, 17L, 27L, 19L, 18L, 15L, 22L, 17L, 28L, 11L, 15L, 23L, 
    20L, 13L, 20L, 12L, 17L, 17L, 14L, 16L, 21L, 23L, 14L, 23L, 
    23L, 17L, 23L, 20L, 23L, 22L, 22L, 14L, 20L, 28L, 23L, 21L, 
    22L, 18L, 19L, 22L, 18L, 18L, 24L, 17L, 21L, 20L, 18L, 15L, 
    9L, 21L, 19L, 31L, 25L, 21L, 20L, 23L, 19L, 29L, 18L, 20L, 
    20L, 19L, 18L, 16L, 18L, 19L, 22L, 22L, 25L, 20L, 13L, 22L, 
    16L, 20L, 17L, 19L, 18L, 16L, 18L, 28L, 16L, 26L, 19L, 21L, 
    12L, 13L, 22L, 17L, 16L, 14L, 18L, 12L, 18L, 19L, 12L, 22L, 
    19L, 24L, 20L, 20L, 20L, 17L, 24L, 20L, 15L, 15L, 15L, 8L, 
    11L, 11L, 23L, 20L, 12L, 21L, 21L, 18L, 19L, 17L, 10L, 22L, 
    21L, 17L, 17L, 17L, 17L, 18L, 13L, 17L, 21L, 17L, 250L, 231L, 
    240L, 256L, 229L, 271L, 248L, 267L, 286L, 223L, 252L, 250L, 
    248L, 271L, 231L, 253L, 241L, 247L, 258L, 242L, 234L, 245L, 
    263L, 275L, 250L, 234L, 245L, 235L, 245L, 269L, 231L, 241L, 
    237L, 236L, 271L, 260L, 227L, 223L, 236L, 238L, 255L, 233L, 
    246L, 260L, 227L, 246L, 247L, 204L, 257L, 226L, 250L, 273L, 
    223L, 291L, 243L, 240L, 255L, 248L, 267L, 243L, 276L, 267L, 
    245L, 269L, 230L, 264L, 221L, 221L, 261L, 285L, 225L, 260L, 
    211L, 267L, 253L, 245L, 236L, 279L, 246L, 249L, 225L, 244L, 
    232L, 239L, 222L, 260L, 280L, 244L, 239L, 235L, 220L, 249L, 
    213L, 254L, 266L, 239L, 255L, 220L, 212L, 247L, 236L, 267L, 
    220L, 231L, 236L, 289L, 252L, 243L, 258L, 251L, 255L, 246L, 
    225L, 237L, 256L, 261L, 252L, 246L, 249L, 253L, 231L, 250L, 
    230L, 269L, 242L, 232L, 226L, 212L, 225L, 245L, 244L, 271L, 
    258L, 256L, 264L, 244L, 267L, 216L, 256L, 245L, 245L, 234L, 
    261L, 252L, 263L, 252L, 260L, 243L, 250L, 252L, 256L, 234L, 
    246L, 252L, 257L, 266L, 229L, 216L, 240L, 255L, 227L, 257L, 
    245L, 272L, 238L, 273L, 245L, 241L, 216L, 257L, 226L, 241L, 
    238L, 235L, 246L, 243L, 268L, 220L, 258L, 241L, 246L, 251L, 
    235L, 251L, 230L, 227L, 231L, 286L, 244L, 236L, 219L, 267L, 
    248L, 231L, 258L, 245L, 260L, 265L, 249L, 258L, 255L, 245L, 
    247L, 227L, 264L, 229L, 230L, 249L, 249L, 242L, 257L, 215L, 
    254L, 229L, 209L, 213L, 246L, 266L, 228L, 247L, 227L, 283L, 
    257L, 257L, 273L, 237L, 240L, 234L, 227L, 251L, 247L, 234L, 
    269L, 278L, 239L, 254L, 205L, 232L, 265L, 230L, 259L, 269L, 
    250L, 249L, 241L, 263L, 260L, 245L, 223L, 238L, 260L, 249L, 
    251L, 219L, 263L, 261L, 229L, 244L, 229L, 240L, 240L, 247L, 
    236L, 252L, 249L, 230L, 256L, 226L, 264L, 227L, 241L, 255L, 
    244L, 234L, 247L, 228L, 243L, 254L, 229L, 240L, 241L, 228L, 
    217L, 222L, 236L, 224L, 234L, 232L, 267L, 245L, 226L, 219L, 
    271L, 273L, 246L, 241L, 249L, 227L, 257L, 223L, 240L, 257L, 
    242L, 247L, 286L, 250L, 284L, 243L, 225L, 238L, 236L, 232L, 
    256L, 245L, 219L, 224L, 240L, 272L, 234L, 249L, 266L, 246L, 
    251L, 247L, 217L, 253L, 253L, 248L, 246L, 245L, 263L, 235L, 
    241L, 298L, 228L, 251L, 229L, 278L, 239L, 231L, 249L, 251L, 
    242L, 241L, 231L, 255L, 231L, 260L, 238L, 279L, 220L, 263L, 
    278L, 265L, 298L, 211L, 237L, 230L, 235L, 245L, 245L, 252L, 
    243L, 231L, 252L, 244L, 231L, 268L, 240L, 235L, 249L, 252L, 
    270L, 242L, 255L, 213L, 268L, 286L, 252L, 252L, 245L, 258L, 
    280L, 235L, 237L, 250L, 249L, 215L, 253L, 283L, 258L, 235L, 
    258L, 253L, 221L, 230L, 235L, 231L, 254L, 226L, 243L, 249L, 
    239L, 228L, 259L, 254L, 260L, 254L, 246L, 234L, 229L, 248L, 
    256L, 255L, 279L, 260L, 238L, 228L, 265L, 214L, 281L, 226L, 
    247L, 236L, 206L, 248L, 236L, 253L, 242L, 249L, 233L, 220L, 
    240L, 246L, 209L, 229L, 255L, 223L, 241L, 249L, 258L, 256L, 
    262L, 238L, 261L, 243L, 238L, 244L, 244L, 277L, 243L, 217L, 
    240L, 231L, 213L, 223L, 247L, 225L, 256L, 257L, 251L, 254L, 
    239L, 268L, 255L, 250L, 250L, 219L, 219L, 262L, 227L, 236L, 
    254L, 250L, 220L, 236L, 240L, 255L, 228L, 240L, 270L, 234L, 
    278L, 242L, 258L, 259L, 242L, 233L, 257L, 246L, 251L, 229L, 
    256L, 225L, 254L, 246L, 256L, 240L, 235L, 237L, 235L, 249L, 
    248L, 255L, 236L, 221L, 256L, 263L, 221L, 243L, 238L, 251L, 
    272L, 238L, 243L, 225L, 260L, 240L, 249L, 226L, 273L, 233L, 
    234L, 251L, 236L, 263L, 236L, 238L, 237L, 267L, 234L, 232L, 
    261L, 261L, 251L, 218L, 253L, 246L, 236L, 247L, 241L, 220L, 
    236L, 227L, 274L, 252L, 235L, 227L, 243L, 248L, 241L, 244L, 
    240L, 245L, 275L, 238L, 229L, 258L, 250L, 239L, 238L, 261L, 
    235L, 266L, 241L, 224L, 237L, 230L, 237L, 232L, 283L, 258L, 
    227L, 236L, 250L, 240L, 220L, 231L, 253L, 236L, 255L, 267L, 
    224L, 214L, 266L, 250L, 269L, 272L, 223L, 238L, 236L, 261L, 
    259L, 239L, 232L, 256L, 234L, 231L, 227L, 252L, 234L, 248L, 
    256L, 260L, 223L, 276L, 239L, 248L, 245L, 250L, 234L, 253L, 
    254L, 229L, 243L, 256L, 222L, 220L, 251L, 260L, 228L, 251L, 
    263L, 263L, 234L, 250L, 249L, 267L, 208L, 249L, 291L, 234L, 
    237L, 241L, 234L, 252L, 234L, 245L, 270L, 219L, 266L, 243L, 
    237L, 226L, 279L, 247L, 270L, 235L, 246L, 266L, 250L, 241L, 
    213L, 261L, 242L, 245L, 250L, 255L, 266L, 244L, 255L, 224L, 
    227L, 228L, 228L, 230L, 263L, 254L, 242L, 239L, 253L, 274L, 
    250L, 249L, 233L, 252L, 271L, 244L, 229L, 244L, 227L, 230L, 
    219L, 259L, 242L, 252L, 256L, 237L, 234L, 258L, 217L, 240L, 
    240L, 253L, 247L, 274L, 223L, 245L, 261L, 232L, 248L, 268L, 
    234L, 235L, 232L, 248L, 237L, 216L, 247L, 256L, 231L, 252L, 
    246L, 227L, 287L, 226L, 250L, 266L, 234L, 245L, 258L, 235L, 
    247L, 235L, 257L, 239L, 254L, 239L, 252L, 260L, 227L, 251L, 
    255L, 235L, 266L, 236L, 266L, 236L, 271L, 253L, 235L, 242L, 
    240L, 236L, 252L, 268L, 235L, 234L, 221L, 252L, 242L, 266L, 
    234L, 240L, 270L, 267L, 231L, 250L, 230L, 237L, 271L, 249L, 
    246L, 241L, 255L, 229L, 270L, 240L, 278L, 243L, 247L, 223L, 
    241L, 219L, 258L, 273L, 224L, 228L, 243L, 244L, 274L, 251L, 
    247L, 226L, 246L, 248L, 254L, 255L, 261L, 263L, 235L, 221L, 
    231L, 249L, 246L, 262L, 258L, 258L, 240L, 268L, 249L, 246L, 
    241L, 237L, 268L, 238L, 222L, 247L, 229L, 238L, 238L, 225L, 
    267L, 238L, 264L, 216L, 245L, 248L, 236L, 249L, 249L, 265L, 
    223L, 271L, 268L, 257L, 238L, 237L, 254L, 231L, 228L, 246L, 
    269L, 262L, 232L, 280L, 250L, 246L, 260L, 248L, 244L, 247L, 
    272L, 261L, 247L, 248L, 252L, 256L, 274L, 231L, 228L, 200L, 
    246L, 223L, 239L, 243L, 237L, 226L, 244L, 251L, 262L, 249L, 
    250L, 239L, 224L, 224L, 246L, 224L, 242L, 247L, 277L, 266L, 
    259L, 259L, 244L, 224L, 224L, 263L, 206L, 201L, 259L, 247L, 
    217L, 227L, 267L, 249L, 249L, 247L, 267L, 222L, 277L, 233L, 
    251L, 254L, 250L, 246L, 240L, 243L, 237L, 239L, 261L, 274L, 
    226L, 272L, 263L, 246L, 231L, 261L, 248L, 246L, 255L, 245L, 
    255L, 281L, 255L, 227L, 262L, 250L, 234L, 250L, 216L, 253L, 
    264L, 186L, 225L, 221L, 232L, 231L, 248L, 265L, 227L, 248L, 
    255L, 235L, 264L, 250L, 211L, 229L, 227L, 251L, 236L, 237L, 
    248L, 244L, 218L, 229L, 236L, 261L, 247L, 253L, 250L, 268L, 
    270L, 261L, 220L, 246L, 270L, 263L, 242L, 243L, 254L, 247L, 
    262L, 262L, 242L, 242L, 260L, 242L, 259L, 273L, 240L, 241L, 
    230L, 218L, 231L, 221L, 249L, 231L, 220L, 252L, 233L, 232L, 
    250L, 261L, 258L, 230L, 237L, 223L, 250L, 231L, 238L, 243L, 
    247L, 232L, 253L, 240L, 228L, 258L, 241L, 277L, 11L, 7L, 
    8L, 6L, 9L, 5L, 8L, 7L, 7L, 8L, 13L, 9L, 9L, 6L, 8L, 15L, 
    17L, 7L, 9L, 12L, 10L, 13L, 11L, 8L, 13L, 11L, 6L, 10L, 12L, 
    10L, 7L, 12L, 10L, 9L, 9L, 16L, 10L, 11L, 9L, 7L, 10L, 6L, 
    17L, 3L, 6L, 10L, 8L, 10L, 6L, 13L, 10L, 14L, 13L, 9L, 19L, 
    15L, 10L, 9L, 11L, 12L, 13L, 8L, 12L, 6L, 10L, 6L, 11L, 7L, 
    9L, 13L, 9L, 10L, 8L, 8L, 9L, 11L, 13L, 9L, 12L, 13L, 10L, 
    6L, 9L, 9L, 5L, 9L, 10L, 9L, 8L, 14L, 10L, 9L, 16L, 9L, 12L, 
    6L, 8L, 13L, 3L, 12L, 6L, 12L, 11L, 9L, 11L, 6L, 6L, 7L, 
    7L, 12L, 10L, 12L, 10L, 11L, 4L, 14L, 12L, 9L, 5L, 10L, 7L, 
    6L, 12L, 11L, 10L, 6L, 16L, 10L, 6L, 13L, 9L, 9L, 10L, 9L, 
    9L, 14L, 9L, 11L, 11L, 12L, 5L, 19L, 6L, 3L, 16L, 8L, 10L, 
    6L, 4L, 6L, 9L, 13L, 10L, 14L, 10L, 3L, 9L, 9L, 14L, 6L, 
    11L, 10L, 9L, 10L, 11L, 4L, 5L, 11L, 10L, 8L, 9L, 11L, 12L, 
    11L, 15L, 14L, 10L, 9L, 12L, 6L, 11L, 9L, 10L, 18L, 8L, 9L, 
    7L, 6L, 17L, 9L, 10L, 3L, 16L, 10L, 6L, 8L, 10L, 11L, 17L, 
    10L, 7L, 11L, 9L, 6L, 12L, 8L, 3L, 12L, 8L, 15L, 8L, 11L, 
    9L, 5L, 11L, 8L, 16L, 11L, 16L, 11L, 12L, 9L, 7L, 14L, 5L, 
    13L, 7L, 13L, 6L, 9L, 13L, 8L, 14L, 11L, 5L, 5L, 6L, 8L, 
    2L, 11L, 16L, 3L, 17L, 5L, 6L, 16L, 8L, 8L, 4L, 8L, 5L, 10L, 
    9L, 15L, 14L, 10L, 9L, 9L, 14L, 10L, 9L, 9L, 11L, 8L, 8L, 
    3L, 9L, 12L, 11L, 8L, 9L, 8L, 11L, 8L, 5L, 5L, 10L, 8L, 10L, 
    12L, 4L, 15L, 6L, 7L, 7L, 10L, 11L, 8L, 14L, 12L, 8L, 12L, 
    12L, 7L, 9L, 11L, 14L, 9L, 10L, 13L, 6L, 12L, 11L, 5L, 13L, 
    6L, 12L, 11L, 5L, 17L, 15L, 6L, 6L, 16L, 10L, 6L, 14L, 13L, 
    10L, 5L, 12L, 14L, 5L, 10L, 9L, 9L, 11L, 9L, 7L, 7L, 8L, 
    5L, 6L, 16L, 10L, 7L, 9L, 4L, 9L, 8L, 9L, 11L, 12L, 9L, 13L, 
    9L, 12L, 9L, 10L, 10L, 10L, 12L, 9L, 17L, 7L, 11L, 9L, 10L, 
    6L, 10L, 9L, 14L, 16L, 8L, 9L, 10L, 7L, 14L, 13L, 9L, 15L, 
    13L, 12L, 9L, 11L, 9L, 12L, 18L, 12L, 3L, 11L, 10L, 8L, 8L, 
    9L, 5L, 2L, 15L, 16L, 5L, 14L, 5L, 7L, 8L, 10L, 9L, 12L, 
    10L, 7L, 11L, 14L, 3L, 7L, 4L, 10L, 8L, 11L, 7L, 12L, 7L, 
    9L, 11L, 9L, 15L, 11L, 7L, 8L, 14L, 13L, 12L, 11L, 6L, 7L, 
    11L, 15L, 12L, 11L, 8L, 10L, 9L, 10L, 15L, 13L, 11L, 5L, 
    10L, 12L, 10L, 9L, 6L, 8L, 13L, 9L, 10L, 9L, 6L, 9L, 7L, 
    8L, 11L, 9L, 10L, 9L, 13L, 8L, 8L, 12L, 10L, 9L, 9L, 11L, 
    9L, 10L, 8L, 13L, 14L, 5L, 14L, 10L, 5L, 12L, 9L, 7L, 11L, 
    14L, 8L, 13L, 11L, 14L, 7L, 11L, 12L, 17L, 11L, 10L, 11L, 
    8L, 9L, 12L, 12L, 11L, 11L, 12L, 5L, 18L, 9L, 16L, 9L, 5L, 
    10L, 3L, 7L, 7L, 9L, 10L, 10L, 13L, 3L, 11L, 13L, 10L, 9L, 
    9L, 14L, 6L, 10L, 7L, 9L, 6L, 8L, 9L, 8L, 13L, 8L, 5L, 10L, 
    10L, 7L, 7L, 12L, 11L, 11L, 4L, 5L, 7L, 13L, 7L, 11L, 12L, 
    15L, 7L, 13L, 11L, 6L, 11L, 12L, 8L, 9L, 9L, 5L, 9L, 6L, 
    10L, 5L, 13L, 11L, 4L, 6L, 5L, 12L, 13L, 5L, 10L, 13L, 5L, 
    12L, 10L, 14L, 11L, 6L, 13L, 6L, 7L, 8L, 4L, 6L, 10L, 12L, 
    13L, 12L, 8L, 8L, 8L, 15L, 10L, 14L, 8L, 4L, 9L, 12L, 10L, 
    9L, 12L, 6L, 6L, 4L, 10L, 7L, 5L, 6L, 6L, 9L, 8L, 10L, 4L, 
    6L, 9L, 3L, 11L, 7L, 9L, 9L, 9L, 14L, 15L, 9L, 8L, 7L, 6L, 
    8L, 8L, 6L, 5L, 13L, 13L, 10L, 5L, 9L, 6L, 6L, 7L, 11L, 11L, 
    11L, 4L, 12L, 9L, 5L, 6L, 9L, 9L, 6L, 8L, 10L, 10L, 11L, 
    8L, 11L, 8L, 5L, 9L, 11L, 8L, 11L, 10L, 17L, 6L, 10L, 6L, 
    9L, 11L, 16L, 13L, 9L, 12L, 8L, 13L, 10L, 11L, 5L, 11L, 12L, 
    8L, 14L, 7L, 8L, 13L, 7L, 7L, 10L, 7L, 16L, 10L, 6L, 7L, 
    9L, 7L, 2L, 11L, 13L, 4L, 8L, 6L, 7L, 9L, 9L, 12L, 10L, 10L, 
    11L, 12L, 12L, 10L, 9L, 3L, 10L, 13L, 14L, 10L, 8L, 9L, 8L, 
    11L, 5L, 10L, 12L, 5L, 20L, 6L, 9L, 12L, 5L, 7L, 13L, 4L, 
    11L, 4L, 11L, 7L, 6L, 8L, 13L, 8L, 6L, 5L, 9L, 11L, 9L, 9L, 
    9L, 8L, 11L, 15L, 15L, 13L, 13L, 7L, 9L, 8L, 15L, 13L, 10L, 
    11L, 10L, 13L, 15L, 10L, 9L, 15L, 10L, 6L, 12L, 8L, 12L, 
    8L, 11L, 6L, 4L, 6L, 10L, 5L, 9L, 10L, 8L, 10L, 7L, 8L, 5L, 
    15L, 10L, 12L, 9L, 5L, 12L, 7L, 16L, 7L, 5L, 4L, 6L, 10L, 
    7L, 7L, 11L, 14L, 11L, 10L, 8L, 10L, 8L, 6L, 15L, 10L, 10L, 
    6L, 12L, 6L, 12L, 10L, 7L, 8L, 6L, 0L, 12L, 15L, 8L, 10L, 
    5L, 8L, 11L, 7L, 16L, 13L, 9L, 9L, 8L, 10L, 7L, 14L, 6L, 
    11L, 10L, 6L, 5L, 12L, 9L, 13L, 8L, 7L, 13L, 16L, 6L, 7L, 
    7L, 11L, 11L, 12L, 10L, 4L, 14L, 13L, 16L, 12L, 11L, 13L, 
    9L, 8L, 10L, 6L, 12L, 9L, 13L, 12L, 8L, 8L, 12L, 7L, 8L, 
    3L, 12L, 17L, 12L, 14L, 15L, 4L, 6L, 10L, 9L, 5L, 9L, 8L, 
    6L, 13L, 7L, 8L, 6L, 9L, 10L, 7L, 8L, 10L, 10L, 14L, 9L, 
    12L, 9L, 6L, 10L, 10L, 8L, 12L, 12L, 9L, 9L, 8L, 12L, 10L, 
    6L, 7L, 7L, 10L, 8L, 5L, 10L, 7L, 11L, 3L, 17L, 11L, 7L, 
    11L, 8L, 7L, 6L, 12L, 6L, 9L, 12L, 12L, 8L, 11L, 9L, 5L, 
    11L, 9L, 14L, 6L, 16L, 8L, 7L, 8L, 5L, 9L, 11L, 8L, 10L, 
    11L, 13L, 10L, 7L, 14L, 9L, 11L, 8L, 12L, 14L, 14L, 5L, 12L, 
    14L, 10L, 6L, 10L, 10L, 14L, 13L, 11L, 10L, 11L, 6L, 9L, 
    14L, 10L, 7L, 2L, 6L, 15L, 6L, 10L, 10L, 10L, 10L, 7L, 8L, 
    11L, 12L, 7L, 15L, 10L, 12L, 9L, 20L, 10L, 10L, 9L, 12L, 
    11L, 9L, 13L, 6L), assortativity = c(0.326233333427335, 0.337672140743438, 
    0.32194844659329, 0.346175037285649, 0.329006568018876, 0.344853673443779, 
    0.350533899211934, 0.333604921296405, 0.312343376276663, 
    0.349425560804592, 0.313508734846161, 0.328835378191752, 
    0.321045305207947, 0.3327018291982, 0.350315141739437, 0.312603894840332, 
    0.328827142193127, 0.34335236011789, 0.346349186743681, 0.331296591493014, 
    0.344026352468939, 0.329978641836077, 0.328569799006011, 
    0.328840415422071, 0.361477531383523, 0.348153455440553, 
    0.328386338778182, 0.340702431868229, 0.332157862390878, 
    0.361088618057857, 0.346082941451875, 0.34612727171179, 0.33734350297504, 
    0.335169570979139, 0.334340383467115, 0.314111886741141, 
    0.33193650814449, 0.320395948807829, 0.326266925476549, 0.318364365908801, 
    0.335222593325226, 0.368452045412841, 0.342652993161985, 
    0.32540469741145, 0.317114321036873, 0.332532053443039, 0.357142685590717, 
    0.320541996324263, 0.332659722096265, 0.3404360403513, 0.322991053950267, 
    0.306586535225718, 0.321833505905242, 0.356582838070385, 
    0.334650927516577, 0.330603156189269, 0.313024598442901, 
    0.34058236027149, 0.313755934504997, 0.32836858873748, 0.373671259818018, 
    0.346961938184604, 0.336347823300271, 0.333483262055964, 
    0.32254344470298, 0.317615712588425, 0.31173733409291, 0.332944420932112, 
    0.316131082046239, 0.33175499402982, 0.307322119496321, 0.323339183462635, 
    0.358813650335404, 0.312405521483603, 0.341816241023552, 
    0.323832214957873, 0.337446541784287, 0.328138567557572, 
    0.340793097729637, 0.320822501276585, 0.320264758269454, 
    0.329690655445595, 0.314219381629429, 0.328523471339498, 
    0.349592369282935, 0.335256775355573, 0.307824028251239, 
    0.320494080256491, 0.347899063304598, 0.328682723222379, 
    0.346781795055674, 0.324856181272662, 0.342014936291056, 
    0.333850061865991, 0.324093280966406, 0.323628604256151, 
    0.32080257421975, 0.339071249472896, 0.307162463864969, 0.326071108309146, 
    0.348508117346162, 0.354545406293234, 0.342252719755879, 
    0.322172662383337, 0.326949736680814, 0.324556275522741, 
    0.345819468576603, 0.31748417671012, 0.323874278532928, 0.339329278436282, 
    0.359791162416393, 0.314856701161657, 0.329846980891961, 
    0.315453046663522, 0.341618005172745, 0.344250108329393, 
    0.320418508972962, 0.348439640311139, 0.325734024319638, 
    0.304852713183766, 0.334478477606825, 0.340109140096966, 
    0.329807825834968, 0.312915380839452, 0.310055398625251, 
    0.323669406876684, 0.334018514648749, 0.325574093841923, 
    0.321818072914626, 0.33324675290699, 0.33860076337973, 0.327880124046916, 
    0.331397533210511, 0.32781173844226, 0.328207749585932, 0.354642411056461, 
    0.331752219089702, 0.345845516282625, 0.323837136407067, 
    0.360509308726362, 0.330306724912199, 0.368422527573474, 
    0.326621308329819, 0.352612571814228, 0.340572274440845, 
    0.329346937389037, 0.332543224073494, 0.328549379599164, 
    0.330098112541831, 0.351269104387614, 0.328002085683867, 
    0.327208250933061, 0.345022399549538, 0.313390847336696, 
    0.315214131651436, 0.344701251189697, 0.311144133142874, 
    0.330002724312957, 0.322531079355194, 0.344138494306773, 
    0.329521742134864, 0.333142064745594, 0.344086694002489, 
    0.306201561253773, 0.335525613628804, 0.359778564069231, 
    0.329789395325737, 0.308273534379682, 0.332637510821737, 
    0.328934797162165, 0.337653878823291, 0.312495862219604, 
    0.315879584188345, 0.311237772878563, 0.321019696288384, 
    0.321168732012051, 0.308153711087494, 0.34508149665909, 0.3170681190972, 
    0.339566561469059, 0.339601937017556, 0.321847746561962, 
    0.306153948374548, 0.346567970031336, 0.330618021558662, 
    0.325736086547621, 0.336146921270622, 0.316726976119233, 
    0.329274287563718, 0.32100577158447, 0.328938325337727, 0.306760975341122, 
    0.354839281720401, 0.324964975808233, 0.323048999541271, 
    0.324279912868405, 0.346317958375375, 0.343393621558764, 
    0.337391367902624, 0.323928899097754, 0.335958025610999, 
    0.358105549249478, 0.347732547514766, 0.344117360175707, 
    0.311540874302029, 0.340776252138157, 0.319380763376687, 
    0.30559744437403, 0.301475325784689, 0.327927406049697, 0.354165738301073, 
    0.344788949415987, 0.329571660372255, 0.319599233143787, 
    0.320274115372771, 0.32970406151889, 0.326842191666534, 0.357355711713838, 
    0.319748356466372, 0.330966239393068, 0.35178863751009, 0.332720679682492, 
    0.321744904675085, 0.32448456287069, 0.327636903092179, 0.350026382587661, 
    0.345066480455552, 0.349808355653807, 0.326612295092077, 
    0.309365230668337, 0.335675439615896, 0.324352468976851, 
    0.345329154847626, 0.330412101539675, 0.303258298811255, 
    0.338279269612767, 0.344069258514994, 0.320951972629859, 
    0.33397343897888, 0.349537523558388, 0.322601532342661, 0.331353234104164, 
    0.325648395404432, 0.326968755953542, 0.322371642650192, 
    0.330863071723238, 0.339164345547448, 0.333826835352269, 
    0.330314221847145, 0.31314648877793, 0.349536283959569, 0.340191453588228, 
    0.32260804044054, 0.319488797160274, 0.354090815301218, 0.315842297255932, 
    0.306989760510767, 0.34541416282414, 0.338007287190749, 0.367983720887925, 
    0.330783871806212, 0.339988883083101, 0.306883620343894, 
    0.329757509938875, 0.313026884462945, 0.323202504618361, 
    0.320820650284366, 0.339526931727177, 0.328019732219339, 
    0.317811277768625, 0.320808872003229, 0.329093334988577, 
    0.334444211086571, 0.347001986356559, 0.319360447800785, 
    0.328188677500412, 0.327973074432491, 0.289161336418904, 
    0.342721367038953, 0.324391602350273, 0.316783722290753, 
    0.330685473182988, 0.315350160837721, 0.332416744881419, 
    0.345483771793241, 0.361615781119188, 0.333368434338614, 
    0.321021170486694, 0.34270950570955, 0.351470378890012, 0.319942561599235, 
    0.364800698731853, 0.320215568666348, 0.326193842789878, 
    0.343408054756588, 0.347272861003623, 0.347523260354548, 
    0.336074947638968, 0.366826921127494, 0.33569034446075, 0.345396039646127, 
    0.343850500523699, 0.326465835810626, 0.306485291319371, 
    0.336035185771899, 0.328189298655653, 0.336093777681475, 
    0.331017533909923, 0.331361172242667, 0.321505760785386, 
    0.347336149601828, 0.320562544431206, 0.32210255724422, 0.314611686782192, 
    0.353675137222157, 0.303089733857977, 0.318805964691741, 
    0.339522504943156, 0.33596641764088, 0.333945740655779, 0.365248184303108, 
    0.335935784798836, 0.327969462998691, 0.325067263663928, 
    0.315143430195537, 0.339641221577685, 0.305635610758592, 
    0.363857605923877, 0.324603441857997, 0.308983584906209, 
    0.327691100786033, 0.352207103842141, 0.343134125601429, 
    0.318731398846168, 0.305851961375927, 0.351294155609552, 
    0.33205678882609, 0.336271475649415, 0.348584083918286, 0.33699266993596, 
    0.32394700971626, 0.317524428238668, 0.340015174597521, 0.332143620565449, 
    0.321330236150192, 0.327363213293413, 0.316143331253196, 
    0.333320918851713, 0.351440608654233, 0.338076967278727, 
    0.324511290751154, 0.32049896463355, 0.313372100706289, 0.3327180136385, 
    0.343835865674144, 0.322593285739229, 0.325263220762214, 
    0.331442178950017, 0.339715599345056, 0.350350986955848, 
    0.312164961429263, 0.311889742562056, 0.318370152361003, 
    0.323522978730459, 0.330491813324315, 0.340475566595631, 
    0.349350137121956, 0.339385162210389, 0.3329566966326, 0.33164683861995, 
    0.33085857788431, 0.357408290196608, 0.336201089422627, 0.345543722531747, 
    0.349501326253318, 0.319312543869963, 0.33582476980349, 0.309758548764288, 
    0.330810347922002, 0.320315760953344, 0.373318859845883, 
    0.32694016897701, 0.29488714200443, 0.317078502301378, 0.33496871214685, 
    0.332522544160565, 0.342118515780594, 0.319925403364038, 
    0.372653076365559, 0.336615438153073, 0.32288003368081, 0.339917768008249, 
    0.317090692601784, 0.322003813586846, 0.355740870806966, 
    0.302207386818794, 0.345432034995297, 0.343432922147531, 
    0.322026168437332, 0.330944480065217, 0.310083225592041, 
    0.338005378255293, 0.312182984286139, 0.320781278811006, 
    0.339040288821425, 0.303739357644326, 0.313508122517022, 
    0.330764309989806, 0.306518671438229, 0.352179315416671, 
    0.309499773354157, 0.330535988109789, 0.309169247570676, 
    0.33723229709182, 0.349180882650995, 0.313936840778594, 0.339014758400993, 
    0.363305893323005, 0.367741036207312, 0.315475602418956, 
    0.316544819712142, 0.357301396648498, 0.33498723046704, 0.330880310740887, 
    0.333710407804149, 0.343112336620466, 0.329654207871322, 
    0.326221986576612, 0.308394813085954, 0.345020210140139, 
    0.321867435906182, 0.328381820614806, 0.335859874640625, 
    0.326658345988766, 0.329528226519098, 0.340493710874423, 
    0.335885097426253, 0.305025287553251, 0.347243436670826, 
    0.347924166485992, 0.329133250852245, 0.31384629565086, 0.319534415365148, 
    0.326868528854055, 0.303838051741311, 0.316133452490563, 
    0.312773270434515, 0.315230425579091, 0.325583222638626, 
    0.334854308203052, 0.332345478833651, 0.328791383426063, 
    0.335201044696163, 0.325548938291914, 0.314321033664673, 
    0.330619003707779, 0.33406602933172, 0.323991885778486, 0.341165600498123, 
    0.326692571292042, 0.334439476103391, 0.340612861248346, 
    0.320910476218232, 0.334216849544364, 0.357817290214833, 
    0.324691656516416, 0.341461104660155, 0.355175375074189, 
    0.31593641830483, 0.342356493874634, 0.320181794977348, 0.320533707287745, 
    0.328735498464361, 0.325753153397781, 0.338081578758299, 
    0.333654112607047, 0.334172224978058, 0.345822377762722, 
    0.305933171414327, 0.303586724977754, 0.328658169243363, 
    0.345656628238671, 0.324858869778368, 0.342379430092811, 
    0.337471997801903, 0.332806990553102, 0.310432905544339, 
    0.338721425804562, 0.308063704112359, 0.338314411049064, 
    0.318096100959056, 0.322474848561845, 0.344516479030963, 
    0.315229311899288, 0.320784141922887, 0.329740528793084, 
    0.351094452990341, 0.332265102592826, 0.320394572532152, 
    0.331290390351043, 0.321508840522785, 0.336346249757129, 
    0.32608908224861, 0.333400897905561, 0.340860761363206, 0.314333344663871, 
    0.333621184009974, 0.334851411124547, 0.32252517177993, 0.328938590886331, 
    0.311982632416877, 0.336324722605463, 0.347533753109928, 
    0.330696675664766, 0.307524895404753, 0.331202817246813, 
    0.347352196759768, 0.336636082697182, 0.315119447060622, 
    0.310683568257514, 0.310742276510365, 0.314806260890825, 
    0.317538164630436, 0.347829753746234, 0.331925706944853, 
    0.329076884303691, 0.337829674402449, 0.320924538569207, 
    0.331033252355919, 0.351672737721005, 0.348826034662311, 
    0.321688878905547, 0.319331358246169, 0.335543492688402, 
    0.324072978375055, 0.334378216373096, 0.351640636560821, 
    0.323692504424991, 0.338627373718227, 0.322912268612741, 
    0.309933663211068, 0.334753149488436, 0.358829283842839, 
    0.344487662539835, 0.343056205853362, 0.326916299735246, 
    0.327394127253907, 0.290474103706984, 0.336078651261979, 
    0.334849512791467, 0.341924496283716, 0.338996019999028, 
    0.320832181059992, 0.37294411973199, 0.312701977257523, 0.339047284014015, 
    0.360007822960191, 0.316717575941424, 0.332175448476583, 
    0.311853216426314, 0.318934798319473, 0.317051186153446, 
    0.329743279182362, 0.342271939865313, 0.31942315325574, 0.329069885934921, 
    0.334809480259989, 0.322702394385605, 0.343068890248143, 
    0.312880683285645, 0.322415653873028, 0.33111006696638, 0.337081451629645, 
    0.335211478542883, 0.339423616430659, 0.331698619355243, 
    0.321954021583597, 0.331226524965876, 0.344582925919503, 
    0.370900761052515, 0.326807399011936, 0.330946600472544, 
    0.321528848161166, 0.321982709505517, 0.318437050808838, 
    0.345955219111348, 0.329529663467336, 0.325227773334018,
[truncated: 137,910 more chars]
