# Supplementary material for: Desmosomal connectomics of all somatic muscles in an annelid larva
Source: eLife. 2022 Dec 20;11:e71231. doi: 10.7554/eLife.71231 (PMC9876572; doi:10.7554/eLife.71231)
Supplement: Figure 7—source data 1. [file elife-71231-fig7-data1.gz]

Archive with 3 entries (2 files):
- Video5-Figure7_acicula_tracking
- Video5-Figure7_acicula_tracking/Figure7-beginning_of_Video5_acicula_tracking.csv
- Video5-Figure7_acicula_tracking/end_of_Video5_additional_startle_acicula_tracking.csv
