# Supplementary material for: Desmosomal connectomics of all somatic muscles in an annelid larva
Source: eLife. 2022 Dec 20;11:e71231. doi: 10.7554/eLife.71231 (PMC9876572; doi:10.7554/eLife.71231)
Supplement: Figure 7—source data 1. [file elife-71231-fig7-data1.gz › Video5-Figure7_acicula_tracking/Figure7-beginning_of_Video5_acicula_tracking.csv]

scorer	DLC_resnet_50_Attempt3_F39_s3Apr22shuffle1_150000	DLC_resnet_50_Attempt3_F39_s3Apr22shuffle1_150000	DLC_resnet_50_Attempt3_F39_s3Apr22shuffle1_150000	DLC_resnet_50_Attempt3_F39_s3Apr22shuffle1_150000	DLC_resnet_50_Attempt3_F39_s3Apr22shuffle1_150000	DLC_resnet_50_Attempt3_F39_s3Apr22shuffle1_150000	DLC_resnet_50_Attempt3_F39_s3Apr22shuffle1_150000	DLC_resnet_50_Attempt3_F39_s3Apr22shuffle1_150000	DLC_resnet_50_Attempt3_F39_s3Apr22shuffle1_150000	DLC_resnet_50_Attempt3_F39_s3Apr22shuffle1_150000	DLC_resnet_50_Attempt3_F39_s3Apr22shuffle1_150000	DLC_resnet_50_Attempt3_F39_s3Apr22shuffle1_150000	DLC_resnet_50_Attempt3_F39_s3Apr22shuffle1_150000	DLC_resnet_50_Attempt3_F39_s3Apr22shuffle1_150000	DLC_resnet_50_Attempt3_F39_s3Apr22shuffle1_150000	DLC_resnet_50_Attempt3_F39_s3Apr22shuffle1_150000	DLC_resnet_50_Attempt3_F39_s3Apr22shuffle1_150000	DLC_resnet_50_Attempt3_F39_s3Apr22shuffle1_150000	DLC_resnet_50_Attempt3_F39_s3Apr22shuffle1_150000	DLC_resnet_50_Attempt3_F39_s3Apr22shuffle1_150000	DLC_resnet_50_Attempt3_F39_s3Apr22shuffle1_150000	DLC_resnet_50_Attempt3_F39_s3Apr22shuffle1_150000	DLC_resnet_50_Attempt3_F39_s3Apr22shuffle1_150000	DLC_resnet_50_Attempt3_F39_s3Apr22shuffle1_150000	DLC_resnet_50_Attempt3_F39_s3Apr22shuffle1_150000	DLC_resnet_50_Attempt3_F39_s3Apr22shuffle1_150000	DLC_resnet_50_Attempt3_F39_s3Apr22shuffle1_150000	DLC_resnet_50_Attempt3_F39_s3Apr22shuffle1_150000	DLC_resnet_50_Attempt3_F39_s3Apr22shuffle1_150000	DLC_resnet_50_Attempt3_F39_s3Apr22shuffle1_150000	DLC_resnet_50_Attempt3_F39_s3Apr22shuffle1_150000	DLC_resnet_50_Attempt3_F39_s3Apr22shuffle1_150000	DLC_resnet_50_Attempt3_F39_s3Apr22shuffle1_150000	DLC_resnet_50_Attempt3_F39_s3Apr22shuffle1_150000	DLC_resnet_50_Attempt3_F39_s3Apr22shuffle1_150000	DLC_resnet_50_Attempt3_F39_s3Apr22shuffle1_150000	DLC_resnet_50_Attempt3_F39_s3Apr22shuffle1_150000	DLC_resnet_50_Attempt3_F39_s3Apr22shuffle1_150000	DLC_resnet_50_Attempt3_F39_s3Apr22shuffle1_150000	DLC_resnet_50_Attempt3_F39_s3Apr22shuffle1_150000	DLC_resnet_50_Attempt3_F39_s3Apr22shuffle1_150000	DLC_resnet_50_Attempt3_F39_s3Apr22shuffle1_150000	DLC_resnet_50_Attempt3_F39_s3Apr22shuffle1_150000	DLC_resnet_50_Attempt3_F39_s3Apr22shuffle1_150000	DLC_resnet_50_Attempt3_F39_s3Apr22shuffle1_150000	DLC_resnet_50_Attempt3_F39_s3Apr22shuffle1_150000	DLC_resnet_50_Attempt3_F39_s3Apr22shuffle1_150000	DLC_resnet_50_Attempt3_F39_s3Apr22shuffle1_150000	DLC_resnet_50_Attempt3_F39_s3Apr22shuffle1_150000
bodyparts	leye	leye	leye	reye	reye	reye	pharynxtop	pharynxtop	pharynxtop	pharynxend	pharynxend	pharynxend	body1	body1	body1	body2	body2	body2	body3	body3	body3	buttcrack	buttcrack	buttcrack	ac1prox	ac1prox	ac1prox	ac1dist	ac1dist	ac1dist	ac2prox	ac2prox	ac2prox	ac2dist	ac2dist	ac2dist	ac3prox	ac3prox	ac3prox	ac3dist	ac3dist	ac3dist	ac4prox	ac4prox	ac4prox	ac4dist	ac4dist	ac4dist	ac5prox
coords	x	y	likelihood	x	y	likelihood	x	y	likelihood	x	y	likelihood	x	y	likelihood	x	y	likelihood	x	y	likelihood	x	y	likelihood	x	y	likelihood	x	y	likelihood	x	y	likelihood	x	y	likelihood	x	y	likelihood	x	y	likelihood	x	y	likelihood	x	y	likelihood	x
0	463.6485901	618.6636963	0.999717057	236.7967987	590.9563599	0.998779476	364.5404053	541.7070923	0.999047041	387.6255798	442.1679993	0.999091685	519.7843628	371.6652527	0.998127937	302.8206482	338.8587036	0.999830961	454.1326904	91.85437012	0.999808908	542.0188599	197.574173	0.00579828	462.5604858	575.8581543	0.993480206	489.5707397	532.6954346	0.997207105	431.5270386	548.3808594	0.992509007	459.1642456	516.7956543	0.984527826	282.8484192	557.4345703	0.998753428	272.0808716	512.1419678	0.991217911	300.1307678	532.9096069	0.992543578	290.6838684	503.1540222	0.996995926	533.6087646
1	463.6485901	618.996582	0.999560595	236.7967987	590.9563599	0.998143733	365.4088745	543.7700806	0.999209762	388.3990479	442.7086487	0.999285579	520.4555664	371.6652527	0.997770905	303.9281616	339.9096069	0.999881327	454.1326904	92.0263443	0.999842346	542.777832	197.574173	0.006249458	462.7497559	575.8657227	0.992954254	489.5707397	534.0079956	0.997422457	431.5270386	550.8624878	0.995644093	459.4043579	518.746521	0.990310907	282.8589172	558.2094727	0.999126792	272.9295349	512.4584961	0.992943645	301.0419312	533.3504028	0.993720651	291.6769104	503.1540222	0.996969581	534.5116577
2	463.8209839	620.4985352	0.999374807	236.7967987	590.9992676	0.997882307	366.5311584	543.8278809	0.999359608	389.5031738	442.8755188	0.99927032	520.7872314	371.954895	0.997396231	304.8710022	340.1737671	0.999906301	454.1769104	92.34173584	0.99984622	542.7843628	197.6772156	0.006463498	462.8339844	578.260498	0.995704114	489.5758057	534.0079956	0.997357249	431.5270386	552.1015015	0.995996833	459.5291748	519.2992554	0.991426766	284.2757874	559.3837891	0.999471068	274.7626953	512.5266113	0.99508512	302.2238464	533.7542114	0.994310617	292.5566101	503.1540222	0.99709034	535.1015625
3	463.6485901	621.1003418	0.999201179	236.7444153	590.9992676	0.996907115	367.2235718	543.8278809	0.99940443	389.765625	443.1574707	0.999181211	521.0318604	371.954895	0.997077942	305.2800903	340.1737671	0.999910831	454.1769104	92.34173584	0.999854445	542.9741821	197.6772156	0.005623102	462.8339844	578.260498	0.996396184	489.5758057	534.1262817	0.997023106	430.543335	552.1015015	0.9958812	459.5899963	520.0264282	0.99243474	284.5029297	559.8668823	0.999636889	275.5946655	512.9682617	0.996561348	302.6150513	533.7790527	0.9940027	293.0516968	503.2479248	0.996808767	535.5328369
4	463.6485901	621.1003418	0.999100804	236.6430817	590.9992676	0.997992039	367.821228	543.8278809	0.99951005	389.765625	443.1574707	0.999179482	522.1462402	371.6652527	0.99744606	305.2800903	340.1737671	0.999917269	454.1769104	92.38586426	0.999852419	542.9741821	197.7058868	0.005419761	463.5545349	578.260498	0.997229993	490.683136	534.1262817	0.997677505	430.543335	552.1015015	0.996684551	460.1295166	520.0264282	0.993192554	284.60672	560.8735962	0.999645114	276.0726318	513.7783813	0.997001767	302.9483032	534.2680054	0.994223714	293.4796448	503.2479248	0.996973634	536.7843628
5	463.8209839	620.8933105	0.999322176	236.4419861	591.1576538	0.998381495	367.8623352	543.6191406	0.999569654	389.765625	442.8755188	0.999212265	522.4974365	371.5605774	0.996782422	305.2800903	339.9487915	0.999931455	454.3442993	92.41526031	0.999869168	542.7843628	198.6069794	0.003810793	463.5545349	578.37677	0.996957064	490.95047	533.9061279	0.997599244	430.543335	551.1519165	0.99666369	460.1514587	519.4206543	0.993547559	284.60672	561.725647	0.999590874	276.9525146	514.8596802	0.996850729	303.3459473	535.1294556	0.994179785	294.2072754	502.8948059	0.996446967	537.4863892
6	464.6714172	620.4985352	0.999529719	236.4419861	591.7449951	0.998223305	367.8623352	543.2103882	0.999610841	389.7355957	442.633606	0.999193311	522.4974365	371.5605774	0.995862842	305.0595093	339.5502319	0.999898911	454.6658936	92.42949677	0.999900043	511.0784912	386.3105164	0.004221827	463.5545349	578.0256958	0.995983243	490.95047	533.7457275	0.998244643	430.8698425	550.5527954	0.996856868	460.1557922	519.2992554	0.994112492	284.60672	562.1934814	0.999343157	276.9525146	515.4874268	0.996432543	304.0777283	535.1294556	0.994506836	294.255127	502.8948059	0.996553779	539.1064453
7	464.9545288	620.4121094	0.999697506	236.4419861	593.0571289	0.998474002	368.1534729	542.1943359	0.999541759	389.0134888	442.2674561	0.99928087	522.1462402	368.0015259	0.996629238	304.3287354	338.8452148	0.9998613	455.1642151	92.42949677	0.999888897	510.7501831	386.3105164	0.003770143	462.6385498	577.8782349	0.993265033	490.95047	533.2579346	0.998533964	432.0666199	548.7659912	0.990566254	460.1557922	518.3673096	0.991934419	283.8685303	562.1934814	0.999249697	276.9525146	515.4874268	0.994916499	304.7336426	535.1294556	0.995005608	294.5867615	502.8437805	0.995626926	539.1064453
8	465.2510681	620.2828369	0.999533057	236.9489594	595.3366699	0.998484612	367.8623352	540.4753418	0.999418914	388.0964966	442.1472473	0.999212205	520.5834961	363.4010315	0.997299671	304.1372681	337.3530884	0.999880552	456.111908	92.51639557	0.999839365	509.8638306	386.3105164	0.003881216	458.9195251	576.7581787	0.992729127	490.7230225	533.2282715	0.997748613	433.1813049	542.3150024	0.937200189	460.7650757	516.4569092	0.988300502	283.8611755	562.1934814	0.9991256	276.2738037	515.4874268	0.993474364	306.1127625	534.9449463	0.995596647	294.5867615	501.2001038	0.99418962	539.1064453
9	465.2510681	619.8828735	0.999748826	237.8066864	596.3098145	0.998268843	367.0804138	538.2523193	0.999673247	388.0830383	439.8778381	0.999484539	515.6126099	357.2192993	0.998197675	303.6782227	336.8009949	0.999887228	456.3258972	93.16159821	0.999785006	510.7501831	384.7444763	0.004957795	455.2706299	572.1473999	0.99254775	490.271759	529.6088257	0.996291578	433.8130188	528.4979248	0.789059877	462.7132263	515.4210205	0.982465863	283.8611755	559.7167969	0.999014318	275.4331665	515.4328003	0.992467463	308.0202332	534.234436	0.9917171	294.5867615	496.8664246	0.996798277	533.6090698
10	465.6368713	617.7365723	0.999729037	237.8066864	598.5897217	0.998306692	367.0227966	535.9276733	0.999819458	386.9983521	437.0828552	0.999651432	511.8343506	355.9331665	0.997452378	301.08255	336.4253235	0.999647856	456.4241943	93.88260651	0.999720216	510.7501831	384.5864258	0.00552392	449.0117188	568.3538208	0.989393234	490.271759	525.9399414	0.992913485	433.8130188	520.2442017	0.983694911	462.7573853	509.6196594	0.978970885	283.8685303	557.3916626	0.998646975	272.3771667	513.3843384	0.990852475	308.0959167	533.0641479	0.983126402	294.5258179	495.3890381	0.997009158	522.0350952
11	466.3193665	615.1791382	0.999526978	237.8066864	600.4191284	0.998759985	365.3838806	533.2194824	0.999802589	383.9401855	433.9780884	0.999317765	511.3239136	355.321228	0.997499585	297.1998901	335.3145752	0.999701679	456.637207	95.66764832	0.999661088	509.8638306	141.0815887	0.00459668	442.9446716	562.6049194	0.99494648	490.7230225	522.7693481	0.996298492	433.8130188	510.8067932	0.992004573	462.7573853	505.6546326	0.987044752	284.2025757	555.4614868	0.998755813	272.3771667	513.3843384	0.984331608	310.7715149	529.4210205	0.986362517	294.5258179	492.0106812	0.99882412	517.576355
12	466.5657654	611.2922363	0.999876142	237.940979	604.0425415	0.999208391	363.3546753	530.3771362	0.999696136	381.1154175	428.9532776	0.998226106	508.4719543	355.2167358	0.997305334	295.8083801	334.3462524	0.999822021	458.3389893	98.46556091	0.999797225	506.6344299	-0.451917648	0.010374606	437.7674255	545.5615845	0.998361945	491.2289124	517.5906372	0.995505095	434.8969116	496.9559326	0.999120593	464.7414246	498.3553772	0.995486498	289.0835571	554.9210205	0.998789608	272.3771667	512.9086304	0.984878182	313.8461609	523.1068115	0.996452093	294.5258179	489.5680542	0.999015927	513.2532349
13	466.5730591	608.4724121	0.999890327	237.940979	606.52771	0.999325752	363.2905273	528.970459	0.9993999	378.3892212	426.2253418	0.9985919	504.6703186	355.2167358	0.997448027	292.5094604	330.7438049	0.999913335	458.3589783	100.3561478	0.999812841	505.0324097	-0.451917648	0.025806278	437.6424255	535.0813599	0.994950652	491.2289124	512.8922729	0.996765018	434.8969116	490.3970337	0.998103559	468.7031555	493.0516357	0.99605155	292.3230286	554.6922607	0.999279022	272.5354614	512.9086304	0.993615448	315.5270691	518.4538574	0.996540427	295.5621338	487.1740723	0.996750772	508.7408447
14	469.6183167	605.6611328	0.999850035	238.0551147	607.1124878	0.999349236	363.2905273	526.9366455	0.998960555	376.1548157	423.4153137	0.999442697	500.9987488	354.8881836	0.998532414	288.3127747	325.9577942	0.999932289	459.091217	101.9493179	0.999784887	505.0324097	-0.451917648	0.11280936	436.6122437	517.0671997	0.980252504	491.2289124	508.0923157	0.965305448	433.7203979	481.7564392	0.998467565	470.1786804	487.5098877	0.987451971	292.6924133	554.5818481	0.998986125	273.6824036	514.4117432	0.993191123	316.9875183	504.8554688	0.99166441	295.5621338	478.1462097	0.996782124	503.7204285
15	469.940979	601.6884766	0.999752283	239.0812683	607.6740112	0.999468803	363.2835999	524.3706055	0.99861908	372.8711548	421.8033142	0.999580562	497.6773987	354.836853	0.998136401	285.1867676	322.8333435	0.999820113	460.2975769	104.5759964	0.999560416	506.6344299	2.237667084	0.302331209	435.6431885	505.474884	0.963178039	482.460968	504.0030212	0.964725077	433.7203979	478.2949524	0.991700411	472.4250183	484.5636292	0.996085227	295.7157288	553.4628906	0.996654034	275.7775574	514.6141968	0.995933533	317.5710144	497.6663208	0.994327545	295.5621338	475.2156067	0.997782171	495.9602661
16	470.4705505	598.0143433	0.999789655	240.733429	609.2807617	0.999844968	363.0516968	519.8707275	0.99965179	369.6113586	418.0738831	0.998913109	494.2327271	354.5064392	0.997312307	282.008728	316.2776489	0.999877691	462.70401	104.922905	0.999203503	507.7622986	2.671111345	0.552964032	430.1735535	498.3049622	0.972677112	476.5369568	496.9352417	0.988465905	433.8385315	474.4484558	0.989750206	473.0451355	479.1691284	0.996534586	299.7487183	548.6520996	0.998631656	277.627533	514.6141968	0.99737817	317.5710144	488.6856995	0.997898817	294.5600586	472.1987	0.999410987	486.0892944
17	471.7258606	592.9035645	0.999741912	243.244751	609.2807617	0.999920726	362.5613098	516.2278442	0.999648094	368.5925903	414.0633545	0.998833776	489.8721924	353.3549805	0.997647405	279.7550659	312.0213623	0.9997769	462.70401	106.797493	0.999549866	510.2863464	2.671111345	0.988218427	430.1735535	486.9702759	0.985991776	476.5369568	489.4775391	0.997699261	433.8385315	460.6048889	0.993433774	473.7453613	470.5521851	0.997530341	305.5711975	543.5078735	0.999062479	282.6131897	514.6141968	0.998468876	317.5710144	485.5913696	0.998084784	292.3031006	469.7153931	0.999434829	482.6456604
18	472.2586365	588.6137695	0.999810159	245.2056274	609.2807617	0.999924183	361.0592041	512.6235352	0.9987064	366.5475464	412.0795898	0.997675717	488.3335876	352.3720703	0.997374415	278.4300232	308.8289185	0.999908924	462.70401	106.797493	0.999367058	511.4059143	2.671111345	0.826132178	430.1735535	481.586731	0.993859529	476.5369568	484.6708679	0.99329704	433.8385315	456.8374023	0.995480418	478.7157898	467.6291809	0.997122526	307.4659424	540.1540527	0.997903764	282.8356628	514.6141968	0.997241497	318.0107422	483.418457	0.986277699	289.6348877	468.1705322	0.999262512	479.0453186
19	472.355011	583.31427	0.999418378	246.5724335	609.2807617	0.999784827	361.0592041	509.4998779	0.999203742	363.4592896	408.81427	0.998589396	487.0455627	351.0332642	0.998324752	276.1193542	303.5433655	0.999944806	460.6803589	106.797493	0.999110103	514.4533081	-2.62679863	0.239608794	435.1748047	476.0853271	0.994302392	479.9289551	479.6853638	0.986282468	439.9880371	454.0319519	0.993501902	483.5343933	467.0618591	0.994387507	307.5587158	532.1008911	0.917517841	283.1685181	507.3836365	0.97528398	318.0446777	478.4267883	0.98831445	286.5611267	466.5576172	0.9993819	475.7225342
20	472.355011	577.9202881	0.999318838	250.4226532	609.2807617	0.999647617	361.0592041	506.0952759	0.999179542	361.0941162	405.1526489	0.998406291	486.3167725	346.3778992	0.997539818	270.72229	299.8967896	0.99991262	460.6803589	103.4270172	0.999020875	541.0487061	-2.62679863	0.028941244	440.0648804	471.2345581	0.993064821	483.7047729	475.802887	0.985293508	448.4650574	448.760437	0.988260508	489.1203918	462.5018921	0.980418205	312.4139099	525.5061646	0.768723488	288.1736755	500.8691711	0.891535759	319.1333923	474.3998718	0.987208009	285.1602173	464.4472046	0.999175727	474.0086365
21	475.9602661	573.4332275	0.998875737	252.8231964	609.4154053	0.999840975	361.4685059	503.3961182	0.99935925	357.2127686	398.8832703	0.997490406	485.8640137	340.1896362	0.995545149	266.6753235	294.2995605	0.999931693	460.6803589	97.43592072	0.998975635	541.0487061	-2.62679863	0.594697356	448.4916382	466.210968	0.983622789	488.2994995	471.6040955	0.987550795	454.0799866	443.9894714	0.993733525	497.664978	455.7691345	0.989629507	323.0641174	483.175354	0.853445888	289.9788513	496.9185486	0.93453908	320.3813782	463.946228	0.982416749	283.9786987	462.6416931	0.99826014	467.1805725
22	477.8343811	567.4282837	0.998904526	255.4139404	609.7873535	0.999752283	361.8042297	500.7828674	0.999555707	353.1798096	396.0374756	0.997298062	484.0810547	336.2080078	0.996474862	262.7237549	289.1880188	0.999856234	464.3129883	87.41197205	0.981354058	542.9842529	-0.47897625	0.783067346	454.5997925	459.3225403	0.977714717	491.8282166	467.5271606	0.995936394	454.4390869	437.2727966	0.990997493	498.3928528	450.5796204	0.994563699	324.2653198	480.5854797	0.95642972	291.1058655	490.0840759	0.95520103	320.3813782	460.4112854	0.978788555	283.5329895	458.6867065	0.997901499	466.8648682
23	479.9476013	562.5525513	0.999476671	257.1087646	610.4759521	0.9998523	362.2049255	497.2125854	0.99937439	348.96698	392.5846863	0.999143898	482.2906494	334.8565063	0.999626517	259.1223145	284.519989	0.999925137	466.7250671	78.4794693	0.933308005	541.0487061	-0.47897625	0.562122107	454.679657	455.6547852	0.982349277	494.4986267	462.0502319	0.987478852	455.0486755	432.9344177	0.978164017	502.2340698	445.5057678	0.996195912	324.3758545	474.6688538	0.980935454	291.1058655	482.7123108	0.99500078	320.3813782	452.5335693	0.983311296	280.0142822	457.7638855	0.999242127	436.5900574
24	481.5508728	555.788147	0.999848127	260.3154602	610.5245361	0.999804854	362.5602722	495.1029053	0.999010205	346.9223938	389.8554382	0.999577045	479.315979	326.9216309	0.998636484	256.1270752	281.4360657	0.999748826	468.4816895	72.16620636	0.999064863	542.9842529	-0.47897625	0.28931123	457.4766235	451.8377075	0.994084001	497.0929565	458.7966003	0.989063144	455.8312988	428.3251648	0.989428461	504.5790405	441.6538086	0.998655021	324.2653198	468.7905273	0.986756682	291.1058655	476.9027405	0.993381619	319.4065552	446.7108154	0.97826004	279.099823	454.3368835	0.999569356	435.1569519
25	482.6773682	550.7816162	0.999878168	264.5637817	610.0844727	0.999616146	363.1300049	492.8319092	0.999033689	344.0989685	387.6479492	0.999310374	473.0940247	326.473175	0.998185575	252.7472839	278.4401855	0.999778807	470.0090027	66.04814911	0.999679685	540.9038696	-0.682199001	0.1879673	458.8180237	450.1395569	0.993142843	497.1578979	453.4810791	0.996925235	456.633728	425.1500244	0.986514926	504.9864197	437.1917725	0.99764061	324.2653198	463.6389771	0.994054794	290.9293213	475.9069214	0.993641436	319.1753235	441.9995117	0.994211853	278.4146118	453.7701111	0.99902457	425.0096436
26	486.4313354	543.711853	0.999896288	269.9228516	610.0844727	0.99978447	364.146759	490.6099243	0.999242604	341.617218	385.8562317	0.999047875	465.6345825	320.1060486	0.999372482	249.9088898	277.958313	0.999677539	471.1141357	54.96800995	0.99949801	540.6752319	-1.467426777	0.09124729	459.8398438	440.8237305	0.991136432	497.1578979	450.5714722	0.996107459	460.3218384	418.584137	0.995474815	504.9864197	432.6071777	0.997837842	322.6236572	458.980896	0.996294379	287.216095	475.1942749	0.984055638	318.0116882	435.5752258	0.993275046	278.2220459	453.7701111	0.99930954	420.0332031
27	490.6958618	539.0870361	0.999443054	274.4275513	610.0844727	0.999897778	365.4231567	489.0559998	0.999631643	336.8006592	381.8901672	0.999217033	462.6072388	318.3839722	0.999559224	247.74263	277.9129333	0.999859571	473.0609741	42.57862854	0.99940151	540.6752319	-1.467426777	0.027115345	459.8398438	428.4990234	0.996402502	497.0929565	447.165802	0.995536208	463.9611511	410.8363953	0.996890068	504.5790405	427.9037476	0.997897148	318.5028992	449.6846924	0.997151434	285.09552	473.4790955	0.995006084	316.7609558	425.3220215	0.986430347	278.0770264	454.299408	0.999125123	410.0932922
28	493.7467651	533.4343262	0.999756694	281.7225647	610.055481	0.999706566	367.2531128	485.4851074	0.999820471	334.3990784	379.9543152	0.998429	459.280426	308.6942444	0.999356151	246.010849	276.0059814	0.999908626	475.4452515	31.31020927	0.999511123	543.8182983	-1.467426777	0.013597608	459.8398438	422.3997192	0.998368382	493.7805786	443.7568665	0.988803029	463.9611511	406.1573181	0.99919647	501.9615784	424.1793213	0.998273015	315.5306702	443.8274536	0.994273782	283.4194031	471.143158	0.994752049	311.4937744	419.7749329	0.995404601	277.0376282	454.3368835	0.998527944	401.7568054
29	493.8406372	528.2907715	0.999663472	284.837738	609.987793	0.999678731	368.0344849	481.6261292	0.999831557	334.3990784	377.2183533	0.999470115	458.6293335	297.5381775	0.998299241	244.2462158	272.1749878	0.999816835	475.4452515	30.19013214	0.999327064	540.6752319	153.6713104	0.016976833	455.1651001	412.6347046	0.998797655	489.4250183	436.5244446	0.997397542	463.9611511	399.527832	0.996375322	497.6883545	416.6922913	0.996840954	312.6343079	433.006012	0.995809197	283.4194031	470.2208862	0.994651318	299.754364	411.33255	0.972833514	272.8041687	458.406311	0.997204959	397.6819153
30	496.0664368	526.8179321	0.99979794	286.2646484	607.805542	0.999485731	369.715271	480.4526978	0.999811172	334.3990784	377.0589905	0.99960202	456.9396973	291.2409363	0.999209762	243.5933838	270.1028748	0.999532104	475.6595154	26.65680695	0.999229133	540.0116577	153.6713104	0.026845127	454.6952515	412.6347046	0.997711062	488.9337769	431.9789124	0.995608568	462.6665955	399.2154846	0.997308195	495.8109741	411.8271484	0.995715857	311.9289246	428.4806824	0.994562984	282.8296814	468.7233887	0.995528579	297.3841248	409.4425354	0.919146419	271.5612183	458.406311	0.998054028	391.1249084
31	497.2203979	525.4474487	0.999812126	287.5886536	607.4087524	0.999603987	369.715271	478.8522644	0.99969542	337.3171997	376.4035645	0.999669611	455.6199646	288.9309082	0.999697208	241.3806763	269.8041382	0.998832345	476.2269287	21.26210976	0.999564409	531.1054077	153.6713104	0.011248827	450.6684875	410.6479492	0.99151051	488.8890381	426.3296204	0.992784917	457.3704529	397.0084534	0.966661453	494.6287231	409.8753967	0.989829779	311.4076843	424.8327332	0.993141651	281.8973694	465.717926	0.992115498	295.117157	409.4425354	0.929380655	270.2846985	458.406311	0.997501612	384.8997498
32	498.5557556	523.2139282	0.999782562	289.7042236	607.4087524	0.999544203	369.715271	477.6035767	0.99962616	337.3171997	375.804657	0.999793172	455.1017151	284.6183167	0.999790311	240.1383057	267.730072	0.998400688	476.2269287	20.37570763	0.999364376	531.0648804	157.6575928	0.011294097	450.1600037	410.1832275	0.996539593	487.5944519	423.175415	0.995983958	452.4570313	396.1687927	0.99309516	491.4079895	407.262146	0.995941758	309.2568665	420.4544678	0.998435915	281.8023376	465.0615234	0.992583036	292.8948364	409.229248	0.927816391	267.5582886	457.927124	0.998902678	385.748
33	498.6933289	517.699585	0.999868631	292.7732849	607.3132935	0.999664962	368.0251465	477.2054138	0.999505341	337.3171997	375.656189	0.999708652	447.9945068	277.019043	0.9991889	236.8351746	265.5821228	0.998403311	475.6595154	20.37570763	0.999336123	531.0648804	-3.959666252	0.0125314	443.4013977	409.7758179	0.995361447	482.8910828	417.6490173	0.99603951	441.5956726	392.8685303	0.992993653	481.3240967	403.4701233	0.995446324	305.5026245	418.4597778	0.998656631	279.5588684	461.4346924	0.997518361	288.4997864	409.229248	0.936964035	266.3594666	453.9524841	0.999471545	379.645
34	498.6933289	514.9176025	0.999915183	294.5007935	607.0316162	0.999532223	366.3729858	476.5435791	0.99916774	336.4105835	375.5786743	0.999591708	441.7615967	273.990387	0.999385238	233.8553925	263.176178	0.998772264	475.6595154	20.37570763	0.999141455	531.1054077	-4.218209267	0.019427449	440.1524963	408.8991089	0.993468881	479.7629395	415.2024231	0.995105445	433.9960938	392.2635498	0.996658325	478.8701477	401.4802551	0.997916996	298.5053101	412.5934448	0.997659981	279.3701782	456.9508362	0.993340611	282.8716125	407.238739	0.984290838	263.4737854	451.8233643	0.998993635	376.438
35	498.7960205	512.1079712	0.999854624	295.1595764	607.0316162	0.999362469	365.9378052	476.4987793	0.999164879	334.3710022	375.5085449	0.999654651	440.1717834	272.0817566	0.999504924	231.6064606	261.6275024	0.999682665	476.7150574	21.34513092	0.999001145	531.0648804	-4.218209267	0.027183533	436.9655151	408.4693909	0.994880557	476.0259094	411.9794922	0.994365811	425.6700134	389.1216431	0.997941971	473.0315247	399.8636475	0.998659849	291.3848877	407.9105225	0.999119997	273.5808411	455.3778992	0.996083736	275.914917	405.3207092	0.997954845	258.6179199	451.0054321	0.997861564	370.827
36	498.7960205	510.2242126	0.999758959	295.1802063	605.9138794	0.999273896	363.5855408	476.3014526	0.999172032	332.6690979	375.2518921	0.999589682	440.1717834	269.458252	0.999642134	229.5291138	259.0314636	0.999794185	476.7150574	21.47986031	0.99895817	530.8469238	-4.218209267	0.060344487	433.7288513	408.3065491	0.99696511	470.6602478	411.5610962	0.996228874	420.0386047	387.4396057	0.998497128	466.9357605	396.365509	0.99894762	286.1622925	407.9042053	0.997458816	273.1569519	454.7457581	0.998900056	273.0846558	405.3207092	0.998520136	257.3020325	451.0054321	0.997327864	365.062
37	498.6728516	509.4774475	0.99974966	296.309906	605.0618896	0.99925667	362.1347046	476.3014526	0.999365687	330.2085266	375.2518921	0.999613285	440.1717834	265.3746033	0.999727845	228.6915588	256.8042603	0.999819398	478.0415039	22.80449295	0.995921254	530.8469238	-4.218209267	0.056234926	430.4855347	407.064209	0.998056769	465.7721252	410.8389893	0.989607573	417.2471619	385.6813049	0.998565316	462.6107483	396.3588257	0.997910917	285.921875	406.0381775	0.996916175	272.3634338	453.1879883	0.998542011	272.6795959	405.3207092	0.997268915	252.7022552	451.0054321	0.992503107	371.475
38	497.6268005	507.7000427	0.999719262	296.5615234	604.6414795	0.999441504	360.7778015	476.2651978	0.999504566	328.164093	375.2518921	0.99960053	440.2914734	262.4277039	0.999475241	228.6915588	255.1989288	0.999676108	481.7384033	26.07784653	0.979939461	530.7988281	-5.511545181	0.086406887	425.7169495	404.8544922	0.999128342	464.7929077	410.8389893	0.920449376	414.2765198	381.2758789	0.995578289	459.8631592	396.2658997	0.99714148	285.561676	406.0381775	0.985273361	269.3872375	454.3512268	0.997822404	270.919342	407.5580444	0.992107809	246.8687286	451.8175964	0.990807772	372.277
39	497.1676025	505.4527283	0.999689221	296.5675659	604.619873	0.999530435	358.9455566	476.1947327	0.999685884	327.8812866	375.2518921	0.999559343	441.25	261.9519653	0.999805212	228.6915588	254.9009399	0.999502361	486.5645752	29.1505909	0.947122514	530.6920166	-5.905760765	0.068467796	421.5525818	403.4079895	0.998560548	461.1367798	411.5610962	0.865257025	409.3529358	378.74823	0.997423172	454.8808899	391.1532593	0.995240927	285.561676	406.0381775	0.9907161	264.2918396	454.4338684	0.987518847	268.8398438	412.3635254	0.984071255	235.8664856	451.882019	0.994371891	372.277
40	496.4369507	503.5071716	0.999785662	296.7557983	604.5864868	0.999478221	356.820282	475.5811157	0.999728918	326.8676453	374.5654907	0.999493897	445.84552	261.3228149	0.999916553	228.9969635	254.4610138	0.999331415	491.07901	34.02493668	0.845268369	530.6920166	-6.818202019	0.099185944	419.2966003	402.5962524	0.998211384	459.1272888	415.2159119	0.782563567	406.2367249	375.7869568	0.99621439	452.7556152	391.1532593	0.99304533	285.3902588	407.0325012	0.992409348	260.7433472	454.3512268	0.990513325	268.6838989	414.4446716	0.982959449	232.6289825	451.882019	0.998300493	372.277
41	496.309021	501.6176147	0.999817252	296.7557983	604.328125	0.999379873	355.6353455	475.07901	0.999707222	325.5204163	374.3286743	0.999322057	447.8843079	261.3228149	0.999829471	229.0213165	253.1803741	0.999433994	497.3994141	35.35884476	0.891630173	529.9694214	-6.818202019	0.062714159	415.6267395	402.2683105	0.998579562	459.0386963	415.9040527	0.900038958	406.2153625	374.0479126	0.998685062	452.7556152	391.1532593	0.988110304	285.3268738	408.1541443	0.991625667	259.6791077	454.3512268	0.99591893	268.5968323	415.2962952	0.99359405	231.7603149	452.268158	0.99861145	380.293
42	495.68396	499.6841736	0.999846816	296.7557983	603.453064	0.999556899	354.853363	474.2103882	0.999571323	324.2712097	372.8806458	0.999375463	451.9611816	261.3228149	0.999608636	229.5128479	250.8294067	0.999649048	500.1803589	35.35884476	0.967803955	530.6920166	-6.818202019	0.025697112	412.0210876	400.2557068	0.995038629	457.2853699	416.2289124	0.923321009	402.2389221	369.8511047	0.998504996	452.7556152	391.1532593	0.987059116	284.5487061	408.1541443	0.98486352	259.0518494	454.3960266	0.997112632	268.5546875	415.2962952	0.994247317	231.0150299	451.882019	0.999097645	381.897
43	495.0032654	497.7644653	0.999765873	296.3630981	601.9371948	0.999610662	353.7922668	474.2103882	0.999497533	323.7584839	372.2614441	0.999014378	457.9482422	263.8282166	0.999732852	230.2686615	249.4570618	0.99972266	502.6598816	35.35884476	0.952214241	530.6920166	-6.203714371	0.024332464	408.1809387	396.9349365	0.994410157	457.1291199	416.2289124	0.878154755	398.9269104	366.3010254	0.995196283	452.7556152	391.1532593	0.985157192	283.3007507	408.1541443	0.975532174	258.1757813	454.3960266	0.996937692	268.5259399	415.7929993	0.995154381	230.0176086	451.6368103	0.999311566	386.707
44	494.5192871	495.3891602	0.999661207	295.915741	601.4187622	0.999615133	353.7922668	474.2103882	0.999573231	322.8538208	369.7293396	0.998682499	461.7399292	266.2727966	0.999179125	231.2301331	248.2858887	0.999727488	505.0215149	34.42667007	0.961569846	528.5878296	-3.951901436	0.011605352	405.0558777	396.415741	0.987915397	457.1291199	416.2289124	0.770420551	396.4859924	364.9571228	0.99003154	452.7241516	388.7359314	0.96908927	282.1293335	407.7471924	0.981878757	257.0572815	454.0855103	0.996752739	267.0271912	415.7929993	0.99465704	228.7364502	451.425415	0.999188185	394.723
45	494.1253357	494.9214172	0.999456286	295.4208069	600.46698	0.999586821	353.7922668	474.2103882	0.999606371	322.8538208	368.9736938	0.998641014	463.8897705	267.5327454	0.996946871	233.053894	248.1512299	0.999639094	505.7070618	32.13279343	0.971150339	346.5066528	464.8729553	0.009196609	404.6043091	396.1423035	0.982860327	457.1110229	415.5977783	0.81601125	396.4859924	364.9412537	0.988518775	452.7241516	387.8433228	0.965234041	281.5273132	407.029541	0.988948226	255.7288666	453.5457153	0.996967673	266.3780212	415.2380676	0.994589567	228.0077667	450.8359985	0.998931766	403.542
46	493.9637451	494.7799683	0.9991678	294.113739	599.7211914	0.999709845	353.5351868	474.2103882	0.999583244	322.8538208	368.6501465	0.998618841	467.7903748	269.546051	0.998237848	236.3986816	247.0361938	0.999779582	506.1877136	31.87387657	0.98586452	346.4118652	465.0811157	0.009295762	404.6043091	396.0705261	0.978922069	457.1110229	415.5977783	0.91305989	396.4859924	364.5466309	0.990607262	452.7241516	387.8433228	0.983015954	281.5273132	406.0852966	0.993392467	255.6554565	452.8666382	0.996709704	266.3780212	414.7775879	0.993980825	227.4653931	450.2213745	0.998679876	422.4431152
47	493.2572937	494.6078796	0.999247432	291.710907	598.6853638	0.999822319	353.5351868	473.9793396	0.999610543	323.3277588	368.3331909	0.998538136	471.4237976	269.9067078	0.996819019	239.8586121	245.3885651	0.999730825	507.4880066	28.58543587	0.992613792	346.4118652	465.0811157	0.007842213	404.6043091	396.0440369	0.990758896	457.2516479	415.5977783	0.964247704	398.9032288	364.532074	0.990278482	452.7241516	387.8433228	0.994402111	281.5273132	404.6219788	0.994571626	255.211792	451.4286499	0.995967507	266.3780212	413.9474792	0.990998983	227.0726166	448.4655151	0.998528242	428.0391541
48	491.8793335	494.4990234	0.999460936	289.2308655	597.423584	0.99984318	353.5351868	473.1512451	0.999663711	324.3516235	368.2178955	0.998523116	475.5340271	272.8130493	0.99954319	243.0882721	244.5871124	0.999863029	509.2064514	28.46697426	0.997393727	346.4118652	465.0811157	0.006607473	408.1097717	394.6465454	0.995883822	458.2124023	415.6586609	0.994965672	404.3729248	364.5010376	0.994931936	454.6800537	387.8433228	0.995432138	282.392334	402.745697	0.994450212	254.8557129	449.4304199	0.994657874	266.3780212	411.3456421	0.993350387	226.7648926	446.9037476	0.997993529	432.0221558
49	490.0987854	494.3639526	0.999586105	286.4155273	596.6119995	0.999774337	352.6069336	471.7165527	0.999768138	325.3766785	368.1009521	0.998388648	479.6632996	276.4278259	0.999665976	245.6208496	242.6864014	0.999767721	509.2064514	27.09078026	0.99777782	346.5138245	464.8776245	0.005276352	409.8789368	390.5191956	0.997517943	458.2124023	415.6586609	0.996653914	410.3647461	362.7513428	0.989154339	457.1986694	387.8433228	0.997901917	282.392334	401.131958	0.993141413	254.7762146	446.743866	0.993813634	266.3780212	409.1013489	0.996519029	226.5829315	444.0671692	0.998291016	433.2294312
50	487.8694763	492.1313782	0.999676526	285.2208862	595.7786255	0.999672294	351.6911926	469.9206238	0.999757171	325.3766785	366.0550537	0.998771787	483.5676575	280.0560913	0.999175906	247.6484528	240.0757446	0.999721646	509.2064514	25.99596977	0.999032974	416.167572	252.2971191	0.005029559	409.8789368	386.044342	0.998321533	458.2124023	415.6586609	0.995403171	410.661438	359.7998047	0.99763757	457.1986694	386.8663025	0.997657001	282.392334	397.8941345	0.995650947	254.4934692	444.5325317	0.995566487	265.8641663	405.7261353	0.998072743	226.0375061	441.1769714	0.998351514	437.2186279
51	485.7358093	489.559906	0.999664843	283.5474548	594.1122437	0.99952507	349.8406372	468.8225098	0.999653578	325.3766785	364.0229492	0.999175072	487.7697449	285.0799255	0.996854603	249.5109253	239.2904663	0.999479175	508.421814	25.01788902	0.999285161	418.6289978	252.1925659	0.005647957	409.8789368	382.3525085	0.998082757	457.2046509	413.3804626	0.995108306	410.9564209	357.1644287	0.997411549	457.1986694	384.5949097	0.994812846	282.3056335	396.6098022	0.996088028	253.7572937	443.4353333	0.993077874	265.7585754	405.5445862	0.997859001	224.5731506	440.4787598	0.997879386	441.105957
52	484.4002075	487.2254028	0.999808431	282.5990601	591.9811401	0.999219179	347.7649536	466.8412781	0.999531865	324.7631226	363.7917175	0.999504924	492.0473328	290.7653503	0.999733806	250.0702667	236.2777252	0.999388039	507.9512939	24.18561172	0.999357462	422.4542236	252.1925659	0.005768836	409.0242615	381.8062439	0.998263478	453.6335144	412.0670166	0.986800671	411.7688293	355.7250977	0.994569719	455.5380859	381.032135	0.985939324	280.427887	395.4707336	0.99796772	252.756546	442.2137451	0.99002707	262.7774963	403.1996155	0.998938084	223.1665955	439.479126	0.998528242	446.3179016
53	482.7853394	484.9562378	0.999855638	281.8243713	590.4921875	0.998911738	346.5493164	465.956665	0.99937731	323.9630127	361.4152222	0.999716818	494.8448792	295.882843	0.999877632	252.911438	235.0817719	0.999780059	507.1003418	24.18561172	0.999429643	428.7906799	252.2971191	0.004775047	406.7311401	378.0965271	0.998511195	453.4778137	407.73349	0.98875469	413.9940186	351.1958008	0.974011481	454.6592712	380.4316101	0.986503124	278.7158203	394.558136	0.997953534	250.9047699	440.8944397	0.987718523	261.3607788	400.9490051	0.999048114	221.9282227	438.0118408	0.9982301	449.1395264
54	480.9542542	483.2649231	0.999804258	280.4973755	588.4744263	0.999305665	345.4208069	464.944519	0.999225497	323.2200317	359.1201782	0.999783039	497.8464661	298.528595	0.999662876	254.1179962	234.0231171	0.999831915	506.5690308	24.18561172	0.999616802	430.8041687	260.3433533	0.013887167	404.4245605	373.1137085	0.998707414	451.7391968	406.3988037	0.985453844	416.2090149	347.908905	0.955144525	453.5966492	380.2398071	0.991859436	275.4963684	392.1618347	0.998707891	249.9434967	439.9008789	0.988315344	261.3607788	399.2651978	0.998651981	221.7543945	437.155304	0.998203993	451.394989
55	478.9481201	480.8001099	0.99961555	279.5741272	586.1696777	0.999489069	343.4752808	463.0022278	0.999524295	322.3517151	357.5670471	0.999789953	502.6222534	301.9463501	0.999734759	256.1590271	233.1534576	0.999844551	505.4520874	24.30821991	0.999396205	435.0031433	260.3433533	0.014889896	403.8335571	369.6556091	0.998026371	449.219635	398.2397766	0.986422002	419.1915283	342.9594116	0.96598649	452.9237671	375.6069946	0.996345997	274.6500244	390.2923584	0.999079347	249.9122162	439.5092773	0.989599705	261.3607788	396.87323	0.998910785	220.7314148	434.8780823	0.998074293	452.8066101
56	478.1459351	479.0440369	0.999446034	278.2818604	584.2943726	0.999598265	342.1901855	460.6520081	0.999717474	321.0966492	355.4841003	0.999736309	503.928772	305.182373	0.999581516	257.7818604	231.5489197	0.999878645	504.7844543	24.34966087	0.999373913	435.0031433	260.3433533	0.01620394	403.8335571	365.0203857	0.996157765	448.2210083	393.3485718	0.996771932	421.0368347	338.3711548	0.980662644	452.9237671	372.5837402	0.998460889	274.5306396	388.9172668	0.999487162	249.6325226	439.4122314	0.990793645	261.4744873	394.1795959	0.999289393	220.3695221	432.7427368	0.997070193	453.3266907
57	475.8274536	477.9573059	0.999544978	276.3639832	582.5222778	0.999764442	340.5597534	458.7492371	0.999734998	320.4826965	352.2414246	0.999529362	504.2549438	308.7211304	0.999580979	259.1910706	229.2883301	0.999912024	504.4789124	25.45290947	0.999059439	519.6124878	-1.234447956	0.011630863	403.8335571	361.7279968	0.995509803	448.2210083	389.1409912	0.998026192	422.3093567	333.3526611	0.979896367	452.9237671	370.1233521	0.999034882	273.1528625	386.9941101	0.999333322	248.8718719	439.4122314	0.990050435	261.8138123	389.6546326	0.999745727	220.3695221	431.3146667	0.997064352	452.8066101
58	474.2435913	477.9573059	0.999548793	274.2170715	580.652832	0.999821067	339.2655945	455.9150391	0.999821663	320.2652893	348.5673828	0.999462247	507.3716736	308.7211304	0.99900198	259.6116333	228.2602692	0.999900103	501.7224731	25.67223549	0.999531507	520.3794556	-2.365849972	0.020338982	403.798645	360.3727722	0.995742083	447.6689758	388.9242859	0.996629357	422.4076538	332.9772339	0.984529376	452.9237671	370.1233521	0.999126792	271.1212463	385.5771179	0.999050021	248.8718719	439.4122314	0.994725704	261.8138123	385.8132019	0.999812961	220.3695221	431.2789001	0.996702313	452.8066101
59	473.9384155	477.9573059	0.99960959	271.7480469	578.8121338	0.999808788	338.1520386	455.1283569	0.999844968	320.2652893	347.3070068	0.999404073	509.9914551	308.7211304	0.998033822	260.6225891	227.9113922	0.999848545	500.5041809	26.32493782	0.9994663	520.9915771	-3.165798664	0.012698144	403.798645	359.4558105	0.997914433	447.6689758	388.1558228	0.998179972	423.7080383	331.6542358	0.997013569	452.9237671	370.1233521	0.999362946	270.2589722	383.5404663	0.99820298	248.8718719	439.4122314	0.995601237	262.4216614	381.8669128	0.999498188	220.8292542	430.580719	0.996044755	452.0946655
60	469.5708313	478.9151001	0.999523997	269.3911438	578.8100586	0.999580264	337.1958618	454.6218872	0.999852121	320.2652893	345.9579163	0.9994663	511.7763672	308.627594	0.998680353	262.3187256	227.571167	0.999776483	500.4176025	27.12368011	0.999459922	521.3191528	-3.165798664	0.020291179	401.6184082	357.1789856	0.998742521	448.1832275	388.1558228	0.998804748	428.1630554	332.1086731	0.99650979	453.1331177	373.1245728	0.999704123	269.925293	382.3776245	0.997957349	249.8620453	438.1356201	0.996329725	262.4270935	379.4318542	0.999342203	224.1696777	429.0357971	0.997479737	443.625
61	468.0310669	482.1289673	0.999766469	264.6061401	575.4556274	0.999493718	336.2867432	454.6218872	0.999802351	321.1564941	345.2119751	0.9996292	511.8232727	308.627594	0.998129964	265.0589905	227.571167	0.999648869	500.4176025	27.25042725	0.999538124	521.3656006	-3.264288425	0.022518754	401.6184082	357.1789856	0.996670187	448.1832275	388.1558228	0.998648167	429.2554016	332.1086731	0.994858265	453.1331177	376.7156982	0.999500871	269.677002	380.9709167	0.997807145	251.7421875	438.1356201	0.99685061	262.8172607	376.4935303	0.999683678	228.3190308	425.7935181	0.996732533	443.625
62	467.5247192	484.7450867	0.999809146	260.5457458	574.1337891	0.999525428	335.3303833	454.2937622	0.999613404	321.6736145	344.6099854	0.999604821	513.8737183	308.627594	0.998632908	267.3880005	227.571167	0.999235988	500.5041809	29.0428791	0.999625325	521.4993896	-3.264288425	0.019446939	401.6184082	357.1789856	0.997679889	448.1832275	389.573761	0.998412907	429.8732605	332.1086731	0.990971804	454.3869629	380.5167542	0.99949038	269.677002	379.5704041	0.996116996	251.8430023	434.8486023	0.995980859	264.2800293	375.1675415	0.999825001	229.7567444	421.027832	0.997768342	440.419
63	467.4116821	486.9274597	0.999775171	257.6579895	572.5110474	0.999521136	333.2941284	454.2937622	0.999683678	322.9259033	344.0610962	0.999540031	513.9403687	315.6165466	0.999583721	269.0827332	227.571167	0.999095321	501.9226074	31.26443863	0.999447644	521.5985107	-3.724608421	0.017408073	402.3999023	359.0421143	0.996272802	448.8058167	392.3616943	0.99893713	431.3769836	339.1700134	0.995910466	455.1430969	382.9410706	0.999451399	268.9004822	376.9487915	0.997209549	251.8430023	432.0927734	0.992766738	265.2073669	371.7309875	0.999786735	230.7348175	419.1150818	0.996871591	437.6996765
64	466.1594238	489.5195618	0.999041438	253.1907043	570.8392334	0.998164535	332.5791016	453.9611816	0.99971205	324.2346497	343.000824	0.999720931	514.6068115	317.5269775	0.999706507	270.9892883	227.6633606	0.999422908	502.0672607	32.56240845	0.999186695	521.9017944	-3.753930092	0.021338344	404.8609619	359.0952148	0.991767764	448.8558044	394.5686646	0.998932004	433.9230957	341.32547	0.996716022	455.6371155	387.1906128	0.999530792	268.5457153	372.823761	0.997324586	251.7421875	428.2703857	0.99291265	265.2073669	367.1359558	0.999195099	230.7348175	415.3874207	0.997464776	438.6569824
65	464.7411804	493.118103	0.998702049	248.8631134	567.3710327	0.998533189	331.4662476	452.2904663	0.999626696	326.1971741	341.3870239	0.999744296	515.1221924	318.8251953	0.999657869	273.8945618	227.8970795	0.999662817	502.1226501	33.97420502	0.99840188	521.9017944	-3.907977581	0.019108146	406.6560059	360.5967102	0.982228696	448.8624268	399.1285706	0.998805225	435.4630127	346.1451721	0.991474032	456.4442749	390.6593323	0.999801636	267.9826355	369.4611206	0.990962148	248.9502716	423.8668213	0.998106539	265.2073669	363.5091248	0.998517632	231.1772156	412.2556152	0.998888612	439.3195496
66	461.2322083	493.6218567	0.998129725	243.9133911	565.0811768	0.999495625	329.7781372	450.3205261	0.999298453	327.7692566	340.2597046	0.999737501	515.652771	319.3188782	0.999611855	274.9902649	227.6633606	0.999748886	502.3337708	35.47220612	0.998570085	521.9017944	-4.328112602	0.014881998	408.677124	364.7008972	0.971589088	452.4917297	401.1722717	0.999367118	436.6546326	351.2085266	0.982211888	456.5623779	394.3195496	0.999387383	267.8825684	368.6494446	0.965089798	246.3911591	420.2615051	0.998195469	263.8546753	362.8310242	0.997214556	231.1772156	408.0380859	0.998986602	439.8988342
67	458.6023254	495.8606873	0.995370924	240.7093658	562.9422607	0.999196529	329.2302246	448.8182678	0.999052823	329.1880493	339.9067078	0.999618292	515.652771	319.3188782	0.999538839	275.4525146	227.3698883	0.999780178	502.3337708	36.12641907	0.998850107	521.9017944	-4.328112602	0.02116105	412.0422058	366.4908752	0.972163022	453.4863586	404.0085754	0.998212814	437.0521545	352.4216309	0.985686779	456.9206848	396.846283	0.998472571	267.4440918	366.0506287	0.963073373	242.5502625	415.4324036	0.997964859	263.302887	361.1348267	0.98970139	231.5286865	402.3571472	0.998122096	439.8988342
68	458.0803528	497.5776062	0.996990919	240.2022858	562.6080322	0.998077571	328.9170532	447.706543	0.999043822	329.8162231	339.3406677	0.999590576	515.652771	319.532135	0.99927932	277.1819763	227.2668915	0.999759734	502.3337708	37.60354614	0.998120427	521.7717285	-4.328112602	0.023718446	413.1409607	369.2802734	0.944783926	454.3834229	406.045929	0.995788693	437.9015503	354.1238098	0.987924457	457.9527283	398.7542114	0.99517715	267.4124146	360.8592834	0.944381714	241.1401978	409.7570496	0.998089314	262.9424438	357.9628296	0.98995918	232.8889618	398.4789124	0.997512937	442.7225342
69	456.1825867	498.2481995	0.994849682	237.8562622	560.0424194	0.995354652	328.9169312	447.0455017	0.999263048	330.2464905	338.9705505	0.999470949	515.3458862	319.8237915	0.999137044	279.0741882	227.1731567	0.999537408	501.6338501	38.36266327	0.997398257	521.560791	-3.839640141	0.025700122	417.6114807	372.6569519	0.964488745	454.5560608	407.4761963	0.988346219	437.9762268	357.8395386	0.982811213	458.3943176	402.087616	0.990866542	266.9113464	358.8589172	0.98359704	240.3738251	408.0518799	0.99681735	262.9026794	357.037262	0.99358201	234.075058	397.6914978	0.99605155	442.8036194
70	455.1555786	499.3459473	0.995290756	235.1076965	557.7596436	0.995869875	328.7061462	446.756012	0.999243021	330.6631165	338.8917847	0.999452472	515.0888672	319.8237915	0.999495149	279.7270813	226.7945404	0.999472141	499.9317932	38.36266327	0.994350433	521.560791	-3.839640141	0.02337423	421.9896545	378.1942444	0.980614781	456.9164734	413.9529724	0.971073687	440.697937	362.7079468	0.975774586	462.9216003	404.6209717	0.993420124	266.647583	358.8589172	0.990761638	237.7216797	406.0797119	0.996618986	262.4812622	357.037262	0.996580958	235.5997467	396.6387939	0.995612442	443.0731812
71	453.8396606	500.7697144	0.984317005	233.7263489	555.9141235	0.991925716	328.6396484	445.7313843	0.9993698	331.3323059	338.7747192	0.999229431	515.0888672	319.0758667	0.99945724	281.105011	226.7945404	0.999787748	499.9039612	38.36266327	0.997046053	521.560791	-3.839640141	0.039733082	424.7790833	381.4570007	0.97605443	458.065979	415.9719543	0.954643011	441.1457825	365.1845703	0.969373822	465.1100159	407.5532837	0.995768487	266.9113464	358.3187561	0.992424667	236.8713531	402.5311584	0.997220039	262.4812622	356.9877014	0.997953296	235.5997467	394.4100647	0.995781064	443.122467
72	453.3999329	501.3600464	0.959521294	232.4736938	551.6829224	0.993276954	328.6396484	444.6678162	0.999424696	333.8397827	338.7747192	0.999542713	515.3458862	319.6556702	0.999407649	282.7189331	226.7945404	0.999765396	499.9039612	37.42619324	0.998980582	522.1664429	-4.303683281	0.043835014	425.7641296	385.0963745	0.952859521	458.0700989	416.1444092	0.969088376	442.0195618	368.2026672	0.964462876	466.5369568	408.022583	0.996472836	267.4124146	358.1062317	0.991962314	236.8324432	401.5212097	0.997431755	262.4812622	356.9221191	0.998201728	235.922348	392.416748	0.996551633	445.2077942
73	452.8707581	502.6440735	0.979418576	227.838501	547.5546265	0.996094942	328.6396484	443.8071899	0.999305606	335.3354797	338.8569641	0.999621868	515.4678955	319.6556702	0.999249816	284.2779541	227.4966278	0.999613047	499.9317932	36.7665062	0.999232292	522.869873	-4.366205215	0.030656993	425.8417053	386.4914246	0.936201692	458.0700989	417.5865173	0.975836158	443.3201904	370.6054688	0.950644255	466.5369568	410.8092346	0.993332803	267.8624878	358.1062317	0.99674046	236.8324432	400.9802246	0.997609019	263.1261597	356.9221191	0.998134017	235.9460144	392.0818176	0.997926056	445.2077942
74	448.4963989	504.5196228	0.996730685	225.4612885	544.2699585	0.998968005	328.9925537	443.8071899	0.999119163	337.4634399	338.8569641	0.999630809	515.4678955	319.6556702	0.999309301	287.1123657	228.938797	0.999506533	500.7490845	36.7665062	0.999441981	523.0089722	-4.675121307	0.022070348	425.8417053	391.3788147	0.917917311	458.0700989	422.2742004	0.990049005	443.3201904	376.7559509	0.967127621	466.5369568	415.0769043	0.99776566	268.6651917	358.1062317	0.99780339	236.8324432	400.8911743	0.998298407	264.3849487	356.9877014	0.998365164	235.9460144	390.2990112	0.998635173	445.822876
75	446.1489258	508.1872559	0.999325275	222.7755432	542.5505371	0.999079347	329.6042786	443.8071899	0.998807132	338.9541626	339.7331543	0.999798059	515.4678955	320.2946777	0.999285579	290.465271	229.8709564	0.999602079	502.4334412	36.7665062	0.99926579	523.9898682	-4.698712349	0.015397072	425.7641296	397.9156494	0.97751075	455.8188171	429.1152649	0.987093806	443.3201904	385.6447449	0.987825811	464.8513184	422.5688782	0.99732554	270.3081055	358.1062317	0.998670578	236.8713531	399.2791138	0.997547388	265.1982422	356.9877014	0.998733401	236.5598602	388.5766907	0.998550415	447.5084534
76	441.0040894	512.1516113	0.999380648	216.7276001	540.3708496	0.99772948	329.6042786	445.2858276	0.998677254	340.177063	340.4291687	0.999859929	515.6322632	320.990448	0.999388218	293.393219	230.1093597	0.999094009	502.505249	37.6852951	0.998959064	524.5163574	-4.698712349	0.019678026	424.4665222	405.1969604	0.99561429	455.4228516	432.7192078	0.998900414	441.6233826	390.3040771	0.992895007	464.6942444	426.8178101	0.998705983	273.250946	358.8544312	0.999211133	236.986618	397.321167	0.99849546	266.6587524	357.7576294	0.999190927	236.9389191	385.7660828	0.999140322	447.5591736
77	436.4909973	518.9279785	0.999857664	210.6568604	540.3708496	0.996642113	329.6042786	448.2791443	0.999344051	341.5676575	342.8876038	0.999807596	515.6322632	323.9830933	0.999509573	296.2138062	232.4615479	0.996836782	504.0534973	38.56525421	0.997260094	530.3760376	-4.698712349	0.032930851	423.1530151	411.7297363	0.994101286	454.3051147	439.9851074	0.998137474	439.6251526	394.7931519	0.983655214	463.7391052	431.5402222	0.997977555	274.6857605	360.8023376	0.999258161	237.4464874	397.321167	0.997813106	267.963562	358.7493591	0.998747766	238.2626648	385.7660828	0.999235809	449.265686
78	433.1547241	528.3771362	0.999674916	206.914505	540.3708496	0.997099996	328.8479004	451.2482605	0.999796987	343.7323914	346.9470215	0.999427676	514.9588623	329.8538208	0.999395728	299.5195618	233.5181885	0.996415973	505.8466187	42.3827858	0.993363023	532.5688477	-4.700817108	0.032682419	419.822998	422.0064697	0.991131485	452.8251648	448.7778931	0.996362925	436.1148987	404.1065674	0.994662821	461.8345337	439.5927124	0.998819947	278.0699768	364.2886353	0.998015821	238.2794037	397.321167	0.997867942	269.648407	363.437561	0.998465419	238.9893799	385.7660828	0.998089433	478.2227173
79	429.4970093	537.0046387	0.999176443	201.8184357	540.3708496	0.971709609	326.9432983	456.2094727	0.999865353	344.671051	350.3464355	0.99911052	514.9588623	334.398407	0.999409437	304.8759155	238.0012817	0.998575151	508.9821167	48.25421524	0.994846463	533.6851807	-5.092469215	0.043069035	408.8471069	433.4928894	0.992622495	452.4798889	456.0831909	0.998190343	434.005	409.153	0.999	461.064	445.229	0.999	281.7104492	368.2562256	0.99785769	238.4879913	398.9335632	0.998477221	274.0798645	366.5649719	0.998450994	239.4651642	386.0303345	0.996468902	454.047
80	421.4960022	546.317688	0.999625683	197.7258911	540.3708496	0.998758793	325.5049438	459.3230896	0.99982059	347.1648865	352.5838318	0.999468446	514.7527466	337.3031311	0.999191761	310.4139099	239.7669525	0.998996615	510.4095764	48.98572159	0.991996169	536.0160522	-5.092469215	0.028404206	407.0072327	438.1981201	0.996417642	451.0223694	466.8851318	0.999279201	422.782	418.773	0.999	457.254	454.849	0.999	284.2955627	370.9584961	0.99940896	239.8651428	401.8028564	0.999418497	278.8946838	367.1455994	0.997633994	239.4651642	388.2656555	0.998039126	457.254
81	417.933136	551.4628296	0.999602675	194.9310303	538.6520996	0.998437285	324.7626953	460.4423828	0.999815106	349.0155334	354.6909485	0.9997679	514.7527466	339.0136719	0.99938333	314.8756104	240.9522705	0.998323202	511.1024475	49.0075531	0.99672401	538.005127	-5.092469215	0.022448033	401.8292847	450.9378052	0.991063654	442.8226624	476.427063	0.996675372	416.368	430.799	0.999	454.849	463.667	0.999	285.082489	376.1824036	0.998701692	240.1996002	404.3850403	0.999193966	279.9103699	372.1279602	0.999220371	239.5873108	390.1337585	0.995334744	460.46
82	416.1622925	556.367981	0.999656558	193.3735962	536.6551514	0.99884665	324.3147888	461.1609497	0.999822736	352.299408	358.1208801	0.999770164	514.7527466	340.4172363	0.999316633	315.5371704	243.4659424	0.998455167	511.1024475	50.28585434	0.997448862	539.1535034	-4.825415611	0.014902025	398.1552124	465.8328552	0.998843074	437.4073181	479.7187195	0.998662233	410.757	443.625	0.999	451.642	470.08	0.999	285.8085327	379.1800232	0.997844815	240.6376343	407.0643921	0.99848783	282.0140076	372.9690552	0.999387264	240.2579041	393.5603943	0.992633581	470.08
83	414.9709778	561.2927856	0.999195337	191.8397522	535.2808228	0.999291778	324.3147888	461.8970947	0.99975419	355.4336243	360.6962585	0.999788046	515.7440796	341.2093506	0.999157667	316.3407593	245.6663361	0.999083638	511.1024475	50.28585434	0.997267246	539.6655273	-3.561201096	0.020040244	396.836853	474.0717773	0.998244822	436.8266296	483.8403015	0.99824214	404.4485779	459.7168274	0.994662821	450.84	474.089	0.999	287.7407227	382.0556641	0.99927175	241.3555908	408.059845	0.996285498	283.0010986	374.8580017	0.99883157	241.1228485	394.7692261	0.99270159	478.097
84	410.4837952	564.6341553	0.999333143	191.7407074	534.6430054	0.999258041	324.3147888	463.9514771	0.999853671	356.6235962	363.1634827	0.999607325	516.5479126	342.0388794	0.999089301	316.5254517	247.4737244	0.999075532	510.725769	50.28585434	0.997068405	540.1260376	-2.831822872	0.018981695	394.6127319	481.1138	0.998505056	436.4383545	488.604126	0.996172309	402.4377136	467.9302673	0.994662821	444.427	475.692	0.999	287.8209839	385.1610718	0.99983412	243.1431274	409.8389587	0.993924916	283.9285278	380.3083191	0.998864293	242.0777435	394.9595947	0.997295201	483.709
85	408.8210144	570.7491455	0.999529004	190.0444489	533.8007813	0.999540091	326.1061401	467.3148193	0.999898255	359.3302307	366.805481	0.998846889	516.5479126	342.4667664	0.999277592	316.5299988	251.1656189	0.998921275	510.725769	52.3819809	0.998468637	541.0831909	-1.908473492	0.022986472	393.6042786	487.6949463	0.998379707	436.4383545	494.2399597	0.99865675	400.7156067	475.5863037	0.997503996	439.0187683	485.1914063	0.999057531	292.3541565	389.2733765	0.99988246	244.7015686	412.8976135	0.994786263	289.283844	383.5887756	0.999613643	244.3356018	397.3703003	0.998587132	492.825592
86	406.1670837	575.545166	0.99965179	188.8531342	531.9083862	0.999557614	327.917511	470.1151123	0.999854445	362.4469299	369.7792664	0.99861002	516.5479126	342.4667664	0.999003172	316.5299988	253.980011	0.99742198	510.5202332	53.44782639	0.998557925	541.1959839	-1.59416008	0.026974559	391.6732178	495.6219788	0.9982813	436.4383545	499.2755737	0.999453425	396.8519287	484.8858643	0.998794913	438.7996521	491.5821838	0.998374641	296.5004272	395.6979065	0.998790264	246.3504944	416.4316406	0.99863708	294.621521	389.7834167	0.999685049	246.5137482	400.5957336	0.998691499	493.4575195
87	403.2906799	577.9310303	0.999598384	188.1065369	530.4067383	0.999355018	329.0413818	471.2840881	0.999799848	364.4129639	370.4969788	0.99950403	516.3644409	342.8087769	0.999564469	316.3407593	254.5989838	0.998532295	510.725769	53.66043854	0.998718083	541.5921021	-1.400938034	0.021919012	391.40271	500.4837341	0.999407172	437.8005371	502.6956787	0.9993788	395.5391235	491.9136658	0.998729467	438.5252686	495.5556335	0.998328507	297.8890991	396.3289185	0.999347568	247.4221039	419.3370972	0.999234557	297.6289368	391.1069336	0.998959064	248.7412567	404.602417	0.99857688	493.4575195
88	400.893158	579.7989502	0.999724269	187.971817	527.7342529	0.999256551	329.8392639	472.4902954	0.999487042	366.3747559	370.5040283	0.999716043	516.3644409	342.8124084	0.999768078	316.5299988	255.6773529	0.999386013	510.8823853	53.80625153	0.99907136	542.1317749	-1.400938034	0.020177811	391.1039429	507.9761658	0.998551488	440.1498718	506.7701111	0.998941898	394.6706848	496.8225708	0.99887985	438.3290405	498.1673279	0.998792768	300.3713684	402.3531189	0.999571741	249.344162	421.4361877	0.999336481	300.1088257	397.6014709	0.998503685	249.1479492	407.7171326	0.997851133	493.4575195
89	399.0940857	581.1692505	0.999693573	187.971817	526.3695068	0.999197841	331.0925903	474.7821045	0.999512017	368.8236694	372.9567261	0.999883056	516.3644409	342.8124084	0.999798656	316.5299988	258.0618286	0.999630749	511.0298157	54.33443832	0.999184847	543.2772217	-1.400938034	0.021255493	390.8010864	513.781189	0.999367714	440.2698059	510.5582581	0.999239802	393.2973328	505.8407898	0.998199701	438.3658752	502.9794617	0.998627424	301.9114685	407.6893311	0.999011159	252.8815613	425.1737061	0.997945786	303.0671997	403.4204102	0.999414682	252.8391266	411.4086914	0.998956859	491.9376831
90	397.6834717	586.2960205	0.999446511	188.1065369	526.2105103	0.999343753	333.1053162	476.5279541	0.999598444	372.2984009	375.5581665	0.999835968	516.9368286	346.6056213	0.999823451	317.2011414	260.6365051	0.999806166	513.8178711	54.63143539	0.999462485	543.2772217	-1.573361397	0.024761111	390.0800476	522.8949585	0.998596311	441.2701416	515.93396	0.999075413	392.5231018	516.7630615	0.998825848	438.3658752	510.7014465	0.9986642	304.9338379	413.4588623	0.999061346	255.7395935	428.5611877	0.997226119	307.4635315	408.1404419	0.999559641	256.5213013	417.8405457	0.998488545	491.9376831
91	397.098053	590.0551758	0.999192357	188.2572479	525.8605347	0.998890877	335.6567383	479.2526245	0.999717116	376.3050842	377.679718	0.998831093	516.9368286	348.0357971	0.999839425	318.2558289	262.8822021	0.999809027	515.5946655	54.87228012	0.999801636	543.2772217	-1.592664719	0.024204105	387.071991	530.4915161	0.998898089	441.2701416	522.3515625	0.998495936	390.0426331	525.5449829	0.999456644	438.3658752	516.5093384	0.999452651	309.168457	422.553009	0.999445558	256.7044678	434.2438049	0.999100864	308.8432617	415.7558289	0.999449492	258.7648926	424.6925659	0.998717427	491.9376831
92	395.6565247	591.8352051	0.999487638	188.5885773	524.7389526	0.998859882	339.0422058	479.6461792	0.999846458	379.0025635	378.3129272	0.998101711	516.9368286	348.6399231	0.999858439	318.8562012	264.3362122	0.999776304	515.6138306	54.91962814	0.999817967	542.8288574	-1.99143362	0.018480241	387.071991	537.2902832	0.998418331	441.2701416	525.0830078	0.998108625	389.0061951	532.1734009	0.999358654	438.3658752	518.8052979	0.999355912	310.1841736	426.5097046	0.996478736	257.0646667	437.5120239	0.99922967	308.8432617	422.2266846	0.99957484	258.7648926	425.65802	0.997766852	493.1276245
93	395.1552734	595.5301514	0.999612391	189.0625	522.9414673	0.998882651	341.7286682	479.9100952	0.999782801	379.2378235	380.3203735	0.997579813	516.7056274	349.6088257	0.999829173	321.2671204	266.7572021	0.999593437	515.78479	54.95713425	0.999827027	542.8288574	-2.036103725	0.014170915	385.1063538	545.3613281	0.998082757	440.6517029	529.1544189	0.997914255	388.8646545	539.2635498	0.999160409	438.3658752	521.1468506	0.998979688	307	430	0.999	257.0646667	439.1958008	0.998697042	308.8432617	426.010376	0.998051107	258.7648926	425.9673462	0.996823311	493.5999146
94	394.7355042	597.6856079	0.999472618	189.6213226	522.4842529	0.998907089	341.7286682	480.151886	0.999798715	379.2378235	380.8320007	0.998182356	516.5340576	351.1379395	0.999786377	323.9503174	267.7955017	0.999752522	516.4856567	54.91962814	0.999836624	542.8288574	-2.119160652	0.014626652	382.2767944	552.2056274	0.995104432	436.8972168	532.2285767	0.997044921	387.7408447	545.208252	0.997711658	436.6679993	522.8686523	0.99753356	303.333	441.22	0.999	257.0646667	441.139679	0.997792721	307.5227966	430.6481934	0.998916984	257.8298645	426.3079224	0.996679783	493.7920837
95	392.6324463	599.3843994	0.999379277	190.030365	522.4842529	0.999258935	341.7286682	480.3247375	0.999705195	379.2378235	381.4215393	0.998638272	515.7901611	353.0602112	0.99967438	327.2698059	268.8002625	0.999593139	516.9422607	54.91962814	0.999838471	548.3535767	-2.445552349	0.054959029	381.4725952	554.8977661	0.994987488	430.8763428	535.4292603	0.995760202	385.3766174	548.1817627	0.9973436	430.7569275	522.8686523	0.997976303	305.738	444.427	0.999	255.4807434	442.0610962	0.991549194	305.2025757	431.6429443	0.997862458	256.3296204	426.6004333	0.991907537	493.7920837
96	391.9300842	601.9633179	0.999312043	190.7957458	522.4842529	0.999496818	341.6060181	480.4036865	0.999647975	379.2378235	383.0362854	0.999085188	513.7020264	353.6090393	0.999565959	327.5875549	268.8328857	0.999371767	516.9422607	53.7129364	0.999809623	548.4980469	-3.182614326	0.040406972	374.9830627	558.2283325	0.996771574	429.6236877	536.3043823	0.996783555	383.7432861	552.6489868	0.996533692	429.8678284	524.8461914	0.998263657	304.936	447.634	0.999	255.272934	444.6530762	0.9915874	303.4125977	434.912262	0.961827278	255.6426697	427.2992859	0.986795306	496.1594543
97	391.5768738	605.2280884	0.999640584	191.8497314	522.9624023	0.999594688	341.6060181	480.9209595	0.999651551	379.2378235	384.8785706	0.999491572	512.7999878	354.3857422	0.999493778	327.7037659	269.7979126	0.999310136	516.9422607	52.15278625	0.999858022	548.4980469	-3.182614326	0.034253478	374.2104187	561.5933228	0.99762094	427.8198547	538.1520996	0.99756062	381.7448425	555.1687622	0.997047722	422.2758179	525.1101685	0.995936275	302.531	450.84	0.999	254.8519745	446.5856628	0.99166733	294.2910767	445.7028198	0.821014881	255.539917	427.8118896	0.982622921	497.651947
98	391.5768738	606.7280273	0.999705195	192.893158	524.0620117	0.999542654	341.6060181	482.780365	0.999728441	379.4116211	386.8582764	0.999648213	512.4631958	355.5987854	0.999578476	328.3606262	271.2702332	0.999669194	516.4873657	50.55683136	0.999923825	548.4980469	-3.182614326	0.023734927	374.1994324	562.3337402	0.998935938	422.6571045	540.0061035	0.999281764	381.5106812	556.1733398	0.997701287	419.7616272	525.1101685	0.997502327	304.936	457.254	0.999	253.3923492	447.8481445	0.9954108	293.7615051	448.7627563	0.954764783	254.332489	428.2481689	0.966231704	498.2642517
99	391.5768738	607.8648682	0.999689519	193.5591278	524.9058838	0.999489784	341.9512634	482.9471741	0.999737501	380.21875	387.5413818	0.999703765	512.3925171	356.585907	0.999412835	328.3606262	273.3258972	0.999897361	515.5377197	48.62633514	0.999888182	544.5134888	-1.441505909	0.014505327	374.0430603	564.6100464	0.998683095	419.1296387	541.6950073	0.998864233	380.7855835	557.6217041	0.996534824	415.6134644	525.1101685	0.997248411	304.135	460.46	0.999	253.1814575	450.0743408	0.992225885	292.1233826	452.9144287	0.932670832	254.1432648	429.1316528	0.955944896	498.3016052
100	392.0586548	608.7589722	0.999566972	194.9461823	525.1404419	0.999709725	342.7290649	483.0098877	0.999721885	381.2445374	388.4459839	0.999691725	511.6224976	356.6690674	0.998862505	327.7037659	273.8829651	0.999959886	514.2539063	48.40013504	0.999901414	544.2330933	-1.063996315	0.009458512	374.0430603	564.7987061	0.998286307	419.0063477	542.7122803	0.996683717	379.2117004	559.3983765	0.995764852	414.2247314	527.053772	0.997567773	300.928	463.667	0.999	253.1814575	452.6022644	0.993472576	291.87854	456.4967957	0.985690594	254.1432648	429.3882446	0.975199819	498.3016052
101	392.2507019	610.0047607	0.999430776	195.3172913	526.489502	0.999798656	343.4113159	483.1048889	0.999613523	383.3150024	389.9683533	0.99972719	509.8095093	357.5603943	0.999149561	326.9865112	274.8667297	0.999928832	514.0169678	46.57499695	0.999911189	542.7996216	-0.411684513	0.008837163	373.4447632	566.8634644	0.99900347	417.7575073	543.1349487	0.995677352	379.2117004	561.4608154	0.995618165	414.0747375	527.6608276	0.997376919	301.73	467.675	0.999	253.3923492	454.3425598	0.991872132	291.558136	459.8088989	0.997263432	254.332489	431.1335144	0.981787443	498.2642517
102	393.8242493	611.9719849	0.999257326	195.7784729	528.378418	0.99984169	343.8520813	484.4188843	0.999517441	385.2424927	390.506073	0.999743164	508.0433655	357.6242065	0.999727726	324.9295044	276.3483582	0.999905825	514.0169678	44.91586304	0.99990797	457.8795776	124.134903	0.007401794	372.5154114	569.5333252	0.999062061	414.8865356	545.6564941	0.995208502	379.2117004	563.2874146	0.996701479	414.0747375	529.1899414	0.997473955	300.126	472.485	0.999	253.8306732	457.4749146	0.993093252	290.7615356	462.3912048	0.997464359	254.3440094	434.0058289	0.989139676	497.6112061
103	394.9902344	613.8833008	0.998906791	196.9420166	531.0274048	0.999885201	344.5657349	487.0229492	0.999601007	385.5639343	392.7449646	0.999663472	506.4026489	357.7710876	0.999788284	324.9295044	279.0272827	0.999840796	514.0169678	43.8596077	0.999875307	457.797699	124.185051	0.00650835	372.2622375	571.9536133	0.998383164	414.8865356	547.5332031	0.996280432	379.7042542	565.2543335	0.997569203	414.2247314	531.2861328	0.998424232	296.92	477.295	0.999	254.1558685	460.1632996	0.995294213	290.6508484	466.040741	0.997511268	255.2363892	437.0960693	0.988968611	497.6112061
104	396.8647766	617.0504761	0.99793601	197.7918549	533.4735718	0.999843001	345.8151245	489.8956299	0.999217629	386.5082397	394.1659241	0.999371529	505.6873169	357.82901	0.999763012	324.9295044	281.6159058	0.999364972	514.0084229	43.21316147	0.999865294	457.5445557	124.3502121	0.005268544	372.2622375	573.6143799	0.999048352	414.8865356	550.2245483	0.997231007	380.1001587	567.9157104	0.997956276	415.3278809	533.5877686	0.998746634	298.523	479.7	0.999	254.1558685	463.176239	0.996753216	290.1995239	469.1958313	0.998777688	255.7799072	441.1933594	0.99056685	497.6112061
105	397.2410278	619.3092651	0.998646855	198.7001953	536.3156738	0.999601722	346.0735474	491.8423157	0.998676658	387.460022	394.9674377	0.999009728	505.5515137	359.5602722	0.999572515	325.1924744	285.1806335	0.999099731	513.2015991	41.45189285	0.999755204	457.5445557	124.3502121	0.005632997	372.2622375	577.4699707	0.999234557	415.6695251	551.7207642	0.996739328	380.3442078	569.960083	0.99587822	416.0896301	535.8242798	0.998261809	304.135	488.519	0.999	254.1558685	465.9656372	0.997371316	289.8031311	472.2606506	0.998382449	256.9666443	443.6800537	0.992270112	498.2051392
106	399.2482605	621.5146484	0.999033988	200.422821	541.2977905	0.999349177	346.7998657	495.7245789	0.999151468	387.8456116	395.4950256	0.998516738	505.5515137	360.7715149	0.999394238	325.1924744	288.1418152	0.999073029	511.7761841	38.39366531	0.999874413	457.8795776	124.3502121	0.006069779	375.8200989	581.416748	0.998708069	416.2355042	554.78302	0.996942878	382.5319519	572.4957275	0.996673465	417.0892639	538.0776978	0.997346282	308.945	494.932	0.999	254.6560669	469.1060181	0.998543978	289.6999207	477.8582458	0.998811126	257.4949951	447.9299316	0.991637826	499.3009338
107	401.9621277	624.3637085	0.999475896	200.886795	547.4903564	0.999444604	348.2963562	499.258728	0.999740362	388.6641541	395.4950256	0.998408437	505.5515137	362.612793	0.999279976	325.1924744	291.0122986	0.999741912	510.6472473	35.36643982	0.999892294	400.6470337	395.5897522	0.006902725	375.8200989	584.5166016	0.997760773	417.2918701	557.8588257	0.997959435	384.0124207	575.569519	0.993284106	418.2892456	540.5655518	0.997863412	305.738	499.742	0.999	254.525589	471.7915039	0.997959137	289.4694214	484.0652771	0.999222636	257.4949951	453.5574341	0.99484992	499.3009338
108	403.7623596	625.8890991	0.999557555	201.2354126	550.4089966	0.999442458	349.2946167	502.1218262	0.999812007	391.3345032	395.4950256	0.997171164	505.818512	362.612793	0.999198794	325.2892761	294.0752869	0.999872088	510.0663452	33.91097641	0.999791145	399.2721252	395.5897522	0.007434845	375.8200989	588.5089722	0.996443272	419.1979065	560.4193115	0.997649312	385.7472839	577.671875	0.995851696	419.4243164	541.1265869	0.998601317	307.341	503.751	0.999	254.374588	473.7332153	0.995482326	288.2276917	487.1894531	0.998981357	257.4949951	455.5309753	0.994904518	499.3009338
109	406.0688171	627.8817749	0.9995718	202.2198792	552.9523315	0.999376893	349.5955811	504.6570129	0.999742329	394.577179	394.1886597	0.994773269	505.9729919	362.612793	0.999498785	325.2892761	295.1046753	0.999848366	508.3632507	32.65162277	0.999633908	542.3827515	-1.610171318	0.010607243	375.1753235	591.6218262	0.998638988	419.9425659	561.1560669	0.998090208	385.9182739	578.5283813	0.998262048	420.4361267	541.1393433	0.99800539	305.738	507.759	0.999	254.4272919	475.3591614	0.994659185	285.8750916	487.9742432	0.995229483	254.5820618	456.2962036	0.995284855	497.4347839
110	409.7210388	629.4969482	0.999340057	202.8753052	556.3718872	0.998734593	350.4521179	507.4161682	0.999286532	395.5220032	392.8199463	0.997576356	506.3405457	361.6644287	0.998804569	328.1086426	297.4997253	0.999503851	507.0114746	31.52995682	0.999444723	542.3827515	-1.610171318	0.010005534	373.7897644	595.2095337	0.998895705	420.3334045	561.5056763	0.998287439	386.5697632	579.413269	0.997615814	421.8320313	542.4442139	0.998116612	300.928	512.569	0.999	254.5223389	475.463501	0.993735433	285.1426392	488.4526367	0.991657197	251.9150543	456.5949707	0.995011151	497.4347839
111	414.2510681	630.7573242	0.998894989	203.9458313	559.6327515	0.999266088	351.3922729	508.9548035	0.999241233	398.7701416	392.8199463	0.998927236	506.3405457	361.6644287	0.99885118	330.473999	300.5363464	0.999339223	505.9780579	28.39528656	0.999164224	557.1069336	-1.482447147	0.007909983	373.7897644	597.8634033	0.998585343	420.6548462	562.5907593	0.996946692	386.997345	579.9484253	0.995782018	423.0770874	542.5457153	0.998477578	300.0457153	516.4058228	0.997423649	254.5223389	476.9007874	0.99430263	284.8181763	488.7250366	0.989425302	251.6695709	456.6455383	0.996537387	497.4347839
112	415.4676208	631.7710571	0.998544633	204.7037506	561.1863403	0.999484122	351.9714355	511.4561462	0.999377251	401.24823	392.8199463	0.997639775	507.0577698	361.6644287	0.99923712	334.9797058	306.0944824	0.999725342	504.8095398	28.34955597	0.999521732	557.1069336	-1.482447147	0.010754555	373.7897644	599.5675049	0.997567952	420.7419739	563.7922363	0.997413516	387.771759	581.1572266	0.995816469	424.2199707	542.5457153	0.998493552	299.822998	517.5063477	0.997525513	254.5223389	478.1580811	0.995163679	284.8181763	489.0917664	0.989846706	251.174118	457.7609863	0.995669246	499.7079163
113	416.2791443	633.2414551	0.997764945	205.8981781	562.2487183	0.999520659	352.7874756	512.2052612	0.999494195	403.3278198	398.3846741	0.999132276	508.8489075	361.9988403	0.999376774	340.5638428	310.0014954	0.999961376	504.2921448	28.34955597	0.99962604	557.1069336	-1.482447147	0.015188426	375.8823242	601.3717651	0.99465549	423.6344604	565.0960083	0.996830702	388.289917	582.7106323	0.996391058	425.9362183	543.9263306	0.997665584	299.8193359	518.0150757	0.997640252	255.1958008	478.9815674	0.996816516	284.8181763	489.2347717	0.992677271	250.7595367	459.0076599	0.993112445	501.5588379
114	416.610199	633.7443848	0.998294473	207.0523529	562.2974243	0.999717414	353.6223755	515.1286011	0.99983263	406.3507385	402.2929993	0.998031557	511.0062561	363.3838806	0.99946034	344.4313965	315.3414612	0.999825954	503.5761719	28.39528656	0.999679089	541.1334839	-1.482447147	0.029165983	378.8826599	603.1452026	0.989924908	424.2643127	567.2970581	0.996158659	389.5028992	584.2980957	0.995277286	428.2691956	544.7897949	0.996504664	299.8193359	518.3547974	0.996611834	255.5645142	479.1460876	0.996778369	284.8181763	489.7931213	0.993728459	251.174118	459.0114746	0.992378891	502.9017639
115	418.7194519	635.7858887	0.999228954	207.8414764	563.1082764	0.999859631	354.9076538	517.5039063	0.999889374	411.8724365	403.8613281	0.99591136	512.2664185	363.3944702	0.999347568	345.9927979	318.3981018	0.999845147	503.2253113	28.91019821	0.999683142	541.1334839	-1.482447147	0.065887451	381.1004944	605.585144	0.987232685	426.3647461	568.5108032	0.995650291	391.713562	585.0922852	0.991624534	429.4039612	546.1895142	0.998384058	299.822998	518.40271	0.996749878	256.3499451	479.6795044	0.997494698	285.1532288	491.2363281	0.996690631	251.6695709	459.1892395	0.989917397	504.1153564
116	418.7606201	637.4346313	0.999547958	208.7879181	563.3137207	0.99987185	356.098114	519.4349976	0.999905229	417.0380249	404.4300232	0.992083967	513.1804199	363.3944702	0.99946022	351.2945557	322.0947571	0.998567581	503.2253113	33.01716232	0.99985528	541.1334839	-3.154198647	0.043162286	383.9646606	607.5385742	0.990029335	428.8375854	570.5473633	0.995008707	395.60495	586.1571655	0.988908887	432.1149292	546.5645142	0.999252796	300.3526917	519.2318115	0.994793594	257.2919617	483.0908508	0.998750687	286.2715149	493.3739319	0.997099519	254.5697784	462.9277954	0.976813734	505.0670776
117	418.7730408	639.1235352	0.999557734	209.7665405	563.5064697	0.999893904	356.1255798	520.4095459	0.999887288	419.2445679	407.3164673	0.964586616	513.4197388	363.3944702	0.999530852	354.5544128	322.0947571	0.999660254	503.2253113	35.76258469	0.999859691	548.0158691	-4.684016228	0.008027166	387.1149902	607.5385742	0.986435652	430.6592712	571.0320435	0.996106863	397.8383179	586.1571655	0.990767479	433.1467896	546.5645142	0.999014854	300.9390259	519.3325806	0.994318128	258.6032715	485.1295471	0.998947144	286.4909363	494.2791138	0.997645855	256.2649231	462.9277954	0.983137906	506.6753235
118	418.989624	640.6361084	0.999538541	210.202301	563.5064697	0.999902368	357.2507629	521.6075439	0.999839306	421.6109314	408.5095825	0.99423945	515.8609009	362.6741943	0.999743581	354.5732117	322.5526733	0.999437451	504.1850891	38.9036026	0.999741793	561.836792	-4.914701462	0.035709083	391.0621643	607.5385742	0.988463819	434.0717773	571.0320435	0.997816682	402.6555481	586.1571655	0.98264575	434.3571472	546.5645142	0.998923421	302.2894287	519.4746094	0.994855881	259.6142883	485.3273315	0.998591661	288.1672363	494.3031006	0.998220742	256.5138855	463.7150269	0.980155706	508.0535889
119	418.989624	640.6620483	0.999666393	210.2593079	563.3137207	0.999919653	358.4431152	523.0673218	0.999770343	423.5322571	411.0038147	0.996175647	519.0730591	362.5475464	0.999611974	356.7975464	322.5526733	0.999891162	505.1955261	42.97023773	0.999544919	563.3096313	-7.13232708	0.014752746	396.4530945	606.6428833	0.996085882	438.5024719	571.0320435	0.996756792	406.7076416	584.2545166	0.99281466	438.2845154	545.3570557	0.998197675	302.3574524	519.4983521	0.996552348	259.7196655	485.8116455	0.998277128	289.5498352	494.3841553	0.997865081	256.911438	463.9675903	0.964595437	508.2665405
120	418.989624	640.7191162	0.999683261	210.2593079	562.5201416	0.999902844	359.0870972	525.3442383	0.999798536	426.9412537	411.3102722	0.983981848	522.3731079	360.902771	0.999374509	356.7975464	323.2061462	0.999712348	505.3113708	46.82821655	0.999499798	561.836792	-7.13232708	0.024683148	398.6040344	606.6428833	0.995680392	441.3815002	570.6681519	0.996016145	408.7232666	582.5292358	0.995462775	440.0373535	545.3570557	0.997662544	303.6087952	519.4983521	0.997566342	260.5511475	486.4760742	0.998095989	291.6047668	494.9682922	0.996196866	257.3461304	463.9675903	0.977903545	510.4782104
121	417.8668518	641.2984009	0.999724627	210.2178955	560.2207642	0.999846101	360.1029053	526.9544067	0.999816895	427.5708008	412.8288879	0.983797789	523.06604	359.9354553	0.999492049	356.7975464	324.6782837	0.99963963	506.4032593	51.79372787	0.999532998	559.2649536	-7.13232708	0.187282592	400.0737305	606.6428833	0.99508369	441.3858948	570.5219116	0.994876385	409.9698792	582.5292358	0.993936539	442.5443726	545.3570557	0.998140395	304.1663513	519.4983521	0.998531103	261.8668518	486.4760742	0.997992098	292.0921326	494.9682922	0.996203899	258.4897156	463.9675903	0.989847243	512.9056396
122	417.3761292	641.8260498	0.999705672	210.2178955	560.0438843	0.999761939	360.2191772	528.1729736	0.999759138	427.5708008	414.446167	0.995546818	523.2302856	359.3605652	0.999738336	352.5418396	325.1016846	0.99919951	507.1707153	53.70267868	0.999720335	563.3096313	-4.79172802	0.495354772	401.6363831	606.6664429	0.996250987	441.9906921	570.5219116	0.995175838	410.9788208	582.5292358	0.989288568	442.8630676	545.5826416	0.99800694	304.7163086	518.4777832	0.998639464	263.2415466	486.4760742	0.997629762	292.5343933	494.9682922	0.996433616	258.5614319	463.9675903	0.98869735	512.9056396
123	417.3761292	642.3795776	0.999691367	209.5283508	558.5496826	0.999735653	360.4664307	528.4505005	0.999746442	427.5708008	414.9548035	0.997001648	523.2770996	358.8926086	0.999819517	345.9971619	325.5151978	0.999568641	510.1861267	58.02906036	0.999606192	564.4787598	-2.655462742	0.804432392	402.661438	607.1367798	0.997387886	442.176239	570.5219116	0.994224191	412.7906494	582.9614868	0.991186142	443.6841736	545.5826416	0.998054743	306.0518494	518.3961792	0.999185205	264.2918091	487.117218	0.998806119	293.8650208	495.7505493	0.997718692	258.7444763	463.8214722	0.994428873	512.9056396
124	417.3761292	642.3795776	0.999667883	209.340271	556.057251	0.9996984	361.0978394	529.0369873	0.999715745	424.409729	416.5508728	0.999211669	526.0041504	358.7315979	0.999444604	339.2707214	325.9016724	0.999860764	513.0794678	62.95765305	0.999204993	566.5625	3.795875072	0.961420357	403.2189941	607.7363892	0.998657882	442.176239	570.4412842	0.993712008	414.0563965	583.2382202	0.991356492	444.655426	545.5826416	0.998363137	306.7139893	518.3961792	0.999500751	267.2912903	487.117218	0.998274207	295.5814514	495.7505493	0.997338116	261.5908508	463.8214722	0.996354818	512.8768921
125	418.3241272	642.3795776	0.999658585	209.340271	554.3814087	0.999608278	361.7616272	529.0369873	0.999569535	419.1725464	417.7868958	0.999843478	526.0041504	357.5905457	0.998646677	330.5931091	325.9016724	0.999883771	516.2158813	67.62992096	0.999167323	570.3641968	8.323342323	0.998384058	404.0923462	607.9407349	0.998355985	443.0761414	570.4412842	0.994152546	414.0651245	583.2382202	0.991258264	445.557312	545.3789673	0.998618782	307.6225891	518.3961792	0.999443531	269.1118469	487.117218	0.998146534	296.1587219	496.0900879	0.995904088	263.4726868	463.8214722	0.993984342	511.717926
126	422.1937561	642.2007446	0.999573946	209.340271	554.3814087	0.99958992	362.9538879	529.0369873	0.999531269	414.9507446	418.9324036	0.99964416	526.0041504	354.7240601	0.998549342	319.7724609	325.9016724	0.999887466	516.2635498	73.4180069	0.999452055	576.3605347	15.67848206	0.999642968	405.4368591	607.9407349	0.997894526	446.2984924	569.9389648	0.992598772	414.7398682	583.2382202	0.992937446	446.2048035	544.677002	0.998983145	308.2452087	518.5996704	0.999377847	271.6822815	487.2373962	0.997814	297.6383362	496.868042	0.989040256	265.7484741	466.3573303	0.996760786	509.6766052
127	424.2901001	641.5214844	0.999596298	210.3001709	554.3814087	0.999482095	363.4572449	527.3717651	0.999406517	410.7042542	419.0218201	0.999684036	525.3222046	353.4708862	0.998713315	309.197876	324.2539978	0.999945402	516.2635498	79.19794464	0.999400854	576.3605347	24.05325699	0.999099493	407.4491272	607.7542725	0.99709785	446.8638611	569.1881714	0.993950248	415.6351624	582.3862915	0.995143473	446.8251343	544.3781738	0.998325646	308.8916016	519.9195557	0.999098361	271.7258911	487.8207397	0.996964633	300.8979492	500.3936462	0.983432293	270.1802063	469.0320435	0.993721843	507.1602478
128	426.5632019	639.1869507	0.999572277	211.8250732	554.4238281	0.999445558	364.0246582	526.7590332	0.9994151	405.3670349	421.6491394	0.999880314	523.765686	352.8814392	0.999373138	298.1282349	323.5422974	0.999649763	516.2158813	83.31361389	0.998824298	576.3605347	32.20686722	0.999714851	407.8023376	607.7363892	0.99514991	447.1122437	569.0893555	0.995534182	417.3454285	581.0111084	0.995676458	447.622467	544.2568359	0.998131394	308.8916016	520.0916138	0.998917699	272.3972473	490.82901	0.995608449	304.069458	503.2527161	0.984008908	272.4923401	473.2576294	0.99274826	503.1582336
129	428.7319336	638.1769409	0.999267697	212.5340424	557.1914673	0.999274969	364.4801636	526.7590332	0.999033213	401.3725891	422.2206421	0.999888241	522.102478	352.8814392	0.998976588	292.7771301	323.1625366	0.999900222	513.8743286	85.84212494	0.99797523	575.3582764	35.88421631	0.999505162	409.4250488	607.407959	0.990274727	447.5320129	568.0042725	0.996839345	419.7520752	579.5984497	0.996071935	448.7603455	543.0444946	0.997292042	308.8916016	521.9424438	0.9992944	273.2264709	491.9848328	0.995617568	308.1078796	506.8760681	0.975593448	274.5014954	475.9718018	0.992565334	501.1409607
130	430.9213562	637.3822021	0.999357641	213.8317108	560.2518921	0.999693632	364.5994873	526.7590332	0.998421967	399.6203918	422.2206421	0.999815226	521.687561	352.8814392	0.997370601	287.3108215	322.4198608	0.99982816	510.3073425	86.42362976	0.997739732	573.7862549	35.88421631	0.999339223	412.9835205	607.369751	0.991550446	448.8564148	567.3271484	0.997966647	421.7386475	579.2778931	0.996594548	450.0242004	542.7835693	0.997736454	309.2989197	523.9996338	0.998711109	273.684845	494.6808777	0.996747136	313.4724426	510.9295654	0.977769136	277.2370911	480.6744385	0.993864536	497.0203857
131	431.0874634	636.1286011	0.999255657	214.0054474	563.1841431	0.99972403	365.3762207	527.4206543	0.998661757	399.3143311	422.2206421	0.99977994	520.3476563	353.8251953	0.997874677	284.6658936	322.3731689	0.999501228	506.8649292	86.42362976	0.997793078	572.0112305	35.88421631	0.999483824	414.2371521	606.690979	0.992681503	450.9137268	565.7444458	0.999212027	423.401947	579.2778931	0.997048736	451.7253723	542.7090454	0.998130322	309.2989197	527.6657104	0.999264836	273.7692261	496.1985168	0.997383595	314.2089539	512.6182251	0.981202364	277.8341064	482.9833679	0.993043721	496.8191528
132	432.3865356	635.9372559	0.999541521	214.1414642	567.4259644	0.999324799	366.9728394	528.7919922	0.999350309	398.7842407	420.8872986	0.999746442	519.1989746	353.8251953	0.998103261	282.6188354	321.753479	0.998999119	503.9960327	86.42362976	0.999366641	565.9417725	34.23630524	0.998975396	415.375946	605.8544312	0.993245959	450.9458008	565.7444458	0.999249697	423.7764893	579.2778931	0.997163057	452.7414246	542.6808472	0.998243809	309.9614868	530.680542	0.999291182	274.5899963	497.9706421	0.998249412	315.0132751	514.6266479	0.979680061	278.1947937	484.8474121	0.993365526	491.6158142
133	433.1636658	635.3613281	0.999693274	214.5648651	571.614624	0.999329209	367.9354858	530.4645996	0.999630451	396.3262329	420.59375	0.999722183	517.4460449	353.8251953	0.999196768	281.9349976	321.6749878	0.998728633	501.221344	86.00411987	0.999758124	560.9423218	28.30559158	0.998767614	416.3447571	605.0375977	0.994730413	451.0649414	565.7444458	0.999341369	424.212616	580.3994751	0.997249842	453.6895752	542.3719482	0.998954654	312.0814514	532.4941406	0.997448564	275.1412354	499.3700256	0.99799788	315.62854	515.8338013	0.985965014	279.3599243	486.7402344	0.994466126	488.4766541
134	435.161499	635.0431519	0.999774039	214.5648651	576.9159546	0.999765396	367.9354858	532.4425049	0.999787688	391.6270447	420.59375	0.999636829	512.1224365	353.8251953	0.999370933	281.1980896	321.3857727	0.999004006	498.4733887	83.13816071	0.999748588	559.1795044	21.98524284	0.998941302	416.6324463	605.0375977	0.996382236	451.0649414	566.2107544	0.998780489	425.2776794	580.7420654	0.993456066	453.6895752	542.6808472	0.999005079	312.0814514	538.3465576	0.995637417	276.4207153	501.9125366	0.997980654	320.3640442	522.1261597	0.992217898	279.8500366	489.661499	0.996823847	481.7362061
135	436.4290466	634.9558716	0.999812841	214.5648651	583.3682861	0.999647081	367.9354858	534.7114868	0.99981761	388.7021179	420.59375	0.999766529	504.2533569	353.8251953	0.999144554	281.0039673	319.7747803	0.998627901	498.0909424	78.96996307	0.998900533	559.041626	20.14214325	0.999689698	417.0699158	605.0375977	0.997667253	450.9458008	567.3240356	0.998651147	425.3572693	581.5877686	0.990052283	453.6895752	542.6808472	0.999157369	312.0814514	541.1693115	0.996497095	276.4207153	505.0374451	0.99835372	321.0565186	524.7353516	0.99179697	280.4393311	492.6821594	0.99695313	475.5983582
136	436.6691589	635.0431519	0.999855399	214.3695374	588.9354248	0.999585867	366.4837036	536.3466187	0.999712467	383.980957	421.0571289	0.999708354	498.6161804	355.883728	0.998236656	280.8848572	318.961731	0.998171568	498.0909424	78.96996307	0.999492526	558.9124146	19.24912071	0.999689341	417.2727051	605.2959595	0.998374045	451.0649414	567.803894	0.997663498	426.0680237	583.0457153	0.985711932	454.0310974	543.8330688	0.998739004	309.9268494	545.1306152	0.999446809	276.4207153	508.2481384	0.998682261	322.1608887	527.8075562	0.995226502	280.4393311	497.5457458	0.993695736	471.3194885
137	436.7678528	635.3613281	0.999866843	214.1011505	594.2541504	0.999835134	365.5641479	538.1351929	0.997961164	380.4239502	421.1329346	0.99976927	494.1438904	359.861969	0.998739958	280.8848572	315.9356689	0.998154819	498.0909424	78.96996307	0.99968195	558.5458374	18.30295181	0.999662817	417.2727051	605.9243164	0.998225629	451.0649414	567.803894	0.994686663	426.3470459	583.3805542	0.989337325	454.0945435	543.8330688	0.998787522	308.750946	550.0582275	0.999128222	274.6632385	513.480896	0.998304069	322.1608887	532.4367065	0.998371959	279.8500366	500.3876038	0.995918751	469.0908203
138	436.7678528	635.7562256	0.999864221	213.7696228	599.8460693	0.999731421	362.480835	540.9243164	0.996394277	373.2519836	423.5192566	0.999876738	486.666687	365.2707214	0.999225736	280.8848572	315.3803406	0.999434471	502.4443665	79.55076599	0.999324262	557.7324219	16.71741486	0.999629915	418.2588196	607.9810181	0.998152375	453.2622375	567.803894	0.992938042	427.0202026	583.3805542	0.991214156	456.2368469	543.8330688	0.998316765	305.5867615	556.8481445	0.998513699	271.2142029	518.6825562	0.996333361	323.7783203	534.8704834	0.998802543	277.1054077	505.106781	0.997840643	460.2961731
139	436.6691589	636.2211914	0.999888897	212.1807861	605.8059082	0.999632359	359.9344177	545.1331177	0.999237239	367.4009399	426.9050293	0.999464154	477.6583557	367.3784485	0.998768806	282.2247009	315.3803406	0.999571443	502.6130066	80.3026123	0.999230981	557.7324219	15.07741928	0.999539852	418.4116821	607.9810181	0.997697592	463.8244629	559.4876709	0.996964574	429.2662659	583.3805542	0.993468285	459.2450562	539.9542236	0.996609032	302.0480042	559.4384766	0.999261856	269.7102356	524.0864868	0.994751096	323.7783203	539.4796143	0.99420929	274.13974	507.7756042	0.997253776	450.1907349
140	436.2433777	636.2570801	0.999903142	210.7700348	610.1755981	0.999865472	358.2666016	547.3922729	0.999747515	360.9001465	428.3613281	0.999327779	470.5812378	370.2857971	0.999267459	282.8604736	315.3803406	0.999809742	503.4217529	81.24726868	0.999281704	557.7211304	11.74236012	0.999431431	418.4741516	607.9810181	0.997021794	466.3649597	557.9746094	0.998962462	431.3947144	582.2978516	0.995333552	461.4872437	538.3951416	0.996925354	298.8943176	563.9192505	0.999104142	269.0838928	530.0172729	0.997387886	323.7783203	545.0957642	0.997764587	270.82724	511.3152771	0.997848034	443.3917847
141	435.1070862	636.2827148	0.999911547	209.0127258	613.9868164	0.999883711	357.7958069	550.0565796	0.999720156	354.2017822	428.6255493	0.998735666	462.091217	371.7652893	0.999752164	282.8926697	316.2138672	0.999771357	505.7833252	83.43166351	0.999019146	557.5657349	10.07226181	0.999431551	419.9057312	607.0684204	0.9948982	467.9085999	556.203125	0.999390483	431.3947144	582.0481567	0.995113075	463.0261841	537.8363037	0.997193158	298.509552	572.8328857	0.998001933	267.9118042	535.8944092	0.99712038	324.1404419	548.1520996	0.999122977	270.2806702	515.7164307	0.998322725	432.4775391
142	434.4185181	636.3899536	0.999892652	209.0127258	617.5598145	0.999615431	356.0571289	552.5055542	0.999611616	349.0868225	429.7387695	0.994948566	455.5993652	374.4686279	0.999281287	284.5344238	316.9412537	0.999830544	506.4803772	83.67053223	0.998443007	556.6759644	9.399773598	0.999150813	420.4528503	606.5140991	0.995665431	468.43573	556.1539917	0.999695182	431.3947144	581.8336792	0.993319511	464.1450195	536.9528198	0.997175694	297.0006104	575.5427246	0.998422861	267.9075012	539.2694702	0.991660714	324.1404419	550.5578003	0.997991085	269.4983826	519.28479	0.997005105	425.5211487
143	433.6240234	636.6325073	0.999846101	209.0127258	620.6385498	0.999495506	354.6226196	555.3423462	0.99942559	344.8415527	432.596283	0.997001529	447.5018005	382.418396	0.999372125	285.7775574	316.9412537	0.999771953	506.7330017	83.88296509	0.998590887	555.1235352	7.193077087	0.999035478	421.1108398	606.2161255	0.995500803	470.5749512	554.2139893	0.999270916	430.283783	581.5466919	0.99254936	464.5815735	536.8787231	0.997268558	294.695343	576.2672119	0.99780935	265.6688232	540.7911377	0.994961202	324.1404419	552.1588135	0.997166991	267.8738708	522.7244873	0.998358846	417.686676
144	433.427948	637.4750366	0.999846339	209.0851746	621.5411987	0.999393523	354.4972839	556.8829956	0.999620914	340.7667847	435.607605	0.998073101	438.5632019	386.1299744	0.999787331	285.7775574	316.9412537	0.999505639	507.8171692	85.51831055	0.998307168	553.4268188	5.136806965	0.997011304	421.6430359	605.8539429	0.993747711	473.1272888	553.1430054	0.998921275	430.283783	581.4345703	0.995859385	468.7887878	536.6307983	0.995681345	293.7108765	579.3195801	0.997457623	264.9381714	543.855957	0.993904591	321.89151	553.1481323	0.991497636	267.4958801	525.2339478	0.996902227	411.3586426
145	433.427948	637.9678345	0.999813914	209.5823212	624.9176025	0.99972266	353.4475098	558.5564575	0.999661982	337.909729	437.8965149	0.997921348	430.8815308	391.1408081	0.999658227	285.7775574	316.9382935	0.999489605	507.8171692	86.52837372	0.99788624	552.1688232	3.118817329	0.990145862	422.2722168	605.8399048	0.992133617	473.3973999	553.1390991	0.998998463	430.283783	580.8701782	0.995699644	470.9238281	535.6265869	0.992741942	293.5051575	585.6019287	0.998380542	263.5129089	545.2266235	0.996194243	319.6778564	554.5664673	0.934484243	267.3417053	527.0250244	0.995676219	408.2390442
146	433.6109924	637.9678345	0.999743342	210.051712	625.9815674	0.999852598	350.269104	560.0914917	0.99953115	331.6298523	438.1585083	0.995006204	421.6133728	391.6011963	0.999590635	284.9430237	316.4455261	0.999655485	507.8171692	86.90293121	0.998457551	550.2695923	3.084908485	0.979602575	423.7886658	605.6729126	0.986620545	474.0657349	553.0196533	0.999008298	432.1646423	579.5927124	0.995372176	473.6579285	534.8535156	0.996578932	293.0521851	587.3399048	0.99766922	263.0167847	547.2756958	0.997205138	319.3607788	555.2811279	0.916828632	265.2829895	527.0250244	0.988498271	395.321991
147	433.6109924	637.9678345	0.999773979	210.803009	627.6269531	0.999909341	349.8656921	561.6964722	0.999520779	327.9095764	440.6430664	0.97265327	415.0661621	396.869812	0.998932838	284.2451782	316.2610779	0.999727488	505.8397217	89.64551544	0.998674273	549.2639771	3.084908485	0.981584013	424.7999573	603.7470703	0.985040963	474.5430603	552.6861572	0.99917078	432.5336609	578.208313	0.997576714	474.1264038	534.5150146	0.99698633	288.687561	591.72229	0.996244788	261.1213379	550.1115112	0.994618773	316.4391174	557.7749023	0.875045002	262.7646179	527.0646973	0.980669618	380.293
148	434.0565796	637.8532104	0.999843001	211.8451233	630.5157471	0.999895811	348.5481262	562.1871338	0.999656975	327.8649597	446.410614	0.966865957	409.4727478	396.9215698	0.998956919	284.1611633	316.2446289	0.99975276	504.9430847	91.86167908	0.998711228	548.6744995	3.084908485	0.987460256	428.2993774	599.2489624	0.990430593	476.7269592	551.3861694	0.999468327	434.5663757	578.1682739	0.99710083	476.7341614	533.8876343	0.998777032	287.9587708	591.9881592	0.994073391	257.4138184	552.6676636	0.983371317	311.4465027	558.6229858	0.886032164	262.4496155	527.1222534	0.988207102	368.268
149	434.1292114	636.2074585	0.999824524	211.8753052	634.9191284	0.999667525	348.1541138	563.0776367	0.999755263	324.0771179	449.4013672	0.982692122	402.9284668	396.9215698	0.998897076	284.1186829	316.2446289	0.999793887	504.7760315	96.75661469	0.997820497	548.3479614	3.617315292	0.985947788	430.3148193	595.9953613	0.991983652	479.3090515	548.7647095	0.999094486	439.0376282	576.1591797	0.997847557	479.188324	531.9909668	0.998286486	285.1407471	593.7279053	0.994201303	254.6850433	553.3839111	0.978282511	302.9332275	561.3106079	0.95085907	257.2579041	527.1898804	0.990566015	357.847
150	434.7730713	635.4017334	0.999798954	213.0076294	636.0939941	0.999577045	348.0690918	563.0776367	0.999828339	321.9181519	449.4500732	0.979354978	400.6053772	396.869812	0.997219205	283.8214417	316.2610779	0.999851584	502.0004272	97.88282776	0.999053121	547.640625	4.194730282	0.98918128	435.5211182	587.4434204	0.990081668	480.2844849	548.576355	0.999478996	440.8711243	573.8110352	0.997347057	481.0896606	531.1038208	0.998978019	282.7736206	595.4458008	0.9876858	253.9183655	557.8742065	0.989434242	291.9202271	565.4014282	0.943864226	256.3016052	527.1898804	0.991360724	349.028
151	435.0274048	631.6737061	0.999737918	213.9669952	637.2394409	0.999599218	347.8898315	563.0776367	0.999834716	321.9181519	449.4500732	0.95821166	400.6053772	390.9935303	0.998563945	283.5353699	316.3890076	0.999861717	497.880188	99.79246521	0.999587774	545.8847656	4.194730282	0.990502238	439.5198364	581.8006592	0.995391369	482.1568909	546.3845215	0.99949789	441.3570862	568.1248169	0.997941315	481.2051392	529.9086914	0.998774886	279.8929443	599.5595703	0.97560811	253.3639832	561.5883179	0.979363263	278.418396	568.7706909	0.963532031	251.2097015	529.12854	0.988064528	345.02
152	436.4819336	628.2875366	0.999842823	216.342865	637.3659058	0.999717832	347.8898315	561.8812866	0.99981463	321.9181519	449.4013672	0.993339419	400.6053772	384.1565247	0.999039292	282.5099792	317.2526855	0.999781251	496.1384583	100.9866486	0.999427319	545.4332886	4.194730282	0.987632394	440.785614	576.7606201	0.996511936	485.7236023	544.0942383	0.999491096	442.1137695	564.2601318	0.998897672	483.8789673	528.4642944	0.998183966	279.2655029	602.1260986	0.982362628	253.3639832	562.5092163	0.975281596	275.715271	568.7913818	0.985064507	249.4161835	529.7180176	0.991487324	340.21
153	437.1426086	625.8547363	0.999827623	216.621521	638.4880981	0.999813437	347.5650024	560.9873047	0.99974066	321.9142761	447.3493958	0.997541428	402.2177429	381.9021301	0.998314917	281.1000061	318.284729	0.999730706	494.6280518	101.1723404	0.999536037	544.4004517	4.102935791	0.981328249	442.0699158	572.8002319	0.998584747	486.0530396	541.9033203	0.999450684	442.1137695	560.9003296	0.998291612	483.8789673	527.8149414	0.998474479	277.8437805	605.3746338	0.993224144	253.3584595	562.5092163	0.987295151	272.9717102	571.8082886	0.983784914	249.0938873	530.3271484	0.993565083	332.995
154	439.7751465	623.8909912	0.999812484	217.6968384	638.7939453	0.999773741	346.9578247	558.980896	0.999145627	322.2589722	445.7785034	0.993561387	405.0749512	379.0135803	0.997945666	280.4223022	318.861145	0.99958235	492.5620728	101.1723404	0.999372959	543.3032227	3.956740618	0.964160919	442.0699158	569.9014893	0.998088896	489.5349731	539.661499	0.999548435	442.1137695	557.4314575	0.998864055	483.8789673	527.8149414	0.99884212	277.1956177	605.3746338	0.99913311	252.9843903	562.140564	0.99266386	272.8912659	574.1279297	0.992308438	249.0938873	530.8265991	0.997436464	327.383
155	441.7138062	621.9242554	0.999710917	219.9489594	638.7939453	0.999312997	346.8168945	556.2703247	0.999412954	322.3096008	438.195343	0.99917531	407.5306091	378.9197693	0.998838842	279.8114929	318.9673462	0.999825835	490.2738647	100.9866486	0.999115407	539.2578735	3.911468506	0.978497386	442.0699158	567.951355	0.996962786	489.8934326	539.4818726	0.999456704	440.078949	555.7178955	0.999024987	482.921051	527.4567871	0.997266531	274.5652161	605.3746338	0.998466015	251.5123596	562.140564	0.992805004	270.0172119	576.7585449	0.996263623	249.0938873	532.4524536	0.998452187	327.383
156	442.1714783	617.7556763	0.99916327	220.7633667	638.7939453	0.999455094	344.6436462	551.1131592	0.999633789	322.7850342	435.0555725	0.99938941	412.4746399	378.6375427	0.9990381	278.6972351	319.3760376	0.999887347	489.8093872	100.492897	0.999138355	533.5176392	3.911468506	0.988882959	439.8605347	566.5263062	0.997027338	490.3292542	539.0198364	0.999242783	430.5036926	555.506897	0.998757899	476.9669495	527.4567871	0.996243954	273.4310913	601.3182373	0.996663451	250.4288025	555.0842896	0.984925568	267.6295471	579.744751	0.996167123	249.3172302	534.8271484	0.997792721	328.986
157	444.8019409	614.34552	0.999380589	221.3122101	638.1577148	0.999251366	342.9072571	548.0336304	0.99980855	323.5278625	432.8823547	0.997884631	419.0724487	375.3753357	0.999723792	276.5975342	319.3760376	0.999862373	486.8309937	100.492897	0.999653637	530.390625	3.911468506	0.991787255	435.5899353	565.8106079	0.998275638	490.3292542	538.8361206	0.995265603	426.1753235	553.2259521	0.998468757	476.9669495	527.4567871	0.987547278	269.1932983	601.3182373	0.99837786	246.0821533	553.4937134	0.997105122	266.6074829	580.0971069	0.992811441	249.3504333	538.6422119	0.995304167	335.4
158	446.4153748	608.8305054	0.999428988	223.3084869	638.1126709	0.99934864	340.7906494	545.5888062	0.999890506	323.5753174	426.8920593	0.998164177	425.831665	375.3753357	0.999817371	274.7947388	318.9673462	0.999823093	485.3549194	100.492897	0.999649584	525.8064575	3.846110106	0.974498272	427.0323792	562.2420044	0.993422151	489.8934326	537.2987061	0.993449926	418.7093811	549.3754883	0.999770164	476.9669495	520.210144	0.889277399	267.7809753	601.3182373	0.998058677	245.1039581	553.3320923	0.997668207	266.6074829	581.5960083	0.994347572	250.4477997	542.0100708	0.996377468	336.201
159	446.4265442	602.0383301	0.998541117	224.1728821	637.4352417	0.999629498	337.6929016	543.2689209	0.999760032	325.3676147	425.9385986	0.999349833	433.5667114	375.3753357	0.999810219	272.1884766	319.0460815	0.999772429	484.2319641	100.5144196	0.99939549	520.3922729	3.614440918	0.978306174	415.7344971	560.6559448	0.997364044	489.1788025	534.1530762	0.998116553	413.9952087	548.5784302	0.999231935	476.9669495	517.0037231	0.996652484	267.7796021	601.590271	0.996687651	245.0118713	553.3320923	0.996286571	266.1701965	583.6324463	0.99360913	250.6192474	544.8318481	0.99810946	347.425
160	446.4265442	596.8343506	0.999290228	225.1082153	637.4352417	0.999621212	334.3857422	540.4832764	0.998745024	325.3676147	424.1842346	0.999795914	448.2709351	378.3326721	0.999258757	270.620697	319.0460815	0.999821782	482.0548096	104.8079147	0.999170899	514.5461426	3.846110106	0.975291014	406.1545105	554.411499	0.998522162	480.970459	531.4239502	0.998397946	403.8931885	544.3515625	0.999639571	476.9669495	513.671936	0.998424053	264.9259644	604.6980591	0.996910632	244.4606171	553.4937134	0.995006204	265.6054077	584.2190552	0.99637115	250.4477997	547.3259277	0.998496115	366.665
161	446.4732666	592.6521606	0.999211073	225.40979	637.4352417	0.999647975	330.8518066	538.5178833	0.998807907	325.3676147	424.1177368	0.999828219	464.8660889	378.3326721	0.99777329	268.3747253	319.0460815	0.999889672	481.8560181	107.9725189	0.998601556	510.1237793	3.846110106	0.988267899	398.4313049	548.5770264	0.996855676	471.5607605	528.2540283	0.987741947	403.542	539.024	0.999	470.9240723	510.0322266	0.997317076	264.0726929	604.8642578	0.997564435	244.0908966	553.5516357	0.994215012	265.6054077	584.8358765	0.9967767	250.4477997	547.3538818	0.99821794	381.095
162	446.4153748	588.3795776	0.997749865	226.0155945	638.5429077	0.999817371	328.9536438	536.236084	0.999231994	324.8354187	423.9779968	0.999747574	479.0921631	378.3326721	0.993137836	266.1776123	318.8331604	0.999834418	481.3344421	111.2131119	0.997725725	510.0312195	5.279149055	0.995355546	390.1171875	545.6074829	0.996618152	456.1521301	527.3585815	0.97846818	395.525	530.206	0.999	458.4352112	507.7555542	0.995517612	263.6313171	605.119873	0.997566402	242.6185303	553.8381348	0.993486404	265.3431702	584.8358765	0.998278618	249.6921844	548.0981445	0.997425795	401.137
163	445.4093933	585.1488647	0.998585284	226.0155945	639.2158813	0.999858379	327.4511108	535.1898193	0.999449909	323.2993469	423.1236267	0.999586821	484.5978394	378.3326721	0.998032331	263.5520935	318.8331604	0.999718547	480.9828796	112.704689	0.997769237	509.7686462	6.281014919	0.997273445	382.6069641	544.0177612	0.983322978	442.1333618	522.583374	0.32322976	391.517	526.999	0.999	441.6146545	504.8656921	0.965314388	263.3338318	605.119873	0.997762322	240.5152893	553.8381348	0.985322356	265.0358887	584.8358765	0.998816967	249.2350159	548.2718506	0.997421861	405.145
164	445.2743225	582.9540405	0.998700261	226.0737762	639.932251	0.999860525	323.5365601	533.9833374	0.99973464	320.3485107	421.1873169	0.999449968	486.1533203	378.3326721	0.997975707	258.8499756	317.2072144	0.999857426	479.6327515	113.7725525	0.995346546	508.8732605	7.896669388	0.998051167	375.9298096	542.3287964	0.95157361	419.012085	522.583374	0.159754008	381.095	518.181	0.999	419.2306824	504.0220947	0.774699688	261.5175476	604.8642578	0.997880518	238.4361572	553.5811157	0.963970184	263.850769	584.8358765	0.999200463	247.6493988	548.961853	0.997509181	416.368
165	444.9376221	579.4686279	0.998639584	226.0155945	640.0773315	0.99981904	319.7392883	533.2333374	0.99940294	316.7765808	419.2544861	0.999343455	489.3346252	378.8865051	0.998121023	255.8204346	315.7080383	0.999722004	479.1736755	117.5042725	0.994136691	507.3570557	10.16112804	0.998081446	372.9310913	539.3458252	0.960862756	417.7687073	523.3291016	0.147926688	378.69	513.371	0.999	416.4768066	499.8613892	0.805954337	260.4300842	604.7022095	0.998466849	237.2910461	553.5811157	0.966622055	261.964325	584.6246948	0.998787403	244.1560211	549.1342773	0.996411324	425.989
166	444.0989075	576.947998	0.998566866	225.8166046	640.6936035	0.999869585	316.2200623	532.1315918	0.999647737	313.7269592	419.1647034	0.998248458	490.9188538	382.1495972	0.999121428	251.1885834	314.4353638	0.999775469	479.156311	120.8058167	0.986719429	507.2520752	11.86636353	0.998460412	368.702301	537.6984253	0.980013549	406.4932251	525.1657715	0.14862138	373.88	509.362	0.999	410.1601257	499.5182495	0.921499014	259.9530334	604.6116333	0.997670174	235.8855438	553.1702271	0.961188495	260.5393066	583.9011841	0.998910308	242.3135834	549.1342773	0.995696843	424.385
167	443.9770203	576.947998	0.998700023	225.7551117	640.696228	0.999880016	314.4873352	532.1315918	0.999609232	310.7397461	419.1647034	0.99815774	493.0243225	384.059967	0.999168694	247.1202393	313.1774597	0.999225438	478.9689331	125.870163	0.978133798	503.9291077	15.25963211	0.999081612	364.9819641	533.0507202	0.989818096	402.8754883	523.3291016	0.390162885	364.26	506.156	0.999	408.9129639	498.4028625	0.916979074	259.473053	604.3737183	0.997896791	235.2353058	552.9979248	0.974016666	260.4559631	583.4154053	0.999037087	241.672287	549.1342773	0.996846974	426.79
168	443.8067322	576.947998	0.998853922	225.2941437	640.696228	0.999866605	313.2774048	532.1315918	0.999662757	310.0119019	419.1647034	0.998776972	493.5822449	384.9321594	0.998853087	244.8765106	311.2410889	0.994001508	477.8647766	126.8425598	0.946748912	500.9897461	19.22565269	0.999703407	359.5829468	522.7294312	0.799258351	398.4096375	524.0578003	0.518795192	354.64	500.544	0.999	408.9129639	498.4028625	0.837395132	258.7799072	603.7228394	0.998084664	234.2306519	551.9245605	0.977856994	259.7165527	583.2508545	0.998814344	240.7349548	548.1704102	0.99713558	425.187
169	441.285614	580.0020752	0.998688459	223.7668457	640.6936035	0.999794066	312.9949646	533.5567627	0.999436617	310.0119019	420.2944031	0.999364495	494.9700317	387.9219666	0.999201715	244.6047363	311.2410889	0.990936875	477.8647766	132.4971466	0.976900458	497.9386597	20.32016754	0.999760866	358.1023254	518.0319824	0.946896255	398.4096375	523.824707	0.824419737	357.045	497.337	0.999	410.1429443	499.5535889	0.826344967	256.7289124	603.682373	0.996167779	231.9575958	551.6378784	0.989418864	258.6618652	582.833374	0.998593628	239.6199646	547.6812134	0.997580171	429.997
170	439.5247803	580.4188843	0.999182105	222.55159	639.2371216	0.999709308	312.959137	533.6760864	0.99921298	310.0119019	420.8150024	0.999332905	500.3726501	395.236969	0.999053478	244.5466766	311.2410889	0.990770102	477.8647766	136.2662659	0.964093447	494.4377441	22.34285355	0.999510705	357.4708252	512.8233643	0.966820598	398.4096375	524.0578003	0.933661461	352.235	490.924	0.999	410.1601257	499.5535889	0.966701627	254.1849823	603.3983154	0.996350884	231.3026276	550.8101807	0.991923928	256.9992065	582.6818848	0.998205066	239.617157	546.4180298	0.996472239	432.402
171	438.6057129	582.7044678	0.999714673	220.0319977	638.1114502	0.999301791	312.9420471	536.1679077	0.99922967	311.7007751	422.1061096	0.999201596	503.3797302	397.8305054	0.999209106	244.6047363	310.7254639	0.997227609	477.8647766	139.81633	0.927505016	492.6141968	22.58005905	0.99808073	357.4708252	512.8233643	0.9514696	402.3834229	524.0578003	0.912400305	357.847	484.51	0.999	418.7492065	500.2038574	0.984934688	252.2012482	601.3546143	0.998384178	228.9225464	548.4564209	0.996890664	256.151886	582.5117188	0.996411264	238.7458038	546.0822144	0.995837569	438.014
172	438.4604187	585.5159302	0.99961549	215.0162659	635.0298462	0.999220312	312.9420471	539.3700562	0.999017715	314.7639771	424.0797729	0.996274948	506.416687	401.0357361	0.998755097	244.6047363	310.28125	0.999371529	477.8647766	141.9789276	0.99316752	490.1939392	25.10823822	0.983091712	358.1023254	512.8233643	0.710395157	409.706604	526.7989502	0.905133605	365.863	480.502	0.999	421.5050659	505.7042542	0.994927645	247.3979797	596.6968994	0.999260306	228.1086273	543.4876099	0.997706473	253.2836761	582.4769897	0.988887966	238.7245941	539.3219604	0.991904259	442.824
173	433.8343811	595.1378174	0.999743581	208.9406891	631.4249878	0.999753237	312.959137	541.4569092	0.999073744	318.0975952	427.8314514	0.990168571	511.3037415	407.8847046	0.998521924	255.2012634	305.6187439	0.999207079	472.0567322	142.9263153	0.992980361	466.4519653	26.10610199	0.999571383	368.394928	531.9622803	0.947529316	419.4893494	533.9758301	0.965934873	372.277	476.494	0.999	426.9491577	517.1030884	0.991448879	241.0018311	592.9021606	0.999619722	228.1086273	539.0811157	0.996955752	249.257431	582.4769897	0.970462143	236.6860046	533.9090576	0.993515253	466.072
174	429.1384277	605.9527588	0.999287009	202.2649841	628.6364746	0.999774575	313.7582703	546.526001	0.999791026	323.7597656	437.1501465	0.99905169	515.0814819	409.8357544	0.999745011	263.7528381	305.6187439	0.999457836	468.7185669	144.3070526	0.999501824	453.8153992	26.78235435	0.99957484	371.6613159	538.0670166	0.980779231	422.3171997	545.237915	0.927350044	375.483	476.494	0.999	431.9907837	524.7855225	0.995016992	238.6979065	588.6785889	0.998684764	228.1086273	533.8275146	0.999522805	246.0819702	582.5117188	0.992893815	236.6860046	528.8600464	0.996395946	471.319397
175	422.0963135	618.6552734	0.999678433	194.6029053	624.8561401	0.999926209	314.871521	553.1553345	0.999200106	329.4782104	446.8960266	0.99787271	518.6307983	410.5082703	0.999913812	272.1541443	305.6187439	0.9992854	468.3877869	144.3070526	0.999797344	446.8476257	29.37372398	0.997358561	378.2767639	547.5444336	0.994229078	433.2228699	557.0300293	0.995708227	380.293	483.709	0.999	438.7602234	536.963562	0.997969031	238.6979065	587.5715332	0.997092843	229.3042145	527.8946533	0.999825537	242.829483	584.7804565	0.997050405	236.6860046	522.1166382	0.994545698	474.0438843
176	415.5667419	631.845459	0.999503314	187.6040192	621.0304565	0.998479247	315.3324585	556.3244629	0.99904573	335.4044495	454.8748169	0.99941361	522.041626	411.9370728	0.999797285	276.7852783	307.7063904	0.999290287	467.4971313	150.6323547	0.999747634	440.5093689	31.04917908	0.998582959	378.2767639	558.3511963	0.997280717	433.2228699	564.2001343	0.998515129	385.103	495.734	0.999	438.7602234	544.7842407	0.997745991	238.6979065	583.8508301	0.99754256	231.2121735	525.4198608	0.999643326	242.0770721	584.7804565	0.998785794	236.9338226	522.1166382	0.996750712	476.545105
177	409.0524597	642.0325928	0.999555171	183.267334	617.1470337	0.999687791	316.4072266	561.3602295	0.999623895	340.0050049	463.1681519	0.999569058	523.2304077	413.8855591	0.999668419	279.7460632	307.8872986	0.999528766	467.2038269	155.3735046	0.999282598	437.5941467	33.74705887	0.999423265	378.2767639	570.9008179	0.998038888	433.2228699	572.4659424	0.999137044	388.31	511.767	0.999	438.7602234	555.3278198	0.998073637	238.3883057	583.77771	0.994727731	231.8478851	523.572876	0.999337137	242.0611115	584.7804565	0.99832195	239.5374756	522.1166382	0.996191621	478.0211792
178	404.3972473	651.9257202	0.999626994	179.6491852	614.6985474	0.999933958	316.4072266	568.250061	0.999627113	340.6401978	471.438385	0.999835789	526.9699097	417.9892273	0.99952656	283.1211548	308.3894653	0.999897361	467.2038269	158.8480377	0.999188185	436.7871399	34.46472168	0.999637961	366.7672119	576.6548462	0.994285703	427.0405579	581.0856934	0.996238112	389.112	526.999	0.999	435.6965332	562.3738403	0.992431879	238.3883057	571.2280884	0.99725306	231.8478851	523.116394	0.999288976	241.7040253	568.3324585	0.996093094	239.7749939	522.0418091	0.997728229	497.1772461
179	398.5093994	657.0368652	0.999370933	176.2428894	611.2253418	0.999875486	316.4072266	572.4584351	0.999368966	341.233551	475.7118225	0.999347448	527.8704224	419.1796265	0.999619663	286.5284424	308.3894653	0.999883533	467.2038269	158.9228058	0.999254107	436.7871399	36.04618454	0.999633074	366.7672119	582.2203979	0.995761931	427.0405579	585.6992798	0.995888472	390.715	542.231	0.999	434.778656	568.3397827	0.983860254	238.8974609	566.0072632	0.998349547	231.8478851	521.1149292	0.99928081	241.7040253	564.6437378	0.997011423	241.0209656	522.0418091	0.997110605	499.8983154
180	394.6008911	659.940979	0.999592423	173.6020813	609.2349243	0.999774575	316.4072266	573.7965698	0.999271035	341.7357483	481.8204651	0.999571323	527.8704224	420.7151489	0.999737501	290.1434021	308.0519104	0.999911845	468.4546814	158.9228058	0.999419689	436.7871399	38.0177269	0.999439597	366.7672119	591.137207	0.969589233	427.0405579	591.5327759	0.995520949	389.112	550.247	0.999	431.5494995	573.5252686	0.977292418	238.6495514	565.4730835	0.998376727	231.8478851	520.2879028	0.999045849	241.7040253	563.0036621	0.993293762	241.9134979	521.5348511	0.995887637	502.2841797
181	391.5713501	663.4120483	0.999788105	172.8042755	607.8766479	0.99952358	316.4072266	574.7942505	0.998973489	342.0626526	485.9752197	0.999759912	527.8704224	420.7151489	0.999778926	294.2185364	308.0519104	0.999971509	471.3746033	158.9228058	0.9985165	437.0281677	38.0177269	0.999254584	371.5988159	601.3128662	0.960238814	427.453186	596.0987549	0.998060346	387.508	559.066	0.999	430.7632751	579.6578369	0.988625646	238.3883057	565.4730835	0.998203278	232.5652008	518.5213013	0.998837888	243.3265991	560.7174683	0.989130974	243.2854004	519.5180054	0.997703195	502.2841797
182	389.5402832	665.3508911	0.999655843	172.2795105	607.1826172	0.998770833	316.7286987	574.9865112	0.998811722	342.5491943	485.9752197	0.999675989	526.6131592	420.7151489	0.999691725	295.2758484	306.7897339	0.999959111	471.5596619	157.4494629	0.997066021	440.4928284	38.0177269	0.998940229	373.7068787	608.7194214	0.989373446	427.8766174	598.5927124	0.998779535	388.31	571.892	0.999	427.3939209	581.4711914	0.991468549	238.0918274	565.4730835	0.997403145	232.7494812	518.5213013	0.998128355	243.3265991	560.7174683	0.989454508	243.2894287	517.9507446	0.99785459	502.2841797
183	389.2604675	665.8618164	0.999727845	172.2795105	607.1826172	0.999071002	317.3653259	574.9865112	0.998658299	343.0915222	485.9752197	0.999624968	522.9816895	419.8207703	0.999215722	295.5682068	306.7897339	0.99995774	471.6488342	155.3112946	0.997717917	444.3568726	37.43689346	0.999104559	377.3843384	613.1858521	0.996038198	428.8406982	599.0252075	0.997578323	389.112	579.909	0.999	423.3486938	582.1828003	0.979712129	237.6732635	565.8930664	0.99638617	232.87146	518.5213013	0.99786067	243.3265991	560.7174683	0.983462751	243.5691833	517.882019	0.995979726	500.8421631
184	389.0089722	666.52771	0.999790192	172.2795105	607.1826172	0.999146342	318.164093	574.9865112	0.998703778	344.0111084	484.415802	0.999480247	519.1304321	418.2684326	0.999534369	295.6483154	306.7897339	0.999936402	473.1907043	153.9204254	0.997076511	451.5259399	32.79107285	0.999604225	381.763092	617.0264893	0.997664809	430.6777344	599.0252075	0.997621536	385.905	587.926	0.999	421.8589783	584.0602417	0.978247821	236.5870667	569.3386841	0.994074464	232.9052124	518.9365845	0.998301506	243.1196289	562.3411865	0.978273153	243.6285248	517.882019	0.99486196	499.2688599
185	389.0089722	667.3084106	0.999825239	172.5825348	608.4768066	0.999415636	319.0317078	574.9865112	0.99858582	345.3507385	483.1238098	0.998779595	517.6245117	416.8234558	0.99913013	296.7977905	309.9732361	0.999934077	473.9935303	151.1999054	0.998119235	458.1051025	27.85954857	0.99535954	381.8288574	620.1045532	0.996813595	431.1689148	599.0252075	0.997972131	383.5	595.141	0.999	421.8589783	584.2479248	0.947480679	234.1682739	572.7872925	0.996555448	232.87146	519.6903076	0.998048484	242.9541626	563.6160278	0.981018186	243.6285248	517.882019	0.992353976	496.6315918
186	389.0089722	668.5010986	0.999851704	174.0016022	610.0010986	0.999596775	319.8426819	574.9865112	0.998761892	346.7448425	482.9552307	0.998491347	513.9872437	416.0424805	0.998398781	297.0464478	314.6620483	0.999803662	473.9935303	147.7400513	0.998617411	467.7960815	23.87887573	0.999797463	383.5101624	620.8391724	0.996502042	431.1689148	599.3737793	0.99847877	382.698	595.943	0.999	421.8589783	586.9140625	0.887923479	232.8238373	573.109314	0.998618603	232.87146	521.637146	0.998111248	242.9541626	564.463562	0.989283979	243.6285248	517.9121094	0.981408596	494.0550537
187	390.9283752	670.6374512	0.999846578	174.0487976	612.7752686	0.999719262	321.0168762	575.9595947	0.999170542	347.5755615	482.9552307	0.998534322	510.0799866	412.9649963	0.999292493	297.1749878	319.8419189	0.999675155	473.9935303	144.6465912	0.99827528	475.233429	18.29001999	0.999671221	383.9291077	624.8182983	0.998327851	431.1689148	600.5739136	0.998476624	382.698	596.744	0.999	422.2732849	589.2206421	0.943136632	232.6203461	576.59729	0.999437332	231.7687988	526.880249	0.997947335	242.9541626	566.065918	0.986819267	243.5702515	518.5377197	0.975762725	493.1014404
188	392.3717651	671.906189	0.99981904	174.9091034	615.3117676	0.999684215	321.4219055	577.5579834	0.999630094	348.5673218	482.9552307	0.999108374	507.0363464	411.1280518	0.999090314	297.1749878	325.9657898	0.999905348	472.8457031	138.1118622	0.998331428	483.6541443	15.18173218	0.999679744	385.630127	628.7553101	0.996992946	430.7208557	602.6461792	0.998604774	382.698	603.158	0.999	422.3720703	590.4689941	0.974651098	232.1728058	580.5942383	0.998883128	230.2567749	532.5817261	0.998201966	243.6578979	567.4406128	0.989967108	242.8237	522.128418	0.970003486	492.0326843
189	392.5556946	673.3213501	0.999721527	176.0888977	618.6723022	0.999244094	321.4320374	579.6237793	0.999816537	349.7124634	485.7695313	0.999420404	504.0594788	409.552002	0.999369264	297.4631958	331.4450378	0.999355793	472.5952454	135.9216461	0.997600973	491.0584717	11.78210545	0.99717617	385.9628601	632.1044922	0.995658159	430.7208557	605.3347778	0.997230768	381.897	611.174	0.999	422.6114502	592.1898804	0.986006498	231.0580597	582.4790649	0.998454452	230.0518799	537.2277832	0.998314142	243.6578979	567.9577637	0.993680835	242.3093872	525.2102051	0.969378293	490.537323
190	392.9081726	674.3609619	0.999727368	176.0888977	620.6069946	0.999486268	321.4677124	581.7674561	0.999869049	350.9358215	488.3903503	0.999181032	501.8177185	408.3422546	0.999064922	298.8458252	337.6079102	0.999677539	469.6715698	132.338501	0.999304116	495.3986206	7.372029781	0.997917295	388.4561462	632.4250488	0.997215509	430.7208557	607.0776367	0.995706201	379.492	615.984	0.999	422.6211243	593.5638428	0.989000261	229.6917114	585.1134644	0.998045325	229.4881592	541.3061523	0.99812305	243.6578979	570.0435791	0.992184639	241.7718964	527.6096802	0.982169449	490.381012
191	393.3729248	674.9637451	0.999661684	176.0888977	622.2733154	0.999291599	321.5673523	583.8621826	0.999837995	351.5767212	490.0305786	0.998744845	498.3575439	404.1031799	0.999117374	304.4710693	346.7737732	0.998714507	468.515564	128.8796387	0.999609113	498.7953796	5.608968258	0.998852849	391.8461914	635.4272461	0.998763442	431.8130798	607.0776367	0.997879267	382.2892456	620.5800781	0.996550679	425.4228821	593.5638428	0.990069628	227.0090637	589.1703491	0.999444723	228.339035	544.7689819	0.998708129	243.0374146	570.0435791	0.995340705	240.6234131	527.6096802	0.981464624	489.9567261
192	393.5588379	675.7674561	0.999633312	175.1781311	623.6981201	0.999601722	321.6352234	585.6676636	0.999723673	352.9723206	493.4976501	0.998937845	497.0984192	403.062561	0.999207854	309.6673889	354.9679565	0.999396086	468.515564	125.4489059	0.999730766	500.7025452	5.583707333	0.998895288	392.5650024	637.8432007	0.997955799	432.1941223	607.0776367	0.99920553	385.3961792	620.5800781	0.99808526	429.0333252	593.5638428	0.990900993	226.1228027	592.9573364	0.999599457	228.339035	547.848877	0.998274207	242.8717804	570.0435791	0.997024119	239.8114471	527.6096802	0.958389521	489.9567261
193	393.8137512	677.4364014	0.999642968	174.6299896	624.5505981	0.999703407	321.6352234	586.567627	0.999612808	353.3013306	495.8331909	0.998898387	496.409729	402.6962585	0.999137759	315.9007263	363.8311768	0.999242902	468.515564	121.6448212	0.999719799	504.1329041	5.583707333	0.998641372	392.6993408	641.0219727	0.998984456	434.3883972	606.5957642	0.997844696	390.1916199	622.3984985	0.998141289	439.4233704	586.6000366	0.99003458	224.1803741	596.2658081	0.999394536	228.339035	550.9505615	0.997080028	242.8261261	568.5094604	0.997965097	237.928299	512.4835205	0.989355206	489.9567261
194	393.9646912	678.734375	0.99963665	174.6299896	625.6634521	0.999718368	321.5673523	588.0928345	0.999492347	356.9518433	502.0494995	0.999135971	495.5750122	402.2192383	0.998955727	324.1685791	375.778595	0.998950958	469.9257813	117.9029922	0.999675632	506.0687866	5.608968258	0.998054862	393.1702576	642.6420288	0.998990357	434.8639526	606.5957642	0.997514129	393.4391174	622.3984985	0.997300744	439.4233704	584.7141724	0.996669888	222.4437256	599.3359985	0.997481585	228.1604767	552.5467529	0.997169852	242.6484528	565.0683594	0.99915278	237.3408966	511.0645752	0.997645736	489.7028503
195	394.2654419	680.3312378	0.999374747	174.6299896	626.9518433	0.999777436	320.5855103	588.4018555	0.999372959	360.7084045	502.5108948	0.998287141	495.5360107	401.4031982	0.998350501	327.7327271	381.9081421	0.999071002	470.2874451	117.0325775	0.999762356	509.6691284	5.851272106	0.99767065	393.8901978	645.7006226	0.998894691	434.8639526	606.5957642	0.996931553	394.8694458	622.3984985	0.993895769	439.4233704	584.7141724	0.994772971	221.5588531	599.3359985	0.991660595	227.8378143	552.5467529	0.996777356	242.4170227	565.0683594	0.998987377	235.833725	511.0645752	0.99550879	490.1068115
196	394.5939026	680.9525146	0.998904228	174.7006378	627.0696411	0.99988395	320.1401367	588.4769287	0.999347091	364.6272888	502.6650391	0.996891499	494.5842285	399.3521118	0.994485021	330.3472595	391.2480164	0.999067664	471.2343445	114.046196	0.999802589	513.3311157	7.968268871	0.999236822	394.359436	647.4847412	0.998383343	434.4560852	608.4887695	0.997019768	395.0934753	625.3695679	0.996269107	438.8857422	584.7141724	0.9915241	221.3930817	599.3359985	0.994956493	227.0035858	552.5467529	0.992925286	240.7332153	565.0683594	0.99918896	234.112854	511.0645752	0.995800018	490.1865234
197	395.435791	681.0966797	0.998611689	174.8184052	627.0696411	0.999885976	320.0662537	588.4919434	0.999452233	367.464325	504.495575	0.998864114	493.8319092	398.7564087	0.995343328	330.3725281	394.3381348	0.998518825	471.2343445	113.8283691	0.999779224	515.4210815	9.116969109	0.999206722	395.5335999	647.6775513	0.998157263	434.4560852	610.3110962	0.997476339	395.7483521	628.4899292	0.997063398	437.8074036	587.1416016	0.993120253	221.3930817	598.1986084	0.986836553	226.775238	551.4925537	0.973152757	240.7332153	564.9882813	0.998114824	232.3683929	511.0645752	0.997724295	490.1865234
198	395.4838257	681.9689331	0.998870015	175.2943115	627.0696411	0.999858141	319.644928	588.4919434	0.999452353	370.7694702	504.8089294	0.998399436	493.4225464	398.1982117	0.9939031	333.4261475	402.6561584	0.995308459	471.2343445	113.3159409	0.999673605	516.3021851	11.58668423	0.999174476	395.5774841	647.9140015	0.998366714	435.0180969	612.611145	0.998532236	396.8403625	632.1357422	0.996493518	434.9972534	590.6695557	0.992187023	221.3930817	597.8113403	0.983598113	226.2212372	550.8737793	0.962878406	240.7332153	564.9882813	0.997081637	229.9908447	510.9800415	0.99765861	490.6065979
199	396.3929138	686.003479	0.999309897	175.4464417	626.9658203	0.999888062	319.644928	588.4919434	0.999341607	375.871521	507.0328064	0.998773575	492.8416443	397.7110901	0.99353838	336.456665	407.0714417	0.999220014	470.8682556	113.3159409	0.999640644	517.3442383	13.28402328	0.999419451	399.6076355	649.8446655	0.998837471	435.1465759	615.3989258	0.998676121	397.6082153	635.7333374	0.995758891	433.1741943	594.9259033	0.993780494	222.5112305	597.7716064	0.994466901	225.428894	544.4505005	0.93036288	241.4828491	564.3793335	0.998828888	229.6365662	508.3417969	0.998639584	491.506897
200	396.3929138	686.4434204	0.999399424	175.5172882	624.8323364	0.999865651	319.644928	588.4769287	0.999328077	379.7977905	508.3470459	0.99889648	492.8416443	397.0167236	0.996974289	339.2467957	407.2714233	0.999346018	470.5474548	113.8283691	0.999658823	517.7215576	14.15948105	0.999569178	401.2519531	651.6861572	0.999077439	437.236145	617.064209	0.99804914	399.0273438	637.3299561	0.997834623	433.0337219	594.9259033	0.995714903	223.8845673	595.213562	0.998502612	222.0021362	534.9375	0.967574596	242.8762512	560.7174072	0.998681188	229.5672302	507.0874329	0.99837923	492.5544739
201	396.3929138	686.6920166	0.999426484	175.781189	622.0487061	0.999505162	320.7765503	587.9421387	0.999530613	383.1491394	508.3470459	0.998618126	492.8416443	397.0167236	0.998744726	340.2662048	407.2714233	0.999287605	468.561554	114.8697357	0.999868512	520.7982178	17.28731155	0.999574661	401.2519531	653.1431885	0.998858154	439.2533569	617.064209	0.9975425	399.0273438	638.4978027	0.997974038	432.7757263	594.9259033	0.996616244	225.8391724	592.6715088	0.999403	220.074234	531.9498901	0.992696285	243.5939636	559.7628784	0.997182071	227.8422394	506.0453796	0.996796608	492.8494263
202	395.8317566	687.0103149	0.999398708	175.9768677	620.593689	0.999523938	321.7156677	587.4943848	0.999632001	383.2263794	508.3470459	0.999251842	492.9205017	397.0167236	0.999365628	340.7457581	407.2714233	0.999523938	467.2041626	118.6291428	0.99958694	521.9520264	21.22810364	0.999625444	401.2519531	653.265686	0.999075234	440.1979065	617.064209	0.996991277	399.0273438	638.7125854	0.997814298	432.7757263	594.468811	0.996044576	230.337616	589.6555786	0.99854362	218.4321136	528.0948486	0.993562698	245.2902832	554.6658325	0.996610701	226.3397369	504.3258667	0.997602105	494.0775757
203	395.4542236	687.7858276	0.999633849	176.5982819	617.170166	0.999688625	323.0994873	587.4943848	0.999691248	385.6907654	507.4726257	0.998613238	495.582489	397.3682251	0.999420524	340.7457581	404.1231384	0.999755085	467.2041626	121.2860413	0.99875778	523.151123	24.92483521	0.999514997	400.980896	653.7674561	0.99909389	442.0354614	616.262146	0.997670829	398.6045532	638.9248047	0.997631907	433.1741943	594.468811	0.994403243	231.3930359	583.3950195	0.998811603	217.3286133	523.4549561	0.995904505	246.5180817	551.0204468	0.996648788	226.3397369	503.0423584	0.998615682	494.9577942
204	394.4242554	688.2445068	0.999583006	176.7921143	613.8613281	0.999889076	324.1450195	587.4943848	0.999622583	386.1090698	507.0622253	0.999148965	498.0381775	400.2541504	0.999645472	340.7457581	401.4321899	0.999817848	467.1348877	123.7092056	0.999094665	523.6011963	28.34353447	0.997061253	400.980896	654.2075806	0.99925518	443.5429382	615.5135498	0.998480737	398.6045532	639.4974365	0.997133255	433.30896	594.468811	0.995351434	235.3693848	580.8605347	0.998170257	216.6611786	521.0305176	0.998617291	248.2049866	548.4563599	0.979813576	226.3397369	502.2285156	0.998930633	495.3296509
205	394.4242554	688.604187	0.999709964	177.2085571	611.2612305	0.999874294	325.0097656	587.4945679	0.999609351	386.1090698	505.6558838	0.999687433	501.4408875	402.3733215	0.999684751	339.6566467	399.8266296	0.999877751	466.8125	127.096611	0.999171972	525.8483887	34.02030563	0.999109566	400.980896	654.7828369	0.99941057	444.7059631	615.5135498	0.998808086	398.6045532	639.4974365	0.996558785	434.0983887	595.067688	0.994979858	239.0521851	577.6344604	0.999044538	216.6611786	517.7341919	0.998048186	248.6343994	548.1662598	0.991947114	226.8634949	498.7780457	0.998811245	496.5070801
206	394.4242554	689.3618774	0.999644995	178.4993896	607.9091187	0.999670625	327.4852295	587.4945679	0.999146283	386.1090698	505.5684814	0.999881029	501.4408875	402.3733215	0.999564886	332.8486328	396.7391052	0.999838591	466.8125	133.8119354	0.999219179	530.1181641	37.78290558	0.99975127	401.3015137	655.4064331	0.99959898	447.9306946	615.3961792	0.998322964	399.363678	639.4974365	0.995321691	435.2607117	596.9276733	0.99522543	245.9218597	573.7952271	0.994005203	216.6611786	514.2971191	0.997052312	250.8643799	544.4459229	0.992723346	228.5682678	495.8011169	0.998387635	496.5070801
207	394.4539795	691.5257568	0.999541938	180.102829	606.3668823	0.999496698	329.606842	587.4945679	0.997644365	385.3408508	505.2231445	0.999853134	501.4408875	402.3733215	0.999257028	325.7098389	392.4443665	0.999838233	459.5870056	138.4083862	0.998238444	531.5022583	44.06103516	0.999594092	403.8822021	655.4064331	0.999510646	451.2830505	615.3949585	0.997782469	402.4007263	638.4005127	0.992297471	437.8592224	597.3245239	0.994735062	250.5881195	572.4394531	0.961722493	220.9843597	512.244751	0.994482756	254.6078949	543.0769653	0.994967461	231.9196014	494.5305176	0.997039676	496.5070801
208	394.7648621	691.7907104	0.999575794	182.2751007	606.3668823	0.999422908	333.7205811	587.4945679	0.998826265	385.3408508	503.7194824	0.999765396	502.2255554	399.7181702	0.999507606	313.5643311	386.8966064	0.999431908	455.3644104	144.3131104	0.999203682	534.0039063	49.09551239	0.999773502	407.0350647	655.4064331	0.999156356	452.2662964	614.7567139	0.997943282	405.5973816	636.9882813	0.996525109	441.992157	597.3245239	0.997391701	253.9102936	572.4394531	0.982839942	223.6432037	512.244751	0.993892133	255.5544891	543.0769653	0.99712944	235.2058563	494.5305176	0.997012794	495.8764343
209	397.6837769	691.7907104	0.999762297	184.6956787	606.3668823	0.999313533	337.9329529	587.3574219	0.999434948	385.3408508	503.7194824	0.999428749	502.2255554	397.8346252	0.999602795	299.6429138	384.5435791	0.999609351	453.3001404	147.9540863	0.99985981	538.8186035	57.90107346	0.99895829	411.7885132	655.2155151	0.997299075	454.4450378	613.4759521	0.997739077	411.0982056	635.0852051	0.989154339	447.0749817	597.3245239	0.998516321	254.1072388	572.4394531	0.989423037	226.0631561	512.244751	0.99767065	259.598938	542.7207642	0.999012709	236.9981842	494.5305176	0.99746716	495.6295776
210	402.0893555	691.7907104	0.999838114	188.5945892	607.1018066	0.999366999	342.6421204	587.3574219	0.999418855	385.3408508	503.7194824	0.999382019	502.2255554	396.2972412	0.999483943	283.7859802	378.8933105	0.999479294	450.6144104	152.5934753	0.999439478	542.3648071	68.39030457	0.999586225	422.9631958	651.1578369	0.994127154	455.4501648	611.3287964	0.996343255	423.3092346	632.2512207	0.992168307	453.2277527	594.8980713	0.998339236	254.1072388	574.4047241	0.998266697	230.2961426	518.62323	0.998547554	266.0681152	542.7207642	0.996844769	238.1478577	503.5897827	0.99573046	495.3721313
211	407.1581421	690.0056763	0.99958396	191.4605408	609.107666	0.999481678	346.3043213	587.6566772	0.998852253	385.3408508	506.6586914	0.999255061	506.9922485	395.6318359	0.998494983	269.7723999	378.758728	0.999275327	447.6791687	158.4029083	0.999218881	547.4522705	78.18767548	0.999700904	430.4224243	641.9098511	0.996361971	471.3403931	591.6901245	0.99265635	440.8520203	623.9259033	0.993840396	474.9083557	581.0535278	0.99812758	254.1072388	575.3609009	0.998705149	233.088974	520.6646729	0.997569859	272.3922729	543.0769653	0.995402575	238.2036591	508.4247742	0.99772644	493.3241577
212	412.7874756	685.3590698	0.998001456	193.216095	610.6966553	0.999830782	348.4981079	587.6872559	0.998841822	385.1304932	507.1795349	0.999214828	509.7871704	391.8580627	0.990908742	258.9727173	375.7485657	0.997623742	447.6791687	163.2933197	0.999331892	550.2888184	90.78723145	0.999550045	435.6080933	636.5065918	0.99636972	474.1097107	586.0865479	0.994704843	431.6	625.604	0.999	458.857	593.538	0.999	253.4623871	576.8392334	0.998089552	233.088974	523.9979858	0.99768579	272.3922729	545.5127563	0.973054111	238.2036591	509.6262817	0.998335123	491.1340027
213	417.0794983	681.6300659	0.999456167	196.5293427	614.3337402	0.999860406	349.4351807	587.7858887	0.998611927	382.4111633	507.2105408	0.999088287	509.7871704	384.5296936	0.974775791	253.3474884	368.053772	0.999246359	447.6791687	166.1532745	0.998095036	554.3738403	99.39199066	0.999762297	438.4813232	634.3165283	0.992752433	476.3709717	579.6700439	0.997961283	438.014	617.588	0.999	465.27	586.323	0.999	253.3781891	582.6408691	0.99590987	233.088974	527.7070923	0.996284008	272.3922729	547.9086304	0.906739593	238.1478577	514.132019	0.99843657	491.1340027
214	422.3084106	677.2927246	0.999708891	199.2782898	621.4356079	0.999325693	349.9567566	588.6531982	0.998617291	377.6506958	508.3756714	0.998618245	509.7871704	382.5379333	0.988384724	248.5736542	364.2694702	0.999738395	448.7587585	168.7600555	0.995228112	556.7352905	111.105896	0.999265671	438.9439087	629.6645508	0.998066068	477.3117065	572.6407471	0.997100115	442.022	609.571	0.999	471.684	575.901	0.999	250.9819489	588.3115845	0.996337771	232.7016602	532.9876709	0.997220337	270.0557251	558.2180786	0.778686523	237.1802368	519.9067383	0.998360455	484.2044373
215	428.339386	672.1802979	0.998780251	201.0054626	627.7086182	0.999818325	349.9567566	589.3554688	0.999078572	371.9367371	511.5892334	0.99949491	509.0925598	376.4165344	0.993413985	242.5366669	360.7076721	0.999753535	450.0704651	170.7522278	0.989876807	559.3961182	118.9320602	0.999662161	438.9439087	622.8001709	0.998300552	477.5570984	568.4406738	0.998633146	443.625	606.364	0.999	474.89	567.082	0.999	248.4365234	591.2016602	0.997865438	230.4754944	537.3254395	0.988538504	264.7754517	573.8995972	0.900640249	237.1479492	523.5771484	0.998572469	482.1841431
216	430.0243835	668.8076782	0.999391198	203.1453094	633.8791504	0.999262393	349.9567566	592.1951294	0.999310732	365.8496704	513.8370972	0.999120951	507.1116333	373.4352722	0.995609105	240.6486511	358.6894531	0.999773979	450.0978699	170.7522278	0.987696767	560.052002	121.9812775	0.999508023	438.9439087	619.5725098	0.996989012	477.8093262	565.114502	0.999286175	443.625	600.753	0.999	475.692	553.454	0.999	246.2507172	593.9085693	0.998374581	226.8421021	540.3865967	0.988623738	258.7486572	583.7937012	0.953329921	234.3696747	525.8956299	0.997488976	474.0904846
217	432.0634766	664.9476929	0.999632239	203.7809296	638.8922119	0.999538779	348.7532654	593.0748901	0.999550223	361.7502747	515.1951904	0.999620736	505.183075	372.5122375	0.994872332	240.5647278	355.5437317	0.999575794	452.1941223	170.7522278	0.993276238	560.052002	125.2185898	0.999680877	438.408844	613.6703491	0.999008775	478.5152283	561.6804199	0.998896599	443.625	594.339	0.999	477.295	548.644	0.999	244.405365	597.3984375	0.997218013	225.1187439	541.6871948	0.989099622	255.7239227	590.5402832	0.944660902	234.3696747	526.2460327	0.998868048	469.75177
218	434.6087646	663.2002563	0.999822736	205.5741882	643.3859253	0.999850988	348.1589966	593.97052	0.999494553	358.9568787	518.1187134	0.999630988	504.7447205	372.2445679	0.994666696	240.5647278	355.4206543	0.999618053	453.1762695	170.642334	0.996705651	560.052002	125.2185898	0.999693036	437.5080872	611.1630249	0.99952662	478.5152283	559.6898804	0.997654438	442.022	591.934	0.999	478.1351013	537.5076294	0.996361971	244.2861328	598.6712646	0.995571852	225.0222321	542.0598755	0.997066021	254.5630341	593.5053711	0.965364933	234.3696747	529.2201538	0.999433875	469.3012695
219	436.1429138	662.171936	0.99984318	205.5741882	645.9776611	0.999788404	346.7827454	594.7754517	0.999350011	355.8368835	518.1187134	0.999783158	504.6267395	372.2445679	0.996298015	240.5647278	355.3084412	0.999788284	453.9707642	169.0136566	0.996762097	559.1236572	125.2185898	0.999520659	436.4515991	608.1624146	0.999527991	478.5152283	557.3655396	0.997871459	438.014	591.133	0.999	476.5249634	536.1638794	0.998158276	244.2095337	604.1917725	0.997746646	224.6996002	542.0598755	0.996470034	252.620636	595.5736694	0.989513993	236.5035858	530.5043945	0.999742031	469.3012695
220	436.1429138	662.171936	0.999810338	205.5741882	648.3530884	0.999535799	345.5619812	595.3964844	0.999200225	353.2974548	518.1187134	0.999668598	504.3928528	372.2445679	0.996697187	241.956955	355.3084412	0.999900937	454.1085815	167.4481659	0.997253537	557.6482544	124.5362091	0.998757064	436.4515991	606.4473877	0.999341011	477.2980652	555.4972534	0.998724997	438.014	588.728	0.999	475.3478088	536.1638794	0.998573065	241.9926453	604.8809204	0.999255419	224.6996002	543.7459106	0.995728195	252.620636	596.5487671	0.994980931	236.6653137	531.2125244	0.99962014	469.3012695
221	436.1429138	662.171936	0.999788284	204.7666168	650.9465942	0.999203682	343.59552	595.5319214	0.999559283	351.6600952	517.2228394	0.999419212	504.2272949	378.2116089	0.997931719	244.270462	355.3084412	0.999896228	454.3884888	165.5725098	0.99876821	556.0730591	119.4397125	0.999213099	436.4515991	605.4608765	0.999202609	475.8466492	555.4972534	0.999282956	438.815	584.719	0.999	474.5845337	536.1638794	0.998341918	241.9602203	607.6494141	0.999826908	224.6996002	547.5595703	0.995240688	252.620636	596.6268311	0.995270967	237.2686157	534.6959229	0.998581052	469.4241028
222	435.0444031	663.3845215	0.999744952	204.5839844	653.9489136	0.999640346	342.8827515	596.4082031	0.999707222	350.0395203	516.536438	0.99951154	500.5784302	384.2481689	0.999626517	247.6933594	356.770874	0.99981308	454.7487793	164.5062866	0.998715639	553.4053955	111.4562073	0.999486208	437.8520508	603.4907227	0.998693824	473.1349487	555.4972534	0.999230623	438.815	584.719	0.999	470.8942871	537.5553589	0.998304725	241.9602203	610.8311768	0.999379694	225.9726715	552.9921265	0.961924791	253.2113953	598.2753906	0.997342467	241.069458	540.3025513	0.985967696	470.8412781
223	434.2434387	666.5584717	0.999746323	203.2701874	655.9083862	0.99984777	341.5355835	597.6430054	0.999747157	348.0686951	516.536438	0.999739289	493.8839722	387.2441711	0.996987343	251.1799774	358.6361694	0.999861658	456.011322	163.0258942	0.998863816	551.6331177	103.2107468	0.999823928	437.9703064	602.1026611	0.998260736	470.7356873	558.4971924	0.998778999	437.212	580.711	0.999	469.4258118	539.9317017	0.997763991	241.9602203	612.6386108	0.997917533	226.2605286	567.6569214	0.976904869	257.5313721	598.3713379	0.998464882	239.199	548.644	0.999	470.9554138
224	433.2050476	668.2640381	0.99980104	202.4469757	657.8068848	0.999878168	340.0195923	598.8322144	0.999760568	346.4260864	516.536438	0.99972266	484.8836975	389.6272583	0.99897033	255.6891785	358.7903442	0.999740362	456.5463257	158.4310608	0.998763323	547.9035034	92.82042694	0.999798179	437.9703064	602.1026611	0.99804306	468.9529724	558.9293213	0.998905718	437.212	580.711	0.999	467.8953857	542.0009766	0.997949302	242.5916748	616.5919189	0.998778701	226.373	557.462	0.999	261.6281738	600.277832	0.996890604	241.604	553.454	0.999	470.8412781
225	432.2133484	670.2767334	0.999816418	201.2073517	659.4100952	0.999862492	338.9580688	600.0256958	0.999677539	344.6788025	517.0322876	0.999746501	478.4079895	394.9822998	0.998675704	257.9960022	358.7903442	0.999828637	456.6274109	153.0662384	0.998056948	546.6150513	82.95154572	0.999881506	437.9703064	602.1026611	0.998047113	467.9038086	560.3709717	0.997822165	435.609	577.504	0.999	465.0506592	544.4259033	0.999002039	242.5916748	618.7449341	0.999075115	225	560	0.999	262.1978455	603.7802734	0.989215374	244.009	555.859	0.999	470.8412781
226	431.5964661	670.7852783	0.999779284	200.2499542	661.3740845	0.99985975	337.677002	600.9644775	0.999443471	342.2168579	517.0322876	0.99975419	467.8287659	399.608429	0.999664426	258.2197571	358.7903442	0.999742389	461.3244629	148.9260101	0.999094844	541.6142578	74.20927429	0.999552071	436.3043518	602.1026611	0.998144329	467.9038086	561.9772949	0.998462617	434.807	570.289	0.999	464.5646362	544.8383179	0.998862267	242.5916748	620.1694946	0.999770641	223.968	563.876	0.999	264.8133545	607.0824585	0.949252367	245.613	559.066	0.999	467.316925
227	430.9886169	670.7852783	0.999704242	199.9324799	663.3337402	0.999819756	336.4383545	602.4697266	0.998990536	339.8869934	517.0322876	0.999843895	458.5939636	403.2496643	0.999318719	258.2197571	357.5185547	0.999866486	465.0523376	145.1456604	0.998819232	540.2131958	68.72336578	0.999726117	436.02948	602.1026611	0.998445928	467.9038086	561.9772949	0.998617053	434.005	569.487	0.999	464.5646362	546.3486938	0.996949077	241.9160767	622.2480469	0.999799013	223.166	562.272	0.999	268.4963989	608.9501343	0.971718073	248.819	565.479	0.999	461.7702942
228	430.1117249	670.7852783	0.999690771	199.2319336	665.6373291	0.99958086	335.7373352	603.4655762	0.998671114	334.8370361	517.2342529	0.999708414	448.5607605	405.5823364	0.998916268	258.2197571	356.58078	0.999924004	466.8848267	143.6021729	0.99943614	540.2131958	61.79426193	0.999461651	435.3616333	600.192749	0.998838067	470.6609497	561.9772949	0.99492234	429.997	567.884	0.999	464.5646362	546.3486938	0.997599006	241.5308838	622.3744507	0.999732673	222.364	561.471	0.999	268.5098572	609.0913086	0.965786457	248.819	568	0.999	450.5172729
229	429.7469482	670.4157104	0.999517679	199.2319336	668.0878296	0.999450564	335.6082764	605.1300659	0.998746991	330.1080017	516.8787231	0.999694169	436.9160767	416.0150146	0.998590827	257.5543823	355.5247803	0.999889493	471.360199	141.4350128	0.999161482	540.2131958	59.72261429	0.999330282	435.3616333	599.9656372	0.997971535	481.3381042	561.6116333	0.976614714	432.2604065	570.7001343	0.994529605	468.0445862	544.8383179	0.996359944	241.4174805	624.2592773	0.999810338	220.761	559.867	0.999	270.6359253	610.2828369	0.902675033	248.819	571.091	0.999	437.6030884
230	429.7469482	669.9747925	0.999388695	199.2319336	669.1455078	0.99961102	335.0575867	606.380249	0.998675585	325.5133972	516.8787231	0.999750972	425.9711609	422.5852966	0.999170184	257.477417	354.0352783	0.999854267	476.3518066	141.1464081	0.999705136	540.4257202	56.54418182	0.999810338	436.02948	599.1981812	0.989594221	493.0142212	557.6526489	0.959553242	434.1088867	569.8364258	0.995645404	492.5976563	536.0360107	0.996344924	241.3805542	624.4215698	0.999656916	220.761	559.867	0.999	270.6359253	612.8250732	0.969375849	245.613	567.082	0.999	424.9023132
231	429.7469482	668.1305542	0.99954021	199.6530304	671.670105	0.999794424	333.4385986	608.7871094	0.999000907	320.5068665	517.2342529	0.999521017	416.4705505	425.6176147	0.998934388	257.477417	353.7084961	0.999788523	480.8334656	141.1464081	0.999781251	541.6589355	55.3637619	0.999827921	439.0184326	582.9607544	0.998602629	494.6175232	557.6526489	0.994120598	434.5031738	565.9511108	0.999702156	494.4923706	535.4714355	0.998712778	237.6408386	625.4425049	0.999056876	220.761	559.867	0.999	268.5098572	613.1541138	0.990742207	240.001	563.876	0.999	404.6902466
232	429.78302	666.2098999	0.999562562	200.321106	672.71875	0.999847472	332.7601929	610.0476074	0.999272168	314.6949463	518.684082	0.999823332	409.8797913	425.6176147	0.999097347	257.477417	351.6602173	0.999888182	484.900238	141.3421173	0.999527335	541.6589355	53.90510941	0.999824286	440.5501099	581.8237305	0.998884797	494.6175232	557.6526489	0.993868113	435.3244019	564.8051147	0.999700427	495.4764709	535.4714355	0.99832356	237.4660645	625.4425049	0.993086219	217.554	559.867	0.999	267.8045959	613.1541138	0.995497108	236.794	562.272	0.999	392.2808838
233	430.0428467	663.2073364	0.999474168	200.321106	674.2332764	0.999898493	330.6768799	610.4908447	0.999240935	308.1663513	520.5992432	0.999884784	399.7180786	425.6176147	0.999161243	258.2445679	350.1287231	0.999936104	487.821167	141.3421173	0.998988152	541.6589355	52.96060944	0.999824822	442.6431274	580.8531494	0.998416066	494.6214905	559.2991943	0.997408807	435.9223633	564.4854126	0.999280095	495.7915649	535.4714355	0.999220133	235.7376404	625.4425049	0.996466279	214.348	559.867	0.999	260.8892822	613.1541138	0.995722771	236.794	562.272	0.999	372.3922729
234	430.0805664	660.9525146	0.999684036	200.321106	675.6464844	0.999904871	326.9916687	610.914978	0.999715626	304.9497375	520.5992432	0.999647617	387.0909119	421.8685913	0.999512553	258.874115	349.64328	0.999899626	488.4372559	142.5636902	0.999004364	541.0805664	52.48884201	0.999827981	442.806427	579.6386108	0.997509241	494.6214905	560.8323364	0.996501088	435.9945068	564.4428711	0.999153852	495.5618591	537.2644653	0.999101758	226.8331451	624.4785156	0.990917504	211.141	558.264	0.999	248.9038696	613.151123	0.994997382	231.984	562.272	0.999	325.9009094
235	430.0805664	659.0704346	0.999639273	199.9909515	675.9624023	0.999930739	322.3561096	610.4908447	0.999849916	303.1455078	520.5992432	0.999280572	381.0924683	419.3882446	0.999506474	260.6394043	349.0975647	0.999778688	488.4372559	142.6234131	0.9983899	539.8081665	52.4325943	0.999842703	443.9390869	580.8531494	0.997720838	494.1621399	562.0595093	0.998336911	437.0102844	564.4428711	0.998559833	495.5618591	540.0359497	0.999209166	214.4549408	616.9364014	0.979532719	204.728	557.462	0.999	238.19487	612.770874	0.996541977	222.364	561.471	0.999	311.7271423
236	430.0805664	659.0704346	0.99934268	199.9524231	676.3276978	0.999904633	321.2510681	610.3999634	0.999810576	298.9499512	519.5064697	0.999421239	379.2631836	417.4955444	0.999271631	263.0914307	348.7903442	0.999834895	488.5696411	142.6234131	0.99827373	539.0571899	52.42925644	0.999846816	444.1916199	581.3064575	0.997452617	493.1261292	562.0595093	0.998342156	437.0102844	564.4428711	0.998336673	495.5618591	542.7219849	0.99897635	204.4812164	608.5617676	0.997264087	195.108	553.454	0.999	225.3477325	609.2850952	0.998631954	210.339	558.264	0.999	310.3775024
237	430.2963562	659.0704346	0.999396265	199.7240906	676.3276978	0.999885917	321.0092163	610.4511719	0.999789417	298.342865	519.5064697	0.999571443	379.2631836	416.6065369	0.998372853	264.0427246	348.54245	0.999707222	488.5696411	142.6234131	0.9992342	538.2461548	51.47877121	0.999874115	444.7894287	581.3064575	0.998315692	491.3856201	562.0595093	0.996638417	435.9945068	565.2510376	0.998767495	494.0834045	542.8670044	0.998782039	200.0992126	606.0947266	0.99839443	187.091	548.644	0.999	219.9341736	605.4102783	0.998516798	207.934	552.652	0.999	302.2090454
238	430.3246155	659.7602539	0.999482453	199.7063141	676.4751587	0.9999156	320.9449768	610.4511719	0.999755442	298.342865	519.5064697	0.999426067	379.2631836	416.6065369	0.99826926	264.2427979	346.8251038	0.999645233	488.4372559	142.301178	0.999551654	535.7967529	49.20975113	0.999862432	434.005	587.124	0.999	490.2870178	562.0595093	0.996367335	435.2471619	565.4042969	0.998090804	491.9110413	543.3638916	0.998335779	197.3332825	603.953186	0.998868942	183.884	542.231	0.999	215.7361908	602.953125	0.998130202	203.124	539.826	0.999	302.2090454
239	430.3246155	661.9833984	0.99939847	199.6774292	676.3276978	0.999922037	320.8227234	610.4511719	0.999765396	298.342865	520.1852417	0.999393702	382.2054138	416.6065369	0.997914672	264.2427979	345.7507935	0.999680579	488.3828125	142.301178	0.999744654	530.7994995	47.72259521	0.999722242	426.79	587.926	0.999	490.053833	562.0595093	0.997956753	434.4347534	567.0465698	0.999141693	491.6148071	545.1531982	0.99858886	196.769104	601.3295288	0.998860717	185.474411	541.4469604	0.998959005	214.055954	601.888855	0.998873591	203.124	536.619	0.999	302.2090454
240	430.1751709	663.2768555	0.999460816	198.8416443	676.1450806	0.999925852	320.7073364	611.0499268	0.999783635	302.1811829	521.7407837	0.99912113	388.5986023	417.8651123	0.998532593	264.0427246	345.4168396	0.999580264	487.0001221	142.301178	0.999714732	525.1239624	47.72259521	0.999060035	428.394	591.133	0.999	489.7213135	564.4284668	0.998600483	433.9455566	570.9011841	0.999407649	491.4426575	549.6791992	0.99909842	196.5709534	601.2595825	0.999125123	186.7475739	540.7127686	0.997625947	214.055954	600.9526978	0.998831034	204.4022369	537.4296265	0.990362287	305.1662292
241	430.1751709	663.8919067	0.999444723	198.2393951	676.053894	0.999946117	319.4339294	611.0499268	0.999676347	303.3052368	521.7407837	0.999663353	394.1530151	421.012146	0.999038219	262.144928	342.514679	0.999782503	482.4402161	147.0855865	0.999659181	516.0285645	47.72259521	0.999830127	425.187	591.934	0.999	489.7213135	567.2710571	0.996304512	432.9012146	574.40271	0.998673439	490.529541	551.2155762	0.999146461	196.769104	598.8269043	0.998749852	186.937088	539.2545166	0.996842444	214.055954	600.008667	0.998389244	206.3425903	533.4349365	0.995657086	312.2151489
242	428.0215454	665.1008911	0.999207139	195.5153198	672.0705566	0.999900997	318.2695923	611.0499268	0.999329329	305.7156372	521.7407837	0.99988091	404.8490295	425.8912354	0.99948442	262.144928	338.6903687	0.999738336	471.9283752	162.8736877	0.999728441	499.0423279	48.33023834	0.999855638	421.98	598.348	0.999	483.2298889	574.5395508	0.997426987	428.3543396	576.6820679	0.996066749	483.0762939	555.3060303	0.998342812	197.3332825	595.5464478	0.99827981	189.8376923	535.0950928	0.997368097	214.0770264	593.5514526	0.996773601	207.4915161	527.9136963	0.996816933	330.8286438
243	423.4856567	668.3028564	0.999840558	190.9230499	666.4013062	0.999637127	315.069397	610.5596924	0.999610782	307.7319641	521.4614868	0.999845505	417.7328186	432.586853	0.999705315	262.144928	329.2757874	0.999323606	461.5464783	169.0900879	0.998693585	473.5213623	50.97249603	0.999876678	420.377	602.356	0.999	478.6473999	582.9259033	0.928951383	419.7559509	582.1217041	0.9974581	480.0097656	561.1904907	0.989214778	198.7788239	592.2670898	0.994020104	190.8543091	526.5854492	0.994628191	217.2594299	586.9644775	0.997445583	208.2271118	520.1793213	0.997222483	350.5201111
244	419.3433838	671.4862671	0.999803901	185.2489014	658.6727295	0.999889851	311.0977173	609.9083252	0.999853492	310.8875122	521.4614868	0.9997679	438.4837952	446.1852722	0.999486446	265.6325684	324.5293579	0.999876559	455.3569641	182.514679	0.999690652	450.8226929	55.28988647	0.999897301	418.773	607.166	0.999	469.1542969	593.4732666	0.994046211	409.2383728	584.4370117	0.996643901	458.912262	576.736145	0.990579367	200.0942078	584.1902466	0.985274673	192.1105042	522.6551514	0.995977044	220.1699066	579.1885376	0.998759151	209.029007	513.59021	0.998291492	371.9830627
245	413.9233093	675.9931641	0.999566436	178.9574585	650.916748	0.999800026	306.8840027	609.6015625	0.99985671	316.2335205	521.4614868	0.999439836	461.1082153	450.756012	0.999561787	269.3645325	323.4054871	0.999862552	452.8360596	191.529892	0.999709249	431.8535461	61.65981674	0.999530911	416.368	607.166	0.999	461.9248657	602.2750244	0.996819019	402.7532043	591.611084	0.999098361	448.7626648	581.897644	0.998981357	206.331	587.124	0.999	195.9408722	517.3439941	0.998833179	220.5423584	572.578125	0.99804312	214.1162262	507.7709961	0.998350143	387.7963257
246	407.5928345	680.8081665	0.999670386	176.0662994	642.9085083	0.99986583	303.0732117	608.3031616	0.999577165	317.4764709	523.1070557	0.998748302	483.6366577	456.024231	0.999961197	274.0449524	322.7116089	0.999797225	452.8360596	199.7361755	0.999945521	414.3109436	69.29337311	0.999742031	414.765	609.571	0.999	456.98703	604.390686	0.99777174	398.0151367	591.611084	0.998560667	446.929657	586.3062134	0.998304486	211.141	589.529	0.999	197.9671478	511.4681091	0.997214794	221.2477722	571.8911133	0.997469425	214.3131409	502.0122986	0.998672366	414.765
247	400.186615	683.4203491	0.999765515	172.9490967	637.2630615	0.999150395	299.7936096	608.2901611	0.999271274	317.8262634	523.4522705	0.998965383	504.3108521	462.0038147	0.999963403	277.63797	321.5259399	0.999477327	452.8360596	208.3509216	0.999892592	401.9254761	77.6756134	0.999644637	413.162	615.984	0.999	451.6373291	612.2520142	0.999135554	386.640686	591.611084	0.994384289	444.2956543	589.9910889	0.99811399	211.141	589.529	0.999	201.577652	506.1613464	0.997500896	221.5751038	568.4266968	0.997070313	216.2338715	496.3829041	0.998681843	438.815
248	397.3471069	687.5632935	0.999278128	170.199707	628.5387573	0.999779463	295.9642639	607.6486816	0.999652863	318.7216797	523.6691284	0.999581814	516.0928345	463.8540039	0.999915719	278.1210327	321.5259399	0.999415219	455.1242371	213.2037354	0.999924183	393.8676758	85.11312103	0.999347329	397.128	622.398	0.999	442.7059326	617.715332	0.998039842	375.9247437	585.1764526	0.971626401	441.3098755	595.0578003	0.997487664	213.546	584.719	0.999	202.6579132	499.1393127	0.996546805	224.8486481	564.1335449	0.997315586	217.6911011	488.9257813	0.996637344	478.097
249	392.0829773	691.8320923	0.999547958	169.626358	619.4447632	0.998822451	293.0559387	607.6486816	0.999766111	319.1565857	525.6773682	0.999624729	522.765564	464.6341248	0.999503553	279.6269531	321.5259399	0.999646544	457.2321167	213.2037354	0.999725461	388.6520691	89.98545074	0.999627352	377.888	627.208	0.999	435.8435669	621.914917	0.998197317	369.6389771	582.7313843	0.999337792	434.12146	600.9209595	0.996922731	215.951	584.719	0.999	203.7173309	493.7687988	0.99431026	227.0771179	560.557312	0.995885253	218.1422729	484.8045959	0.9988662	498.94
250	388.758667	696.1313477	0.999723554	169.0886688	613.831543	0.999829471	292.9724731	608.3031616	0.9997859	322.0235901	527.1630249	0.999517798	526.9614868	466.1976624	0.99963969	281.0106506	322.6108704	0.999849439	457.4721375	213.2037354	0.999788284	385.2337646	92.49079895	0.99939394	372.277	628.811	0.999	433.8060608	624.5269165	0.99893868	367.6053162	581.9857178	0.998187423	433.8264465	606.1724854	0.998665094	217.554	575.901	0.999	205.3372192	490.3689575	0.997634053	229.5699005	552.2911377	0.997406602	218.6277771	480.2345886	0.998413801	503.8242493
251	387.3504639	700.7475586	0.999830723	169.0886688	607.6947021	0.999537885	292.2760315	609.8329468	0.999896467	325.4194031	529.7483521	0.999640882	529.1303101	466.1976624	0.999879897	283.7626038	324.6062622	0.999898911	457.5140686	210.7445984	0.999754548	385.2337646	93.66001129	0.99961561	365.062	633.621	0.999	427.2584229	624.5269165	0.996940374	361.0028076	581.4438477	0.991428018	431.5536499	606.1724854	0.988241434	221.563	566.281	0.999	208.3002014	486.8723145	0.999447107	236.0421448	543.1968994	0.996097267	221.2352448	476.1132813	0.998731732	505.4403381
252	384.763855	705.4404297	0.999397159	169.0886688	602.7504272	0.999478459	292.2760315	611.3024292	0.999866724	328.1691589	531.1727295	0.99847436	530.6818848	466.1976624	0.999889374	285.5643311	327.9977417	0.999946117	457.5140686	205.5887451	0.999462247	385.2337646	93.66001129	0.999598026	359.45	629.613	0.999	425.274231	624.5269165	0.98096168	360.9539795	581.4438477	0.989391804	431.6	604.761	0.999	227.174	555.859	0.999	208.7229309	485.3330078	0.999424934	239.0993652	533.6658936	0.991397262	221.2352448	473.8571777	0.997692585	508.0186157
253	384.630127	708.3990479	0.999226153	169.7654877	600.998291	0.999681711	292.2760315	612.8713379	0.999842167	331.4195557	532.2195435	0.999013007	530.934082	465.7203369	0.999853134	286.7171631	330.940918	0.999012947	458.3010559	198.6882782	0.999709368	388.0576782	93.66001129	0.999526501	352.235	624.803	0.999	420	624.2525024	0.999	360.9539795	572.9970093	0.99262929	425.187	605.563	0.999	226.373	542.231	0.999	210.1416779	484.9475403	0.999417841	240.3635559	531.8729248	0.995030522	221.2352448	471.9329529	0.997372508	508.354126
254	383.0706787	710.3452759	0.99928385	170.5640869	600.0231323	0.999755561	292.5822449	615.0969849	0.999853015	333.7667236	533.6882324	0.999172807	531.0508423	465.0130005	0.999791026	291.078949	334.2543945	0.999843836	458.8259888	194.0292664	0.999761939	393.4219055	89.65756226	0.997978091	346.623	615.984	0.999	414.765	622.398	0.999	360.9539795	571.0513916	0.994037151	414.765	600.753	0.999	232	541	0.999	210.4239502	484.5791626	0.99914515	244.3252563	529.9395752	0.991919756	219.6580963	471.7512512	0.998476624	508.7780762
255	381.1071167	712.7453003	0.999057412	171.6404724	597.4881592	0.999862254	293.161377	616.3034058	0.999784291	336.6218872	536.4296875	0.999469399	531.0508423	464.0757446	0.999553561	298.0870056	340.8594055	0.999856114	458.8259888	188.0026093	0.999453127	398.497467	86.0320282	0.999563217	343.417	609.571	0.999	405.145	624.001	0.999	362.3444824	571.0513916	0.993364751	409.955	599.149	0.999	236.794	539.024	0.999	210.458786	484.2549133	0.999443769	247.7617035	527.2355957	0.997174621	219.0602264	470.0133362	0.998700976	508.7780762
256	380.987915	714.8612671	0.99808836	173.1932983	596.4092407	0.999849081	293.161377	616.5633545	0.999644756	340.7863159	536.5646973	0.99970603	531.6943359	463.9003906	0.999400258	299.5648804	346.6620178	0.999703169	458.8259888	185.723526	0.999056458	402.6208191	82.17768097	0.999736309	341.813	604.761	0.999	397.93	623.199	0.999	362.7777405	571.0513916	0.995189071	406.748	595.943	0.999	236.794	537.421	0.999	212.3352356	483.2034302	0.999480426	248.1091766	525.6751099	0.998275518	218.703476	468.9483643	0.998942018	508.354126
257	379.0481567	716.0424805	0.998249173	173.2670441	596.3568726	0.999822855	293.161377	616.8778687	0.999564886	341.8999023	536.7475586	0.999741912	532.132019	460.9737244	0.999560654	301.8561401	351.2936096	0.999869466	456.0396423	182.3876953	0.999784827	406.0270386	76.79954529	0.999300003	340.9833984	605.4828491	0.998570681	395.525	623.199	0.999	364.025238	571.5134277	0.9951334	405.947	595.943	0.999	236.794	533.412	0.999	213.4445496	482.0734253	0.999051273	249.8518524	525.5187988	0.998375893	218.6612854	468.7976379	0.998878837	508.3042908
258	375.7145081	719.7632446	0.999467254	173.3695984	593.7030029	0.999737382	291.3113403	616.9974365	0.999610901	342.2004089	541.4859009	0.999503791	532.132019	456.1434326	0.999223232	312.5077209	363.6707153	0.99970293	447.706665	177.9334259	0.999700427	406.2773743	71.88722229	0.999612212	341.8799133	608.7282715	0.997308373	389.913	622.398	0.999	364.4315186	574.522583	0.996931076	403.542	595.943	0.999	237.596	528.602	0.999322295	213.6279602	482.0734253	0.999647319	250.3261261	519.0001831	0.998711348	219.0602264	468.7976379	0.998166025	507.6492615
259	373.1949768	723.9523926	0.999460578	173.4237671	593.1473389	0.999631345	290.9873657	618.6798096	0.999414146	344.731781	544.9677734	0.999732971	531.6943359	454.4503479	0.99946785	325.308197	379.1058655	0.999559402	439.809082	168.6007843	0.999686301	409.0566406	65.5956192	0.999472499	342.0086365	614.2997437	0.992711186	389.112	625.604	0.999	365.6300659	581.0799561	0.971941352	401.938	593.538	0.999	240.001	525.396	0.998433232	213.9331512	482.0734253	0.999307096	250.4208832	518.2989502	0.996658921	219.0602264	468.7976379	0.998846591	507.5940247
260	370.610199	726.9345703	0.999526739	174.1284485	592.9942017	0.999739647	290.4858704	619.1895142	0.999517918	347.5196228	549.6986694	0.999796033	530.427002	452.8410339	0.999372423	332.0835266	391.3815918	0.999861896	438.1051636	163.8778534	0.99992013	417.1905823	58.38602066	0.999209523	343.5011292	619.6790161	0.981696486	389.112	628.811	0.999	367.7392578	584.2210083	0.961058795	403.542	600.753	0.999	239.199	523.792	0.997393489	216.0241394	483.6761169	0.999217093	250.4208832	516.6599731	0.99409461	221.0945892	471.4839478	0.995930851	507.2459412
261	369.7613525	730.2577515	0.99953407	174.5270081	592.9942017	0.999745846	290.2396851	621.8916016	0.999571562	348.40271	553.4418335	0.998443067	529.2246094	451.8821106	0.999310374	341.8493652	409.4277649	0.999912322	437.3106995	157.772171	0.999890625	424.9500122	52.30860519	0.999527156	345.4294739	622.8069458	0.926271796	391.517	634.423	0.999	368.3471069	589.9075317	0.997506499	409.153	606.364	0.999	239.199	526.999	0.99403429	219.1018524	491.8299561	0.997587919	253.1724854	515.9906616	0.991781771	224.5646057	477.8380432	0.995950341	507.2459412
262	368.0039673	731.5084839	0.998802543	174.8951569	593.1473389	0.999830723	290.2396851	622.8882446	0.999500751	353.7932129	559.0971069	0.999184132	528.3499756	450.2966919	0.999507487	350.4211731	421.5614014	0.999904871	436.7884827	153.5237732	0.99982655	429.2550354	47.95540619	0.999676824	370.4067688	644.2350464	0.953574777	402.74	640.034	0.999	371.0492554	597.0932617	0.918367028	421.178	617.588	0.999	240.001	526.197	0.996526599	219.1018524	494.1228943	0.997487187	257.6887512	515.9778442	0.986104608	224.5646057	481.2619629	0.995745301	507.2459412
263	367.8021545	733.7281494	0.999126732	176.3830719	594.9836426	0.999898195	290.2396851	623.0748901	0.999374092	358.9880676	564.979187	0.99951005	528.3063354	448.2002563	0.999380887	358.3010864	432.0721436	0.999942183	436.6930542	150.0483093	0.999845207	432.5116577	47.61880112	0.999719203	370.6131897	653.770874	0.933157086	418.773	644.844	0.999	379.1378174	628.7446289	0.853215814	429.195	623.199	0.999	238	530	0.999390364	219.1018524	498.7193909	0.999258041	259.7146606	515.9778442	0.987732053	224.5646057	485.291626	0.998017848	508.7777405
264	367.8021545	735.2827759	0.999191403	177.428833	595.9272461	0.99990046	292.2440491	626.0127563	0.9994663	362.5764465	567.4897461	0.999500453	527.7565308	445.9709167	0.999363184	361.1947632	440.0312805	0.99967289	436.4402771	150.0483093	0.999883056	435.5629578	47.61880112	0.99986428	376.5493774	660.9813232	0.990141034	427.592	647.25	0.999	385.1983032	632.199646	0.987431526	433.204	625.604	0.999	234.389	537.421	0.999296069	217.9710693	501.1638489	0.998902321	259.7146606	515.9906616	0.990839839	223.7947235	488.5389404	0.995385706	508.7777405
265	367.8021545	736.6375732	0.999627352	178.883194	596.6947021	0.999912739	294.968811	627.0183105	0.999244213	365.5761414	568.0098267	0.999361575	526.7685547	445.6718445	0.998206556	361.6044922	443.0903015	0.999619365	435.8423157	150.0483093	0.999819636	436.4725037	47.61880112	0.999898434	381.1547546	668.4660645	0.994483173	438.815	649.654	0.999	385.2921753	635.5898438	0.996768296	438.815	625.604	0.999	235.993	535.016	0.999732435	216.6455994	503.8670959	0.998769045	259.7146606	518.1217041	0.997410953	223.0095367	491.503418	0.994084954	508.7777405
266	369.0515747	737.4151611	0.999786973	179.5543976	600.2325439	0.9998312	295.9282227	628.0548096	0.999394536	371.3197021	568.0098267	0.99965775	526.2437744	443.9833374	0.998247623	361.6845093	443.0903015	0.999732256	435.1551208	150.3030243	0.999732137	440.4753113	48.38998795	0.999914765	381.3255615	672.1047974	0.997310162	442.824	649.654	0.999	386.325531	642.1216431	0.999032497	442.022	625.604	0.999	239.199	530.206	0.99973762	214.3570557	506.3743896	0.998969913	259.0139771	525.2486572	0.99759233	220.863739	494.1216736	0.996323347	506.2472839
267	370.3631897	737.4233398	0.999820113	180.4671936	604.7827759	0.999670982	298.2619324	629.6141968	0.999383092	375.7228088	568.0098267	0.999567866	525.757019	441.5296021	0.998761296	361.6044922	443.0903015	0.999806166	435.1551208	152.3059235	0.999650359	442.3038635	49.04770279	0.999891281	381.7059021	676.128418	0.997445941	448.146698	654.6417847	0.988842309	386.8113403	644.8538818	0.998339415	440.419	620.794	0.999	240.9611359	539.5554199	0.999338269	214.0341492	508.8657227	0.999391079	255.2732239	531.5999756	0.99911046	220.2319183	496.1129456	0.997486711	504.7859497
268	372.9790649	737.6488647	0.999785244	181.2654114	605.942749	0.99948138	300.0328674	629.94104	0.99921608	379.3790894	563.4411011	0.999684989	525.484375	440.2611084	0.999251246	361.1947632	442.7467041	0.999651074	435.8423157	153.9807739	0.999614775	443.700592	51.78073883	0.999776721	384.9860535	677.315979	0.998692751	448.146698	654.6417847	0.993724406	388.3841248	645.9705811	0.998386621	442.824	624.001	0.999	240.43367	541.2628174	0.998775005	213.9921265	511.3089294	0.998683453	254.4793854	535.02771	0.997485757	218.245224	496.9008789	0.997994542	504.7712402
269	374.5480957	737.6488647	0.999757051	183.5999451	606.5663452	0.999294758	303.5609131	630.251709	0.999285638	380.4312744	560.5982056	0.999425948	525.2768555	437.2632446	0.999152422	360.9720764	440.5313416	0.999382138	436.4894104	156.8208923	0.999235392	447.9435425	55.12139893	0.999766648	387.883667	681.3453369	0.996620655	448.146698	654.6417847	0.994265735	388.3841248	647.4675293	0.99576807	440.419	624.001	0.999	240.43367	543.2182007	0.999465585	212.5874176	511.3846436	0.994720578	254.2684479	536.5646973	0.995981574	216.9555206	497.147522	0.998500288	504.6598816
270	376.3384705	737.6488647	0.999693632	183.5999451	606.9517822	0.998787344	306.6903687	630.4820557	0.999664426	381.5847473	557.5459595	0.998764515	524.9121094	433.828064	0.999275804	357.8750916	437.0055237	0.999346495	438.0070801	160.0718231	0.999005675	452.7060547	58.80060959	0.999607384	388.9022827	687.1325073	0.995460629	444.4428101	655.1499023	0.992985487	388.3841248	652.1165161	0.982483327	438.815	624.001	0.999	240.43367	549.2258301	0.998887718	212.5213318	512.5128784	0.997932792	254.2684479	541.631897	0.998273611	216.9555206	497.4551392	0.998477697	502.8190308
271	377.6534729	737.5623779	0.999691188	183.5999451	607.0966187	0.997868419	310.5483093	632.4440918	0.99966383	381.5847473	555.1972656	0.999099374	524.3214722	426.4515381	0.999544621	356.0767517	433.8692322	0.999421537	442.8481445	163.6907349	0.998844445	459.6102905	64.61251068	0.999652267	389.1648254	691.248291	0.998138785	441.6496582	657.1141357	0.994896889	383.3684387	677.0458374	0.927003145	438.815	624.001	0.999	241.9657898	554.9738159	0.998280406	212.5213318	514.1913452	0.997964025	254.4793854	542.7183838	0.998574734	216.9555206	498.4749451	0.997595966	501.4343872
272	378.2624512	737.5623779	0.999592304	183.4526672	607.6123047	0.998212934	312.5921631	633.5405884	0.999384165	381.5847473	554.0014038	0.999586403	523.7349854	423.2326355	0.999726772	350.2629395	427.9550781	0.990771115	443.837738	167.010498	0.998789072	463.6022644	68.40328217	0.999833226	389.3959656	694.7079468	0.999127328	441.6496582	659.8013306	0.996102095	383.3684387	679.5172119	0.991527081	436.41	626.406	0.999	243.4247284	561.9835205	0.999049604	212.5213318	514.3261719	0.999205828	256.9083252	547.2034912	0.998075724	221.7910614	503.0290833	0.995591879	500.9995728
273	379.3298645	737.4837036	0.999500155	181.7108612	607.894043	0.998615623	316.2498474	635.2238159	0.999423623	379.8660278	550.2786255	0.999757886	521.6079102	420.0781555	0.999624014	345.3616028	423.6697083	0.997090697	443.9368286	170.6595154	0.998505712	470.098938	73.20661163	0.999872088	391.0175171	695.0571289	0.998856902	441.6496582	660.901001	0.998041987	383.3684387	679.7885132	0.994412899	430.799	633.621	0.999	250.2562714	568.5079956	0.97202903	216.7983704	518.4604492	0.998223186	260.1629028	554.6505737	0.999257147	233.9133606	505.365387	0.994581699	500.5637817
274	381.0216675	737.2134399	0.999588728	180.8592224	608.0350952	0.999418736	318.3884888	635.4328003	0.999455094	379.8660278	550.2418823	0.999858558	521.2613525	418.9602966	0.99942112	334.0492859	421.5572815	0.998368442	443.9368286	172.6755829	0.999106646	471.9850464	76.88741302	0.99941951	395.2427368	697.9525757	0.998061955	444.6582642	661.7593384	0.997614861	384.7817383	681.7004395	0.99706316	425.187	640.836	0.999	260.4050903	576.6079102	0.96017611	230.5141449	526.8891602	0.996801376	270.7840881	558.7224731	0.997662902	254.2262573	514.3037109	0.992599964	498.7842712
275	383.3848572	737.0296631	0.9995206	180.5000458	609.0784302	0.99979502	321.4348755	637.479187	0.999583662	379.8042297	550.0060425	0.999818802	520.2284546	417.3307495	0.998270273	318.2141113	421.1637573	0.999846697	443.9368286	173.8321838	0.999509573	476.6165161	80.54680634	0.999639928	397.1638794	697.9525757	0.998437047	445.1227417	661.7593384	0.998501897	386.4815674	681.7004395	0.997552574	425.187	645.646	0.999	264.3792114	579.5101929	0.998648047	236.7664032	532.1588745	0.999271035	276.3218689	559.6230469	0.996815324	254.2262573	515.2164307	0.998377621	497.7357178
276	384.8338623	735.5877075	0.999670863	180.5000458	613.7967529	0.999886513	322.8877563	639.4311523	0.998527884	379.273407	547.2492676	0.999881625	518.2324829	412.6243591	0.998419344	296.0250244	419.380188	0.999921441	443.5847778	179.162735	0.999610126	483.1338196	85.88832092	0.999906242	399.1697083	697.9525757	0.998084366	448.9650879	661.7593384	0.998776376	388.2424011	681.7004395	0.998068094	429.227417	647.4750977	0.99508059	269.2787476	584.5006714	0.994341314	243.6309509	537.0385742	0.998730779	281.5823975	563.4966431	0.996928036	256.1026001	518.3314819	0.997498751	495.0553894
277	389.6017456	735.0367432	0.999746978	180.5000458	620.0379639	0.999392033	325.5789185	639.4955444	0.99774611	377.2119446	545.5630493	0.999801159	514.1037598	405.1256104	0.999533772	276.1921387	417.3426208	0.999915779	441.0862732	181.3249512	0.998851061	484.745575	90.09196472	0.999753475	400.6654663	694.4603271	0.998829126	449.5942688	660.175415	0.99880898	390.4602966	677.8342896	0.998357534	430.1540222	645.5571289	0.99624598	272.4311218	587.3487549	0.993875623	244.0004425	537.9263306	0.99965322	283.9124451	565.3783569	0.993755102	259.1600952	520.8306274	0.996666431	488.6216431
278	393.9810791	733.5575562	0.998671293	180.837326	622.9663086	0.999734461	327.9458313	639.8903198	0.995908141	376.9545898	543.8531494	0.999750853	512.5610352	401.6898193	0.999710083	262.1569519	411.9941406	0.998927951	438.0823975	183.1965332	0.99834919	490.2319336	95.5401535	0.9994452	404.7340393	692.5810547	0.998912334	450.661438	658.5882568	0.999183893	394.504425	677.0844116	0.998144448	431.3742371	643.8328857	0.997257948	274.7536316	591.7201538	0.992203236	246.683197	543.8106079	0.997700334	285.1578064	569.9522705	0.97349447	259.1600952	527.3569946	0.98892647	485.5435486
279	398.3440857	732.4090576	0.998857021	182.474884	630.680481	0.999651551	333.3752747	641.6036377	0.998430848	376.3800354	543.8531494	0.999710619	512.5610352	398.3046265	0.999673605	260.7544861	410.5422974	0.976215661	435.9419861	185.29953	0.998237371	496.0814819	100.9639282	0.999812841	408.4954529	690.3561401	0.998174548	452.5625305	656.3117065	0.999399185	400.2470093	676.9973755	0.998237789	433.2714233	640.453186	0.997213721	280.7998352	599.9813843	0.920663476	252.0885315	554.583252	0.995889902	291.6567688	581.2172241	0.981194258	259.1600952	532.7166138	0.969730139	473.287
280	404.864563	732.2444458	0.999593377	185.5127106	639.4735107	0.999433637	339.8338623	644.1737061	0.999863744	376.3800354	543.8531494	0.99976331	512.5610352	398.2192383	0.999380112	255.13237	410.5422974	0.982282639	435.9419861	187.921936	0.998812199	499.794342	107.1964645	0.999840498	414.6364136	689.5810547	0.999176562	457.3001709	653.9095459	0.999005914	404.9309692	676.0197754	0.998249888	439.3265381	637.1721802	0.997980714	291.8180847	611.6464844	0.84853375	259.6601257	572.387207	0.996543288	306.4067078	587.7450562	0.75975287	258.439	533.412	0.999	474.89
281	414.977478	732.1333008	0.998518348	190.4253387	646.505249	0.999616921	346.3292847	649.5778809	0.998892486	376.3800354	546.9628296	0.999825835	514.2251587	396.9665833	0.998347521	254.1357727	410.5422974	0.996757627	435.9419861	191.1425323	0.998618245	506.1305542	111.7483978	0.999764442	422.9606934	689.5219116	0.998939395	462.596344	650.5964966	0.998985529	412.459198	674.4071655	0.996978462	445.603241	634.7790527	0.994910598	311.2044373	613.8119507	0.936015546	266.2235107	580.5934448	0.997597218	318.6495667	590.8190918	0.975544333	258.439	545.437	0.999	469.279
282	425.0940857	731.3996582	0.998851597	196.062912	655.5010986	0.999871016	353.0803528	652.0472412	0.997362733	378.9951782	550.0396729	0.999784291	516.045166	396.9665833	0.998917103	254.1357727	412.1175842	0.997280836	439.1789551	192.6831818	0.998159647	510.649231	119.5041046	0.999456882	433.3989563	688.5117188	0.998938084	469.8485718	647.6206055	0.999483585	420.5148926	674.1872559	0.997455716	452.0969238	632.5836792	0.998298168	300.126	615.984	0.999	269.8888855	584.3582764	0.993033409	334.1255493	593.008606	0.994688928	269.663	563.074	0.999	470.08
283	436.1645508	731.0119019	0.999457061	205.502182	666.9130249	0.99869895	362.6377258	654.7798462	0.993550181	383.7711487	552.6056519	0.999509335	518.4555664	396.9665833	0.998236299	254.1357727	414.2920837	0.998858571	441.4934082	196.5817261	0.998769343	512.998291	125.8136978	0.999769449	442.5478516	687.9243164	0.998044729	478.084198	645.0182495	0.999404311	429.6639709	672.5820923	0.991227925	461.8619385	630.1081543	0.995464206	311.35	622.398	0.999	278.888092	591.40271	0.988363981	344.4375305	592.647644	0.996520042	286.498	569.487	0.999	470.08
284	447.0391235	729.2125854	0.997954011	213.0431519	673.7581787	0.999808729	369.3266602	656.6657104	0.998327136	386.6557312	554.7878418	0.999568343	521.4175415	398.5847778	0.997326851	254.6595459	416.7323914	0.998866916	442.7602234	201.8041992	0.998314142	517.076355	133.5973816	0.999905825	451.6603088	685.6544189	0.998442292	485.9145813	642.3065186	0.999583006	438.3131104	668.371582	0.987422585	468.899231	626.5161743	0.998030603	320.97	625.604	0.999	286.9528198	600.4782715	0.990033031	355.0499573	593.008606	0.997373819	297.721	575.901	0.999	470.08
285	457.2528076	727.874939	0.998529077	221.6177368	684.4342041	0.999067426	376.6122131	658.6035767	0.999368131	390.5615845	559.5530396	0.9995206	525.1135864	399.2616577	0.99745959	255.7952271	417.8013306	0.999020457	443.7919617	206.5308228	0.997188449	519.3696899	140.702301	0.999666452	461.8955994	685.2296753	0.997240424	491.7288818	639.5615234	0.998950362	447.6113586	660.5130615	0.99012351	476.4471436	621.5387573	0.99732542	327.383	626.406	0.999	289.5551758	607.8596802	0.994404495	360.4095459	593.0436401	0.993815124	297.721	583.918	0.999	470.08
286	467.1419983	725.3922119	0.999748826	230.9073639	688.6092529	0.999564171	384.9497681	660.1166382	0.999801815	394.0097046	562.607666	0.99978888	526.1660767	399.7333374	0.997226655	256.433136	420.4114685	0.999413729	445.6376953	207.4346313	0.997754991	519.3696899	141.7488403	0.99962908	470.2409668	679.3759766	0.997644365	500.5081177	635.6760864	0.999366283	457.8315125	655.1224365	0.994670153	484.8377686	615.7172852	0.999324083	337.805	630.414	0.999	295.6287537	612.5480957	0.985940456	360.8637085	594.9489136	0.977561176	311.35	588.728	0.999	474.8927307
287	477.59729	724.6572266	0.999237061	239.2799377	695.1987915	0.99936223	390.7026978	660.5149536	0.999862909	396.250061	563.71521	0.999712467	526.1660767	400.8305664	0.997528195	259.7195129	421.5146484	0.999616861	448.1625061	207.4346313	0.99863112	519.3696899	141.7488403	0.999764383	478.2000427	678.3977051	0.997680545	504.5231934	632.637146	0.999253154	462.9456787	652.729187	0.98970139	492.2344055	613.2346802	0.999313354	346.2800293	634.7319946	0.981069088	300.7062683	615.5769043	0.959730685	364.2356262	594.9489136	0.978309155	318.565	588.728	0.999	478.2153015
288	481.8204651	723.0003662	0.999702156	245.0519257	698.670166	0.999647021	393.8656006	661.7919312	0.999647737	397.3149414	565.043396	0.999822795	526.1660767	402.718689	0.995824099	262.3555908	422.3033752	0.999693692	448.1625061	207.4346313	0.998899281	519.0858154	141.7488403	0.999808669	480.9095459	674.9742432	0.997672915	508.3413391	630.3483276	0.999162853	466.8389587	648.276123	0.993427932	494.0411682	611.7658691	0.999241054	347.9385071	635.4790039	0.98664552	302.4629517	616.2706909	0.983262181	365.0340881	595.5009155	0.981347263	325.78	593.538	0.999	479.2456665
289	486.8154297	723.0003662	0.99971211	248.7623749	702.7703857	0.999670804	394.8248291	664.0166016	0.999396682	397.3149414	567.7090454	0.999696434	523.6975708	407.5021973	0.998538136	265.7810669	424.6902771	0.999376595	448.1625061	206.3258667	0.998455882	516.6331177	139.4722443	0.99971807	483.9135132	674.8551025	0.998150826	510.7211609	629.7993774	0.998959601	468.8739624	648.276123	0.99611789	494.7778625	611.7658691	0.999169707	349.7650452	637.1151123	0.995740771	302.4629517	618.2915649	0.993209064	365.3946228	596.1627808	0.998989582	325	594	0.999	479.2464905
290	491.7843018	723.0003662	0.999414086	252.8732605	707.9620972	0.999635339	394.8248291	664.9026489	0.999114633	397.3149414	570.0028076	0.999447703	521.6737061	412.5982361	0.998313069	267.3713379	426.8639832	0.999581456	448.0800171	203.1913757	0.998411059	514.4772949	132.5355072	0.999857545	484.8457336	674.4771729	0.997426271	510.7211609	628.8258667	0.999340177	469.4337463	648.276123	0.997264385	494.7778625	611.7658691	0.999130249	349.7650452	638.0739746	0.99678719	302.4629517	620.1270142	0.989430666	365.3946228	597.885498	0.999613941	325	597	0.999	484.1408997
291	493.0020447	723.1620483	0.999475658	254.9041748	712.2094727	0.999328554	394.8248291	666.5891113	0.998482585	396.0864868	571.2507935	0.998801887	514.6607056	415.3022461	0.998949885	268.8617859	427.0681152	0.999683976	447.5455627	202.4565125	0.998350859	507.4443359	125.7027283	0.999220133	484.8457336	674.4093628	0.99776572	510.7211609	628.3737793	0.999200761	469.4337463	649.1972046	0.996429801	494.7778625	613.0010376	0.99857986	349.7650452	643.0936279	0.997502804	300.9284363	625.1546021	0.99332428	365.3946228	599.225647	0.998977661	324.978	599.951	0.999	484.2167664
292	493.0020447	723.1620483	0.999524593	255.1396942	717.8688354	0.99937427	392.4666138	668.6393433	0.998974502	391.941864	574.6226807	0.99959439	504.3166199	419.1151123	0.999690413	269.9109192	427.0681152	0.999606788	446.9899902	201.0405579	0.997680426	503.6016541	119.0531235	0.999877334	484.8457336	672.7615967	0.998474479	507.3008118	628.3702393	0.998458207	469.4337463	651.1381226	0.997152567	492.68396	613.0010376	0.998146296	343.4537354	648.0455933	0.998687088	294.7505493	630.3789673	0.998776197	360.4423828	606.9869995	0.997709155	320.168	608.769	0.999	484.8290405
293	493.0020447	723.204895	0.999444842	255.1396942	720.6140747	0.999821186	389.1782837	669.9755859	0.999240994	385.6547852	576.4653931	0.99960053	497.9851379	426.6143188	0.998799622	271.295166	427.0681152	0.999822378	446.9899902	199.8268585	0.999225855	501.9038086	113.940979	0.999909282	483.3577576	672.7615967	0.998754978	506.6603394	628.3702393	0.998847365	468.2171631	653.8599243	0.997571588	491.401123	613.9626465	0.998523355	335.9398193	654.6268921	0.998299241	290.0199585	631.1835327	0.998056412	351.9620056	614.486084	0.9993065	310.548	611.976	0.999	484.2167664
294	492.3085022	723.5871582	0.999424577	255.1396942	724.9959106	0.999677479	386.9856262	672.4030151	0.99934411	381.1279297	579.5751953	0.999823809	488.471283	433.062561	0.999373376	272.5436096	425.9977112	0.999766827	446.9899902	197.5015259	0.999155879	499.9245605	107.0992355	0.999773145	483.0834351	672.7615967	0.99924159	504.5406799	628.3702393	0.999220014	467.15271	656.8063965	0.997712672	490.1464233	615.0789185	0.998954356	334.3862305	655.8201904	0.998114347	288.2674255	634.1948242	0.998019814	349.936554	614.487854	0.999228597	303.333	611.976	0.999	484.2167664
295	491.3367615	724.1824341	0.999413967	254.4559021	730.2398682	0.998550653	384.4911804	676.0736084	0.999521852	375.5675354	584.1762085	0.999802291	478.9403076	439.9979858	0.999590397	273.5331116	425.3322449	0.999662042	450.5448303	193.4754639	0.998265862	497.5805359	101.464653	0.999915421	482.4959106	675.2929688	0.999514937	501.8041687	631.7532959	0.998136044	465.7727051	659.7677002	0.997653484	486.3880615	615.7072754	0.997589946	332.8952942	656.5543213	0.994317114	285.0834656	636.7723999	0.99484098	345.4707947	619.1346436	0.994045377	298.523	614.381	0.999	481.6037903
296	488.3134155	725.666748	0.99942261	253.8448639	733.7973633	0.99904263	381.5361938	677.734375	0.999201775	370.8682556	587.2529907	0.999740124	471.4395142	446.9449768	0.999919772	274.5927124	424.2450256	0.999694824	452.0931702	188.7106476	0.999226153	497.2421265	95.16671753	0.999637842	482.0091248	676.1620483	0.999576092	501.8041687	631.7532959	0.997374415	465.3497009	663.3967285	0.996192276	486.2555542	615.7072754	0.996969938	326.5206299	657.8074341	0.980959415	280.6650696	638.8106079	0.990783811	340.2796631	622.1771851	0.983814895	292.911	615.984	0.999	480.4303589
297	486.9908447	725.666748	0.999376535	253.1804504	736.7318115	0.999628901	380.4517517	679.7957153	0.999019861	364.06073	589.2925415	0.999265492	462.5272217	456.0619507	0.999914408	274.5927124	422.7146606	0.999874115	455.7631836	186.160965	0.99772048	497.2421265	89.88459015	0.999650478	482.0091248	676.1620483	0.999070108	501.8041687	631.7532959	0.992720008	465.3497009	663.3967285	0.997849345	486.2555542	615.7072754	0.993197799	310.6365662	661.6714478	0.766100049	275.4682922	638.8106079	0.993518293	315.8874207	637.9049072	0.774503827	284.093	615.183	0.999	470.1758728
298	486.9520569	725.666748	0.999540329	252.779129	739.3994141	0.999815702	380.4517517	680.6027222	0.998284996	362.4571228	591.5223999	0.999079823	452.4413757	463.1157837	0.99989903	274.5927124	421.1036377	0.999893248	459.5603027	186.160965	0.997219563	497.2421265	88.02051544	0.999909282	482.0091248	676.1620483	0.998151183	507.3527832	626.5217285	0.96532774	465.3497009	663.3967285	0.997530282	486.2555542	613.3496704	0.963129759	292.3134155	678.9326782	0.844326437	268.7617798	638.8106079	0.986106098	306.7936401	645.9754639	0.776400805	281.688	611.976	0.999	458.4071655
299	486.8345337	723.1873169	0.9996503	252.779129	743.6075439	0.999609351	380.4517517	681.9422607	0.997846365	356.2243042	595.6496582	0.999225259	440.0214233	467.9764404	0.999575675	274.7403259	419.6696167	0.999824047	464.7913818	186.160965	0.999307394	500.6179199	87.81259918	0.999964058	482.390686	654.9953613	0.996838212	523.5612183	613.0194702	0.937904775	477.138855	630.1674805	0.981804967	499.0037842	597.8792114	0.931615472	285.0256042	678.9326782	0.924912095	268.06	637.629	0.999	292.8252869	645.9754639	0.8144629	275.275	612.778	0.999	446.5464172
300	486.1320496	721.0175781	0.999619007	252.779129	749.7521973	0.999099016	381.127655	683.4831543	0.998313785	350.0257874	597.2496948	0.999735355	431.6951294	475.1073914	0.997913599	274.5144043	418.9073181	0.99986577	468.776062	187.0439453	0.999691129	503.6110229	87.41337585	0.999948144	482.390686	645.4567261	0.998812199	526.357605	604.0205688	0.997124434	477.138855	621.6569214	0.994655848	516.182251	582.3782959	0.997884631	283.337616	678.9326782	0.955480099	259.241	636.026	0.999	287.4797058	645.9754639	0.932251215	261.646	609.571	0.999	429.1626892
301	486.1320496	719.9822388	0.999676943	253.3503723	751.6408081	0.999173462	381.5150757	683.5784912	0.998363376	346.0571594	597.961853	0.999463201	421.6327209	478.8103333	0.998363435	274.4660034	417.01651	0.999908209	471.381897	187.2745972	0.999433696	505.9456787	87.41337585	0.999883056	482.390686	642.994751	0.999519885	527.2703247	602.0821533	0.998497248	477.138855	620.1951904	0.993634641	519.4235229	580.6274414	0.99852252	273.5385742	675.3435059	0.848332703	250.423	633.621	0.999	276.9818726	643.6187134	0.977192044	257.638	613.579	0.999	413.1802673
302	486.1320496	719.2920532	0.999762058	253.413208	753.5475464	0.999547124	381.5412598	683.9827271	0.99870491	344.6592407	599.7456665	0.999578714	414.3317566	486.8318787	0.998518348	274.0337219	416.9492188	0.999841154	472.1217651	187.3411713	0.999201059	506.1222839	87.41337585	0.999868989	482.390686	641.331665	0.999449313	527.840332	600.3583984	0.998597026	476.4167175	618.4133301	0.99560523	519.4978638	580.4364014	0.998706102	265.8226318	660.2177734	0.985095382	244.811	633.621	0.999	274.8794556	642.708252	0.995253325	250.423	607.968	0.999	400.0852966
303	486.6423645	717.7075806	0.999735355	253.517746	755.7577515	0.999664426	381.7626343	684.6638794	0.999150395	340.1374207	601.8309937	0.999584317	404.692749	487.1353455	0.999172449	274.0337219	416.9492188	0.999864578	472.1246033	187.3738251	0.999197602	506.3799133	86.32095337	0.999908745	482.390686	639.753418	0.99931109	529.6636353	599.7209473	0.999134064	475.9465332	617.5217896	0.993734717	519.9431763	578.7078857	0.993814588	261.494873	657.8939819	0.998912692	241.604	630.414	0.999	272.627533	642.708252	0.998960495	244.8016968	608.2208862	0.997495472	386.0430298
304	486.6423645	716.9415283	0.999729991	254.4462128	757.1675415	0.999876976	381.8104553	684.6638794	0.999381304	336.9478455	601.8309937	0.99916029	400.1408997	491.9302368	0.996842086	274.0337219	416.9492188	0.999816239	473.3048401	187.5998993	0.999014854	506.4962158	86.01835632	0.999901533	482.4077148	638.7970581	0.999259591	530.0363159	599.050415	0.999325871	475.9465332	616.8467407	0.994709074	520.3380127	577.9558105	0.993770897	260.0359497	657.6769409	0.999177814	238.398	626.406	0.999	272.2883301	642.708252	0.999063253	244.3971863	606.8796387	0.997517645	374.2864685
305	486.6423645	715.1746216	0.99969244	254.5738525	758.1920776	0.999896526	381.8104553	684.6638794	0.999385953	333.3049011	601.8309937	0.996591926	393.9599915	491.9302368	0.997993112	274.5641174	418.0335083	0.999813795	473.7306519	188.2202759	0.998894811	506.4962158	85.90550995	0.999868333	482.8907471	638.3435059	0.998771667	530.1341553	598.6640015	0.999344587	476.1644287	615.8614502	0.994080186	521.2279053	577.0501709	0.995822787	258.6489258	657.3458252	0.999179363	237.596	623.199	0.999	272.2333984	643.7416382	0.999033332	244.3971863	606.8178101	0.99728024	347.1981506
306	486.967865	713.3895264	0.99960959	254.7826843	758.987915	0.999875605	381.7626343	682.6887817	0.999212861	333.3049011	600.8522949	0.993083358	388.3767395	491.9302368	0.996364594	275.5491333	418.256073	0.999850631	473.9597168	188.3293304	0.998927593	506.4962158	85.51448059	0.99988389	482.8935852	635.5465088	0.999141574	530.7518311	598.6640015	0.999378085	476.4167175	614.2478638	0.995689988	521.4603271	577.0501709	0.9984231	258.110321	657.3458252	0.999095082	235.993	621.596	0.999	272.1168213	644.4675293	0.999007046	244.5548553	606.8178101	0.997259438	326.7521667
307	486.8413086	711.7025757	0.99954921	255.3157501	759.6535645	0.999868274	381.6988525	681.0546265	0.999345183	333.3049011	598.5679321	0.996567488	383.1065369	488.0002136	0.996540904	278.6191101	418.2898865	0.999793351	473.9597168	189.0624847	0.999156475	506.238739	84.97570038	0.999908209	483.0772705	635.1234741	0.999453306	532.8799438	599.050415	0.999471307	476.4881592	613.2042236	0.995692134	524.2944946	577.0501709	0.99847877	258.439	660.878	0.999	234.389	619.191	0.999	272.1168213	644.7800293	0.998320103	244.5680084	606.8178101	0.997183323	326.1122131
308	486.8413086	711.1106567	0.999588013	255.3430939	759.6998901	0.999838352	381.5375977	680.7172852	0.999495387	333.4467773	596.3494873	0.998111844	382.0179138	486.8522949	0.997667432	279.8407898	418.492157	0.999824822	473.9597168	189.147171	0.999376535	504.8886719	83.49719238	0.999938011	484.3455505	634.4351196	0.998790503	532.8799438	599.6550903	0.999373555	477.0680542	613.2042236	0.997065306	525.2939453	578.6251831	0.998929739	260.844	663.283	0.999	233.588	611.174	0.999	272.1168213	644.7800293	0.998615861	244.5680084	604.7988892	0.998477995	317.7232056
309	486.967865	711.1106567	0.999716341	255.3430939	759.6998901	0.999873221	381.5375977	680.7172852	0.999572515	333.5744629	594.0557251	0.998690963	382.0179138	483.1343384	0.998708546	280.2512817	418.9694824	0.999850273	473.021637	189.3878479	0.999507844	502.204895	83.0018692	0.999956906	484.573822	634.4351196	0.998986602	533.019165	600.204834	0.999404311	477.0680542	613.2042236	0.997271538	525.2939453	581.3974609	0.999544978	260.844	668.895	0.999	239.199	617.588	0.999	272.4685364	644.7800293	0.998906493	244.7606049	604.5574951	0.99861443	317.0274658
310	487.3529053	711.1106567	0.999489665	255.3157501	759.6535645	0.999847054	381.5375977	680.7172852	0.999624968	333.6003723	593.4748535	0.999240935	382.0179138	480.6565857	0.9985255	281.7947693	419.4665527	0.999866426	470.178894	190.3597717	0.999803424	499.1701355	82.78236389	0.999966741	484.573822	634.4351196	0.999238729	533.019165	600.4476929	0.99939996	477.0680542	613.2633057	0.998532951	525.2939453	582.3098755	0.999368012	262.448	672.903	0.999	239.199	617.588	0.999	272.8961487	643.7700806	0.998864889	245.6809692	603.3709717	0.998802841	317.0274658
311	487.3529053	712.1472168	0.999515176	254.9555969	759.2692871	0.99981463	381.5375977	680.7871094	0.999656081	335.8032837	593.4584961	0.999671817	384.1043701	480.3000183	0.99898994	281.7954102	419.4665527	0.999860644	467.0548401	191.0019836	0.99985373	495.7503357	82.6784668	0.999899745	484.573822	637.4944458	0.999448657	533.019165	604.4401245	0.998901784	478.2643738	616.1820068	0.998654723	525.2939453	586.6341553	0.998131156	265.654	675.308	0.999	240.001	621.596	0.999	273.9781799	643.5449219	0.999060512	247.6102448	600.829834	0.998363018	317.0274658
312	487.3529053	714.6382446	0.999505401	253.0594635	758.5619507	0.999794781	381.5375977	681.1002808	0.999669373	338.1864014	592.4904785	0.999717832	388.8280334	479.8876648	0.996040463	281.8988037	419.4665527	0.999948025	462.7931213	191.0236511	0.999770641	489.9191895	82.6784668	0.999819875	484.7131653	639.2020874	0.99926424	532.0949097	605.9897461	0.998846531	478.2643738	618.6619873	0.996802926	524.9815063	588.6343994	0.999059081	270.465	683.325	0.999	240.001	618.389	0.999	275.1281128	643.4041138	0.998680592	250.1877441	600.829834	0.99856776	322.6112671
313	485.4039917	715.8565674	0.99969542	251.6053314	757.2057495	0.999752045	380.9393921	681.2195435	0.999611139	341.2437439	592.1294556	0.999542236	395.1002808	479.8363342	0.994026899	282.3848267	414.0239258	0.999936044	458.8594055	191.2519836	0.998935103	480.7148438	82.6784668	0.999927998	484.7131653	640.406189	0.999524593	529.9681396	606.4899902	0.998071909	476.7755127	619.28125	0.993949533	523.0097656	589.4533691	0.99646163	272.068	684.928	0.999	244.009	622.398	0.999	276.2068176	643.4041138	0.997618318	253.4800262	600.829834	0.998844028	333.0004883
314	482.7307739	716.1177979	0.999666214	250.6179657	756.1121826	0.999788284	379.3797607	681.772583	0.999308586	345.4378052	590.0906372	0.99880439	404.5093384	479.8363342	0.987378359	283.4899597	411.8505554	0.999940753	455.9128113	193.4802856	0.999528289	471.9959412	83.18321228	0.999889612	483.8181152	644.9916992	0.99894166	527.6105347	610.3817139	0.994070292	476.7755127	623.3554077	0.99128747	519.5407715	592.7834473	0.947773576	271.266	684.126	0.999	244.009	627.208	0.999	277.1078491	643.7700806	0.989596784	254.1837769	601.0665894	0.998266876	342.1739502
315	481.8339844	717.8866577	0.999657869	248.9573212	753.6522827	0.999605477	377.1098633	681.8588257	0.999476314	347.5102539	588.5678711	0.998779297	415.6656494	479.8876648	0.996006548	283.8597412	408.2217712	0.999851346	452.0025024	194.9950104	0.999794185	460.3273926	83.30530548	0.999709368	483.8181152	645.6394653	0.994680882	525.9840698	612.2094116	0.993845463	473.3422241	627.1592407	0.964061379	517.5247192	595.508606	0.97732842	270.465	683.325	0.999	251.224	632.018	0.999	281.4306335	659.2866821	0.994378209	259.1481934	601.3705444	0.998786688	355.7010193
316	479.4854126	720.9571533	0.999509454	247.9518738	751.8485107	0.999634027	374.1137695	682.4158325	0.999570847	350.359436	587.6386719	0.999467194	427.0552368	482.0366516	0.995941818	284.7785034	402.4944153	0.99996835	446.6822815	200.008667	0.998765588	450.026062	86.9106369	0.999867618	473.9117432	655.75	0.956761241	518.8961182	624.053772	0.988606334	461.3221436	643.9938354	0.860846937	503.7848816	601.5662842	0.994739652	271.9486084	684.897583	0.9942047	255.233	637.629	0.999	282.3500061	659.2866821	0.998753786	261.414093	601.3705444	0.998466492	367.7521362
317	478.7710571	722.1784668	0.999349117	245.6485596	749.5090942	0.99974823	370.3883057	682.4359741	0.999559999	351.4755859	587.6386719	0.99979794	441.8945618	483.0427246	0.999089837	286.0842285	398.5860901	0.999694526	442.6697388	205.7381592	0.998747587	438.2798767	88.43596649	0.999827147	470.4022217	663.314209	0.9933393	517.0119019	626.9115601	0.996866941	452.6866455	648.9920654	0.987994432	497.8792419	604.5053711	0.996024251	272.2441101	684.897583	0.995643377	257.3768311	638.90625	0.993790746	283.0602112	659.2866821	0.999176502	263.8518982	601.3705444	0.996345043	389.6026917
318	476.8973389	724.3320313	0.999432266	242.5194244	745.5852051	0.999773622	365.7177429	682.6663208	0.998412132	354.0554504	587.6386719	0.999716222	457.2369995	483.6678772	0.999523878	286.4191284	394.3143616	0.999801874	440.9088135	212.4913025	0.999590158	425.4078064	91.34346771	0.998970449	463.8561707	668.9247437	0.997339964	511.39505	634.4584351	0.997913778	444.8551331	653.3035889	0.998382628	491.277832	612.4647217	0.998049855	272.2441101	684.2260742	0.995956719	257.5774231	634.7186279	0.996968567	283.0602112	656.7486572	0.99827683	266.7648621	601.3604126	0.997551799	404.6444092
319	474.8404846	727.3922119	0.998986602	240.0639496	742.5913696	0.999713898	365.079895	684.5236816	0.998637676	356.4718018	588.2964478	0.999643624	474.0445251	488.6724854	0.999706388	289.6708984	393.3692322	0.999943733	440.3201294	217.4924469	0.999455214	413.1196899	95.67766571	0.999607205	460.5562134	674.524353	0.997101903	508.4842224	639.8694458	0.996832848	440.1408997	656.5268555	0.997007132	487.9906311	617.9690552	0.998207808	271.9486084	683.1719971	0.99699533	258.0389709	633.2927856	0.998240471	283.0602112	656.744812	0.998707592	267.4145813	599.0540161	0.994889498	415.9243469
320	473.6732483	733.0626831	0.999450684	237.6407166	740.09021	0.999643743	364.2589417	686.0101929	0.999198437	357.3172913	588.6431885	0.999826312	494.2698669	490.1946716	0.999036491	294.0101624	392.2145996	0.999915421	440.3201294	224.7453461	0.999757707	401.4031067	100.3763351	0.999898136	460.0412292	677.0497437	0.997930288	506.2174683	644.0272827	0.99869442	439.8323975	661.4827881	0.998762965	485.0964355	625.3651733	0.997980535	270.9728088	681.5644531	0.996795952	258.2047729	632.4696045	0.99864316	279.8054199	655.8092651	0.998597145	271.8156128	597.720459	0.995420456	430.1702271
321	470.8520203	736.4681396	0.999624372	235.7823944	738.5513916	0.999564111	360.5030212	686.0101929	0.999525249	357.3172913	588.6431885	0.999740005	511.2276611	492.5152283	0.999430418	296.7250366	392.0704651	0.999766886	440.3201294	233.2426758	0.99972415	390.3118896	105.5729065	0.999590516	457.0906677	678.2250977	0.995520234	505.8547363	646.7904053	0.998605192	434.8817444	662.5682373	0.998345852	482.9249268	635.0060425	0.997761071	268.671814	679.9351196	0.995684385	258.2047729	632.2098999	0.998550951	279.3048096	655.7863159	0.998054266	272.5760193	594.7542725	0.997928858	436.338562
322	470.2390747	736.8930664	0.999654055	234.3161011	736.8449097	0.999106944	355.932312	686.0101929	0.999381542	357.3172913	588.6431885	0.999789596	525.8616333	492.5152283	0.999628186	297.3456421	391.885498	0.999612331	440.7148132	236.4506378	0.999056101	380.0533142	112.8332596	0.999286056	449.8736572	678.9058228	0.992640436	504.2205811	647.4540405	0.998572469	425.2073364	662.5682373	0.994861722	478.9094543	635.3572998	0.997243285	266.1374512	678.6478882	0.996127963	258.2047729	630.0108643	0.998049557	277.5384521	653.9328003	0.998458743	272.5760193	593.4240112	0.997494638	449.1733398
323	469.9015808	737.75	0.999598026	232.9815826	733.3887939	0.999020159	351.20755	682.3403931	0.998547912	357.7803955	587.9689941	0.999857545	538.9415283	492.5152283	0.999710441	297.8747864	390.9381409	0.99960947	441.1707153	239.6925964	0.998933077	372.4002686	118.1746063	0.999857068	424.4674072	679.3601685	0.962458849	497.8141785	648.630249	0.997756422	413.3187561	662.5682373	0.995669246	474.3240356	636.1958618	0.997844219	265.2262268	677.8397217	0.998749673	257.0844116	628.1600342	0.997678578	276.7862549	652.6156616	0.997902691	272.5760193	590.1083984	0.997195244	456.452
324	467.6324768	738.8292847	0.999820113	230.4235535	728.3529663	0.99973464	348.8598938	679.1380005	0.999334931	357.7803955	585.5532227	0.999934435	546.3913574	492.2012634	0.999863505	297.9307861	389.5491638	0.999554336	441.5175476	243.4992371	0.999432445	364.6125488	124.6644745	0.998593152	414.496521	680.0236206	0.982940674	490.5906982	650.4508057	0.99660182	405.0518799	662.3809204	0.997990549	469.8717957	637.5960693	0.998363733	264.8636169	672.8017578	0.9988572	256.058136	623.2850342	0.988614678	274.4900208	647.9296875	0.998777688	270.1581421	583.4731445	0.996662676	472.485
325	465.6553345	740.7445068	0.999806643	228.3018494	722.1377563	0.999811292	346.4203186	676.2632446	0.999470532	357.7803955	584.7791138	0.999886274	552.3521118	490.1880188	0.999548435	298.0796814	388.7111206	0.999195993	442.5879517	245.175766	0.999544144	358.9804382	130.576416	0.999789596	408.483429	680.0236206	0.984226584	485.2489319	652.597229	0.993707776	398.6925354	660.7368164	0.997047544	464.8875122	639.2196045	0.995022774	263.1983948	666.2004395	0.997080505	255.6761627	617.4449463	0.975914478	273.3682251	643.1331787	0.99887675	267.5751038	577.0098267	0.996102929	511.767
326	464.1841125	743.0578613	0.999529004	226.2194214	718.2550659	0.999466896	345.5119934	675.7050781	0.999370754	358.7832642	583.9057617	0.999841452	555.6786499	487.8985596	0.99869895	298.6437378	387.7894287	0.998916626	443.5082397	245.175766	0.999376655	353.2951965	133.409256	0.999814987	407.6465149	680.8799438	0.973809123	482.553009	655.190979	0.993221521	397.0303345	660.6472778	0.989480257	463.4935913	641.078125	0.99734354	263.1983948	661.8883057	0.997602344	253.5656128	608.2922363	0.927568078	273.3682251	637.9533081	0.99598217	262.2470398	572.2600708	0.998021364	523.792
327	463.2671814	745.6417236	0.998993039	225.7200012	712.3119507	0.999784112	344.7853088	674.9702759	0.999244511	358.8287659	581.6870117	0.999816656	557.3781128	485.4367981	0.998608947	299.2743225	387.3701782	0.998951793	443.5082397	245.175766	0.999661565	349.7333374	137.3291168	0.998822153	404.7440186	680.8799438	0.992475629	480.7887268	657.7807617	0.992205858	394.5084839	659.3233032	0.989015877	461.6498413	641.5768433	0.99627614	264.8636169	656.7908936	0.997116208	247.9520111	582.1937866	0.942283273	273.3682251	633.1378784	0.993953228	261.1586914	569.3953857	0.997973204	540.2814331
328	463.0571289	746.6896973	0.999079227	224.5600586	709.0436401	0.999893606	344.5274963	674.3455811	0.999483943	359.1305237	580.6317139	0.999836922	557.7659912	484.5061035	0.998599052	299.4767761	387.2717285	0.999084234	443.5082397	243.2517242	0.999658525	349.074707	138.2833557	0.998335958	404.0029602	680.8799438	0.99334228	476.7852783	658.1519775	0.993378699	394.0157776	658.5949707	0.98732996	460.7664795	642.9151611	0.995062053	265.2612305	653.6685791	0.999048591	247.9047546	579.9407349	0.994368792	273.4680481	617.4385376	0.954378843	259.0798645	568.0152588	0.998581886	542.3805542
329	462.6687927	747.5797729	0.999206007	224.2258911	706.6564941	0.999921143	344.5274963	674.34198	0.999637008	359.2949829	580.6317139	0.999814034	557.8391113	483.4178772	0.998893261	299.5996094	387.2717285	0.999538422	441.3151245	241.0832672	0.999634862	349.074707	138.3660431	0.998051822	404.0029602	680.1887207	0.994760275	475.0296326	659.7767334	0.99543047	394.0157776	655.8547363	0.995605946	460.7664795	644.3406982	0.995509624	265.7835999	647.0349121	0.998981059	247.9047546	576.0008545	0.996483982	274.0145264	600.0814819	0.983204603	258.2700195	564.0231934	0.999014378	545.4723511
330	462.2131958	748.9072876	0.999272823	224.2258911	702.4649658	0.999690652	344.7853088	674.34198	0.999654174	360.1350403	581.6870117	0.999836564	557.8547974	481.7805786	0.999171019	299.6932983	387.2717285	0.999629676	441.3151245	238.1381378	0.999570251	349.074707	138.3660431	0.998167515	404.0029602	679.5407104	0.995821953	474.994873	661.5372925	0.996378779	394.0157776	655.7028198	0.994705677	460.7664795	644.5645752	0.997999072	266.5444641	639.1588135	0.99574393	247.9520111	572.0710449	0.998823643	274.4015808	596.1517944	0.997722745	258.2700195	559.6192627	0.998515487	548.5130005
331	461.8530579	751.8884888	0.999282002	224.2258911	700.0602417	0.999739408	345.2521973	674.34198	0.999685168	364.3743286	583.897522	0.999824166	558.2845459	480.9090881	0.999396563	299.7187805	389.5737	0.999588251	441.2046204	236.953186	0.999801517	350.0448914	138.2833557	0.998423696	407.9450684	679.5397949	0.994999409	474.994873	663.6055908	0.995759726	400.1548462	655.4016724	0.99541533	465.4869995	646.067627	0.998665571	271.5387268	626.1550903	0.996373594	248.8368683	568.1118164	0.998167872	278.5062561	596.1517944	0.998341441	258.2700195	557.0025024	0.997189045	551.3887939
332	461.4716187	755.6402588	0.999565959	224.4053955	696.0595703	0.99981451	346.161377	674.34198	0.999666154	368.2405396	587.2971191	0.999721169	558.2908936	480.8275757	0.999601424	301.9191589	395.4232788	0.997593403	440.6232605	232.8813782	0.999893486	352.8058472	138.1588593	0.998813152	412.207489	679.5407104	0.989473701	474.994873	666.8398438	0.991164386	408.8148804	655.7028198	0.994782567	472.4708862	647.7739258	0.994891644	282.3362732	616.3400879	0.995502651	249.845932	567.5657349	0.996487617	288.5724487	595.9562988	0.998677075	261.2415466	555.2943726	0.997444034	552.7005005
333	461.0675964	755.6402588	0.99970603	224.4053955	694.8860474	0.999760807	346.161377	674.0662231	0.999727011	368.2405396	587.2971191	0.999697447	558.2908936	480.7621155	0.999700189	301.9191589	395.4232788	0.999707758	440.2265625	231.1119537	0.999966979	352.8058472	134.5513611	0.999726892	412.207489	679.1367798	0.990743279	474.7758789	666.8398438	0.997590184	408.8148804	653.6019897	0.9975968	472.4708862	647.7739258	0.993969679	282.3362732	612.1107178	0.999546766	249.845932	567.3029175	0.996206641	288.5724487	594.770813	0.998769283	261.2415466	553.9916992	0.994634986	552.7005005
334	460.493042	755.6402588	0.999616802	224.4053955	694.7767944	0.999733329	346.161377	674.0662231	0.999543548	368.2405396	587.2971191	0.999556184	558.2908936	480.62323	0.99975276	301.9191589	395.4232788	0.999658823	439.0084229	228.149826	0.999958813	352.8058472	131.8643646	0.999772906	412.207489	678.6769409	0.988793373	473.874054	666.8398438	0.998838663	408.8148804	652.2941895	0.997741699	472.4708862	647.7739258	0.998053312	282.3362732	610.5848389	0.999539256	249.845932	566.923645	0.994136274	288.5724487	594.770813	0.998357177	261.2415466	553.5828247	0.990035534	552.7005005
[truncated: 47 more columns]
