# Supplementary material for: Desmosomal connectomics of all somatic muscles in an annelid larva
Source: eLife. 2022 Dec 20;11:e71231. doi: 10.7554/eLife.71231 (PMC9876572; doi:10.7554/eLife.71231)
Supplement: Figure 7—source data 1. [file elife-71231-fig7-data1.gz › Video5-Figure7_acicula_tracking/end_of_Video5_additional_startle_acicula_tracking.csv]

scorer	DLC_resnet_50_startle_F41_s3_Apr30shuffle1_200000	DLC_resnet_50_startle_F41_s3_Apr30shuffle1_200000	DLC_resnet_50_startle_F41_s3_Apr30shuffle1_200000	DLC_resnet_50_startle_F41_s3_Apr30shuffle1_200000	DLC_resnet_50_startle_F41_s3_Apr30shuffle1_200000	DLC_resnet_50_startle_F41_s3_Apr30shuffle1_200000	DLC_resnet_50_startle_F41_s3_Apr30shuffle1_200000	DLC_resnet_50_startle_F41_s3_Apr30shuffle1_200000	DLC_resnet_50_startle_F41_s3_Apr30shuffle1_200000	DLC_resnet_50_startle_F41_s3_Apr30shuffle1_200000	DLC_resnet_50_startle_F41_s3_Apr30shuffle1_200000	DLC_resnet_50_startle_F41_s3_Apr30shuffle1_200000	DLC_resnet_50_startle_F41_s3_Apr30shuffle1_200000	DLC_resnet_50_startle_F41_s3_Apr30shuffle1_200000	DLC_resnet_50_startle_F41_s3_Apr30shuffle1_200000	DLC_resnet_50_startle_F41_s3_Apr30shuffle1_200000	DLC_resnet_50_startle_F41_s3_Apr30shuffle1_200000	DLC_resnet_50_startle_F41_s3_Apr30shuffle1_200000	DLC_resnet_50_startle_F41_s3_Apr30shuffle1_200000	DLC_resnet_50_startle_F41_s3_Apr30shuffle1_200000	DLC_resnet_50_startle_F41_s3_Apr30shuffle1_200000	DLC_resnet_50_startle_F41_s3_Apr30shuffle1_200000	DLC_resnet_50_startle_F41_s3_Apr30shuffle1_200000	DLC_resnet_50_startle_F41_s3_Apr30shuffle1_200000	DLC_resnet_50_startle_F41_s3_Apr30shuffle1_200000	DLC_resnet_50_startle_F41_s3_Apr30shuffle1_200000	DLC_resnet_50_startle_F41_s3_Apr30shuffle1_200000	DLC_resnet_50_startle_F41_s3_Apr30shuffle1_200000	DLC_resnet_50_startle_F41_s3_Apr30shuffle1_200000	DLC_resnet_50_startle_F41_s3_Apr30shuffle1_200000	DLC_resnet_50_startle_F41_s3_Apr30shuffle1_200000	DLC_resnet_50_startle_F41_s3_Apr30shuffle1_200000	DLC_resnet_50_startle_F41_s3_Apr30shuffle1_200000	DLC_resnet_50_startle_F41_s3_Apr30shuffle1_200000	DLC_resnet_50_startle_F41_s3_Apr30shuffle1_200000	DLC_resnet_50_startle_F41_s3_Apr30shuffle1_200000	DLC_resnet_50_startle_F41_s3_Apr30shuffle1_200000	DLC_resnet_50_startle_F41_s3_Apr30shuffle1_200000	DLC_resnet_50_startle_F41_s3_Apr30shuffle1_200000	DLC_resnet_50_startle_F41_s3_Apr30shuffle1_200000	DLC_resnet_50_startle_F41_s3_Apr30shuffle1_200000	DLC_resnet_50_startle_F41_s3_Apr30shuffle1_200000	DLC_resnet_50_startle_F41_s3_Apr30shuffle1_200000	DLC_resnet_50_startle_F41_s3_Apr30shuffle1_200000	DLC_resnet_50_startle_F41_s3_Apr30shuffle1_200000	DLC_resnet_50_startle_F41_s3_Apr30shuffle1_200000	DLC_resnet_50_startle_F41_s3_Apr30shuffle1_200000	DLC_resnet_50_startle_F41_s3_Apr30shuffle1_200000	DLC_resnet_50_startle_F41_s3_Apr30shuffle1_200000
bodyparts	pharynxend	pharynxend	pharynxend	tail	tail	tail	ac1prox	ac1prox	ac1prox	ac1dist	ac1dist	ac1dist	ac2prox	ac2prox	ac2prox	ac2dist	ac2dist	ac2dist	ac3prox	ac3prox	ac3prox	ac3dist	ac3dist	ac3dist	ac4prox	ac4prox	ac4prox	ac4dist	ac4dist	ac4dist	ac5prox	ac5prox	ac5prox	ac5dist	ac5dist	ac5dist	ac6prox	ac6prox	ac6prox	ac6dist	ac6dist	ac6dist	ac7prox	ac7prox	ac7prox	ac7dist	ac7dist	ac7dist	ac8prox
coords	x	y	likelihood	x	y	likelihood	x	y	likelihood	x	y	likelihood	x	y	likelihood	x	y	likelihood	x	y	likelihood	x	y	likelihood	x	y	likelihood	x	y	likelihood	x	y	likelihood	x	y	likelihood	x	y	likelihood	x	y	likelihood	x	y	likelihood	x	y	likelihood	x
0	317.2499084472656	413.8972473144531	0.9997010231018066	642.0441284179688	326.189453125	0.9999473094940186	251.98416137695312	520.7153930664062	0.99853515625	308.498046875	543.0187377929688	0.9996294975280762	276.7520446777344	486.263427734375	0.9994112849235535	324.4390869140625	527.9922485351562	0.9996588230133057	200.02244567871094	386.06793212890625	0.9996299743652344	227.9280548095703	339.7843322753906	0.9998202919960022	233.1834259033203	387.75323486328125	0.9997539520263672	255.2976531982422	346.06158447265625	0.9910905361175537	358.197998046875	511.8386535644531	0.998953640460968	416.4653625488281	512.0728759765625	0.9996237754821777	358.3009948730469	482.2806091308594	0.9999425411224365	422.2205810546875	488.0205993652344	0.9941059947013855	293.0071105957031	340.0604248046875	0.9950454235076904	335.4975891113281	303.23724365234375	0.9951441287994385	298.7347717285156
1	317.2520751953125	413.8972473144531	0.9997167587280273	642.0702514648438	326.20196533203125	0.9999464750289917	252.131591796875	520.7457275390625	0.9985648393630981	308.5677490234375	543.0263671875	0.9996492862701416	276.79718017578125	486.3027648925781	0.9994419813156128	324.4390869140625	528.0498046875	0.9996707439422607	200.12969970703125	386.1817321777344	0.999695360660553	227.9762725830078	339.7843322753906	0.9998173713684082	233.22874450683594	387.8342590332031	0.9997857809066772	255.39231872558594	346.06158447265625	0.9921255111694336	358.21038818359375	511.8790588378906	0.9988895654678345	416.49609375	512.0879516601562	0.9996511936187744	358.34283447265625	482.2916564941406	0.9999441504478455	422.3513488769531	488.0412902832031	0.9942464828491211	293.129150390625	340.0703125	0.9953001737594604	335.9300842285156	303.36376953125	0.9949543476104736	298.7461853027344
2	317.7490539550781	413.990966796875	0.9997254610061646	642.0830078125	326.2043762207031	0.9999507665634155	252.17364501953125	520.7457275390625	0.998664915561676	308.5816650390625	543.0748291015625	0.9996463060379028	276.8704833984375	486.3098449707031	0.9994061589241028	324.4390869140625	528.107666015625	0.9996793270111084	200.13040161132812	386.1817321777344	0.9996762871742249	227.9762725830078	339.8998718261719	0.9998141527175903	233.2837371826172	387.8393249511719	0.999781608581543	255.41647338867188	346.07171630859375	0.992553174495697	358.2320251464844	511.9115295410156	0.9988524913787842	416.49609375	512.1113891601562	0.9996724128723145	358.5296630859375	482.3272399902344	0.9999417066574097	422.48712158203125	488.0557861328125	0.9942072629928589	293.16009521484375	340.07861328125	0.9955378174781799	336.0260925292969	303.39923095703125	0.9954296350479126	298.8152160644531
3	317.7574768066406	413.990966796875	0.9997316002845764	642.0702514648438	326.2043762207031	0.9999539852142334	252.131591796875	520.794189453125	0.9984613060951233	308.5677490234375	543.1011962890625	0.9996342658996582	276.9759826660156	486.36297607421875	0.9994266033172607	324.40869140625	528.22216796875	0.9996775388717651	200.17503356933594	386.1976318359375	0.999652624130249	227.9762725830078	339.8998718261719	0.9998020529747009	233.2909698486328	387.8890686035156	0.9997919797897339	255.41647338867188	346.07171630859375	0.992712140083313	358.2320251464844	511.9720458984375	0.9988749623298645	416.4660949707031	512.148193359375	0.999683141708374	358.6272277832031	482.3446960449219	0.9999411106109619	422.52093505859375	488.0765380859375	0.9945501089096069	293.16009521484375	340.0943603515625	0.9953714609146118	336.0260925292969	303.39923095703125	0.9957442283630371	298.91119384765625
4	317.7574768066406	413.990966796875	0.99974125623703	642.0702514648438	326.20196533203125	0.9999547004699707	252.02040100097656	520.7457275390625	0.998603880405426	308.5677490234375	543.1488037109375	0.9996439218521118	276.9759826660156	486.3936767578125	0.9994582533836365	324.40380859375	528.28125	0.9996834993362427	200.208251953125	386.1976318359375	0.9996830224990845	227.83316040039062	339.9081726074219	0.999793529510498	233.3598175048828	387.92755126953125	0.9997767210006714	255.39231872558594	346.1588134765625	0.9927823543548584	358.2320251464844	512.05859375	0.9988678693771362	416.4660949707031	512.148193359375	0.9996955990791321	358.6272277832031	482.3679504394531	0.9999423027038574	422.52093505859375	488.1883850097656	0.9937196373939514	293.16009521484375	340.1495361328125	0.9961230754852295	336.0260925292969	303.4456481933594	0.9960781335830688	298.91119384765625
5	317.7574768066406	413.9975891113281	0.9997422695159912	642.0108032226562	326.1773376464844	0.9999502897262573	252.02040100097656	520.7998657226562	0.9987277984619141	308.4461364746094	543.2166137695312	0.9996257424354553	276.9759826660156	486.4629821777344	0.9994199275970459	324.2790832519531	528.3777465820312	0.9996963143348694	200.35719299316406	386.3115539550781	0.9996801614761353	227.83316040039062	339.96307373046875	0.9998005628585815	233.3598175048828	388.011962890625	0.999785304069519	255.3203582763672	346.1888122558594	0.9922219514846802	358.06927490234375	512.0606079101562	0.9988523125648499	416.4590148925781	512.148193359375	0.9996994733810425	358.6272277832031	482.3802795410156	0.9999440908432007	422.5245666503906	488.1883850097656	0.9939553737640381	293.00079345703125	340.2749328613281	0.9966475963592529	336.0208740234375	303.4757995605469	0.9960905313491821	298.91119384765625
6	317.7574768066406	414.0081481933594	0.9997389912605286	641.9899291992188	326.1468811035156	0.9999504089355469	252.02040100097656	520.7998657226562	0.998879075050354	308.35028076171875	543.2295532226562	0.999638557434082	276.9759826660156	486.4764709472656	0.9994280338287354	324.0945129394531	528.3798828125	0.9996878504753113	200.3716278076172	386.4060974121094	0.9996786713600159	227.83316040039062	340.0138244628906	0.9997999668121338	233.3598175048828	388.011962890625	0.9997751712799072	255.2854461669922	346.2276916503906	0.9930363893508911	357.9637145996094	512.1759643554688	0.9988721013069153	416.4145812988281	512.148193359375	0.9996947050094604	358.6272277832031	482.41680908203125	0.999944806098938	422.5762939453125	488.1883850097656	0.9931768178939819	292.9370422363281	340.28009033203125	0.9969228506088257	336.0208740234375	303.5452880859375	0.9960860013961792	298.9410400390625
7	317.7574768066406	414.0987243652344	0.9997342824935913	641.911865234375	326.05938720703125	0.9999518394470215	252.02040100097656	520.8703002929688	0.9988275170326233	308.2886962890625	543.3534545898438	0.9996423125267029	276.9759826660156	486.5567321777344	0.9994193315505981	324.0445861816406	528.3839111328125	0.9997001886367798	200.46636962890625	386.4438171386719	0.9996339082717896	227.86456298828125	340.03118896484375	0.9998042583465576	233.36785888671875	388.0408630371094	0.9997745752334595	255.2854461669922	346.2723083496094	0.9931851625442505	357.9637145996094	512.232177734375	0.9988077878952026	416.33087158203125	512.186767578125	0.9996867775917053	358.6272277832031	482.5611572265625	0.9999434947967529	422.62933349609375	488.2069091796875	0.9932680726051331	292.9357604980469	340.2954406738281	0.9968190789222717	336.0208740234375	303.56304931640625	0.9960532188415527	298.9410400390625
8	317.7668151855469	414.254638671875	0.9997479915618896	641.911865234375	325.9551086425781	0.9999510049819946	251.91741943359375	520.9166259765625	0.9987773895263672	308.2886962890625	543.380126953125	0.9996170997619629	277.04461669921875	486.56207275390625	0.9993982911109924	323.9508361816406	528.5296020507812	0.9996985793113708	200.64039611816406	386.4438171386719	0.9996302127838135	227.8771209716797	340.1259460449219	0.9998138546943665	233.38528442382812	388.0827331542969	0.999789834022522	255.2984619140625	346.3423156738281	0.9928211569786072	357.9637145996094	512.382080078125	0.9988625049591064	416.33087158203125	512.186767578125	0.999682605266571	358.7916259765625	482.8319396972656	0.9999377727508545	422.751708984375	488.1881408691406	0.9927366971969604	292.8617248535156	340.416259765625	0.9975821375846863	336.0802917480469	303.56304931640625	0.996682345867157	298.995849609375
9	317.8714294433594	414.254638671875	0.9997773170471191	641.9766235351562	325.94488525390625	0.9999481439590454	251.84634399414062	521.040283203125	0.9986673593521118	308.2886962890625	543.4815063476562	0.9996157288551331	277.0596923828125	486.7165832519531	0.9994055032730103	323.944091796875	528.7212524414062	0.9997043609619141	200.856689453125	386.477783203125	0.9996241331100464	227.90562438964844	340.13519287109375	0.9998143911361694	233.6226348876953	388.2237243652344	0.9997997879981995	255.2984619140625	346.41790771484375	0.9928610324859619	358.0450134277344	512.5863037109375	0.9990036487579346	416.33087158203125	512.313720703125	0.9996840953826904	358.8912048339844	482.98455810546875	0.9999397397041321	422.95477294921875	488.1881408691406	0.9915817379951477	292.855712890625	340.45819091796875	0.9977072477340698	336.1600341796875	303.585693359375	0.9966269731521606	299.1591491699219
10	318.05828857421875	414.37115478515625	0.9997924566268921	641.9766235351562	325.8223571777344	0.9999462366104126	251.2528839111328	521.599853515625	0.9985252022743225	308.3110656738281	543.6963500976562	0.9995825290679932	277.1998596191406	486.8418884277344	0.9993993043899536	323.9110412597656	528.9921264648438	0.9997211694717407	200.89572143554688	386.477783203125	0.999596118927002	227.947265625	340.36334228515625	0.9998204708099365	233.7108612060547	388.2610778808594	0.9998007416725159	255.33090209960938	346.6004333496094	0.9923235177993774	358.0689392089844	512.8660888671875	0.9990286827087402	416.4659423828125	512.51171875	0.999731719493866	359.1502990722656	483.3141174316406	0.9999375939369202	423.5129089355469	488.2879638671875	0.9906147718429565	292.78314208984375	340.77239990234375	0.9982109069824219	336.1940002441406	303.6070861816406	0.9970590472221375	299.1915283203125
11	318.0763854980469	414.52117919921875	0.9998023509979248	641.911865234375	325.7761535644531	0.9999483823776245	250.99354553222656	521.6495361328125	0.9983757138252258	308.3110656738281	543.9378051757812	0.9996418356895447	277.1998596191406	486.99884033203125	0.9993710517883301	323.8446044921875	529.1893310546875	0.9997386932373047	200.91018676757812	386.477783203125	0.9995483160018921	228.01661682128906	340.4929504394531	0.9998195171356201	233.74227905273438	388.290283203125	0.9998126029968262	255.33090209960938	346.6407165527344	0.9918969869613647	358.0689392089844	512.9424438476562	0.9990558624267578	416.4659423828125	512.7809448242188	0.9997532367706299	359.1502990722656	483.53057861328125	0.9999322295188904	423.59912109375	488.35113525390625	0.9917178153991699	292.58648681640625	340.8871765136719	0.9984130859375	336.1940002441406	303.650146484375	0.9972207546234131	299.1915283203125
12	318.079345703125	414.6993713378906	0.9998222589492798	641.7207641601562	325.7156677246094	0.9999427795410156	250.98973083496094	521.7453002929688	0.9987128376960754	308.3567199707031	543.9449462890625	0.999649167060852	277.1998596191406	487.0060119628906	0.9993915557861328	323.839599609375	529.350830078125	0.9997578859329224	200.91018676757812	386.40655517578125	0.9995537996292114	228.01817321777344	340.5613708496094	0.9998198747634888	233.75765991210938	388.34600830078125	0.9998141527175903	255.33090209960938	346.7811279296875	0.9923748970031738	358.0689392089844	513.0614624023438	0.9991645812988281	416.4659423828125	512.9030151367188	0.99977046251297	359.1710510253906	483.7873840332031	0.9999324679374695	423.59912109375	488.38409423828125	0.9914296865463257	292.451416015625	341.0303955078125	0.9985896944999695	336.1940002441406	303.835205078125	0.9970730543136597	299.1915283203125
13	318.1012878417969	414.7117614746094	0.9998182058334351	641.6547241210938	325.61761474609375	0.9999346733093262	250.9500274658203	521.7564697265625	0.99881511926651	308.3777160644531	543.9569091796875	0.9996543526649475	277.1297302246094	487.0614013671875	0.999362587928772	323.839599609375	529.4005737304688	0.9997498989105225	200.96536254882812	386.3768310546875	0.999537467956543	228.03602600097656	340.5683898925781	0.9998260140419006	233.7725372314453	388.3631286621094	0.999824047088623	255.1544952392578	346.78814697265625	0.9926535487174988	358.0689392089844	513.1865844726562	0.9992462396621704	416.40203857421875	513.0076904296875	0.9997816681861877	359.1742858886719	483.90118408203125	0.999934196472168	423.59912109375	488.4032287597656	0.9915474653244019	292.451416015625	341.1920166015625	0.9987697601318359	336.2650146484375	303.88543701171875	0.9972763061523438	299.0930480957031
14	318.1268310546875	414.8677062988281	0.999821662902832	641.570068359375	325.61761474609375	0.9999426603317261	250.9500274658203	521.7864379882812	0.9989126920700073	308.4033508300781	544.1397094726562	0.9996774196624756	277.1297302246094	487.13702392578125	0.9993818402290344	323.839599609375	529.5801391601562	0.9997478723526001	200.91018676757812	386.34326171875	0.999544620513916	228.05442810058594	340.6916809082031	0.99982750415802	233.7725372314453	388.3631286621094	0.9998335242271423	255.1544952392578	346.78814697265625	0.9915803670883179	358.0689392089844	513.2233276367188	0.9993441104888916	416.3925476074219	513.1869506835938	0.9998034238815308	359.1742858886719	483.9721984863281	0.9999302625656128	423.5970764160156	488.53619384765625	0.9924217462539673	292.451416015625	341.221923828125	0.9988027215003967	336.13897705078125	303.9023742675781	0.9973912239074707	299.0930480957031
15	318.170654296875	414.89544677734375	0.9998305439949036	641.5299072265625	325.61761474609375	0.9999449253082275	250.9500274658203	521.8364868164062	0.9985669851303101	308.65960693359375	544.1500244140625	0.9996408224105835	277.1297302246094	487.13702392578125	0.9993912577629089	324.08197021484375	529.5968017578125	0.9997508525848389	200.8751220703125	386.32080078125	0.9994640350341797	228.22201538085938	340.6916809082031	0.9998449087142944	233.92831420898438	388.34600830078125	0.9998336434364319	255.1544952392578	346.7811279296875	0.9925276637077332	358.0966491699219	513.3571166992188	0.999322772026062	416.3813171386719	513.267822265625	0.9998136758804321	359.2596130371094	484.1265869140625	0.9999287128448486	423.54296875	488.5962829589844	0.9933302402496338	292.6062316894531	341.2398986816406	0.998643159866333	336.11126708984375	303.9023742675781	0.9976003766059875	299.0299987792969
16	318.2952575683594	414.90032958984375	0.9998396039009094	641.5	325.6488952636719	0.9999420642852783	250.9500274658203	521.8364868164062	0.9985145330429077	308.8863830566406	544.2653198242188	0.9996262788772583	277.1774597167969	487.1419372558594	0.9994062185287476	324.2606201171875	529.7017822265625	0.9997860193252563	200.83457946777344	386.32080078125	0.9994497299194336	228.22488403320312	340.6916809082031	0.9998505711555481	233.9469757080078	388.1925354003906	0.9998260736465454	255.24581909179688	346.7611083984375	0.9926910400390625	358.20819091796875	513.4815063476562	0.9994146823883057	416.3813171386719	513.5355224609375	0.9998228549957275	359.3546447753906	484.2388916015625	0.999927282333374	423.51947021484375	488.6475524902344	0.9937825202941895	292.6191101074219	341.2587890625	0.998679518699646	336.11126708984375	303.88543701171875	0.9977193474769592	297.9143371582031
17	318.29705810546875	414.9461669921875	0.9998419284820557	641.3216552734375	325.6488952636719	0.9999387264251709	250.9500274658203	521.8364868164062	0.9983288645744324	309.03106689453125	544.2666015625	0.9996232986450195	277.2314147949219	487.13702392578125	0.9994213581085205	324.4119567871094	529.72607421875	0.9997892379760742	200.81338500976562	386.264892578125	0.9994919300079346	228.23382568359375	340.6201171875	0.9998512268066406	233.96153259277344	388.18670654296875	0.999833881855011	255.26950073242188	346.74749755859375	0.9930825233459473	358.2755432128906	513.61474609375	0.9994739294052124	416.3925476074219	513.7041625976562	0.9998160600662231	359.41619873046875	484.5581970214844	0.9999222755432129	423.51947021484375	488.8335876464844	0.9940545558929443	292.6191101074219	341.2587890625	0.9986507892608643	335.9382019042969	303.867431640625	0.9976636171340942	297.8200378417969
18	318.3009033203125	414.953125	0.999847412109375	641.2575073242188	325.6488952636719	0.9999390840530396	250.9281463623047	521.8302001953125	0.9979803562164307	309.1141357421875	544.3395385742188	0.9996142387390137	277.2314147949219	487.13702392578125	0.9994106292724609	324.6307373046875	529.72607421875	0.999769926071167	200.74191284179688	386.09014892578125	0.9994783401489258	228.23382568359375	340.6024169921875	0.9998576641082764	233.97344970703125	388.11187744140625	0.9998447299003601	255.3877410888672	346.6495056152344	0.9933406114578247	358.2835388183594	513.6199951171875	0.999519944190979	416.4095153808594	513.7471313476562	0.9998364448547363	359.42547607421875	484.57879638671875	0.9999200701713562	423.471435546875	488.8524475097656	0.9944873452186584	292.6062316894531	341.2742614746094	0.9987117052078247	335.7574157714844	303.82135009765625	0.9976568818092346	297.7499694824219
19	318.3052673339844	415.0368347167969	0.9998496770858765	641.1571044921875	325.5823669433594	0.9999417066574097	250.72479248046875	521.8302001953125	0.9979896545410156	309.15228271484375	544.3395385742188	0.9996285438537598	277.2314147949219	487.1217956542969	0.9994096755981445	324.65765380859375	529.7102661132812	0.9997656941413879	200.74191284179688	386.056396484375	0.9994450211524963	228.23382568359375	340.5811767578125	0.9998646974563599	233.97344970703125	388.0479736328125	0.9998452663421631	255.42385864257812	346.6270446777344	0.9937258958816528	358.45379638671875	513.6398315429688	0.9995157718658447	416.4576416015625	513.899169921875	0.9998412132263184	359.43560791015625	484.66650390625	0.9999207258224487	423.471435546875	488.9697265625	0.9940162897109985	292.6053771972656	341.2742614746094	0.9988051652908325	335.6738586425781	303.6890869140625	0.9974074363708496	297.70855712890625
20	318.3460693359375	415.0401306152344	0.9998539090156555	641.15380859375	325.5743103027344	0.9999440908432007	250.6984405517578	521.8302001953125	0.997638463973999	309.15228271484375	544.3395385742188	0.9996020197868347	277.24713134765625	487.1217956542969	0.9993849396705627	324.7358703613281	529.7102661132812	0.9997545480728149	200.7794952392578	386.0543212890625	0.9994531869888306	228.2512969970703	340.5811767578125	0.9998654723167419	233.9996337890625	387.9601135253906	0.9998452663421631	255.47772216796875	346.5737609863281	0.9934566020965576	358.4623107910156	513.6597290039062	0.9994914531707764	416.50335693359375	513.9188842773438	0.999832034111023	359.4767150878906	484.8027038574219	0.9999163746833801	423.471435546875	488.9741516113281	0.9947015643119812	292.6053771972656	341.2742614746094	0.9988397359848022	335.281005859375	303.60296630859375	0.9975776672363281	297.70855712890625
21	318.4476623535156	415.05511474609375	0.9998584389686584	641.1235961914062	325.5743103027344	0.9999417066574097	250.52105712890625	521.9315185546875	0.9975943565368652	309.1274719238281	544.2235717773438	0.9996224641799927	277.26519775390625	487.1086730957031	0.9994131326675415	324.803466796875	529.72607421875	0.9997530579566956	200.7794952392578	386.0543212890625	0.9994521141052246	228.28692626953125	340.5811767578125	0.9998689293861389	234.01438903808594	387.94549560546875	0.9998425245285034	255.4929962158203	346.5406799316406	0.9931623339653015	358.4794616699219	513.7017211914062	0.9995226263999939	416.5618591308594	513.9778442382812	0.9998343586921692	359.4767150878906	484.8440856933594	0.9999213218688965	423.5515441894531	488.9954528808594	0.9944992065429688	292.6053771972656	341.2729797363281	0.9989140033721924	335.1921081542969	303.5621032714844	0.9973713159561157	297.6795959472656
22	318.457275390625	415.1298522949219	0.9998608827590942	641.01806640625	325.5823669433594	0.9999430179595947	250.42196655273438	522.2056274414062	0.9977644681930542	309.15228271484375	544.2230224609375	0.9996175169944763	277.33203125	487.1086730957031	0.9994266033172607	324.8899841308594	529.7294921875	0.9997444152832031	200.9833984375	386.056396484375	0.9994018077850342	228.3044891357422	340.5811767578125	0.9998624324798584	234.2270050048828	387.9311828613281	0.9998452663421631	255.6660919189453	346.52044677734375	0.9938147068023682	358.5764465332031	513.9304809570312	0.999543309211731	416.61309814453125	514.1994018554688	0.9998376369476318	359.43560791015625	485.0406188964844	0.9999133348464966	423.5515441894531	488.9988098144531	0.9949622750282288	292.6361389160156	341.22845458984375	0.9988765716552734	334.93524169921875	303.47650146484375	0.9969862699508667	297.6795959472656
23	318.5656433105469	415.159912109375	0.9998656511306763	640.9910278320312	325.6299133300781	0.9999412298202515	250.41961669921875	522.2867431640625	0.9974362850189209	309.166259765625	544.2230224609375	0.999550461769104	277.3359375	487.1086730957031	0.9994102716445923	325.0111083984375	529.7755126953125	0.9997520446777344	201.05908203125	386.0881652832031	0.9994196891784668	228.3044891357422	340.6403503417969	0.9998638033866882	234.2276611328125	387.94549560546875	0.9998488426208496	255.68397521972656	346.52044677734375	0.9945521950721741	358.6585693359375	514.0067138671875	0.9995486736297607	416.61309814453125	514.2743530273438	0.9998427629470825	359.4344177246094	485.28375244140625	0.999914288520813	423.5792541503906	489.08258056640625	0.9947684407234192	292.6646728515625	341.1604919433594	0.9987702369689941	334.83441162109375	303.4256896972656	0.9969125986099243	297.70855712890625
24	318.5672912597656	415.2283935546875	0.9998695254325867	640.933837890625	325.7456359863281	0.9999396800994873	250.26158142089844	522.371337890625	0.9976277351379395	309.1274719238281	544.2235717773438	0.9995750784873962	277.3359375	487.1468200683594	0.9994240999221802	325.0626220703125	529.8132934570312	0.9997380971908569	201.11526489257812	386.1025390625	0.9994208812713623	228.3186492919922	340.64117431640625	0.9998612403869629	234.28343200683594	387.9601135253906	0.9998451471328735	255.740478515625	346.52044677734375	0.9940138459205627	358.70513916015625	514.0902099609375	0.9995758533477783	416.6183776855469	514.428466796875	0.9998432993888855	359.4269714355469	485.3669738769531	0.9999054670333862	423.61944580078125	489.08258056640625	0.9950424432754517	292.76837158203125	341.1525573730469	0.9988985061645508	334.78497314453125	303.4256896972656	0.9967141151428223	297.73370361328125
25	318.6167297363281	415.306640625	0.9998739361763	640.8833618164062	325.8101806640625	0.9999426603317261	250.21405029296875	522.4431762695312	0.9974042177200317	309.1274719238281	544.2811889648438	0.9995852112770081	277.3359375	487.253662109375	0.9994202852249146	325.09033203125	529.81494140625	0.9997455477714539	201.33615112304688	386.2752990722656	0.9994686841964722	228.3186492919922	340.6403503417969	0.9998729228973389	234.34432983398438	388.11529541015625	0.9998504519462585	255.7775421142578	346.52044677734375	0.9942735433578491	358.7347412109375	514.1480712890625	0.9995969533920288	416.568603515625	514.4929809570312	0.9998363256454468	359.3974304199219	485.4358215332031	0.9999024868011475	423.65655517578125	489.13958740234375	0.9953256845474243	292.7748107910156	341.1525573730469	0.9989687204360962	334.7762756347656	303.4256896972656	0.9967133402824402	297.7252197265625
26	318.6167297363281	415.39019775390625	0.9998788833618164	640.8833618164062	325.9351501464844	0.9999374747276306	250.1455535888672	522.505615234375	0.9975177049636841	309.1274108886719	544.28271484375	0.9995466470718384	277.27020263671875	487.3125915527344	0.9994045495986938	325.09033203125	529.81494140625	0.9997393488883972	201.3899383544922	386.309326171875	0.9994778633117676	228.3186492919922	340.63848876953125	0.9998723268508911	234.55062866210938	388.1201171875	0.9998494982719421	255.85948181152344	346.5262451171875	0.9938360452651978	358.7961730957031	514.2157592773438	0.999614953994751	416.6136169433594	514.5126342773438	0.9998453855514526	359.3974304199219	485.5969543457031	0.9999028444290161	423.65655517578125	489.19659423828125	0.995098352432251	292.80401611328125	341.1525573730469	0.9990090727806091	334.7762756347656	303.4256896972656	0.9965212345123291	297.7252197265625
27	318.644287109375	415.4187316894531	0.9998736381530762	640.8833618164062	325.98895263671875	0.9999349117279053	250.1455535888672	522.505615234375	0.9975107312202454	309.0424499511719	544.3138427734375	0.9995712041854858	277.27020263671875	487.3564758300781	0.9994150400161743	325.0626220703125	529.9364624023438	0.99971604347229	201.4625244140625	386.30938720703125	0.9995119571685791	228.3541259765625	340.64117431640625	0.9998706579208374	234.58375549316406	388.1387634277344	0.9998496174812317	255.8715362548828	346.5694885253906	0.9940285682678223	358.81781005859375	514.2708129882812	0.9996020793914795	416.6136169433594	514.5567016601562	0.999839186668396	359.40338134765625	485.60638427734375	0.9998980164527893	423.65655517578125	489.2105407714844	0.9952728748321533	292.9380798339844	341.1604919433594	0.9990112781524658	334.7762756347656	303.43450927734375	0.9964615106582642	297.73370361328125
28	318.6530456542969	415.4834899902344	0.9998744130134583	640.8833618164062	326.0431823730469	0.9999284744262695	250.1455535888672	522.505615234375	0.9974672794342041	308.98382568359375	544.3883666992188	0.9996004104614258	277.27020263671875	487.38446044921875	0.9994068145751953	325.09033203125	529.9364624023438	0.9997209310531616	201.5308074951172	386.30938720703125	0.9994634389877319	228.3541259765625	340.63848876953125	0.9998722672462463	234.63760375976562	388.1387634277344	0.9998520612716675	255.8739471435547	346.5911865234375	0.9940277338027954	358.9216613769531	514.2708129882812	0.9996191263198853	416.6759948730469	514.5834350585938	0.9998356103897095	359.4269714355469	485.681396484375	0.9998922348022461	423.65655517578125	489.2584533691406	0.9952290654182434	292.9803466796875	341.1303405761719	0.99897301197052	334.7333068847656	303.43450927734375	0.9959979057312012	297.73370361328125
29	318.75384521484375	415.58709716796875	0.9998856782913208	640.8833618164062	326.0646667480469	0.9999278783798218	250.2955780029297	522.4766235351562	0.997533917427063	308.90447998046875	544.5271606445312	0.9996297359466553	277.3683166503906	487.3995666503906	0.9994077682495117	325.1181945800781	529.9776000976562	0.9997147917747498	201.651611328125	386.32861328125	0.9994471073150635	228.3953857421875	340.63848876953125	0.9998742341995239	234.66363525390625	388.1883850097656	0.9998447299003601	255.96566772460938	346.6522521972656	0.9940381050109863	359.1219482421875	514.2314453125	0.9996085166931152	416.8130187988281	514.6309204101562	0.9998542070388794	359.58856201171875	485.681396484375	0.999882698059082	423.65655517578125	489.27130126953125	0.9955754280090332	293.014892578125	341.1580505371094	0.9989789724349976	334.7333068847656	303.3890686035156	0.996109127998352	297.7899169921875
30	318.78271484375	415.58758544921875	0.9998895525932312	640.7697143554688	326.0646667480469	0.99992835521698	250.473876953125	522.475830078125	0.9974665641784668	308.88128662109375	544.6010131835938	0.9996352195739746	277.3683166503906	487.4671630859375	0.9994261264801025	325.07025146484375	530.0194091796875	0.9996980428695679	201.71343994140625	386.3616027832031	0.9994164705276489	228.42848205566406	340.6830139160156	0.9998779296875	234.66671752929688	388.32708740234375	0.9998490810394287	255.96566772460938	346.7319641113281	0.9935181140899658	359.29046630859375	514.2314453125	0.9995572566986084	416.8915710449219	514.6459350585938	0.9998506903648376	359.644287109375	485.681396484375	0.9998670220375061	423.65203857421875	489.2584533691406	0.9954178929328918	293.0771484375	341.1580505371094	0.9988840818405151	334.62603759765625	303.3890686035156	0.9963616132736206	297.8064880371094
31	318.78271484375	415.72998046875	0.9998905658721924	640.7587280273438	326.0431823730469	0.9999263882637024	250.49667358398438	522.4275512695312	0.9974824786186218	308.88128662109375	544.6430053710938	0.9996671676635742	277.3683166503906	487.5102844238281	0.9994301795959473	325.1311340332031	530.02783203125	0.9996834993362427	201.71343994140625	386.3930969238281	0.999413251876831	228.4319305419922	340.6830139160156	0.9998738765716553	234.66671752929688	388.4524230957031	0.9998467564582825	255.96566772460938	346.80767822265625	0.9936908483505249	359.309326171875	514.2314453125	0.999534547328949	417.00146484375	514.6459350585938	0.9998596906661987	359.644287109375	485.7171936035156	0.9998580813407898	423.65203857421875	489.27130126953125	0.9958230257034302	293.0771484375	341.1791687011719	0.9988813996315002	334.62091064453125	303.4167785644531	0.9963278770446777	297.8101501464844
32	318.80316162109375	415.7449951171875	0.9998911619186401	640.7587280273438	325.9729309082031	0.9999198913574219	250.49667358398438	522.3851928710938	0.9976530075073242	308.7951965332031	544.6430053710938	0.9996488094329834	277.2735595703125	487.68096923828125	0.9993859529495239	325.16796875	530.02783203125	0.9996911287307739	201.74810791015625	386.43914794921875	0.9993757009506226	228.49110412597656	340.6830139160156	0.9998723864555359	234.66363525390625	388.5500183105469	0.9998480081558228	255.7718505859375	347.0500793457031	0.99308842420578	359.3814392089844	514.22509765625	0.9995228052139282	417.00146484375	514.6459350585938	0.9998608827590942	359.5962829589844	485.66326904296875	0.9998550415039062	423.716796875	489.27215576171875	0.9958956241607666	293.014892578125	341.1791687011719	0.998820960521698	334.5736083984375	303.4167785644531	0.9962679743766785	297.8901062011719
33	318.78387451171875	415.79937744140625	0.9998912811279297	640.7587280273438	325.8660583496094	0.9999191761016846	250.49667358398438	522.3613891601562	0.9979337453842163	308.7528076171875	544.6430053710938	0.9996759295463562	277.2735595703125	487.6831359863281	0.9993886351585388	325.16796875	530.02783203125	0.9996894598007202	201.74810791015625	386.43914794921875	0.9994313716888428	228.49110412597656	340.7484130859375	0.9998738765716553	234.62144470214844	388.581298828125	0.9998469948768616	255.7095184326172	347.1453552246094	0.9927356243133545	359.3814392089844	514.1334228515625	0.999494731426239	417.00146484375	514.6395874023438	0.9998519420623779	359.60015869140625	485.6492614746094	0.9998573064804077	423.716796875	489.2970886230469	0.9958117008209229	293.00286865234375	341.1999816894531	0.9988850951194763	334.55706787109375	303.52935791015625	0.9963214993476868	297.8901062011719
34	318.78387451171875	415.8206481933594	0.999890923500061	640.8211059570312	325.747314453125	0.9999163150787354	250.46084594726562	522.3613891601562	0.997954249382019	308.7506408691406	544.5521850585938	0.9996849298477173	277.2735595703125	487.72869873046875	0.9993844628334045	325.07025146484375	529.9517211914062	0.9996616840362549	201.6685791015625	386.4059143066406	0.9993059635162354	228.47328186035156	340.7769775390625	0.9998773336410522	234.60679626464844	388.6046142578125	0.9998409748077393	255.69174194335938	347.14617919921875	0.9933308959007263	359.321533203125	514.10205078125	0.9994603991508484	416.9172058105469	514.635498046875	0.9998500347137451	359.60015869140625	485.6492614746094	0.9998514652252197	423.7624816894531	489.2970886230469	0.9957607984542847	292.8520812988281	341.2680358886719	0.9988617897033691	334.55706787109375	303.53765869140625	0.9959825873374939	297.8901062011719
35	318.80316162109375	415.8248596191406	0.9998935461044312	640.9094848632812	325.5348205566406	0.9999239444732666	250.46084594726562	522.2755126953125	0.9979339241981506	308.6999816894531	544.5315551757812	0.9996867179870605	277.3485107421875	487.8079833984375	0.9993664622306824	325.0255432128906	529.946044921875	0.999653697013855	201.65342712402344	386.3930969238281	0.9993774890899658	228.4319305419922	340.7635498046875	0.999869167804718	234.60679626464844	388.60986328125	0.9998466968536377	255.60415649414062	348.2065124511719	0.9918619990348816	359.321533203125	514.10205078125	0.9994543790817261	416.9172058105469	514.6168823242188	0.9998524188995361	359.60015869140625	485.66326904296875	0.9998465776443481	423.77032470703125	489.30108642578125	0.9960392713546753	292.7539367675781	341.33685302734375	0.9988738298416138	334.55706787109375	303.57281494140625	0.996134340763092	297.9236755371094
36	318.81396484375	415.8459777832031	0.9998937845230103	640.9094848632812	325.37408447265625	0.9999171495437622	250.46084594726562	522.228759765625	0.9981074929237366	308.6286926269531	544.5315551757812	0.9996529221534729	277.3485107421875	487.84375	0.9993613958358765	325.00885009765625	529.946044921875	0.9996421337127686	201.50253295898438	386.4039611816406	0.9992753863334656	228.47328186035156	340.8346862792969	0.999858558177948	234.60816955566406	388.764892578125	0.9998356103897095	255.59165954589844	348.2484436035156	0.9919692277908325	359.321533203125	514.10205078125	0.9994865655899048	416.9172058105469	514.6168823242188	0.999843955039978	359.6621398925781	485.66326904296875	0.9998493790626526	423.7784118652344	489.30108642578125	0.9958412647247314	292.717041015625	341.40594482421875	0.9989040493965149	334.5932922363281	303.588134765625	0.9965196847915649	298.61309814453125
37	318.81396484375	415.95654296875	0.9998979568481445	640.9094848632812	325.0954284667969	0.9999234676361084	250.622314453125	522.0758666992188	0.9981851577758789	308.5705871582031	544.537841796875	0.999670147895813	277.3485107421875	487.97174072265625	0.9993575811386108	324.927490234375	529.946044921875	0.9996218085289001	201.4785614013672	386.390380859375	0.9992321729660034	228.47328186035156	340.8526916503906	0.9998565912246704	234.60816955566406	388.764892578125	0.9998360276222229	255.59165954589844	348.2567138671875	0.9915381073951721	359.321533203125	514.2040405273438	0.9994925856590271	416.93255615234375	514.635498046875	0.9998455047607422	359.68157958984375	485.6770324707031	0.9998373985290527	423.8593444824219	489.30108642578125	0.9957512021064758	292.71337890625	341.40594482421875	0.9989802837371826	334.5932922363281	303.588134765625	0.9968165159225464	298.6369323730469
38	318.83642578125	416.02117919921875	0.99989914894104	640.8623657226562	324.960205078125	0.9999279975891113	250.622314453125	522.0758666992188	0.9978858232498169	308.5705871582031	544.5521850585938	0.9996614456176758	277.3095703125	488.0044860839844	0.9993285536766052	324.88909912109375	529.9447021484375	0.999610185623169	201.41656494140625	386.38623046875	0.999238133430481	228.63587951660156	340.8346862792969	0.9998694658279419	234.641357421875	388.79229736328125	0.9998349547386169	255.59165954589844	348.3756103515625	0.9919958710670471	359.3269958496094	514.3280029296875	0.9994954466819763	417.04986572265625	514.81396484375	0.9998317956924438	359.68157958984375	485.8096008300781	0.9998255372047424	423.91571044921875	489.4573669433594	0.995602011680603	292.71337890625	341.41619873046875	0.9989806413650513	334.6004943847656	303.57281494140625	0.9964759349822998	298.6700744628906
39	318.8528137207031	416.08306884765625	0.9998996257781982	640.716064453125	324.8434143066406	0.9999220967292786	250.622314453125	522.0758666992188	0.9980182647705078	308.4300842285156	544.571044921875	0.9996561408042908	277.3095703125	488.0723571777344	0.9993060231208801	324.88909912109375	529.9404296875	0.9996060729026794	201.40953063964844	386.1698913574219	0.9992377758026123	228.65235900878906	340.81500244140625	0.9998675584793091	234.67730712890625	388.7661437988281	0.9998371005058289	255.59165954589844	348.4486999511719	0.9911202788352966	359.3269958496094	514.3280029296875	0.9994903802871704	417.0718688964844	514.8510131835938	0.9998399615287781	359.68157958984375	485.8096008300781	0.9998283386230469	423.9183654785156	489.5267333984375	0.9958329200744629	292.6930847167969	341.41619873046875	0.9989434480667114	334.6097106933594	303.5486755371094	0.9963143467903137	298.7236633300781
40	318.8778991699219	416.08306884765625	0.9999018907546997	640.716064453125	324.80523681640625	0.9999208450317383	250.66513061523438	522.0758666992188	0.9984320402145386	308.4300842285156	544.571044921875	0.9996505975723267	277.3095703125	488.0723571777344	0.9993131160736084	324.927490234375	529.9381713867188	0.9996060132980347	201.22142028808594	386.12371826171875	0.9992969036102295	228.65867614746094	340.81500244140625	0.9998604655265808	234.67930603027344	388.7661437988281	0.9998394250869751	255.65565490722656	348.4486999511719	0.991213321685791	359.34326171875	514.3280029296875	0.9994617700576782	417.1353454589844	514.8510131835938	0.9998422861099243	359.7646484375	485.8096008300781	0.9998299479484558	423.9183654785156	489.5267333984375	0.9959526658058167	292.6930847167969	341.41619873046875	0.9989181756973267	334.7205505371094	303.4203186035156	0.996467113494873	298.780517578125
41	318.9091491699219	416.08306884765625	0.999903678894043	640.716064453125	324.63104248046875	0.9999152421951294	250.66513061523438	522.071044921875	0.9981707334518433	308.4300842285156	544.537841796875	0.9996479749679565	277.3604736328125	488.0723571777344	0.9993305206298828	324.9283142089844	529.9171752929688	0.9995968341827393	201.22142028808594	386.05535888671875	0.9993338584899902	228.68270874023438	340.7836608886719	0.999866247177124	234.74075317382812	388.6703186035156	0.9998363256454468	255.65841674804688	348.4486999511719	0.9900087714195251	359.34326171875	514.310302734375	0.9994149208068848	417.1392517089844	514.8510131835938	0.9998394250869751	359.7646484375	485.8096008300781	0.999820351600647	423.94244384765625	489.5548095703125	0.9958281517028809	292.811767578125	341.39617919921875	0.9990115761756897	334.7235107421875	303.4203186035156	0.9958311319351196	298.780517578125
42	319.3412780761719	416.1514587402344	0.9999141693115234	640.794921875	324.63104248046875	0.9999324679374695	250.8227081298828	522.1136474609375	0.9976046085357666	308.5572204589844	544.6923217773438	0.9996187090873718	277.3604736328125	488.10491943359375	0.9993532299995422	325.044677734375	529.9171752929688	0.9996261596679688	201.22142028808594	386.05535888671875	0.9992102384567261	229.00555419921875	340.7836608886719	0.9998849630355835	234.9877166748047	388.7661437988281	0.9998146295547485	256.12701416015625	348.4486999511719	0.9878710508346558	359.6383056640625	514.310302734375	0.9994105100631714	417.594970703125	514.8771362304688	0.9998506307601929	359.901123046875	485.8774108886719	0.9998216032981873	424.0720520019531	489.5622863769531	0.995320737361908	292.811767578125	341.4339599609375	0.9989796876907349	335.0562438964844	303.4203186035156	0.996496319770813	298.85113525390625
43	319.3412780761719	416.19232177734375	0.9999266862869263	640.794921875	324.63104248046875	0.9999268651008606	250.8227081298828	522.2357177734375	0.9978878498077393	308.5572204589844	544.6942749023438	0.9996514320373535	277.3604736328125	488.10491943359375	0.9993582963943481	325.044677734375	529.9171752929688	0.9996961355209351	201.79103088378906	386.05535888671875	0.9993389248847961	229.00555419921875	340.7836608886719	0.999889612197876	234.9877166748047	388.7661437988281	0.9998091459274292	256.1981201171875	348.48687744140625	0.9900503754615784	359.6383056640625	514.310302734375	0.9994800090789795	417.594970703125	514.8771362304688	0.9998514652252197	359.901123046875	486.0245056152344	0.9997953176498413	424.0720520019531	489.5977783203125	0.9964320659637451	292.6626281738281	341.53607177734375	0.9991203546524048	335.0562438964844	303.4680480957031	0.9987462162971497	298.780517578125
44	319.3412780761719	415.86572265625	0.999924898147583	640.794921875	323.9441833496094	0.999893069267273	250.92481994628906	521.8866577148438	0.9985128045082092	308.5572204589844	543.9146118164062	0.9997550249099731	277.3102722167969	487.4956970214844	0.9981398582458496	325.044677734375	529.4415893554688	0.9997608661651611	201.79103088378906	385.5850830078125	0.9990125298500061	229.00555419921875	340.0798034667969	0.9997701048851013	235.0122528076172	388.4891662597656	0.999409556388855	256.1981201171875	347.9169616699219	0.9941149950027466	359.6383056640625	514.144775390625	0.999618649482727	417.594970703125	514.1824951171875	0.999864935874939	359.901123046875	486.0245056152344	0.9997271299362183	424.0720520019531	489.5977783203125	0.9963186979293823	293.01068115234375	341.08441162109375	0.999427080154419	335.0562438964844	303.4680480957031	0.9996798634529114	298.6807861328125
45	319.1670227050781	419.8171691894531	0.9998548030853271	639.4890747070312	326.6829833984375	0.9994099140167236	250.92481994628906	524.2998657226562	0.9981290102005005	307.1340637207031	547.0625610351562	0.9997162818908691	277.1991882324219	489.92742919921875	0.9978666305541992	324.13092041015625	532.7485961914062	0.9998406171798706	201.79103088378906	387.17047119140625	0.9982903599739075	228.75469970703125	341.9723815917969	0.9998463988304138	235.0122528076172	392.06884765625	0.9995306730270386	256.1981201171875	349.92724609375	0.9936932325363159	359.12750244140625	516.8663330078125	0.9995955228805542	416.95361328125	516.3704833984375	0.9995620846748352	359.2692565917969	488.3868103027344	0.9997372627258301	423.20721435546875	492.9139099121094	0.9964916706085205	292.3991394042969	342.316650390625	0.9993201494216919	334.1595153808594	305.3815002441406	0.9995787143707275	298.586669921875
46	319.1670227050781	420.0375061035156	0.9998576045036316	639.4662475585938	327.0694274902344	0.9999228715896606	250.38465881347656	524.3611450195312	0.998767077922821	307.1340637207031	547.0846557617188	0.9993462562561035	277.0872802734375	490.0598449707031	0.9993652105331421	324.13092041015625	533.145263671875	0.9996680021286011	202.69590759277344	387.3737487792969	0.9984383583068848	228.75469970703125	342.4344177246094	0.9998953938484192	235.0122528076172	392.3853454589844	0.9997851848602295	256.1981201171875	349.9954528808594	0.9938491582870483	359.12750244140625	516.9448852539062	0.9992398023605347	416.95361328125	516.7385864257812	0.9997247457504272	358.7584533691406	488.3925476074219	0.9998730421066284	423.20721435546875	493.7799987792969	0.9941133260726929	291.7855529785156	342.5206604003906	0.9991868138313293	334.1595153808594	305.8206481933594	0.9946452379226685	298.586669921875
47	319.1670227050781	419.8171691894531	0.999860405921936	639.286865234375	326.6829833984375	0.9998224377632141	250.38465881347656	524.2998657226562	0.9990885257720947	307.1340637207031	547.0625610351562	0.999561071395874	277.0872802734375	489.92742919921875	0.9985233545303345	324.13092041015625	532.7485961914062	0.999768078327179	202.69590759277344	387.17047119140625	0.9990269541740417	228.75469970703125	341.9723815917969	0.9998226165771484	235.0122528076172	392.06884765625	0.9996147155761719	256.1981201171875	349.92724609375	0.9941954612731934	359.12750244140625	516.8663330078125	0.9995900392532349	416.95361328125	516.3704833984375	0.9995392560958862	358.7584533691406	488.3868103027344	0.9997673034667969	423.20721435546875	492.9139099121094	0.9970641732215881	291.7855529785156	342.316650390625	0.9995318651199341	334.1595153808594	305.3815002441406	0.9993748664855957	298.586669921875
48	319.5234069824219	416.63653564453125	0.9998897314071655	637.9708251953125	325.5393981933594	0.999791145324707	251.6451873779297	520.65673828125	0.9987583160400391	307.6491394042969	544.7984008789062	0.9997708797454834	277.0872802734375	488.125244140625	0.9978691339492798	324.3583984375	530.512451171875	0.9998630881309509	202.69590759277344	385.0557556152344	0.9991677403450012	230.7267608642578	339.6798400878906	0.9998239874839783	235.18927001953125	387.9649658203125	0.9994292259216309	257.0331115722656	346.4115905761719	0.9944382309913635	359.6349182128906	514.2030639648438	0.9994912147521973	417.7760314941406	516.0841674804688	0.9998235106468201	359.2692565917969	486.69012451171875	0.9997518062591553	423.6847839355469	490.6083068847656	0.9974985122680664	293.4130859375	341.38299560546875	0.9997559785842896	333.7669982910156	302.31463623046875	0.9996449947357178	299.13665771484375
49	320.2388916015625	418.933349609375	0.9999301433563232	637.5460205078125	327.0694274902344	0.9999470114707947	253.10433959960938	520.390625	0.9992387890815735	309.940673828125	547.0846557617188	0.9998637437820435	280.1504211425781	489.92742919921875	0.9992373585700989	326.7150573730469	532.7485961914062	0.9998670816421509	203.21507263183594	385.0557556152344	0.9993689060211182	232.16810607910156	339.6798400878906	0.9999111890792847	238.6287078857422	387.9649658203125	0.999860405921936	258.3845520019531	346.4115905761719	0.9972343444824219	360.43548583984375	514.2030639648438	0.9995859861373901	418.4184875488281	516.5607299804688	0.9999408721923828	359.94683837890625	486.69012451171875	0.9999080300331116	424.2524108886719	490.6083068847656	0.9985634684562683	293.9105224609375	341.38299560546875	0.9998464584350586	334.2677307128906	302.31463623046875	0.9962641596794128	301.6343078613281
50	321.1971435546875	418.1805419921875	0.9999470710754395	635.2528076171875	327.0694274902344	0.9999234676361084	254.66156005859375	517.6511840820312	0.999845564365387	310.942626953125	547.4757690429688	0.9997683167457581	281.90594482421875	490.5517272949219	0.9986684918403625	327.9526672363281	533.6303100585938	0.9997130632400513	205.3953399658203	381.8460998535156	0.9996645450592041	233.1266632080078	337.9445495605469	0.999849796295166	241.16864013671875	387.3184509277344	0.999862551689148	261.38250732421875	344.50384521484375	0.9994925260543823	360.86541748046875	512.7830200195312	0.9996953010559082	419.02227783203125	516.2640380859375	0.9999551177024841	360.48077392578125	485.3006896972656	0.9998953342437744	424.8204650878906	488.92523193359375	0.9993956089019775	294.2524719238281	337.619140625	0.9998464584350586	334.2845153808594	299.6472473144531	0.9987587928771973	302.66534423828125
51	324.17352294921875	416.63653564453125	0.9999682903289795	634.6234741210938	328.0874328613281	0.9998824000358582	258.8657531738281	513.6950073242188	0.9999127388000488	317.0784606933594	548.98583984375	0.9998722672462463	292.39031982421875	491.8896484375	0.9942080974578857	333.6800842285156	537.6492919921875	0.9985252618789673	218.7126007080078	375.97723388671875	0.999476432800293	241.38168334960938	332.4430236816406	0.9995052218437195	250.43231201171875	385.2077941894531	0.9999049305915833	265.3308410644531	340.41650390625	0.9998809099197388	363.50323486328125	512.5221557617188	0.9996350407600403	420.4553527832031	516.0841674804688	0.9999381899833679	364.9649353027344	484.45513916015625	0.9998741149902344	430.3141174316406	488.7487487792969	0.9992690086364746	302.4790954589844	334.85443115234375	0.9924989342689514	337.7863464355469	296.9091491699219	0.9982391595840454	309.1512756347656
52	328.1281433105469	415.5858459472656	0.9998948574066162	632.586669921875	328.37158203125	0.9997463226318359	263.2764587402344	512.4248657226562	0.9997743964195251	320.3608093261719	551.9424438476562	0.9998068809509277	305.0035705566406	492.0386657714844	0.9924399256706238	337.3952331542969	541.2110595703125	0.9995596408843994	225.82090759277344	375.97723388671875	0.9979939460754395	245.1331787109375	328.65740966796875	0.9997681379318237	258.2491149902344	385.2077941894531	0.9994122982025146	269.0665283203125	336.00823974609375	0.9997785687446594	364.7589111328125	508.3121643066406	0.9990261793136597	422.24102783203125	516.2640380859375	0.9999568462371826	366.5005798339844	484.3235168457031	0.9995590448379517	432.74420166015625	488.7487487792969	0.9994845390319824	322.3089294433594	325.36090087890625	0.9998360872268677	362.1118469238281	282.2987976074219	0.991309642791748	325.1437683105469
53	336.3435974121094	415.31494140625	0.9998271465301514	632.3958740234375	329.7156982421875	0.9998456239700317	270.1105651855469	507.2154235839844	0.9995704889297485	325.03717041015625	553.3963012695312	0.9999114274978638	317.02349853515625	492.0386657714844	0.9982403516769409	342.9429016113281	542.3067016601562	0.9997717142105103	236.59521484375	375.97723388671875	0.9997442364692688	251.32919311523438	328.65740966796875	0.9995810985565186	268.45074462890625	385.2077941894531	0.9986119270324707	273.2724304199219	334.73309326171875	0.9997386336326599	372.1430969238281	498.7057800292969	0.9999727606773376	426.1170349121094	516.5607299804688	0.9996938109397888	377.37933349609375	471.8282775878906	0.9995464086532593	440.9613342285156	488.92523193359375	0.9997591972351074	324.2887268066406	325.36090087890625	0.9994025230407715	362.1118469238281	282.2987976074219	0.9999512434005737	341.1546325683594
54	340.10418701171875	415.2328186035156	0.9999321699142456	627.5983276367188	328.37158203125	0.9999265670776367	282.9449462890625	507.1722412109375	0.9981327056884766	325.03717041015625	557.7573852539062	0.9999604225158691	320.64569091796875	492.0386657714844	0.9990765452384949	344.5332946777344	542.3067016601562	0.9998558759689331	237.8140411376953	376.8563232421875	0.9995887875556946	251.32919311523438	328.65740966796875	0.9999169111251831	273.8018493652344	388.9873962402344	0.9997730255126953	274.9220886230469	334.5527648925781	0.9998571872711182	374.1811218261719	498.3847961425781	0.9999635219573975	432.728515625	517.00830078125	0.9999310374259949	378.4767150878906	466.1016845703125	0.9997004270553589	442.4132385253906	489.5063171386719	0.9996160268783569	324.2887268066406	325.36090087890625	0.9998705983161926	362.1118469238281	282.2987976074219	0.9992308020591736	344.6686096191406
55	343.7119445800781	414.69073486328125	0.9998612403869629	624.837158203125	328.37158203125	0.9999410510063171	295.1502380371094	505.402587890625	0.9996522665023804	326.0805358886719	559.0645751953125	0.9999381899833679	325.6441955566406	490.10430908203125	0.999061107635498	344.66510009765625	542.3067016601562	0.9997888803482056	241.0615997314453	378.2311096191406	0.9994164705276489	253.1240997314453	328.16485595703125	0.9998053312301636	277.9190673828125	388.9873962402344	0.999672532081604	275.43524169921875	332.65740966796875	0.9998164176940918	377.6914978027344	496.57763671875	0.9998204708099365	436.4600830078125	517.9295043945312	0.9998337030410767	378.4867248535156	460.8184509277344	0.99901282787323	443.0212707519531	491.38287353515625	0.9997196197509766	324.43487548828125	328.0849914550781	0.9998458027839661	361.51458740234375	286.7275695800781	0.9998981952667236	351.24847412109375
56	344.3189697265625	413.576416015625	0.9997735619544983	620.6012573242188	327.50067138671875	0.9997197985649109	299.9369812011719	507.1722412109375	0.9988167881965637	326.0805358886719	559.6693725585938	0.9999004602432251	327.1864013671875	490.10430908203125	0.99936842918396	345.7937316894531	542.3067016601562	0.9997879862785339	242.29127502441406	378.2311096191406	0.9981800317764282	253.17665100097656	328.16485595703125	0.9995143413543701	278.5474548339844	388.9873962402344	0.9995993375778198	275.8429260253906	332.65740966796875	0.9995541572570801	378.7327880859375	496.57763671875	0.9989743232727051	437.288818359375	518.5984497070312	0.9998855590820312	379.25732421875	458.0268859863281	0.9985523223876953	443.1098327636719	491.47247314453125	0.9997697472572327	324.43487548828125	329.30767822265625	0.9994068145751953	359.66839599609375	287.36773681640625	0.9999328851699829	351.61578369140625
57	346.9440612792969	412.4162902832031	0.9993890523910522	619.7775268554688	327.50067138671875	0.9996480345726013	304.1795959472656	507.2154235839844	0.9983904361724854	327.98748779296875	559.8304443359375	0.9997667074203491	329.06414794921875	490.10430908203125	0.9977205991744995	347.5069885253906	542.3067016601562	0.9994276762008667	245.2621307373047	378.2311096191406	0.9973349571228027	253.8665313720703	328.16485595703125	0.9996476769447327	281.294677734375	385.6053161621094	0.9983317255973816	277.7610168457031	331.6330871582031	0.9992798566818237	378.7327880859375	496.531005859375	0.9936505556106567	437.486572265625	518.5984497070312	0.9999297261238098	383.25433349609375	457.4908142089844	0.9964077472686768	444.6842956542969	491.47247314453125	0.9996518492698669	324.43487548828125	330.635986328125	0.9997045993804932	358.53662109375	288.519775390625	0.9999027848243713	358.8825988769531
58	349.2464599609375	412.1594543457031	0.999709963798523	619.7775268554688	327.50067138671875	0.9994049072265625	306.99945068359375	505.402587890625	0.9984078407287598	331.43499755859375	559.8304443359375	0.9989398717880249	336.2589111328125	491.4329528808594	0.9868618845939636	350.8408203125	546.0341186523438	0.9994672536849976	248.63304138183594	375.3260192871094	0.9965430498123169	257.0352783203125	326.6476745605469	0.999751091003418	282.7215881347656	383.1002502441406	0.9952621459960938	281.0854797363281	329.7354431152344	0.9983862638473511	378.7327880859375	495.74383544921875	0.9742653965950012	437.9518127441406	517.9531860351562	0.9997830390930176	387.8110656738281	456.9166564941406	0.9980681538581848	446.759033203125	491.38287353515625	0.9994909763336182	325.3607482910156	331.2215881347656	0.9993552565574646	358.53662109375	290.739501953125	0.999904990196228	363.4574279785156
59	351.4456481933594	411.1127624511719	0.9995598196983337	619.5432739257812	327.885498046875	0.9991211891174316	313.2056579589844	505.402587890625	0.9950497150421143	334.31915283203125	561.1063842773438	0.9998233318328857	343.0669250488281	493.8083190917969	0.9401727318763733	353.2844543457031	550.4783935546875	0.9998421669006348	259.1698303222656	372.88543701171875	0.9936171770095825	261.4183654785156	321.1869812011719	0.9997463226318359	291.01123046875	371.491943359375	0.9664697647094727	282.1233825683594	322.47576904296875	0.997366189956665	374.7115173339844	487.014404296875	0.855556070804596	439.3438720703125	517.9295043945312	0.9996676445007324	394.15618896484375	452.93109130859375	0.9995485544204712	448.7534484863281	489.67413330078125	0.9996356964111328	338.6347351074219	338.6087951660156	0.9916554093360901	358.53662109375	290.739501953125	0.9999024271965027	371.30596923828125
60	353.748779296875	410.58258056640625	0.9997447729110718	619.227783203125	328.6114196777344	0.9993271231651306	329.10430908203125	503.2560119628906	0.9979441165924072	334.31915283203125	562.8984985351562	0.9999772906303406	355.844970703125	494.061279296875	0.9801493883132935	353.9538879394531	556.865478515625	0.999900758266449	267.19549560546875	368.8366394042969	0.995524525642395	265.79180908203125	314.096923828125	0.9941185712814331	299.881591796875	361.2721252441406	0.9370887875556946	282.1233825683594	316.4804992675781	0.9967025518417358	372.21307373046875	479.6780090332031	0.9782847762107849	439.5498962402344	515.346435546875	0.9997671842575073	397.33642578125	449.3329162597656	0.9995181560516357	449.6874694824219	489.67413330078125	0.9998735785484314	344.6656188964844	342.59521484375	0.9961299896240234	359.108154296875	290.739501953125	0.9999169111251831	374.42230224609375
61	353.9219055175781	409.94525146484375	0.9997668266296387	617.345458984375	328.9881286621094	0.9991037845611572	336.1657409667969	502.6929016113281	0.996252179145813	334.31915283203125	564.9888305664062	0.9999819397926331	362.5391845703125	496.0967712402344	0.9886043071746826	353.9538879394531	559.827880859375	0.999933123588562	270.3865051269531	365.28314208984375	0.996982753276825	265.79180908203125	303.6581726074219	0.9978168606758118	300.5166015625	355.21685791015625	0.9973595142364502	282.1233825683594	308.69287109375	0.9996600151062012	372.21307373046875	475.8944396972656	0.9912546873092651	439.5498962402344	513.9390258789062	0.9996554255485535	401.0843200683594	444.6422119140625	0.9993884563446045	449.6874694824219	489.67413330078125	0.9998884201049805	348.5264587402344	342.59521484375	0.9993541240692139	360.35638427734375	289.6529846191406	0.9998973608016968	378.11138916015625
62	354.4945983886719	409.6914367675781	0.9998233318328857	615.4325561523438	328.6114196777344	0.9995121955871582	340.5164794921875	502.3901672363281	0.9996093511581421	334.5652160644531	564.9888305664062	0.9999661445617676	366.15435791015625	500.3896484375	0.9981501698493958	354.02825927734375	562.8990478515625	0.9999473094940186	276.7156982421875	361.9634094238281	0.9996185302734375	265.79180908203125	299.4334411621094	0.9988808631896973	300.9815368652344	351.4784240722656	0.9975419640541077	280.052490234375	304.8114929199219	0.9996398687362671	372.21307373046875	475.7218933105469	0.9985382556915283	439.8507080078125	513.716796875	0.9997096061706543	403.8114318847656	444.1102600097656	0.9997317790985107	450.1737976074219	489.97235107421875	0.9998257160186768	350.633056640625	342.59521484375	0.9998486042022705	360.8106994628906	288.65484619140625	0.9998407959938049	378.5119323730469
63	354.7511291503906	409.0954895019531	0.9998236298561096	612.8919067382812	328.3826904296875	0.9998542070388794	345.449462890625	501.89776611328125	0.9996352791786194	334.5652160644531	564.9888305664062	0.9999510049819946	371.06500244140625	501.4432373046875	0.9998540282249451	354.0928649902344	563.5355834960938	0.9999325275421143	281.62255859375	358.39361572265625	0.9998798370361328	266.8309631347656	296.9733581542969	0.9998319745063782	303.24127197265625	346.2551574707031	0.9979164004325867	278.5421447753906	301.0076599121094	0.9997328519821167	373.1085510253906	473.1174621582031	0.9998018741607666	439.8507080078125	513.716796875	0.9998443722724915	404.3846130371094	442.7622375488281	0.9999030232429504	450.1737976074219	490.34539794921875	0.9998267889022827	351.6433410644531	341.8853454589844	0.999948263168335	361.06072998046875	288.65484619140625	0.999785304069519	379.0387268066406
64	355.7579040527344	408.8019104003906	0.9999168515205383	612.4969482421875	328.6114196777344	0.9998815059661865	350.8377990722656	499.2588195800781	0.9996209144592285	335.5043640136719	563.2919921875	0.9999594688415527	375.9969787597656	501.4652099609375	0.9998692870140076	355.2499084472656	563.5355834960938	0.9999524354934692	286.9925842285156	353.78472900390625	0.9999412894248962	267.8506164550781	296.9733581542969	0.9998851418495178	306.8674011230469	340.481201171875	0.9982374310493469	277.7601623535156	297.8626403808594	0.9998754262924194	377.10870361328125	470.8017272949219	0.9997694492340088	442.10162353515625	513.9390258789062	0.9994479417800903	406.42669677734375	442.6028747558594	0.9998277425765991	452.5494384765625	490.54461669921875	0.9999078512191772	354.7501220703125	341.8853454589844	0.9999394416809082	362.4530944824219	289.6529846191406	0.9990096688270569	380.65435791015625
65	358.45404052734375	407.296630859375	0.999921441078186	611.3395385742188	328.9881286621094	0.9999089241027832	357.7079772949219	497.4863586425781	0.9993586540222168	338.95416259765625	560.2440795898438	0.9999088048934937	379.0185546875	501.4432373046875	0.9998781681060791	357.8912048339844	563.5355834960938	0.9999751448631287	293.8562927246094	351.91162109375	0.9999440908432007	267.8506164550781	296.9733581542969	0.9997009634971619	328.76068115234375	312.7292175292969	0.9260725378990173	277.6074523925781	296.8713073730469	0.9998946189880371	382.8019104003906	470.58056640625	0.999722957611084	443.85076904296875	516.0924682617188	0.9997491836547852	409.0980224609375	441.6758728027344	0.9994896650314331	456.3788757324219	494.04730224609375	0.9998456239700317	359.1442565917969	341.8853454589844	0.9996963143348694	364.26983642578125	289.72613525390625	0.9966679811477661	383.4981994628906
66	360.0287170410156	406.8089904785156	0.9998018741607666	609.9676513671875	329.9646911621094	0.9999358654022217	363.682861328125	490.50909423828125	0.9982554912567139	344.97955322265625	551.1792602539062	0.9983361959457397	384.87255859375	500.3896484375	0.9996225237846375	360.94671630859375	562.5105590820312	0.9999616146087646	299.4556884765625	349.6949462890625	0.9996449947357178	270.1786804199219	300.54180908203125	0.9992564916610718	331.2216796875	312.2964782714844	0.9987107515335083	277.538330078125	295.4356689453125	0.9999120235443115	386.5847473144531	469.5168762207031	0.999811053276062	445.852294921875	518.8095092773438	0.9996767044067383	410.30865478515625	441.3934326171875	0.9994920492172241	458.778076171875	498.24078369140625	0.9997192621231079	361.23626708984375	347.5333557128906	0.9993880987167358	367.75665283203125	295.66497802734375	0.9876635074615479	393.71575927734375
67	360.5272216796875	406.8089904785156	0.999879002571106	607.7708740234375	330.3791809082031	0.999855637550354	367.2502136230469	488.0403747558594	0.999205470085144	346.6769104003906	547.1203002929688	0.9995574951171875	388.68902587890625	501.4432373046875	0.9995686411857605	362.13763427734375	561.4072265625	0.9999449253082275	301.8056640625	346.5211181640625	0.9997859597206116	270.31036376953125	300.9296875	0.9991719722747803	331.77984619140625	309.71417236328125	0.9997016191482544	275.7268371582031	292.7542724609375	0.9999622106552124	389.4349670410156	467.7330322265625	0.9998719692230225	448.9779968261719	519.1448364257812	0.9995632767677307	411.5556335449219	440.8046875	0.9992796182632446	461.04217529296875	500.8470458984375	0.999508798122406	362.0312805175781	348.88372802734375	0.9999428391456604	369.7474670410156	302.3689270019531	0.9971636533737183	398.6094970703125
68	360.6574401855469	406.91839599609375	0.9999011754989624	606.4261474609375	331.7283630371094	0.9997597932815552	370.0543212890625	488.0403747558594	0.9996823072433472	347.1529846191406	547.1203002929688	0.9996094703674316	391.19659423828125	501.66259765625	0.9995049834251404	363.2106628417969	561.4072265625	0.999923586845398	303.7878112792969	345.3587341308594	0.9998096227645874	271.08984375	301.3746643066406	0.9995396137237549	332.6935119628906	309.7098388671875	0.9998170137405396	275.7268371582031	291.8084716796875	0.9999747276306152	390.4200134277344	467.7330322265625	0.9998557567596436	449.4028625488281	520.697509765625	0.9998483657836914	413.3783874511719	440.8046875	0.9990443587303162	462.504638671875	502.84356689453125	0.9987813234329224	363.236083984375	351.9935302734375	0.9999377727508545	370.08587646484375	305.13922119140625	0.9994339942932129	404.62884521484375
69	361.3955993652344	406.48895263671875	0.9999048709869385	603.637939453125	333.2294616699219	0.9998154044151306	373.3604431152344	488.0403747558594	0.9998248815536499	347.2391662597656	547.1203002929688	0.9997860193252563	393.4713439941406	501.6816101074219	0.9996752738952637	363.6831970214844	561.4072265625	0.9999213814735413	306.0854187011719	344.5093688964844	0.9999307990074158	271.8439025878906	300.9296875	0.9997999668121338	334.02197265625	309.5645446777344	0.9998900890350342	275.7268371582031	291.3680725097656	0.9999769926071167	391.8103332519531	467.63104248046875	0.9998091459274292	451.2623596191406	522.7672119140625	0.9999246597290039	414.35150146484375	440.3973693847656	0.9991564750671387	465.12701416015625	507.8647155761719	0.999629020690918	365.0173645019531	351.9935302734375	0.9998273849487305	370.48284912109375	305.13922119140625	0.9998581409454346	406.84307861328125
70	363.43695068359375	406.48895263671875	0.999915599822998	603.22509765625	333.6548156738281	0.9999024271965027	375.8934020996094	490.0887451171875	0.9997096061706543	347.2391662597656	549.1597900390625	0.9998385310173035	394.16162109375	501.8525695800781	0.9997802972793579	363.6831970214844	563.0205688476562	0.9999445676803589	310.49432373046875	343.63446044921875	0.9998737573623657	274.1031188964844	300.9296875	0.9999107122421265	334.0948181152344	308.7300720214844	0.9999309778213501	276.8674011230469	291.0372314453125	0.9999735355377197	392.9954528808594	466.95782470703125	0.9997813105583191	454.39202880859375	523.7103271484375	0.9999289512634277	415.7207946777344	440.4541931152344	0.999326229095459	467.63946533203125	509.6422119140625	0.9997721910476685	367.6829528808594	351.9935302734375	0.9997900724411011	372.3377380371094	305.13922119140625	0.9999122619628906	409.2837829589844
71	365.00439453125	406.0180358886719	0.9999207258224487	602.750732421875	334.58978271484375	0.9998976588249207	376.3308410644531	492.0915832519531	0.9996957182884216	347.1529846191406	549.4911499023438	0.9998255968093872	394.38067626953125	501.8525695800781	0.9999222159385681	363.6831970214844	563.1135864257812	0.9999346733093262	313.8174133300781	339.48846435546875	0.999711275100708	275.34393310546875	299.617431640625	0.9999430179595947	334.99420166015625	304.7147521972656	0.9999403953552246	278.8560485839844	289.17425537109375	0.9999568462371826	392.9954528808594	465.48431396484375	0.9995434284210205	457.3699951171875	524.76513671875	0.9998660087585449	416.98822021484375	440.4541931152344	0.9996771216392517	468.55230712890625	510.8204650878906	0.9998343586921692	370.6318664550781	350.3106689453125	0.9998178482055664	374.3302917480469	300.7298583984375	0.9998948574066162	413.1636657714844
72	366.5306091308594	405.91558837890625	0.9999200701713562	602.5805053710938	335.0207824707031	0.9999275207519531	378.181884765625	494.978515625	0.9997652769088745	347.13800048828125	553.03076171875	0.999531626701355	395.9425354003906	501.6816101074219	0.999889612197876	362.8829040527344	565.0428466796875	0.9999039769172668	316.2540283203125	337.0624694824219	0.9993806481361389	276.1850891113281	299.50860595703125	0.9999334812164307	335.4785461425781	300.5685729980469	0.9999207258224487	280.82568359375	288.99322509765625	0.9999314546585083	392.9954528808594	464.9718322753906	0.9996004104614258	460.27825927734375	524.76513671875	0.9997243285179138	418.66705322265625	439.9465026855469	0.9995381832122803	468.8297424316406	511.6783752441406	0.9998862147331238	374.9308166503906	348.5286865234375	0.9993864297866821	375.714599609375	295.9509582519531	0.9997440576553345	415.8169860839844
73	366.997314453125	405.1191101074219	0.9999023675918579	602.3339233398438	335.8360595703125	0.9999536275863647	378.3960876464844	498.0736083984375	0.9998239874839783	345.52838134765625	556.9422607421875	0.9993653893470764	396.38433837890625	501.0944519042969	0.9998824596405029	361.61077880859375	566.7706909179688	0.9997909069061279	321.3509826660156	334.3672790527344	0.998884379863739	276.26019287109375	299.4183349609375	0.9998968839645386	336.22747802734375	295.50537109375	0.9998705983161926	281.0357360839844	288.9029846191406	0.9998769760131836	392.9954528808594	463.35809326171875	0.9994349479675293	461.89520263671875	524.1070556640625	0.9996305108070374	420.13189697265625	439.00445556640625	0.9996527433395386	469.4858703613281	511.6783752441406	0.9998676776885986	379.4959411621094	346.10064697265625	0.9987756609916687	376.4837646484375	291.9424743652344	0.9999531507492065	420.2168884277344
74	369.3431701660156	405.0506591796875	0.9999407529830933	602.3339233398438	336.10137939453125	0.9999604821205139	379.92791748046875	498.3498229980469	0.9997107982635498	345.50341796875	558.4329833984375	0.9993466138839722	397.57366943359375	498.36651611328125	0.9996941089630127	361.0519104003906	566.9345703125	0.9997532367706299	325.7141418457031	332.50933837890625	0.9998157024383545	277.4379577636719	298.8298034667969	0.999837338924408	336.9906921386719	291.99566650390625	0.9999666810035706	283.9661560058594	287.0053405761719	0.9998584985733032	393.3263244628906	458.4263610839844	0.9994645118713379	464.83953857421875	524.76513671875	0.9996575117111206	423.2162780761719	438.7920837402344	0.9996956586837769	470.0922546386719	512.5528564453125	0.9998692274093628	384.7063903808594	342.98583984375	0.9997699856758118	379.71075439453125	289.455810546875	0.9999312162399292	425.6483154296875
75	370.1924133300781	403.0201721191406	0.9999575018882751	602.2847290039062	336.1279296875	0.9999456405639648	379.99346923828125	498.51385498046875	0.9996737241744995	344.8687744140625	559.107177734375	0.9993826150894165	397.57366943359375	498.36651611328125	0.9996449947357178	360.7521057128906	567.080810546875	0.9998226165771484	328.91375732421875	330.7659912109375	0.9997211694717407	277.9024658203125	298.8298034667969	0.9995846748352051	337.1361389160156	288.55615234375	0.9999495148658752	284.752685546875	285.5453796386719	0.9998384714126587	393.34039306640625	456.87652587890625	0.9995874166488647	465.3258056640625	524.76513671875	0.9997062683105469	428.09710693359375	438.7920837402344	0.9996037483215332	470.1413269042969	512.7210693359375	0.9998650550842285	386.8812561035156	341.4892272949219	0.9998546838760376	380.7254638671875	286.82763671875	0.9998318552970886	428.2644348144531
76	371.9432067871094	402.9682922363281	0.9999658465385437	602.2847290039062	336.1279296875	0.9999521970748901	381.9320068359375	499.3595886230469	0.999783992767334	343.27984619140625	559.107177734375	0.9997366666793823	397.57366943359375	498.36651611328125	0.9996157884597778	360.7371826171875	569.0486450195312	0.9997493624687195	332.7380676269531	329.6103515625	0.9998494982719421	279.33758544921875	298.8298034667969	0.9993630647659302	339.1363830566406	287.1719665527344	0.9999462366104126	285.8493347167969	285.2873229980469	0.9998318552970886	394.2563171386719	456.87652587890625	0.999740481376648	466.5791015625	524.9135131835938	0.9998139142990112	431.640625	438.7920837402344	0.9996395111083984	471.182373046875	512.90771484375	0.999744176864624	389.521728515625	341.4892272949219	0.999901294708252	382.2166748046875	286.2575378417969	0.9998195171356201	429.9450378417969
77	372.3201904296875	402.3523864746094	0.9999707937240601	602.2337036132812	336.1279296875	0.9999487400054932	382.0184020996094	499.3595886230469	0.9998819828033447	341.8721923828125	559.107177734375	0.9998879432678223	397.3075256347656	500.44970703125	0.999719500541687	360.7371826171875	569.0486450195312	0.9998553991317749	334.9528503417969	329.420166015625	0.999881386756897	280.4054260253906	299.7087707519531	0.9992396235466003	339.9006042480469	286.311279296875	0.9999192953109741	285.8493347167969	284.00030517578125	0.9997833371162415	394.5097351074219	456.87652587890625	0.9997737407684326	466.7234191894531	526.0105590820312	0.9998939037322998	432.625244140625	440.11163330078125	0.9997363090515137	472.2386474609375	514.75830078125	0.9996966123580933	392.62860107421875	341.4892272949219	0.9999432563781738	384.54559326171875	286.2575378417969	0.9999039769172668	430.4095153808594
78	373.2829284667969	400.5982360839844	0.9999638795852661	600.84912109375	335.0949401855469	0.9999088048934937	382.8028259277344	499.3595886230469	0.9998949766159058	341.73626708984375	557.5575561523438	0.9998472332954407	393.749267578125	505.59375	0.9994969964027405	361.0519104003906	569.0486450195312	0.9998418092727661	337.3549499511719	329.1039733886719	0.9999004006385803	281.73956298828125	299.7087707519531	0.9982375502586365	341.38018798828125	286.21881103515625	0.9998864531517029	285.8493347167969	282.4644470214844	0.9997207522392273	397.1761779785156	460.6788635253906	0.9998139142990112	466.8175964355469	527.089111328125	0.999962329864502	435.4412841796875	443.70977783203125	0.9998100399971008	475.2108459472656	521.7005615234375	0.9993404746055603	398.7884216308594	341.5514221191406	0.999927818775177	387.8387145996094	286.2575378417969	0.9999616742134094	430.7862854003906
79	373.9285583496094	398.8287658691406	0.9999485015869141	599.3975830078125	334.77203369140625	0.9998826384544373	382.8595886230469	498.5620422363281	0.999825119972229	341.6245422363281	552.3748168945312	0.9998011589050293	391.9849548339844	508.7611999511719	0.9997776746749878	361.232421875	567.1978149414062	0.9999058246612549	338.3291931152344	328.4436950683594	0.9999311566352844	282.8682861328125	299.7087707519531	0.9984743595123291	342.98443603515625	286.21881103515625	0.999825119972229	284.72479248046875	280.8354797363281	0.9997785687446594	400.5400695800781	463.3426513671875	0.9995651245117188	466.90264892578125	527.8682861328125	0.9999624490737915	438.37103271484375	447.9423828125	0.9996157884597778	475.9091491699219	526.3900146484375	0.9996942281723022	404.5421142578125	341.5514221191406	0.9999659657478333	390.6871032714844	286.2575378417969	0.9999564290046692	431.5633544921875
80	375.91888427734375	398.4948425292969	0.9998540878295898	599.3975830078125	334.77203369140625	0.9998706579208374	384.05853271484375	498.1755065917969	0.9997960329055786	341.6245422363281	549.7776489257812	0.9997730255126953	391.9849548339844	508.8578796386719	0.9997870922088623	361.232421875	567.0443725585938	0.9999071359634399	340.8004455566406	326.1031188964844	0.9999762773513794	284.45050048828125	298.763916015625	0.998860239982605	345.84417724609375	286.311279296875	0.999579906463623	284.72479248046875	279.735595703125	0.9998283982276917	403.2032775878906	464.5566101074219	0.9997026920318604	468.1142272949219	528.3206176757812	0.999962568283081	443.6048889160156	451.6170349121094	0.9997467994689941	476.7865905761719	527.4960327148438	0.9997107982635498	410.5715026855469	341.5514221191406	0.9999001026153564	394.2083740234375	286.2575378417969	0.9999207854270935	433.4558410644531
81	377.6837463378906	398.1300354003906	0.9997395277023315	598.9922485351562	334.77203369140625	0.9999079704284668	384.0969543457031	498.00732421875	0.9998346567153931	341.6245422363281	548.8045654296875	0.9996057748794556	391.9849548339844	508.8578796386719	0.9996296167373657	361.232421875	566.8447875976562	0.9998741149902344	342.6424560546875	324.2933349609375	0.9999781847000122	285.1292724609375	296.9195556640625	0.9993634223937988	349.217529296875	286.311279296875	0.999575138092041	284.72479248046875	278.84674072265625	0.9998528957366943	404.3913269042969	464.7094421386719	0.9998012781143188	468.6480712890625	528.8659057617188	0.9999679327011108	446.8490295410156	453.3703308105469	0.9996156692504883	476.7865905761719	527.4960327148438	0.9997075796127319	413.4776306152344	339.9141845703125	0.9998382329940796	395.93768310546875	285.1634826660156	0.9999651908874512	436.07745361328125
82	379.71478271484375	397.6805419921875	0.9997633695602417	598.8829956054688	336.2514343261719	0.9999399185180664	384.0969543457031	497.85797119140625	0.9999107122421265	344.4933776855469	548.3067626953125	0.9994614124298096	392.77679443359375	508.8578796386719	0.9995424747467041	361.0505676269531	567.0443725585938	0.999853253364563	344.6924743652344	322.42236328125	0.9999657869338989	285.8414001464844	295.5144958496094	0.9996944665908813	350.6156005859375	286.21881103515625	0.9994860887527466	286.2179260253906	278.3521728515625	0.9998655319213867	406.5519714355469	465.0970764160156	0.9997804164886475	468.6480712890625	529.5725708007812	0.9999709725379944	450.8164367675781	454.5954284667969	0.9997468590736389	476.7865905761719	527.4960327148438	0.9996764659881592	415.9689025878906	338.7151184082031	0.9998790621757507	397.05926513671875	284.6789855957031	0.9999617338180542	438.64190673828125
83	380.093994140625	397.1866760253906	0.999686598777771	598.8242797851562	337.1388244628906	0.999972939491272	384.0969543457031	497.1727600097656	0.9998747110366821	345.8865661621094	547.990478515625	0.9996563196182251	392.89862060546875	507.5773620605469	0.9997812509536743	359.004150390625	567.0443725585938	0.9998195171356201	345.56024169921875	319.7879638671875	0.9999272227287292	285.8414001464844	293.3865966796875	0.9998344779014587	350.65936279296875	285.8902893066406	0.9995479583740234	286.7305603027344	277.0880126953125	0.9998786449432373	409.8796691894531	465.0970764160156	0.99968421459198	468.6480712890625	529.9125366210938	0.9999730587005615	454.26763916015625	456.2687072753906	0.9996261596679688	475.3710021972656	527.4490356445312	0.9997290968894958	417.6019592285156	338.44696044921875	0.9999376535415649	397.79833984375	283.77642822265625	0.9999552965164185	438.9496765136719
84	381.0052490234375	396.5954895019531	0.9996584057807922	598.8242797851562	338.3288269042969	0.9999822974205017	384.3199157714844	496.8572082519531	0.9998605251312256	346.13739013671875	547.990478515625	0.9997890591621399	393.3829040527344	506.9195861816406	0.9997838139533997	357.8053283691406	567.1528930664062	0.9998778104782104	345.7509765625	316.6064147949219	0.9999164342880249	286.25555419921875	290.938232421875	0.9998632669448853	351.1227111816406	285.63275146484375	0.999665379524231	287.2391357421875	274.6289367675781	0.9999032616615295	411.7643127441406	465.09759521484375	0.9997745752334595	468.2852478027344	530.9075317382812	0.9999741315841675	457.00469970703125	457.15875244140625	0.9994885325431824	474.41192626953125	527.4490356445312	0.9997642040252686	419.2078857421875	338.3769226074219	0.9999486804008484	398.20770263671875	283.0234375	0.99993896484375	440.9537048339844
85	381.74432373046875	396.0291748046875	0.9998029470443726	598.8242797851562	338.87628173828125	0.9999867677688599	383.8930969238281	496.833740234375	0.9998613595962524	346.13739013671875	547.990478515625	0.9997807741165161	393.93988037109375	505.8904113769531	0.9996721744537354	356.8550109863281	567.4312133789062	0.9999178647994995	345.978759765625	314.2003173828125	0.9999021291732788	286.29998779296875	287.1348571777344	0.9997681379318237	351.4525451660156	285.1072082519531	0.9996746778488159	287.4294128417969	274.1252746582031	0.9998959302902222	412.5083312988281	465.09759521484375	0.999861478805542	468.1096496582031	531.3111572265625	0.9999734163284302	457.98504638671875	457.15875244140625	0.9996145963668823	474.41192626953125	527.3052978515625	0.9998175501823425	420.2870788574219	337.8978576660156	0.9999282360076904	399.21551513671875	281.68450927734375	0.9999152421951294	443.0130310058594
86	383.9150085449219	395.52191162109375	0.9999336004257202	599.5086059570312	339.87982177734375	0.9999692440032959	383.59320068359375	496.833740234375	0.9998597502708435	346.13739013671875	549.471435546875	0.9997330904006958	393.93988037109375	505.8904113769531	0.9995430707931519	356.81976318359375	567.9290161132812	0.9999159574508667	348.2550354003906	312.224853515625	0.9998586177825928	286.5443115234375	284.41485595703125	0.9996147155761719	353.0728759765625	284.3078918457031	0.9997967481613159	288.7806396484375	272.2373046875	0.9999030828475952	414.1932678222656	465.09759521484375	0.9998806715011597	467.6288757324219	532.0343017578125	0.999970555305481	459.3781433105469	457.15875244140625	0.9997397661209106	474.41192626953125	527.3052978515625	0.9998208284378052	424.16168212890625	337.8978576660156	0.999843180179596	401.4581298828125	281.68450927734375	0.9998741745948792	446.28839111328125
87	385.0171203613281	395.0947570800781	0.9999518394470215	600.8550415039062	341.123046875	0.9999583959579468	383.18536376953125	496.833740234375	0.9997850656509399	345.3938293457031	551.3356323242188	0.9994098544120789	393.93988037109375	505.8904113769531	0.9995932579040527	356.6511535644531	568.5430908203125	0.9999353289604187	348.2550354003906	309.0321350097656	0.9998766183853149	286.5443115234375	282.32275390625	0.9996703863143921	353.0728759765625	281.8363952636719	0.999840497970581	288.7806396484375	271.5950927734375	0.9998774528503418	415.1739196777344	465.09759521484375	0.9998749494552612	467.4899597167969	532.4656372070312	0.999962329864502	459.3781433105469	456.0041809082031	0.9998413324356079	474.43450927734375	527.6110229492188	0.9998817443847656	426.6404724121094	337.8978576660156	0.99992835521698	402.71380615234375	281.68450927734375	0.9998738169670105	448.2500915527344
88	386.57183837890625	394.8330078125	0.999957799911499	602.25048828125	342.20086669921875	0.9999576210975647	380.5263671875	499.35858154296875	0.9997867345809937	343.66192626953125	556.8348388671875	0.9988749027252197	392.748291015625	507.2828369140625	0.9997158050537109	356.6511535644531	570.4359741210938	0.9999463558197021	348.2550354003906	307.9780578613281	0.9998593330383301	286.5443115234375	281.06634521484375	0.9997361898422241	353.0728759765625	280.3481750488281	0.9998055100440979	288.7806396484375	271.37933349609375	0.9999151229858398	415.5581970214844	466.3479309082031	0.9999570846557617	466.9006042480469	532.4656372070312	0.9999521970748901	459.3781433105469	455.13299560546875	0.9998614192008972	474.5428466796875	528.4064331054688	0.9999325275421143	429.01123046875	339.3766784667969	0.9999490976333618	403.7517395019531	282.24859619140625	0.9998886585235596	450.9193115234375
89	386.5918884277344	394.6880187988281	0.999953031539917	602.61572265625	342.25274658203125	0.9999585747718811	376.4621276855469	501.4881896972656	0.9997865557670593	338.96514892578125	561.08349609375	0.9993913769721985	391.1400451660156	509.079833984375	0.9998615384101868	356.3327941894531	571.347900390625	0.9999576807022095	347.5522155761719	306.32379150390625	0.9998824596405029	285.92486572265625	280.1008605957031	0.9998840093612671	351.91876220703125	277.948486328125	0.9997664093971252	287.58184814453125	271.1512756347656	0.9998719692230225	415.89013671875	467.15478515625	0.9999339580535889	464.4312438964844	532.4656372070312	0.9998898506164551	459.4251403808594	453.601806640625	0.9998685717582703	474.56451416015625	528.8527221679688	0.9999364614486694	429.190673828125	340.0000915527344	0.9999520778656006	403.86712646484375	283.3835754394531	0.9998735189437866	451.9084167480469
90	387.3309020996094	394.4651184082031	0.9999462366104126	604.1906127929688	342.25274658203125	0.9999521970748901	372.7743225097656	502.8377380371094	0.9998690485954285	336.9917297363281	564.7072143554688	0.9996801614761353	389.434814453125	509.8699645996094	0.9998672008514404	356.3327941894531	571.9547729492188	0.9999533891677856	347.5522155761719	304.4678955078125	0.9998692274093628	285.92486572265625	278.535400390625	0.9999319314956665	349.9583740234375	274.46343994140625	0.9995183944702148	287.58184814453125	270.26080322265625	0.999861478805542	416.2628479003906	467.1781311035156	0.9999368786811829	462.67626953125	532.08740234375	0.9998095035552979	459.4251403808594	451.9548645019531	0.9998731017112732	474.61553955078125	529.165283203125	0.9999397397041321	430.7171630859375	340.5852355957031	0.9999459385871887	404.7486572265625	284.50714111328125	0.9997818470001221	454.8155822753906
91	388.1376037597656	394.4651184082031	0.9999356269836426	606.0166625976562	342.20086669921875	0.9999282956123352	370.1807861328125	503.8961486816406	0.9997915029525757	336.0956726074219	566.305419921875	0.999725341796875	389.1180419921875	510.6306457519531	0.99984210729599	356.3327941894531	572.1781005859375	0.9999499320983887	347.5522155761719	303.04742431640625	0.9996780753135681	285.92486572265625	277.3957214355469	0.9999417066574097	349.451416015625	270.961181640625	0.9988328218460083	287.58184814453125	270.01019287109375	0.9998800754547119	416.3358459472656	467.4757080078125	0.9999345541000366	461.239013671875	531.401611328125	0.9998208284378052	459.4251403808594	450.9082336425781	0.9998776316642761	474.61553955078125	529.6875610351562	0.9999315738677979	433.6996765136719	342.24053955078125	0.9999359846115112	405.8792724609375	285.90478515625	0.9996002316474915	459.09210205078125
92	389.6498718261719	394.4651184082031	0.9999375343322754	607.8443603515625	341.96600341796875	0.9999649524688721	369.4172058105469	504.2153625488281	0.9995983242988586	335.9596862792969	566.3492431640625	0.9997818470001221	389.1028747558594	510.7457275390625	0.9998694062232971	357.08685302734375	572.1781005859375	0.9999522566795349	348.357421875	302.13128662109375	0.9995760917663574	287.1482849121094	277.0288391113281	0.9999253153800964	349.451416015625	269.840087890625	0.998866081237793	287.87994384765625	269.9613952636719	0.9999080896377563	417.53448486328125	467.85760498046875	0.9999308586120605	461.239013671875	531.27001953125	0.9998154640197754	460.28131103515625	450.1772155761719	0.9998890161514282	475.65777587890625	529.6875610351562	0.9999300837516785	436.3913879394531	342.24053955078125	0.9999565482139587	407.3992004394531	287.2920837402344	0.9995688796043396	461.65606689453125
93	390.5047607421875	394.54107666015625	0.9999370574951172	610.1935424804688	341.7518615722656	0.9999746084213257	369.33184814453125	504.2153625488281	0.999613881111145	335.8536682128906	566.3492431640625	0.9998149871826172	389.0184020996094	510.7457275390625	0.9998511075973511	357.5178527832031	572.1781005859375	0.999954104423523	349.4219970703125	301.6624755859375	0.9996500015258789	287.8424377441406	276.4727478027344	0.9999305605888367	349.29510498046875	268.4046325683594	0.9991796612739563	288.5293884277344	269.7271423339844	0.9999219179153442	419.0335998535156	467.8600769042969	0.9999420642852783	461.2203674316406	530.8992919921875	0.9998176097869873	460.8704528808594	449.6675720214844	0.9999051094055176	476.1346740722656	529.6875610351562	0.999921441078186	438.2593688964844	342.24053955078125	0.9999431371688843	409.6187744140625	288.0660705566406	0.9994468688964844	464.4642639160156
94	391.3502502441406	394.6849060058594	0.9999228119850159	611.7462158203125	341.64996337890625	0.999967634677887	368.7666931152344	504.2153625488281	0.9997801780700684	335.77252197265625	566.3492431640625	0.9998641014099121	389.0184020996094	510.7457275390625	0.9998095035552979	357.5178527832031	571.2139892578125	0.9999465942382812	349.4219970703125	300.7082824707031	0.999678909778595	287.9684753417969	274.6506652832031	0.999949038028717	349.29510498046875	267.30816650390625	0.999132513999939	289.4526672363281	268.6814880371094	0.9999099969863892	420.3529052734375	467.8600769042969	0.9999372959136963	461.2203674316406	530.2124633789062	0.9998176097869873	460.8704528808594	449.23114013671875	0.9999125599861145	477.01055908203125	529.593017578125	0.9999075531959534	439.02520751953125	341.9478454589844	0.9998896718025208	410.56768798828125	288.11016845703125	0.9992868900299072	465.8671875
95	391.5221252441406	395.05780029296875	0.999932587146759	612.6273193359375	341.61566162109375	0.9999542832374573	368.7666931152344	504.0303039550781	0.9997988939285278	335.7293395996094	565.7262573242188	0.9998695850372314	388.5616760253906	510.25811767578125	0.9998574256896973	357.65008544921875	570.8793334960938	0.9999454021453857	349.4219970703125	300.6634521484375	0.9997178316116333	288.1539611816406	274.6274108886719	0.9999411702156067	349.4227600097656	267.30816650390625	0.9990442991256714	289.5688171386719	268.4923400878906	0.9999160766601562	420.533203125	467.85760498046875	0.9999141693115234	461.439453125	530.1092529296875	0.9998096227645874	460.89105224609375	448.99847412109375	0.9999141097068787	477.12908935546875	529.461181640625	0.9999021291732788	439.02520751953125	341.86798095703125	0.9998589754104614	410.77667236328125	288.11016845703125	0.9994210004806519	466.09039306640625
96	391.65625	395.05780029296875	0.9999244213104248	613.5582885742188	341.6058654785156	0.999951958656311	368.9452209472656	503.7279968261719	0.9998430013656616	335.0559997558594	565.0635986328125	0.9998865127563477	388.5616760253906	509.9154052734375	0.9998694658279419	357.7229309082031	570.3328857421875	0.9999331831932068	349.75762939453125	300.4916687011719	0.9997198581695557	288.5609436035156	274.4932556152344	0.9999433159828186	349.4227600097656	267.30816650390625	0.9990134239196777	289.9405212402344	268.1123962402344	0.9999129772186279	421.0133972167969	467.83770751953125	0.9999049305915833	461.7431640625	529.8780517578125	0.9998102784156799	460.89105224609375	448.7491760253906	0.9999108910560608	478.03399658203125	529.168701171875	0.9999261498451233	439.09033203125	341.5699157714844	0.9998340606689453	410.79327392578125	288.0660705566406	0.9995112419128418	466.0908508300781
97	392.0406494140625	395.28485107421875	0.9999204874038696	614.649658203125	341.6058654785156	0.9999483823776245	368.9452209472656	503.1083984375	0.9998906850814819	335.0559997558594	564.279052734375	0.999910831451416	388.5616760253906	509.30499267578125	0.9998788833618164	357.7229309082031	569.4835815429688	0.9999097585678101	349.75762939453125	300.1988525390625	0.9996523857116699	288.5609436035156	273.9312744140625	0.9999357461929321	349.4227600097656	267.4643249511719	0.998955488204956	290.20196533203125	267.4825134277344	0.9999048709869385	421.7448425292969	467.83770751953125	0.9998964071273804	462.2382507324219	529.2417602539062	0.9997961521148682	460.89105224609375	448.16131591796875	0.9998992681503296	478.8728332519531	528.769775390625	0.9999439716339111	439.02520751953125	340.8302307128906	0.9997310638427734	410.79327392578125	287.90228271484375	0.9993796348571777	466.0908508300781
98	393.7933654785156	395.41278076171875	0.999853253364563	616.94677734375	341.6058654785156	0.9999151825904846	370.8018493652344	502.1788330078125	0.99994295835495	335.0559997558594	563.3905029296875	0.9999130964279175	390.2206726074219	508.6035461425781	0.9998518824577332	358.66558837890625	567.8728637695312	0.9998594522476196	350.4151916503906	299.9968566894531	0.9995434284210205	289.70574951171875	272.6091003417969	0.9999470710754395	350.61590576171875	267.7189025878906	0.99919593334198	291.7186279296875	265.7150573730469	0.9999136328697205	423.3377380371094	467.8321228027344	0.9998093843460083	463.6822204589844	528.4675903320312	0.9997683763504028	461.849853515625	447.5166931152344	0.9998447895050049	480.9443359375	528.0905151367188	0.9999667406082153	438.8410949707031	339.9007873535156	0.9995163083076477	411.6146545410156	285.7100830078125	0.999620795249939	466.0908508300781
99	394.1736145019531	395.9257507324219	0.9998124837875366	617.7731323242188	341.46490478515625	0.9999347925186157	372.24884033203125	501.6399230957031	0.9999628663063049	335.0559997558594	562.779052734375	0.9999054670333862	391.6644287109375	507.9236755371094	0.9998337626457214	359.3006896972656	567.0578002929688	0.999875545501709	350.9704284667969	299.9968566894531	0.9996168613433838	289.70574951171875	272.2993469238281	0.9999522566795349	351.564697265625	268.7789001464844	0.9993968605995178	292.92376708984375	265.4846496582031	0.9999234676361084	426.21942138671875	467.50042724609375	0.9996343851089478	463.8921203613281	526.9090576171875	0.9998503923416138	463.13006591796875	446.4278259277344	0.9998849630355835	482.0791015625	527.6419677734375	0.9999697208404541	438.6256408691406	338.4691162109375	0.9991909861564636	411.6146545410156	283.53369140625	0.9995748996734619	465.6910095214844
100	394.1736145019531	395.9257507324219	0.9997752904891968	618.7666015625	341.5010986328125	0.9999504685401917	373.3986511230469	501.13134765625	0.9999696612358093	335.0559997558594	562.1373901367188	0.9998974800109863	392.7161865234375	507.0795593261719	0.9997944831848145	359.4353942871094	566.466796875	0.9998815059661865	350.9704284667969	299.9968566894531	0.9996874928474426	289.7960510253906	272.0592041015625	0.9999580383300781	353.05908203125	271.8345031738281	0.9996219873428345	293.53021240234375	265.4437255859375	0.9999274015426636	428.5372009277344	467.23748779296875	0.9996353387832642	465.76605224609375	526.3630981445312	0.9999024271965027	463.29266357421875	446.0963134765625	0.9999072551727295	482.8083190917969	526.9966430664062	0.9999600648880005	438.08258056640625	337.75396728515625	0.9988073110580444	411.6146545410156	280.0292053222656	0.9995005130767822	465.67626953125
101	394.2035217285156	395.9431457519531	0.9997882843017578	618.8082275390625	341.7507629394531	0.9999628067016602	373.5286865234375	500.0841979980469	0.9999735355377197	334.4868469238281	561.0289916992188	0.9998555183410645	392.9495544433594	505.5769958496094	0.9997917413711548	359.5773620605469	565.1856689453125	0.9999253749847412	350.9704284667969	300.40399169921875	0.9995424747467041	289.7960510253906	271.27581787109375	0.9999365210533142	354.1431884765625	274.0794677734375	0.9998356103897095	293.62255859375	265.0059509277344	0.9999557733535767	429.8692321777344	467.23748779296875	0.9997012615203857	466.29302978515625	525.4228515625	0.999891459941864	463.440673828125	445.41253662109375	0.9998908638954163	482.996826171875	525.750732421875	0.9999192953109741	435.7976989746094	335.6938781738281	0.998353123664856	410.7679138183594	276.9635925292969	0.9996434450149536	461.7861328125
102	394.617431640625	395.95977783203125	0.9997943043708801	619.2577514648438	341.7507629394531	0.9999682903289795	374.07745361328125	499.0352478027344	0.9999674558639526	334.4868469238281	559.6984252929688	0.9997890591621399	393.84332275390625	504.0896911621094	0.9998276829719543	359.8965148925781	563.9519653320312	0.999936580657959	351.0093688964844	300.4291687011719	0.9995572566986084	289.7960510253906	271.27581787109375	0.9999284148216248	355.0445556640625	276.4780578613281	0.9998799562454224	293.94317626953125	265.0059509277344	0.999966025352478	432.4695129394531	466.1410827636719	0.9996572732925415	468.2411804199219	525.3596801757812	0.9999033212661743	463.6842346191406	444.3945617675781	0.9998928308486938	483.1124572753906	524.946044921875	0.9998882412910461	434.830322265625	333.96429443359375	0.9984332323074341	410.7679138183594	274.75372314453125	0.999643862247467	460.72528076171875
103	394.617431640625	395.9431457519531	0.9997845888137817	620.0490112304688	341.8281555175781	0.9999721646308899	375.0433044433594	498.38714599609375	0.9999517202377319	334.4868469238281	559.520751953125	0.9997640252113342	394.0487976074219	502.4339294433594	0.9998489022254944	360.1632995605469	563.45947265625	0.9999276399612427	351.0093688964844	300.7187805175781	0.9996520280838013	289.7960510253906	271.27581787109375	0.9999386072158813	356.09820556640625	278.74267578125	0.9998534917831421	294.12823486328125	265.0059509277344	0.999961793422699	434.1395568847656	464.9826965332031	0.9997090101242065	469.98748779296875	524.6627197265625	0.9999145269393921	464.17669677734375	443.4703369140625	0.999915599822998	483.62945556640625	524.0571899414062	0.9998756647109985	434.36224365234375	332.211669921875	0.9985911250114441	410.7679138183594	273.77105712890625	0.9997179508209229	459.8023986816406
104	395.9761657714844	395.8299865722656	0.9997525215148926	621.8161010742188	341.8281555175781	0.9999715089797974	376.0237731933594	498.0909423828125	0.999919593334198	334.71337890625	559.021484375	0.999740481376648	395.324462890625	501.94921875	0.9998483657836914	361.39312744140625	563.3196411132812	0.9998592138290405	352.2171325683594	301.9736022949219	0.9997802376747131	290.4697570800781	271.38250732421875	0.999954104423523	358.018310546875	280.3400573730469	0.9998151063919067	295.23114013671875	265.78192138671875	0.9999285936355591	436.49542236328125	464.0912170410156	0.9997740983963013	472.1903991699219	523.7874755859375	0.9998714923858643	465.7887268066406	443.2052001953125	0.9999414682388306	485.2912902832031	523.3389282226562	0.999820351600647	434.36224365234375	330.8707580566406	0.9990653395652771	411.75140380859375	273.3018493652344	0.9998255968093872	459.64093017578125
105	397.05389404296875	395.6587829589844	0.9998009204864502	623.2481689453125	341.8281555175781	0.999962568283081	377.146728515625	496.6932678222656	0.9997318387031555	336.9608459472656	557.4459228515625	0.9997623562812805	397.192138671875	500.41168212890625	0.9998429417610168	362.4915466308594	563.0367431640625	0.9997592568397522	353.02783203125	302.2689514160156	0.999885618686676	291.0708312988281	271.5260009765625	0.9999558925628662	359.1983947753906	281.2375183105469	0.9998548626899719	296.27923583984375	265.79364013671875	0.9999485015869141	437.94403076171875	462.2046813964844	0.9996364712715149	473.98663330078125	522.2618408203125	0.999740719795227	467.3042297363281	441.9416198730469	0.9999279975891113	485.8943786621094	521.0440063476562	0.9998260140419006	434.36224365234375	330.8345031738281	0.9997069835662842	412.8111572265625	272.1097412109375	0.9998711347579956	459.64093017578125
106	397.0541687011719	395.64996337890625	0.999782145023346	623.880126953125	341.4869384765625	0.9999734163284302	377.146728515625	496.475341796875	0.999666690826416	337.4021301269531	557.3468627929688	0.9997961521148682	397.3072509765625	499.6549072265625	0.9998217821121216	363.2690734863281	562.6337890625	0.9997402429580688	353.02783203125	302.9596252441406	0.9999123811721802	291.0708312988281	271.5680236816406	0.9999513626098633	359.1983947753906	282.1628112792969	0.9998756647109985	296.3775329589844	265.79364013671875	0.9999473690986633	438.8140869140625	460.9318542480469	0.9996968507766724	474.35986328125	521.4266357421875	0.9996936321258545	468.1496887207031	440.9576110839844	0.9999066591262817	486.4674987792969	520.0297241210938	0.9998606443405151	434.3910217285156	330.8345031738281	0.9998365640640259	413.226318359375	271.99365234375	0.9998805522918701	459.75909423828125
107	397.0541687011719	395.5311584472656	0.9997574090957642	624.5928955078125	341.3734130859375	0.9999784827232361	377.146728515625	496.3022766113281	0.9996801614761353	337.4389953613281	557.2136840820312	0.9997878074645996	397.3072509765625	499.36383056640625	0.9998095035552979	363.4988098144531	562.473876953125	0.9997282028198242	353.02783203125	303.82940673828125	0.9999279379844666	291.0708312988281	271.5680236816406	0.9999552965164185	359.1983947753906	283.05389404296875	0.9999105930328369	296.3775329589844	265.78192138671875	0.99993497133255	439.1922607421875	460.23358154296875	0.999755859375	474.79827880859375	521.02490234375	0.9997057914733887	468.2674560546875	440.4825134277344	0.9998964667320251	486.6324157714844	519.2777099609375	0.9998588562011719	434.6112060546875	330.8345031738281	0.9998054504394531	413.2359619140625	271.974853515625	0.9998804330825806	459.75909423828125
108	397.0541687011719	395.0545654296875	0.9998102188110352	625.034912109375	341.3734130859375	0.9999833703041077	376.7422180175781	496.1450500488281	0.9996801614761353	337.7713623046875	557.2136840820312	0.9998071193695068	397.3072509765625	498.6165771484375	0.9997901916503906	363.6883850097656	562.1732788085938	0.9997119903564453	352.6675720214844	303.9384460449219	0.9999167919158936	290.6300354003906	271.900390625	0.999948263168335	358.8819885253906	283.5598449707031	0.9999244213104248	296.3775329589844	265.5735778808594	0.9999345541000366	439.48321533203125	459.7362976074219	0.9997928142547607	474.84600830078125	519.9931640625	0.999789297580719	468.87274169921875	439.97845458984375	0.9999113082885742	486.9704895019531	518.05224609375	0.9998608827590942	434.6112060546875	330.8429260253906	0.9998318552970886	413.32080078125	271.974853515625	0.9998917579650879	460.134521484375
109	396.5258483886719	394.9891357421875	0.9998643398284912	625.81201171875	341.4869384765625	0.9999870657920837	376.6688537597656	496.1450500488281	0.9995706081390381	337.8629455566406	557.3468627929688	0.9997851252555847	397.15179443359375	498.6165771484375	0.9997565746307373	363.8092041015625	562.1732788085938	0.999651312828064	351.7237548828125	304.0271301269531	0.9998292922973633	290.39984130859375	272.03564453125	0.9999294281005859	358.2167663574219	284.0325012207031	0.9999477863311768	296.3775329589844	265.5735778808594	0.9999412894248962	439.64447021484375	458.505615234375	0.9998165369033813	475.3026428222656	518.6993408203125	0.9998894929885864	469.2152099609375	438.8144836425781	0.9999409914016724	487.27386474609375	516.7169189453125	0.9998829960823059	434.64080810546875	330.9885559082031	0.999861478805542	413.32080078125	271.99365234375	0.9998800754547119	460.4418640136719
110	396.4669494628906	394.637939453125	0.9998394250869751	627.1604614257812	341.3734130859375	0.9999874830245972	376.1600036621094	496.1450500488281	0.9996643662452698	337.9560852050781	557.7449951171875	0.9997847080230713	396.54217529296875	498.6165771484375	0.9997392892837524	364.20843505859375	562.1732788085938	0.9997304677963257	350.2392578125	304.2482604980469	0.999848484992981	290.3146057128906	272.03564453125	0.9999336004257202	357.9593200683594	285.1558532714844	0.9999511241912842	296.3775329589844	265.55572509765625	0.9999213218688965	439.8492431640625	458.28021240234375	0.9998460412025452	475.5406494140625	518.3101196289062	0.9999192953109741	469.8894958496094	438.7486267089844	0.9999405145645142	487.6426086425781	515.8981323242188	0.9998766183853149	434.69000244140625	331.73101806640625	0.9998700022697449	413.226318359375	272.6627502441406	0.9999018907546997	461.4712219238281
111	396.283203125	394.4898986816406	0.9998122453689575	627.8532104492188	341.3113708496094	0.9999889731407166	375.7372741699219	496.82611083984375	0.9997367262840271	338.5113220214844	558.3496704101562	0.9998660087585449	396.2730712890625	498.84014892578125	0.9996805191040039	364.8637390136719	562.5195922851562	0.9997495412826538	349.2359924316406	304.57818603515625	0.999889612197876	290.1585998535156	272.400634765625	0.9999409914016724	357.8796081542969	285.9984130859375	0.9999499320983887	296.8216552734375	265.32781982421875	0.9999032616615295	439.9403991699219	457.8510437011719	0.999839186668396	475.5406494140625	518.203125	0.9999353885650635	470.603759765625	438.7400817871094	0.9999387264251709	487.6426086425781	515.1845703125	0.9998838305473328	435.0685119628906	332.3664855957031	0.9998804926872253	413.0922546386719	273.3556213378906	0.9999140501022339	463.076904296875
112	395.9242858886719	394.4898986816406	0.9998541474342346	628.9832153320312	341.82904052734375	0.9999911189079285	375.0866394042969	496.89593505859375	0.9997894763946533	339.4574279785156	558.3717651367188	0.9998764991760254	395.39306640625	499.03424072265625	0.9995834827423096	364.8637390136719	562.826416015625	0.9998141527175903	347.7860412597656	304.7751770019531	0.9998990297317505	290.114990234375	272.534912109375	0.9999286532402039	357.06121826171875	286.30859375	0.9999569654464722	296.8216552734375	265.55572509765625	0.999904453754425	439.9403991699219	456.52642822265625	0.9998493194580078	475.5406494140625	517.0662231445312	0.9999573230743408	470.603759765625	438.0693054199219	0.9999475479125977	487.6426086425781	513.497802734375	0.9998855590820312	435.3047790527344	332.6598815917969	0.9998970627784729	412.5283508300781	273.5314636230469	0.9999122619628906	465.2222900390625
113	394.6080627441406	394.25006103515625	0.9998685121536255	629.364013671875	341.82904052734375	0.9999929666519165	372.6091613769531	497.0887451171875	0.9998531341552734	339.6762390136719	558.7579345703125	0.9998955130577087	392.29437255859375	499.77581787109375	0.9995080232620239	364.8637390136719	563.268310546875	0.9998602867126465	346.3907470703125	304.9905700683594	0.9999567270278931	290.13525390625	272.6734924316406	0.9999158382415771	355.384521484375	286.80694580078125	0.9999380111694336	296.8216552734375	265.6656494140625	0.9999019503593445	439.9403991699219	456.12652587890625	0.9999346733093262	475.0954895019531	515.9716186523438	0.9999643564224243	470.603759765625	438.0693054199219	0.9999544024467468	487.142822265625	511.88714599609375	0.9998760223388672	435.43951416015625	333.1883544921875	0.9998883008956909	411.68353271484375	273.80133056640625	0.9999140501022339	466.0639343261719
114	393.6571350097656	394.06719970703125	0.9998476505279541	629.7985229492188	341.82904052734375	0.9999921321868896	370.63104248046875	498.1205749511719	0.9998178482055664	339.722900390625	559.5361938476562	0.9999297857284546	391.27630615234375	500.8512268066406	0.9996634721755981	364.88067626953125	564.190185546875	0.999880313873291	344.0285339355469	305.1379699707031	0.9999858140945435	290.13525390625	273.18792724609375	0.9999327659606934	352.3556213378906	288.3207092285156	0.9998607635498047	296.78924560546875	265.55572509765625	0.9998921155929565	439.5574951171875	455.65753173828125	0.9999518394470215	474.4915466308594	515.8873291015625	0.9999657869338989	470.2467346191406	438.0486755371094	0.99996018409729	486.53302001953125	511.01708984375	0.9998599290847778	435.4618225097656	334.1676025390625	0.9998816251754761	410.5828552246094	274.5031433105469	0.9999173283576965	467.9339294433594
115	392.6197204589844	393.92327880859375	0.9998381733894348	630.93212890625	342.6646423339844	0.9999876022338867	368.2446594238281	499.0303955078125	0.999626636505127	340.1938171386719	560.1677856445312	0.999948263168335	389.0845947265625	501.5967712402344	0.9998112916946411	364.74713134765625	564.9672241210938	0.999871015548706	341.66424560546875	305.2900390625	0.9999881982803345	290.114990234375	273.3292541503906	0.9999415874481201	348.5660400390625	289.5845031738281	0.9998111128807068	296.7598876953125	265.3473205566406	0.9998904466629028	438.78631591796875	454.6781921386719	0.9999659061431885	473.7792053222656	515.5662841796875	0.9999641180038452	470.22711181640625	438.0141906738281	0.9999591112136841	486.1968994140625	509.714599609375	0.9998087286949158	436.14093017578125	335.095458984375	0.9999067187309265	410.2386474609375	274.5093994140625	0.9999212026596069	468.6844787597656
116	391.8169860839844	393.308349609375	0.9998655915260315	632.0462646484375	343.3094482421875	0.9999785423278809	365.5963439941406	500.18743896484375	0.9996362924575806	340.33880615234375	560.1677856445312	0.9999471306800842	387.6947021484375	501.88330078125	0.9998390674591064	364.7079162597656	565.1924438476562	0.999873161315918	339.3829345703125	305.3194580078125	0.9999841451644897	290.114990234375	273.4671630859375	0.9999423027038574	346.4367980957031	290.5419006347656	0.999764084815979	296.7470397949219	265.5940856933594	0.9999085664749146	438.3734436035156	453.3764953613281	0.9999796748161316	473.547607421875	514.6766967773438	0.9999552965164185	470.1904602050781	438.0141906738281	0.9999598264694214	485.8377990722656	508.7244873046875	0.9998328685760498	436.394287109375	335.539306640625	0.9999217391014099	410.06414794921875	274.711669921875	0.9999375343322754	469.1282653808594
117	391.1235656738281	393.29425048828125	0.9999010562896729	633.078369140625	344.3533020019531	0.9999630451202393	363.6714172363281	500.4098205566406	0.9997530579566956	340.33880615234375	560.1677856445312	0.9999424815177917	386.3492431640625	502.4694519042969	0.9998277425765991	364.74713134765625	565.1924438476562	0.9998777508735657	336.8177795410156	305.3777160644531	0.9999529123306274	289.8271484375	273.4671630859375	0.9999440908432007	343.7206726074219	292.0224609375	0.9999409317970276	295.98797607421875	265.3473205566406	0.9999207258224487	437.7789611816406	452.53717041015625	0.9999794363975525	473.0408020019531	514.3256225585938	0.9999411106109619	470.0375061035156	437.9070129394531	0.9999527931213379	485.3342590332031	507.65399169921875	0.9998340606689453	436.394287109375	335.539306640625	0.9999275207519531	409.89459228515625	274.711669921875	0.999954879283905	469.1282653808594
118	390.0381164550781	393.1598815917969	0.9999270439147949	633.0858154296875	345.87188720703125	0.9999334216117859	362.3186950683594	500.449462890625	0.9999127388000488	340.33880615234375	559.9453735351562	0.9999386072158813	384.9976806640625	503.07501220703125	0.9996945858001709	364.88067626953125	565.1924438476562	0.9998806118965149	332.97357177734375	305.3777160644531	0.9999099969863892	288.6789245605469	273.3292541503906	0.9999352693557739	341.2723693847656	292.92010498046875	0.9999679327011108	294.9367370605469	265.2077331542969	0.9999562501907349	436.6493835449219	452.1483459472656	0.9999730587005615	472.3056640625	514.2479248046875	0.9999262094497681	469.9117431640625	437.8874816894531	0.9999545812606812	484.45367431640625	507.22796630859375	0.9998215436935425	436.394287109375	335.539306640625	0.9999252557754517	409.69482421875	274.711669921875	0.9999665021896362	469.1282653808594
119	388.76617431640625	392.8531799316406	0.9999471306800842	634.316162109375	345.9017333984375	0.9999307990074158	360.933349609375	500.4620666503906	0.9999629259109497	340.33880615234375	559.2940063476562	0.9999203085899353	384.9976806640625	503.125244140625	0.9996690154075623	364.90447998046875	564.4851684570312	0.9998807907104492	330.43145751953125	305.3822326660156	0.9998599290847778	287.2960205078125	273.1095275878906	0.9999039173126221	338.95904541015625	292.9878234863281	0.9999542236328125	293.5404968261719	265.2077331542969	0.9999691843986511	435.563232421875	450.57421875	0.9999516606330872	472.1081237792969	513.3875732421875	0.9999251961708069	469.8758239746094	437.09100341796875	0.9999604821205139	483.9052734375	506.38299560546875	0.9998315572738647	435.2080383300781	335.38427734375	0.9998934268951416	409.29962158203125	274.2021789550781	0.9999637007713318	468.8089294433594
120	387.8995361328125	392.8531799316406	0.9999500513076782	635.4751586914062	346.8320617675781	0.9999260902404785	359.8468322753906	500.7530517578125	0.999972939491272	340.33880615234375	558.629638671875	0.9998998641967773	384.9976806640625	503.3078918457031	0.999706506729126	365.3739318847656	563.7726440429688	0.9998731017112732	327.1230163574219	305.3991394042969	0.9999322891235352	285.6411437988281	272.5110778808594	0.9999277591705322	336.5495910644531	293.7320556640625	0.9999071359634399	291.9790954589844	265.443603515625	0.9999746084213257	434.7288818359375	448.94415283203125	0.9999197721481323	472.1081237792969	512.5262451171875	0.9998975992202759	469.7115478515625	436.34979248046875	0.9999626874923706	483.85919189453125	506.38299560546875	0.9998292922973633	435.0050354003906	334.2415771484375	0.9998949766159058	408.99847412109375	272.85589599609375	0.999947190284729	467.8420715332031
121	386.9660339355469	392.67236328125	0.999936044216156	636.7968139648438	348.4198303222656	0.9999308586120605	358.8117980957031	501.45709228515625	0.9999722242355347	340.4186096191406	558.301025390625	0.999889075756073	385.074462890625	503.125244140625	0.9996802806854248	365.8074645996094	563.2684326171875	0.9998600482940674	324.5749816894531	305.724853515625	0.9999281764030457	283.7074890136719	272.47955322265625	0.9999319314956665	334.6509704589844	294.9672546386719	0.9998973608016968	290.1265869140625	265.2314453125	0.9999783635139465	433.9552917480469	447.8111267089844	0.999868631362915	472.1081237792969	512.4351806640625	0.999886691570282	469.6967468261719	436.202392578125	0.9999624490737915	483.609130859375	506.1159362792969	0.9998462200164795	434.7326965332031	333.6468200683594	0.9998984336853027	408.85809326171875	272.730712890625	0.9999541640281677	466.2392883300781
122	385.66973876953125	392.4924621582031	0.9999052286148071	637.6945190429688	350.1792297363281	0.9999303221702576	357.8896789550781	502.12396240234375	0.9999680519104004	340.4186096191406	557.8695678710938	0.9998818635940552	385.074462890625	503.125244140625	0.9996822476387024	366.11029052734375	562.7628173828125	0.9998377561569214	322.2578430175781	306.47479248046875	0.9998506903648376	281.8013916015625	272.40386962890625	0.9999033212661743	332.4062194824219	296.1972351074219	0.9998732805252075	288.2984924316406	265.2314453125	0.9999764561653137	433.1278991699219	446.8319396972656	0.9997445344924927	472.3638916015625	512.3825073242188	0.999884307384491	469.6155090332031	436.1212158203125	0.9999647736549377	483.3627014160156	505.8845520019531	0.9998589754104614	434.2979431152344	333.00067138671875	0.9998996257781982	408.7881774902344	272.6739807128906	0.9999544024467468	462.6791687011719
123	384.2526550292969	392.67236328125	0.99988853931427	637.7814331054688	350.8542785644531	0.9999337792396545	356.3831481933594	502.1369323730469	0.9999592304229736	340.4186096191406	556.1498413085938	0.9998320937156677	385.074462890625	502.4986572265625	0.9997243881225586	366.1226501464844	561.0855102539062	0.9997948408126831	318.0528869628906	306.8177490234375	0.9997193813323975	280.0040283203125	271.5843505859375	0.999857485294342	329.44464111328125	296.9972839355469	0.9998010396957397	286.4780578613281	265.443603515625	0.9999557733535767	431.198486328125	443.9354248046875	0.999500036239624	472.6645202636719	510.9908752441406	0.9998008012771606	469.216552734375	434.91522216796875	0.9999684691429138	482.99761962890625	505.8567199707031	0.9998573064804077	433.4828186035156	331.67449951171875	0.9998780488967896	408.0550537109375	272.3421325683594	0.9999783635139465	458.30804443359375
124	383.02301025390625	393.09228515625	0.9998204708099365	638.0195922851562	352.16033935546875	0.9999542236328125	354.71142578125	502.2963562011719	0.9999412298202515	340.1044616699219	555.4134521484375	0.9998667240142822	385.0278015136719	502.0900573730469	0.9996321201324463	366.1226501464844	560.1170043945312	0.9997166395187378	315.5877990722656	307.5303649902344	0.9997658729553223	278.1468200683594	271.33270263671875	0.9999088048934937	327.2141418457031	298.2467041015625	0.9998307228088379	285.28778076171875	265.7371520996094	0.9999410510063171	429.40765380859375	442.49530029296875	0.9995120763778687	472.6791687011719	510.2267150878906	0.999809741973877	468.5422058105469	434.2184143066406	0.999968409538269	482.65057373046875	504.9255065917969	0.9998804330825806	432.7042541503906	331.5	0.9998644590377808	407.449462890625	272.3031311035156	0.9999836683273315	456.9817199707031
125	381.8323059082031	392.5359191894531	0.9998155832290649	638.0695190429688	353.4309387207031	0.9999713897705078	353.7964782714844	502.6906433105469	0.9999014139175415	339.6537170410156	554.9017944335938	0.9998762607574463	385.0278015136719	501.9367980957031	0.9995390772819519	366.1226501464844	559.2830810546875	0.9995884895324707	314.41217041015625	309.4593505859375	0.9997230768203735	276.0702819824219	271.29608154296875	0.9999247193336487	325.54595947265625	298.3954162597656	0.9998568296432495	283.49755859375	265.5841369628906	0.9999416470527649	429.0425109863281	441.7083435058594	0.9996709823608398	472.6791687011719	510.1492919921875	0.9998155832290649	468.2838439941406	434.13427734375	0.9999663233757019	482.65057373046875	504.786865234375	0.9998835921287537	431.57452392578125	331.4967041015625	0.9998222589492798	407.12481689453125	272.2287292480469	0.9999885559082031	455.6826477050781
126	380.75018310546875	392.6697998046875	0.9998512268066406	638.3678588867188	354.19482421875	0.9999746084213257	352.9450988769531	502.7771301269531	0.9998379945755005	339.13201904296875	554.1097412109375	0.9998888373374939	385.0278015136719	501.5024719238281	0.9994306564331055	366.075439453125	557.4338989257812	0.9995987415313721	313.0857849121094	310.44879150390625	0.9998501539230347	274.11834716796875	271.29608154296875	0.9999034404754639	324.1829528808594	299.1942138671875	0.999879002571106	282.1263732910156	265.7371520996094	0.9999398589134216	428.59130859375	440.4901428222656	0.9998478889465332	472.6645202636719	509.6833801269531	0.9998191595077515	468.2356262207031	433.77215576171875	0.9999629259109497	482.65057373046875	504.573486328125	0.9999016523361206	431.3355712890625	331.05511474609375	0.9997892379760742	406.8016052246094	272.2287292480469	0.9999902248382568	454.7403259277344
127	379.6057434082031	392.9075622558594	0.9998990893363953	638.5869750976562	354.33819580078125	0.9999740123748779	352.4216613769531	502.7771301269531	0.999768853187561	338.74407958984375	553.2708740234375	0.9999337196350098	385.1567077636719	500.4140625	0.9995813369750977	366.075439453125	556.3493041992188	0.9996158480644226	312.2899475097656	310.4801940917969	0.9999004006385803	272.5615539550781	271.29608154296875	0.9997924566268921	323.04156494140625	299.3194274902344	0.9998806715011597	280.97088623046875	265.7371520996094	0.9999374151229858	427.9621276855469	439.423583984375	0.9999042749404907	472.66400146484375	509.6833801269531	0.9998505711555481	467.97552490234375	433.77215576171875	0.9999524354934692	482.7014465332031	504.4517517089844	0.9999316930770874	431.05322265625	331.05511474609375	0.999748706817627	406.8016052246094	272.2287292480469	0.9999892711639404	453.951416015625
128	378.7253112792969	392.677490234375	0.9998968839645386	638.7608642578125	354.5563659667969	0.999980092048645	351.8750915527344	502.6906433105469	0.9996006488800049	338.6947937011719	553.0635986328125	0.999937891960144	385.1567077636719	499.9070129394531	0.9995778203010559	366.0119934082031	556.0537719726562	0.9996064901351929	311.9320068359375	311.2832336425781	0.9999217391014099	271.0843505859375	272.0695495605469	0.9998553991317749	322.3231201171875	300.39031982421875	0.9998886585235596	280.2706604003906	265.984619140625	0.9999030828475952	427.4244079589844	439.35467529296875	0.9999010562896729	472.4005432128906	509.6833801269531	0.9998593330383301	467.870361328125	433.62945556640625	0.9999527335166931	482.77490234375	504.3321838378906	0.999933123588562	430.44085693359375	331.05511474609375	0.9997155666351318	406.8016052246094	272.2813415527344	0.9999927282333374	453.3215026855469
129	377.838623046875	392.6697998046875	0.9998849630355835	639.1610717773438	355.19488525390625	0.9999834895133972	351.8543395996094	502.2259521484375	0.999402642250061	338.6947937011719	552.9503784179688	0.9999292492866516	385.1567077636719	499.4456787109375	0.999580979347229	366.00518798828125	555.93505859375	0.9995970129966736	311.779541015625	312.41180419921875	0.9999164938926697	270.15435791015625	272.8961181640625	0.9998910427093506	322.0637512207031	301.620361328125	0.9998580813407898	279.4324035644531	266.08074951171875	0.9999213218688965	427.3963317871094	439.2932434082031	0.9998981952667236	472.2202453613281	509.98590087890625	0.9998446106910706	467.6969299316406	433.5335388183594	0.999958872795105	483.0460510253906	504.22186279296875	0.99991774559021	430.23358154296875	331.33990478515625	0.999732255935669	407.1181945800781	273.5306091308594	0.9999948143959045	453.1988830566406
130	377.0203552246094	392.6697998046875	0.9998778104782104	639.2511596679688	355.29290771484375	0.9999840259552002	351.21160888671875	500.9501953125	0.9993027448654175	338.6947937011719	552.90234375	0.9999357461929321	385.0218811035156	498.3824462890625	0.9994769096374512	366.00518798828125	555.93505859375	0.9995203018188477	311.7319641113281	313.19525146484375	0.9999052286148071	269.288818359375	273.5049743652344	0.9999086856842041	322.0538635253906	303.43157958984375	0.9999037384986877	278.76678466796875	266.1786193847656	0.9999444484710693	427.3963317871094	439.35467529296875	0.9999008178710938	471.5359191894531	510.3294677734375	0.999852180480957	467.5528564453125	433.62945556640625	0.9999580383300781	483.0810241699219	504.3321838378906	0.9999136328697205	430.1866455078125	332.09490966796875	0.9996970295906067	407.1492614746094	274.3704833984375	0.9999948740005493	451.8538513183594
131	376.44000244140625	392.0048828125	0.9998912215232849	639.3392944335938	355.4416809082031	0.9999849200248718	351.21160888671875	498.8182373046875	0.9989393353462219	338.7238464355469	552.4757080078125	0.9999489188194275	384.2311706542969	496.14447021484375	0.9989668130874634	365.974853515625	556.0537719726562	0.9994713068008423	311.7319641113281	313.3938293457031	0.9999107122421265	268.7596740722656	274.3150329589844	0.9999144673347473	322.0538635253906	304.4851989746094	0.9999424815177917	278.39306640625	266.4721374511719	0.9999565482139587	427.3963317871094	439.423583984375	0.9998995065689087	470.625	510.5780944824219	0.9998389482498169	467.24871826171875	433.7857971191406	0.99996018409729	483.254638671875	504.4517517089844	0.9999110698699951	430.1592102050781	333.12890625	0.9997112154960632	407.287353515625	275.5866394042969	0.9999943971633911	451.8538513183594
132	375.5213928222656	390.7416687011719	0.9999088048934937	639.3878173828125	355.4416809082031	0.9999878406524658	351.0265808105469	496.0527038574219	0.9975576400756836	339.092529296875	552.3807983398438	0.999947190284729	383.7008972167969	494.3559265136719	0.9978537559509277	365.3323059082031	556.0790405273438	0.9994068145751953	311.7319641113281	315.5048522949219	0.9999221563339233	268.5201721191406	276.03485107421875	0.9999200105667114	322.0538635253906	306.4839172363281	0.999962568283081	278.0535888671875	267.6188659667969	0.9999629259109497	427.7200622558594	439.865234375	0.9998723864555359	468.05133056640625	511.43841552734375	0.9998435974121094	466.739013671875	433.8585205078125	0.9999634623527527	483.2705993652344	504.3985595703125	0.9998917579650879	430.0473937988281	335.41192626953125	0.999876856803894	407.287353515625	277.8467102050781	0.9999901652336121	451.8538513183594
133	374.98931884765625	390.40887451171875	0.9999265670776367	639.3878173828125	355.3262634277344	0.9999889135360718	350.8367614746094	489.0321044921875	0.9969601631164551	339.6287841796875	552.236572265625	0.9999454617500305	380.9368591308594	487.71368408203125	0.9972598552703857	365.0480041503906	556.5746459960938	0.9994084239006042	311.9255676269531	317.3203430175781	0.9999111890792847	268.48919677734375	278.4184875488281	0.9998683333396912	322.8290100097656	308.11395263671875	0.999970555305481	278.0535888671875	268.7649841308594	0.999961256980896	427.7988586425781	440.0902099609375	0.9998515844345093	466.6727294921875	511.9212646484375	0.9998311400413513	466.4063415527344	433.91851806640625	0.9999642372131348	483.5262756347656	504.3985595703125	0.9998636245727539	429.99139404296875	339.4685974121094	0.9999748468399048	407.287353515625	280.1752624511719	0.9999685883522034	453.2987365722656
134	374.284423828125	390.3760681152344	0.9999443888664246	639.3878173828125	355.68707275390625	0.9999894499778748	350.97833251953125	484.8506164550781	0.9990135431289673	339.63043212890625	552.3807983398438	0.9999494552612305	379.6807861328125	484.264892578125	0.9984925985336304	364.963134765625	556.6253051757812	0.9993734359741211	312.33734130859375	318.73583984375	0.9999319314956665	268.2834777832031	280.1864929199219	0.9997475147247314	323.0685729980469	309.65118408203125	0.999966025352478	278.0535888671875	269.4198303222656	0.9999545812606812	427.8425598144531	440.3074035644531	0.9998347163200378	465.1795654296875	511.9805603027344	0.9997485280036926	465.7359313964844	433.9281311035156	0.9999587535858154	483.5570983886719	504.51922607421875	0.9998688697814941	429.3802490234375	341.7515563964844	0.9999748468399048	406.6250305175781	281.6155700683594	0.9999085664749146	453.2987365722656
135	373.6816711425781	390.3760681152344	0.9999510645866394	639.4154663085938	355.8511657714844	0.9999897480010986	351.0265808105469	482.6767272949219	0.9992545247077942	339.6544494628906	552.4757080078125	0.9999561309814453	379.01983642578125	482.3001708984375	0.9988858699798584	364.3636779785156	557.0247192382812	0.9994423985481262	313.7070007324219	320.57244873046875	0.9999168515205383	268.2834777832031	283.0459899902344	0.9996969699859619	323.9082946777344	311.791259765625	0.9999481439590454	278.1727600097656	270.682861328125	0.9999371767044067	427.9438171386719	440.8353576660156	0.9998277425765991	463.60296630859375	512.1089477539062	0.9996218681335449	465.2644348144531	434.0032958984375	0.9999510049819946	483.73651123046875	504.51922607421875	0.999855637550354	429.3802490234375	343.1009521484375	0.9999613165855408	405.5328369140625	283.4241027832031	0.9998906850814819	453.94366455078125
136	373.3829040527344	390.3760681152344	0.999952495098114	639.4154663085938	355.4424743652344	0.9999906420707703	351.0265808105469	482.08740234375	0.9993637204170227	340.20440673828125	552.5161743164062	0.9999370574951172	378.7170715332031	481.8017578125	0.9991235733032227	363.83734130859375	559.0116577148438	0.9996057748794556	315.122314453125	322.57574462890625	0.9998995065689087	268.2834777832031	285.05889892578125	0.9995694160461426	324.6627197265625	314.0325622558594	0.9998720288276672	278.462158203125	272.1060791015625	0.99993896484375	428.1910705566406	442.3165283203125	0.999700665473938	462.9344177246094	513.281005859375	0.9996997117996216	465.2535095214844	434.88690185546875	0.9999473094940186	483.781494140625	504.4009094238281	0.9997884035110474	429.29937744140625	345.2381591796875	0.9999315738677979	404.7002258300781	285.4707946777344	0.9998620748519897	453.7251892089844
137	373.3140869140625	390.5322570800781	0.9999499320983887	639.478271484375	355.7694091796875	0.9999916553497314	351.8702697753906	481.1488342285156	0.9995696544647217	340.20440673828125	552.6192626953125	0.9999344944953918	378.597900390625	481.3947448730469	0.9992405772209167	363.6101989746094	559.4402465820312	0.9996933937072754	316.2263488769531	323.9652099609375	0.999893844127655	268.55596923828125	286.94061279296875	0.9995137453079224	324.75054931640625	314.78009033203125	0.9998342990875244	279.2455749511719	273.22149658203125	0.9999265670776367	428.9372863769531	442.51470947265625	0.9996516704559326	462.36370849609375	513.3954467773438	0.9997513294219971	465.2481689453125	435.5799560546875	0.9999450445175171	484.1758117675781	504.51922607421875	0.9997318983078003	429.1541442871094	346.1944580078125	0.9998819828033447	404.6546325683594	286.51031494140625	0.9998258352279663	453.2987365722656
138	373.0453796386719	390.6189880371094	0.9999515414237976	639.478271484375	355.8511657714844	0.9999918937683105	352.07220458984375	481.1488342285156	0.9996242523193359	340.20440673828125	552.7450561523438	0.9999361038208008	378.2045593261719	481.3947448730469	0.9993592500686646	363.0802001953125	559.4884643554688	0.9996829032897949	316.6173400878906	324.6891784667969	0.9998734593391418	268.8021240234375	287.72991943359375	0.9995925426483154	324.87939453125	315.3968811035156	0.9998396635055542	279.85015869140625	273.91217041015625	0.9999060034751892	429.2469787597656	442.76519775390625	0.9996213912963867	461.9190368652344	513.4888305664062	0.9997650384902954	465.2481689453125	435.8202209472656	0.9999431371688843	484.2674255371094	504.536865234375	0.9997402429580688	429.129150390625	347.04522705078125	0.9998424053192139	404.1934509277344	287.0973205566406	0.9998723864555359	453.1667785644531
139	372.7223205566406	390.84014892578125	0.9999538660049438	639.478271484375	355.7825927734375	0.9999916553497314	352.366943359375	481.1488342285156	0.9997473955154419	340.1319580078125	552.9757080078125	0.9999247789382935	377.8993225097656	481.3947448730469	0.9994734525680542	362.2167663574219	560.1727905273438	0.9997732639312744	316.84814453125	325.49365234375	0.9998515844345093	268.9540710449219	288.864990234375	0.9996523857116699	324.9136657714844	315.9956970214844	0.9998531341552734	280.1539001464844	274.8343505859375	0.9998882412910461	429.6959533691406	443.4215087890625	0.999614953994751	461.45806884765625	513.8181762695312	0.9997886419296265	465.2535095214844	436.6460876464844	0.9999356269836426	484.30706787109375	504.536865234375	0.9996676445007324	427.7825012207031	347.60223388671875	0.9997514486312866	403.5768737792969	288.05255126953125	0.9999246597290039	452.739990234375
140	372.1582336425781	391.50103759765625	0.9999445676803589	639.4024047851562	355.7694091796875	0.9999908208847046	352.7135314941406	481.44720458984375	0.9998214244842529	339.6656494140625	553.50244140625	0.9998965263366699	377.4090881347656	482.2882385253906	0.9996285438537598	361.1751403808594	560.361083984375	0.9998640418052673	316.84814453125	325.90252685546875	0.9998364448547363	269.075439453125	289.1148376464844	0.999699592590332	325.8459167480469	317.1302490234375	0.9998595714569092	280.34088134765625	275.83416748046875	0.9998725652694702	429.8597717285156	444.643798828125	0.9996174573898315	461.12872314453125	514.1290283203125	0.999813437461853	465.2669372558594	437.60394287109375	0.999907374382019	484.327392578125	504.4009094238281	0.9995691776275635	426.3715515136719	348.4259948730469	0.9997760653495789	402.98516845703125	288.9360656738281	0.9999327659606934	451.6868591308594
141	371.7069091796875	391.5641174316406	0.999944269657135	639.4024047851562	355.7825927734375	0.9999918937683105	353.27618408203125	481.682861328125	0.9998616576194763	339.3851318359375	553.7337646484375	0.9998921751976013	377.2049865722656	483.1221618652344	0.9996730089187622	360.37945556640625	560.5440673828125	0.9998757839202881	316.84814453125	325.958251953125	0.9998507499694824	269.1734924316406	289.2064514160156	0.9997572898864746	326.0699768066406	317.22955322265625	0.9998623132705688	280.40283203125	276.5751953125	0.9998798370361328	429.9432067871094	444.8959655761719	0.9996283054351807	461.12872314453125	514.2326049804688	0.9997836351394653	465.4192199707031	437.7799377441406	0.9999023675918579	484.4312438964844	504.5525817871094	0.9996592402458191	424.4453430175781	348.511962890625	0.9997555017471313	402.41082763671875	289.3884582519531	0.9998903274536133	450.67254638671875
142	371.3981628417969	391.70263671875	0.9999380707740784	639.4024047851562	356.1470947265625	0.9999923706054688	353.9632568359375	482.2202453613281	0.999906063079834	338.9232482910156	553.7958374023438	0.9998646378517151	377.2049865722656	484.7882995605469	0.9996306896209717	359.6312255859375	560.596923828125	0.9999080300331116	316.82757568359375	326.2713317871094	0.9998524188995361	269.2367858886719	289.2064514160156	0.9997783899307251	326.26373291015625	317.4169616699219	0.9998840689659119	280.4484558105469	276.6078796386719	0.9998898506164551	430.44287109375	445.61962890625	0.9996391534805298	461.12872314453125	514.4376220703125	0.9997552633285522	465.74957275390625	438.3704528808594	0.9998700618743896	484.45684814453125	504.7334899902344	0.9996991157531738	422.5627136230469	348.52752685546875	0.9998246431350708	401.17431640625	289.5262145996094	0.9998073577880859	449.3575439453125
143	371.3569030761719	392.7055969238281	0.9999109506607056	639.4618530273438	356.1470947265625	0.9999927878379822	354.6080627441406	483.1114501953125	0.9999314546585083	338.30487060546875	555.262939453125	0.9998677968978882	377.2049865722656	486.77813720703125	0.9995599985122681	359.0709533691406	561.4863891601562	0.9999426603317261	316.82757568359375	325.958251953125	0.9998451471328735	269.5273742675781	289.1148376464844	0.9997799396514893	326.3342590332031	317.4693298339844	0.9999266862869263	281.0580139160156	277.16717529296875	0.9999159574508667	430.9366455078125	446.3046569824219	0.9997004270553589	461.6499328613281	514.5706176757812	0.9997638463973999	466.637939453125	439.5196533203125	0.9998282194137573	484.85626220703125	504.7334899902344	0.9995377659797668	420.7967834472656	348.52752685546875	0.9998048543930054	398.4449768066406	290.6070861816406	0.9997453093528748	448.25274658203125
144	371.3255615234375	394.2890625	0.999908983707428	639.7686767578125	356.6073303222656	0.999993085861206	355.5633850097656	484.21929931640625	0.9999526739120483	338.2113952636719	555.90771484375	0.9998748898506165	377.4444580078125	488.8439025878906	0.9991710782051086	358.7984924316406	562.1580200195312	0.9999545812606812	316.81488037109375	325.958251953125	0.9998360872268677	270.27703857421875	288.9581604003906	0.9997856616973877	326.3342590332031	317.4693298339844	0.9999469518661499	281.83648681640625	277.16717529296875	0.9999264478683472	432.0408630371094	446.4992980957031	0.9998070001602173	462.3311767578125	514.5706176757812	0.9997501969337463	467.50970458984375	440.4981689453125	0.999805748462677	485.02691650390625	505.3162536621094	0.9993298649787903	419.21746826171875	348.511962890625	0.9997422695159912	396.742431640625	290.6070861816406	0.9997655153274536	447.4209899902344
145	371.27398681640625	394.5791931152344	0.9999111890792847	639.9786987304688	356.6186828613281	0.9999933242797852	356.362060546875	484.6830749511719	0.9999608993530273	338.14886474609375	556.2116088867188	0.9998732805252075	377.94512939453125	491.46966552734375	0.9990657567977905	358.6646423339844	562.197509765625	0.9999539852142334	316.81488037109375	325.7839050292969	0.9998612999916077	270.9067077636719	287.9213562011719	0.9997373819351196	326.3342590332031	317.4693298339844	0.9999408721923828	282.74493408203125	277.16717529296875	0.9999359846115112	433.0329284667969	446.5173034667969	0.999853253364563	462.853515625	514.5706176757812	0.9997286796569824	468.791015625	441.0108337402344	0.9997905492782593	486.1570739746094	506.1596984863281	0.999077558517456	417.9209289550781	347.9885559082031	0.9996205568313599	395.1719665527344	290.6070861816406	0.9996985197067261	446.7972106933594
146	371.01666259765625	394.9661865234375	0.9999111890792847	639.9807739257812	356.8006896972656	0.9999934434890747	356.9737854003906	485.54791259765625	0.9999593496322632	337.9215087890625	556.9072265625	0.9998564720153809	378.05078125	492.911376953125	0.9990968108177185	358.32177734375	562.6265258789062	0.9999605417251587	316.5968933105469	325.38629150390625	0.9998677968978882	271.18310546875	286.8753662109375	0.9996766448020935	326.3287658691406	317.1728210449219	0.9999415874481201	283.0876159667969	276.97906494140625	0.9999518394470215	433.6081237792969	446.8526916503906	0.9998816251754761	463.03167724609375	514.2085571289062	0.9997422695159912	469.6353454589844	442.0380554199219	0.9998047947883606	486.33685302734375	506.2850036621094	0.9988970756530762	413.4816589355469	345.24664306640625	0.9989718198776245	392.0402526855469	289.42364501953125	0.9997813701629639	439.4997863769531
147	370.8155517578125	395.61309814453125	0.9998984932899475	640.0787963867188	357.0699768066406	0.9999924898147583	357.47015380859375	486.4196472167969	0.9999492764472961	337.6166687011719	557.7994995117188	0.9998235702514648	378.05078125	493.93011474609375	0.99919193983078	357.8798828125	563.2437744140625	0.9999643564224243	316.3462219238281	325.2565002441406	0.9998564720153809	271.2281188964844	286.5368957519531	0.9996387362480164	326.00531005859375	317.158203125	0.9999443888664246	283.2799987792969	276.96826171875	0.9999641180038452	434.15875244140625	447.6756286621094	0.9999135732650757	463.4746398925781	514.2054443359375	0.9997962117195129	470.2572021484375	442.9339294433594	0.9998176097869873	486.6712646484375	506.2850036621094	0.9988959431648254	410.1490173339844	344.97991943359375	0.9985972046852112	390.609130859375	289.33935546875	0.9998670220375061	437.1044006347656
148	370.39434814453125	395.88812255859375	0.9998955726623535	640.1143188476562	357.24224853515625	0.9999929666519165	357.87005615234375	487.177734375	0.999937891960144	336.41131591796875	558.1064453125	0.999822735786438	378.05078125	495.3961486816406	0.9996052980422974	357.31097412109375	563.3370361328125	0.9999665021896362	316.1243591308594	324.7066650390625	0.9998721480369568	272.2118835449219	284.7560119628906	0.9996864199638367	325.6776428222656	316.8813171386719	0.9999329447746277	283.5218200683594	276.6896057128906	0.9999703168869019	434.4044189453125	447.9218444824219	0.999919056892395	463.79443359375	514.0545654296875	0.9998015761375427	470.3595886230469	443.02056884765625	0.9998406171798706	486.8417053222656	506.80242919921875	0.9989550113677979	405.1601257324219	344.92327880859375	0.9985730051994324	389.1642150878906	288.9506530761719	0.9998767971992493	435.0911560058594
149	370.15313720703125	396.04217529296875	0.9998931884765625	640.21533203125	357.2955017089844	0.9999938607215881	357.9130859375	487.43817138671875	0.9999303817749023	336.2223205566406	558.2579345703125	0.9998258352279663	378.05078125	496.15472412109375	0.9997095465660095	357.14874267578125	563.37744140625	0.9999644756317139	316.1243591308594	324.19366455078125	0.9998785853385925	272.427001953125	283.69354248046875	0.999739408493042	325.64251708984375	316.8813171386719	0.999910831451416	283.91473388671875	276.6212158203125	0.9999700784683228	434.677001953125	447.9661865234375	0.9999232292175293	464.1192321777344	514.1170654296875	0.999811053276062	470.7522888183594	443.1241760253906	0.9998329877853394	487.34173583984375	506.92291259765625	0.9990105032920837	402.4923095703125	343.9329528808594	0.9987306594848633	387.99249267578125	288.21502685546875	0.9998337626457214	433.7196044921875
150	369.8977355957031	397.04443359375	0.9998859167098999	640.51220703125	357.3611755371094	0.9999939203262329	358.18817138671875	488.4019775390625	0.9999011158943176	336.1368103027344	559.1646728515625	0.9998725652694702	378.0374755859375	497.2618408203125	0.9997806549072266	357.02056884765625	563.9140625	0.9999645948410034	316.1243591308594	324.19366455078125	0.9998842477798462	272.7539367675781	283.0709228515625	0.9997767806053162	325.55316162109375	316.8813171386719	0.999907374382019	284.18096923828125	276.6212158203125	0.9999703168869019	435.18365478515625	448.52520751953125	0.9999330043792725	464.7506103515625	513.9808349609375	0.9998372793197632	471.2236633300781	443.3797302246094	0.9998263716697693	487.6583251953125	506.92291259765625	0.9987819194793701	400.7981262207031	343.7254333496094	0.9991745948791504	386.6487731933594	287.97991943359375	0.9997344017028809	432.88055419921875
151	369.5888977050781	397.04443359375	0.9998984336853027	640.51220703125	357.3611755371094	0.9999937415122986	358.18817138671875	488.4019775390625	0.9998695254325867	336.0422668457031	559.1646728515625	0.9998968839645386	378.001953125	497.2618408203125	0.9998180866241455	356.98333740234375	563.9140625	0.9999631643295288	316.1243591308594	324.01959228515625	0.9998888969421387	272.7539367675781	282.979736328125	0.9997729063034058	325.54827880859375	316.8588562011719	0.9999122619628906	284.18096923828125	276.25836181640625	0.9999716877937317	435.18365478515625	448.52520751953125	0.9999406933784485	464.7506103515625	513.8504028320312	0.9998515844345093	471.2236633300781	443.3797302246094	0.9997932314872742	487.6583251953125	506.463623046875	0.9986552000045776	398.5148620605469	343.62628173828125	0.9996322393417358	383.13330078125	287.1857604980469	0.9993665218353271	431.13836669921875
152	369.2060852050781	397.04443359375	0.999902606010437	640.51220703125	357.3611755371094	0.9999943971633911	358.18817138671875	488.4019775390625	0.999815821647644	336.0147399902344	559.1646728515625	0.9999051094055176	378.001953125	497.2618408203125	0.9998329281806946	356.8837890625	563.9140625	0.9999633431434631	316.1243591308594	324.01959228515625	0.9998871684074402	272.7539367675781	282.8355407714844	0.9997766017913818	325.40228271484375	316.8588562011719	0.9999040961265564	284.18096923828125	276.25836181640625	0.999972939491272	435.18365478515625	448.52520751953125	0.9999338388442993	464.7506103515625	513.8504028320312	0.9998453259468079	471.2236633300781	443.3797302246094	0.9997407793998718	487.6583251953125	506.463623046875	0.9985228180885315	397.7584228515625	343.217529296875	0.9998563528060913	381.55426025390625	287.1002197265625	0.9993177652359009	430.34173583984375
[truncated: 29 more columns]
