# Supplementary material for: Desmosomal connectomics of all somatic muscles in an annelid larva
Source: eLife. 2022 Dec 20;11:e71231. doi: 10.7554/eLife.71231 (PMC9876572; doi:10.7554/eLife.71231)
Supplement: Figure 9—source data 1. — The graphs can be loaded in the CATMAID graph widget at https://catmaid.jekelylab.ex.ac.uk. [file elife-71231-fig9-data1.zip]

Archive with 11 entries (11 files):
- MNacicX_graph.json
- MNantelope_graph.json
- MNbiramous_graph.json
- MNbow_graph.json
- MNcrab_graph.json
- MNhose_graph.json
- MNladder_graph.json
- MNring_graph.json
- MNspider-ant_graph.json
- MNspider-post_graph.json
- vMN_graph.json
