# Supplementary material for: Desmosomal connectomics of all somatic muscles in an annelid larva
Source: eLife. 2022 Dec 20;11:e71231. doi: 10.7554/eLife.71231 (PMC9876572; doi:10.7554/eLife.71231)
Supplement: Figure 9—source data 1. — The graphs can be loaded in the CATMAID graph widget at https://catmaid.jekelylab.ex.ac.uk. [file elife-71231-fig9-data1.zip › MNacicX_graph.json]

{"properties":{"label_valign":"top","label_halign":"center","show_node_labels":true,"trim_node_labels":false,"node_width":30,"node_height":30,"edge_text_color":"#FFFFFF","edge_text_opacity":0,"edge_text_outline_width":0.4,"edge_text_outline_opacity":1,"edge_min_width":0,"edge_width_function":"sqrt","grid_snap":false,"grid_side":10},"elements":{"nodes":[{"data":{"id":"g1","skeletons":[{"id":1027978,"baseName":"MUSac_neuPV_sg2l_3","selected":true,"pre_visible":true,"post_visible":true,"desmosome_visible":true,"text_visible":false,"meta_visible":true,"color":16776960,"opacity":1,"isRemote":false},{"id":1028616,"baseName":"MUSac_neuPV_sg2l_2","selected":true,"pre_visible":true,"post_visible":true,"desmosome_visible":true,"text_visible":false,"meta_visible":true,"color":16776960,"opacity":1,"isRemote":false},{"id":1028750,"baseName":"MUSac_neuPV_sg2l_1","selected":true,"pre_visible":true,"post_visible":true,"desmosome_visible":true,"text_visible":false,"meta_visible":true,"color":16776960,"opacity":1,"isRemote":false},{"id":1051922,"baseName":"MUSac_neuPV_sg3r_2","selected":true,"pre_visible":true,"post_visible":true,"desmosome_visible":true,"text_visible":false,"meta_visible":true,"color":16776960,"opacity":1,"isRemote":false},{"id":1635512,"baseName":"MUSac_neuPV_sg3l_1","selected":true,"pre_visible":true,"post_visible":true,"desmosome_visible":true,"text_visible":false,"meta_visible":true,"color":16776960,"opacity":1,"isRemote":false},{"id":1635545,"baseName":"MUSac_neuPV_sg3l_2","selected":true,"pre_visible":true,"post_visible":true,"desmosome_visible":true,"text_visible":false,"meta_visible":true,"color":16776960,"opacity":1,"isRemote":false}],"label":"MUSac_neuPV [#6]","color":"#ae017e","shape":"hexagon"},"classes":""},{"data":{"id":"g2","skeletons":[{"id":1029097,"baseName":"MUSchae_neuAVt_sg2l_1","selected":true,"pre_visible":true,"post_visible":true,"desmosome_visible":true,"text_visible":false,"meta_visible":true,"color":16776960,"opacity":1,"isRemote":false},{"id":1621549,"baseName":"MUSchae_neuAVt_sg3r_1","selected":true,"pre_visible":true,"post_visible":true,"desmosome_visible":true,"text_visible":false,"meta_visible":true,"color":16776960,"opacity":1,"isRemote":false}],"label":"MUSchae_neuAVt [#2]","color":"#fc9956","shape":"hexagon"},"classes":""},{"data":{"id":"g3","skeletons":[{"id":1028401,"baseName":"MUSlong_V_sg3r_7","selected":true,"pre_visible":true,"post_visible":true,"desmosome_visible":true,"text_visible":false,"meta_visible":true,"color":16776960,"opacity":1,"isRemote":false},{"id":1357861,"baseName":"MUSlong_V_sg2r_2","selected":true,"pre_visible":true,"post_visible":true,"desmosome_visible":true,"text_visible":false,"meta_visible":true,"color":16776960,"opacity":1,"isRemote":false},{"id":1391139,"baseName":"MUSlong_V_sg3l_7","selected":true,"pre_visible":true,"post_visible":true,"desmosome_visible":true,"text_visible":false,"meta_visible":true,"color":16776960,"opacity":1,"isRemote":false}],"label":"MUSlong_V [#3]","color":"#a6d96a","shape":"hexagon"},"classes":""},{"data":{"id":"g4","skeletons":[{"id":1216549,"baseName":"MNacicX_sg3lr","selected":true,"pre_visible":true,"post_visible":true,"desmosome_visible":true,"text_visible":false,"meta_visible":true,"color":16776960,"opacity":1,"isRemote":false},{"id":1382729,"baseName":"MNacicX_sg2r","selected":true,"pre_visible":true,"post_visible":true,"desmosome_visible":true,"text_visible":false,"meta_visible":true,"color":16776960,"opacity":1,"isRemote":false},{"id":1414213,"baseName":"MNacicX_sg3ll","selected":true,"pre_visible":true,"post_visible":true,"desmosome_visible":true,"text_visible":false,"meta_visible":true,"color":16776960,"opacity":1,"isRemote":false}],"label":"MNacicX [#3]","color":"#530048","shape":"hexagon"},"classes":""},{"data":{"id":"g5","skeletons":[{"id":1335104,"baseName":"CB_pigment 1335105","selected":true,"pre_visible":true,"post_visible":true,"desmosome_visible":true,"text_visible":false,"meta_visible":true,"color":16776960,"opacity":1,"isRemote":false},{"id":1457128,"baseName":"CB_pigment_sg3 1457129","selected":true,"pre_visible":true,"post_visible":true,"desmosome_visible":true,"text_visible":false,"meta_visible":true,"color":16776960,"opacity":1,"isRemote":false},{"id":1835211,"baseName":"CB_pigment_sg2 1835212","selected":true,"pre_visible":true,"post_visible":true,"desmosome_visible":true,"text_visible":false,"meta_visible":true,"color":16776960,"opacity":1,"isRemote":false}],"label":"CB_pigment [#3]","color":"#08306b","shape":"hexagon"},"classes":""},{"data":{"id":"g6","skeletons":[{"id":1651359,"baseName":"circumacicular_sg3l_neuro_2","selected":true,"pre_visible":true,"post_visible":true,"desmosome_visible":true,"text_visible":false,"meta_visible":true,"color":16776960,"opacity":1,"isRemote":false},{"id":1708880,"baseName":"circumacicular_sg2l_neuro_2","selected":true,"pre_visible":true,"post_visible":true,"desmosome_visible":true,"text_visible":false,"meta_visible":true,"color":16776960,"opacity":1,"isRemote":false},{"id":1840524,"baseName":"circumacicular_sg2l_neuro_4","selected":true,"pre_visible":true,"post_visible":true,"desmosome_visible":true,"text_visible":false,"meta_visible":true,"color":16776960,"opacity":1,"isRemote":false},{"id":1934084,"baseName":"circumacicular_sg3r_neuro_4","selected":true,"pre_visible":true,"post_visible":true,"desmosome_visible":true,"text_visible":false,"meta_visible":true,"color":16776960,"opacity":1,"isRemote":false},{"id":1952051,"baseName":"circumacicular_sg3r_neuro_2","selected":true,"pre_visible":true,"post_visible":true,"desmosome_visible":true,"text_visible":false,"meta_visible":true,"color":16776960,"opacity":1,"isRemote":false},{"id":1952670,"baseName":"circumacicular_sg2l_neuro_3","selected":true,"pre_visible":true,"post_visible":true,"desmosome_visible":true,"text_visible":false,"meta_visible":true,"color":16776960,"opacity":1,"isRemote":false}],"label":"circumacicular [#6]","color":"#9ecae1","shape":"hexagon"},"classes":""},{"data":{"id":"g7","skeletons":[{"id":1464491,"baseName":"EC_V_sg3l 1464492","selected":true,"pre_visible":true,"post_visible":true,"desmosome_visible":true,"text_visible":false,"meta_visible":true,"color":16776960,"opacity":1,"isRemote":false},{"id":1530414,"baseName":"EC_V_sg3r 1530415","selected":true,"pre_visible":true,"post_visible":true,"desmosome_visible":true,"text_visible":false,"meta_visible":true,"color":16776960,"opacity":1,"isRemote":false},{"id":1614229,"baseName":"EC_V_sg3l 1614230","selected":true,"pre_visible":true,"post_visible":true,"desmosome_visible":true,"text_visible":false,"meta_visible":true,"color":16776960,"opacity":1,"isRemote":false},{"id":1617535,"baseName":"EC_V_sg3l 1617536","selected":true,"pre_visible":true,"post_visible":true,"desmosome_visible":true,"text_visible":false,"meta_visible":true,"color":16776960,"opacity":1,"isRemote":false},{"id":1844297,"baseName":"EC_V_sg2l 1844298","selected":true,"pre_visible":true,"post_visible":true,"desmosome_visible":true,"text_visible":false,"meta_visible":true,"color":16776960,"opacity":1,"isRemote":false},{"id":1934094,"baseName":"EC_chaetal_sac_sg3r_neuro_1","selected":true,"pre_visible":true,"post_visible":true,"desmosome_visible":true,"text_visible":false,"meta_visible":true,"color":16776960,"opacity":1,"isRemote":false},{"id":1941622,"baseName":"EC_V_sg3l 1941623","selected":true,"pre_visible":true,"post_visible":true,"desmosome_visible":true,"text_visible":false,"meta_visible":true,"color":16776960,"opacity":1,"isRemote":false},{"id":1941636,"baseName":"EC_V_sg3l 1941637","selected":true,"pre_visible":true,"post_visible":true,"desmosome_visible":true,"text_visible":false,"meta_visible":true,"color":16776960,"opacity":1,"isRemote":false}],"label":"EC_V [#8]","color":"#17becf","shape":"hexagon"},"classes":""},{"data":{"id":"g8","skeletons":[{"id":992096,"baseName":"paratroch_III_vl_2; telotroch_vl_2","selected":true,"pre_visible":true,"post_visible":true,"desmosome_visible":true,"text_visible":false,"meta_visible":true,"color":16776960,"opacity":1,"isRemote":false},{"id":992139,"baseName":"paratroch_III_vr_1; telotroch_vr_1","selected":true,"pre_visible":true,"post_visible":true,"desmosome_visible":true,"text_visible":false,"meta_visible":true,"color":16776960,"opacity":1,"isRemote":false},{"id":992344,"baseName":"paratroch_II_vl_3","selected":true,"pre_visible":true,"post_visible":true,"desmosome_visible":true,"text_visible":false,"meta_visible":true,"color":16776960,"opacity":1,"isRemote":false},{"id":992355,"baseName":"paratroch_II_vl_2","selected":true,"pre_visible":true,"post_visible":true,"desmosome_visible":true,"text_visible":false,"meta_visible":true,"color":16776960,"opacity":1,"isRemote":false},{"id":992365,"baseName":"paratroch_II_vl_1","selected":true,"pre_visible":true,"post_visible":true,"desmosome_visible":true,"text_visible":false,"meta_visible":true,"color":16776960,"opacity":1,"isRemote":false},{"id":1328001,"baseName":"paratroch_III_vr_3; telotroch_vr_3","selected":true,"pre_visible":true,"post_visible":true,"desmosome_visible":true,"text_visible":false,"meta_visible":true,"color":16776960,"opacity":1,"isRemote":false},{"id":1670429,"baseName":"paratroch_III_vl_1; telotroch_vl_1","selected":true,"pre_visible":true,"post_visible":true,"desmosome_visible":true,"text_visible":false,"meta_visible":true,"color":16776960,"opacity":1,"isRemote":false}],"label":"paratroch_V [#7]","color":"#9ecae1","shape":"hexagon"},"classes":""}],"edges":[{"data":{"directed":true,"arrow":"triangle","id":"g4_g1","label":26,"link_type":"synaptic-connector","color":"#FFFFFF","label_color":"#FFFFFF","source":"g4","target":"g1","confidence":[0,0,0,0,26],"weight":26,"width":5.0990195135927845},"classes":""},{"data":{"directed":true,"arrow":"triangle","id":"g4_g2","label":5,"link_type":"synaptic-connector","color":"#FFFFFF","label_color":"#FFFFFF","source":"g4","target":"g2","confidence":[0,0,0,0,5],"weight":5,"width":2.23606797749979},"classes":""},{"data":{"directed":true,"arrow":"triangle","id":"g4_g3","label":4,"link_type":"synaptic-connector","color":"#FFFFFF","label_color":"#FFFFFF","source":"g4","target":"g3","confidence":[0,0,0,0,4],"weight":4,"width":2},"classes":""},{"data":{"directed":true,"arrow":"triangle","id":"g4_g5","label":2,"link_type":"synaptic-connector","color":"#FFFFFF","label_color":"#FFFFFF","source":"g4","target":"g5","confidence":[0,0,0,0,2],"weight":2,"width":1.4142135623730951},"classes":""},{"data":{"directed":true,"arrow":"triangle","id":"g4_g8","label":1,"link_type":"synaptic-connector","color":"#FFFFFF","label_color":"#FFFFFF","source":"g4","target":"g8","confidence":[0,0,0,0,1],"weight":1,"width":1},"classes":""},{"data":{"directed":false,"arrow":"none","id":"g1_g8","label":33,"link_type":"desmosome-connector","color":"#ff9e25","label_color":"#FFFFFF","source":"g8","target":"g1","confidence":[0,0,0,0,33],"weight":33,"width":5.744562646538029},"classes":""},{"data":{"directed":false,"arrow":"none","id":"g1_g6","label":36,"link_type":"desmosome-connector","color":"#ff9e25","label_color":"#FFFFFF","source":"g1","target":"g6","confidence":[0,0,0,0,36],"weight":36,"width":6},"classes":""},{"data":{"directed":false,"arrow":"none","id":"g3_g7","label":9,"link_type":"desmosome-connector","color":"#ff9e25","label_color":"#FFFFFF","source":"g3","target":"g7","confidence":[0,0,0,0,9],"weight":9,"width":3},"classes":""},{"data":{"directed":false,"arrow":"none","id":"g2_g5","label":7,"link_type":"desmosome-connector","color":"#ff9e25","label_color":"#FFFFFF","source":"g5","target":"g2","confidence":[0,0,0,0,7],"weight":7,"width":2.6457513110645907},"classes":""},{"data":{"directed":false,"arrow":"none","id":"g1_g7","label":9,"link_type":"desmosome-connector","color":"#ff9e25","label_color":"#FFFFFF","source":"g1","target":"g7","confidence":[0,0,0,0,9],"weight":9,"width":3},"classes":""},{"data":{"directed":false,"arrow":"none","id":"g2_g6","label":9,"link_type":"desmosome-connector","color":"#ff9e25","label_color":"#FFFFFF","source":"g2","target":"g6","confidence":[0,0,0,0,9],"weight":9,"width":3},"classes":""},{"data":{"directed":false,"arrow":"none","id":"g2_g7","label":3,"link_type":"desmosome-connector","color":"#ff9e25","label_color":"#FFFFFF","source":"g2","target":"g7","confidence":[0,0,0,0,3],"weight":3,"width":1.7320508075688772},"classes":""},{"data":{"directed":false,"arrow":"none","id":"g3_g5","label":2,"link_type":"desmosome-connector","color":"#ff9e25","label_color":"#FFFFFF","source":"g5","target":"g3","confidence":[0,0,0,0,2],"weight":2,"width":1.4142135623730951},"classes":""}]},"groups":{"g1":{"id":"g1","label":"MUSac_neuPV [#6]","models":{"1027978":{"id":1027978,"baseName":"MUSac_neuPV_sg2l_3","selected":true,"pre_visible":true,"post_visible":true,"desmosome_visible":true,"text_visible":false,"meta_visible":true,"color":16776960,"opacity":1},"1028616":{"id":1028616,"baseName":"MUSac_neuPV_sg2l_2","selected":true,"pre_visible":true,"post_visible":true,"desmosome_visible":true,"text_visible":false,"meta_visible":true,"color":16776960,"opacity":1},"1028750":{"id":1028750,"baseName":"MUSac_neuPV_sg2l_1","selected":true,"pre_visible":true,"post_visible":true,"desmosome_visible":true,"text_visible":false,"meta_visible":true,"color":16776960,"opacity":1},"1051922":{"id":1051922,"baseName":"MUSac_neuPV_sg3r_2","selected":true,"pre_visible":true,"post_visible":true,"desmosome_visible":true,"text_visible":false,"meta_visible":true,"color":16776960,"opacity":1},"1635512":{"id":1635512,"baseName":"MUSac_neuPV_sg3l_1","selected":true,"pre_visible":true,"post_visible":true,"desmosome_visible":true,"text_visible":false,"meta_visible":true,"color":16776960,"opacity":1},"1635545":{"id":1635545,"baseName":"MUSac_neuPV_sg3l_2","selected":true,"pre_visible":true,"post_visible":true,"desmosome_visible":true,"text_visible":false,"meta_visible":true,"color":16776960,"opacity":1}},"color":11403646,"hide_self_edges":true},"g2":{"id":"g2","label":"MUSchae_neuAVt [#2]","models":{"1029097":{"id":1029097,"baseName":"MUSchae_neuAVt_sg2l_1","selected":true,"pre_visible":true,"post_visible":true,"desmosome_visible":true,"text_visible":false,"meta_visible":true,"color":16776960,"opacity":1},"1621549":{"id":1621549,"baseName":"MUSchae_neuAVt_sg3r_1","selected":true,"pre_visible":true,"post_visible":true,"desmosome_visible":true,"text_visible":false,"meta_visible":true,"color":16776960,"opacity":1}},"color":16554326,"hide_self_edges":true},"g3":{"id":"g3","label":"MUSlong_V [#3]","models":{"1028401":{"id":1028401,"baseName":"MUSlong_V_sg3r_7","selected":true,"pre_visible":true,"post_visible":true,"desmosome_visible":true,"text_visible":false,"meta_visible":true,"color":16776960,"opacity":1},"1357861":{"id":1357861,"baseName":"MUSlong_V_sg2r_2","selected":true,"pre_visible":true,"post_visible":true,"desmosome_visible":true,"text_visible":false,"meta_visible":true,"color":16776960,"opacity":1},"1391139":{"id":1391139,"baseName":"MUSlong_V_sg3l_7","selected":true,"pre_visible":true,"post_visible":true,"desmosome_visible":true,"text_visible":false,"meta_visible":true,"color":16776960,"opacity":1}},"color":10934634,"hide_self_edges":true},"g4":{"id":"g4","label":"MNacicX [#3]","models":{"1216549":{"id":1216549,"baseName":"MNacicX_sg3lr","selected":true,"pre_visible":true,"post_visible":true,"desmosome_visible":true,"text_visible":false,"meta_visible":true,"color":16776960,"opacity":1},"1382729":{"id":1382729,"baseName":"MNacicX_sg2r","selected":true,"pre_visible":true,"post_visible":true,"desmosome_visible":true,"text_visible":false,"meta_visible":true,"color":16776960,"opacity":1},"1414213":{"id":1414213,"baseName":"MNacicX_sg3ll","selected":true,"pre_visible":true,"post_visible":true,"desmosome_visible":true,"text_visible":false,"meta_visible":true,"color":16776960,"opacity":1}},"color":5439560,"hide_self_edges":true},"g5":{"id":"g5","label":"CB_pigment [#3]","models":{"1335104":{"id":1335104,"baseName":"CB_pigment 1335105","selected":true,"pre_visible":true,"post_visible":true,"desmosome_visible":true,"text_visible":false,"meta_visible":true,"color":16776960,"opacity":1},"1457128":{"id":1457128,"baseName":"CB_pigment_sg3 1457129","selected":true,"pre_visible":true,"post_visible":true,"desmosome_visible":true,"text_visible":false,"meta_visible":true,"color":16776960,"opacity":1},"1835211":{"id":1835211,"baseName":"CB_pigment_sg2 1835212","selected":true,"pre_visible":true,"post_visible":true,"desmosome_visible":true,"text_visible":false,"meta_visible":true,"color":16776960,"opacity":1}},"color":536683,"hide_self_edges":true},"g6":{"id":"g6","label":"circumacicular [#6]","models":{"1651359":{"id":1651359,"baseName":"circumacicular_sg3l_neuro_2","selected":true,"pre_visible":true,"post_visible":true,"desmosome_visible":true,"text_visible":false,"meta_visible":true,"color":16776960,"opacity":1},"1708880":{"id":1708880,"baseName":"circumacicular_sg2l_neuro_2","selected":true,"pre_visible":true,"post_visible":true,"desmosome_visible":true,"text_visible":false,"meta_visible":true,"color":16776960,"opacity":1},"1840524":{"id":1840524,"baseName":"circumacicular_sg2l_neuro_4","selected":true,"pre_visible":true,"post_visible":true,"desmosome_visible":true,"text_visible":false,"meta_visible":true,"color":16776960,"opacity":1},"1934084":{"id":1934084,"baseName":"circumacicular_sg3r_neuro_4","selected":true,"pre_visible":true,"post_visible":true,"desmosome_visible":true,"text_visible":false,"meta_visible":true,"color":16776960,"opacity":1},"1952051":{"id":1952051,"baseName":"circumacicular_sg3r_neuro_2","selected":true,"pre_visible":true,"post_visible":true,"desmosome_visible":true,"text_visible":false,"meta_visible":true,"color":16776960,"opacity":1},"1952670":{"id":1952670,"baseName":"circumacicular_sg2l_neuro_3","selected":true,"pre_visible":true,"post_visible":true,"desmosome_visible":true,"text_visible":false,"meta_visible":true,"color":16776960,"opacity":1}},"color":10406625,"hide_self_edges":true},"g7":{"id":"g7","label":"EC_V [#8]","models":{"1464491":{"id":1464491,"baseName":"EC_V_sg3l 1464492","selected":true,"pre_visible":true,"post_visible":true,"desmosome_visible":true,"text_visible":false,"meta_visible":true,"color":16776960,"opacity":1},"1530414":{"id":1530414,"baseName":"EC_V_sg3r 1530415","selected":true,"pre_visible":true,"post_visible":true,"desmosome_visible":true,"text_visible":false,"meta_visible":true,"color":16776960,"opacity":1},"1614229":{"id":1614229,"baseName":"EC_V_sg3l 1614230","selected":true,"pre_visible":true,"post_visible":true,"desmosome_visible":true,"text_visible":false,"meta_visible":true,"color":16776960,"opacity":1},"1617535":{"id":1617535,"baseName":"EC_V_sg3l 1617536","selected":true,"pre_visible":true,"post_visible":true,"desmosome_visible":true,"text_visible":false,"meta_visible":true,"color":16776960,"opacity":1},"1844297":{"id":1844297,"baseName":"EC_V_sg2l 1844298","selected":true,"pre_visible":true,"post_visible":true,"desmosome_visible":true,"text_visible":false,"meta_visible":true,"color":16776960,"opacity":1},"1934094":{"id":1934094,"baseName":"EC_chaetal_sac_sg3r_neuro_1","selected":true,"pre_visible":true,"post_visible":true,"desmosome_visible":true,"text_visible":false,"meta_visible":true,"color":16776960,"opacity":1},"1941622":{"id":1941622,"baseName":"EC_V_sg3l 1941623","selected":true,"pre_visible":true,"post_visible":true,"desmosome_visible":true,"text_visible":false,"meta_visible":true,"color":16776960,"opacity":1},"1941636":{"id":1941636,"baseName":"EC_V_sg3l 1941637","selected":true,"pre_visible":true,"post_visible":true,"desmosome_visible":true,"text_visible":false,"meta_visible":true,"color":16776960,"opacity":1}},"color":1556175,"hide_self_edges":true},"g8":{"id":"g8","label":"paratroch_V [#7]","models":{"992096":{"id":992096,"baseName":"paratroch_III_vl_2; telotroch_vl_2","selected":true,"pre_visible":true,"post_visible":true,"desmosome_visible":true,"text_visible":false,"meta_visible":true,"color":16776960,"opacity":1},"992139":{"id":992139,"baseName":"paratroch_III_vr_1; telotroch_vr_1","selected":true,"pre_visible":true,"post_visible":true,"desmosome_visible":true,"text_visible":false,"meta_visible":true,"color":16776960,"opacity":1},"992344":{"id":992344,"baseName":"paratroch_II_vl_3","selected":true,"pre_visible":true,"post_visible":true,"desmosome_visible":true,"text_visible":false,"meta_visible":true,"color":16776960,"opacity":1},"992355":{"id":992355,"baseName":"paratroch_II_vl_2","selected":true,"pre_visible":true,"post_visible":true,"desmosome_visible":true,"text_visible":false,"meta_visible":true,"color":16776960,"opacity":1},"992365":{"id":992365,"baseName":"paratroch_II_vl_1","selected":true,"pre_visible":true,"post_visible":true,"desmosome_visible":true,"text_visible":false,"meta_visible":true,"color":16776960,"opacity":1},"1328001":{"id":1328001,"baseName":"paratroch_III_vr_3; telotroch_vr_3","selected":true,"pre_visible":true,"post_visible":true,"desmosome_visible":true,"text_visible":false,"meta_visible":true,"color":16776960,"opacity":1},"1670429":{"id":1670429,"baseName":"paratroch_III_vl_1; telotroch_vl_1","selected":true,"pre_visible":true,"post_visible":true,"desmosome_visible":true,"text_visible":false,"meta_visible":true,"color":16776960,"opacity":1}},"color":10406625,"hide_self_edges":true}},"subgraphs":{},"layout":{"name":"preset","positions":{"g1":{"x":87.1164293314399,"y":385.5428765502207},"g2":{"x":281.89100887550535,"y":385.9521721071098},"g3":{"x":452.4572873710021,"y":386.3614676639989},"g4":{"x":276.9226774037056,"y":268.5467661646362},"g5":{"x":452.1829519724319,"y":507.8733630052068},"g6":{"x":203.7658947216944,"y":507.8733630052068},"g7":{"x":327.9744233470631,"y":473.8555957855083},"g8":{"x":79.55736609632564,"y":473.8555957855083}},"fit":false,"zoom":1.0063740771685759,"pan":{"x":43.40966634348386,"y":95.94314721724596}}}
