# Supplementary material for: Desmosomal connectomics of all somatic muscles in an annelid larva
Source: eLife. 2022 Dec 20;11:e71231. doi: 10.7554/eLife.71231 (PMC9876572; doi:10.7554/eLife.71231)
Supplement: Figure 9—source data 1. — The graphs can be loaded in the CATMAID graph widget at https://catmaid.jekelylab.ex.ac.uk. [file elife-71231-fig9-data1.zip › MNantelope_graph.json]

{"properties":{"label_valign":"top","label_halign":"center","show_node_labels":true,"trim_node_labels":false,"node_width":30,"node_height":30,"edge_text_color":"#FFFFFF","edge_text_opacity":0,"edge_text_outline_width":0.4,"edge_text_outline_opacity":1,"edge_min_width":0,"edge_width_function":"sqrt","grid_snap":false,"grid_side":10},"elements":{"nodes":[{"data":{"id":"g1","skeletons":[{"id":1435418,"baseName":"MNantelope_sg3l","selected":true,"pre_visible":true,"post_visible":true,"desmosome_visible":true,"text_visible":false,"meta_visible":true,"color":16776960,"opacity":1,"isRemote":false},{"id":1457836,"baseName":"MNantelope_sg3r","selected":true,"pre_visible":true,"post_visible":true,"desmosome_visible":true,"text_visible":false,"meta_visible":true,"color":16776960,"opacity":1,"isRemote":false},{"id":1753932,"baseName":"MNantelope_sg1r","selected":true,"pre_visible":true,"post_visible":true,"desmosome_visible":true,"text_visible":false,"meta_visible":true,"color":16776960,"opacity":1,"isRemote":false}],"label":"MNantelope [#3]","color":"#530048","shape":"hexagon"},"classes":""},{"data":{"id":"g2","skeletons":[{"id":1393284,"baseName":"MUSobA-re_sg3r5","selected":true,"pre_visible":true,"post_visible":true,"desmosome_visible":true,"text_visible":false,"meta_visible":true,"color":8388607,"opacity":1,"isRemote":false},{"id":1403308,"baseName":"MUSobA-re_sg3r4","selected":true,"pre_visible":true,"post_visible":true,"desmosome_visible":true,"text_visible":false,"meta_visible":true,"color":8388607,"opacity":1,"isRemote":false},{"id":1420356,"baseName":"MUSobA-re_sg3l2","selected":true,"pre_visible":true,"post_visible":true,"desmosome_visible":true,"text_visible":false,"meta_visible":true,"color":8388607,"opacity":1,"isRemote":false},{"id":1435436,"baseName":"MUSobA-re_sg3l3","selected":true,"pre_visible":true,"post_visible":true,"desmosome_visible":true,"text_visible":false,"meta_visible":true,"color":8388607,"opacity":1,"isRemote":false},{"id":1435458,"baseName":"MUSobA-re_sg3l4","selected":true,"pre_visible":true,"post_visible":true,"desmosome_visible":true,"text_visible":false,"meta_visible":true,"color":8388607,"opacity":1,"isRemote":false},{"id":1584400,"baseName":"MUSobA-re_sg1r3","selected":true,"pre_visible":true,"post_visible":true,"desmosome_visible":true,"text_visible":false,"meta_visible":true,"color":8388607,"opacity":1,"isRemote":false}],"label":"MUSobA-re [#6]","color":"#cb181d","shape":"hexagon"},"classes":""},{"data":{"id":"g3","skeletons":[{"id":1416416,"baseName":"MUSobA-arc_sg1r2","selected":true,"pre_visible":true,"post_visible":true,"desmosome_visible":true,"text_visible":false,"meta_visible":true,"color":8388607,"opacity":1,"isRemote":false},{"id":1419083,"baseName":"MUSobA-arc_sg3r2","selected":true,"pre_visible":true,"post_visible":true,"desmosome_visible":true,"text_visible":false,"meta_visible":true,"color":8388607,"opacity":1,"isRemote":false}],"label":"MUSobA-arc [#2]","color":"#a43535","shape":"hexagon"},"classes":""},{"data":{"id":"g4","skeletons":[{"id":1633270,"baseName":"EC_circumchaetal_sg3l_neuro-2_1","selected":true,"pre_visible":true,"post_visible":true,"desmosome_visible":true,"text_visible":false,"meta_visible":true,"color":16776960,"opacity":1,"isRemote":false},{"id":1692299,"baseName":"EC_circumchaetal_sg3l_neuro-5_5","selected":true,"pre_visible":true,"post_visible":true,"desmosome_visible":true,"text_visible":false,"meta_visible":true,"color":16776960,"opacity":1,"isRemote":false},{"id":1934032,"baseName":"EC_circumchaetal_sg3r_neuro-3_5","selected":true,"pre_visible":true,"post_visible":true,"desmosome_visible":true,"text_visible":false,"meta_visible":true,"color":16776960,"opacity":1,"isRemote":false},{"id":1987234,"baseName":"EC_circumchaetal_sg1r_neuro-7_5","selected":true,"pre_visible":true,"post_visible":true,"desmosome_visible":true,"text_visible":false,"meta_visible":true,"color":16776960,"opacity":1,"isRemote":false},{"id":1987274,"baseName":"EC_circumchaetal_sg1r_neuro-5_5","selected":true,"pre_visible":true,"post_visible":true,"desmosome_visible":true,"text_visible":false,"meta_visible":true,"color":16776960,"opacity":1,"isRemote":false},{"id":1987285,"baseName":"EC_circumchaetal_sg1r_neuro-4_5","selected":true,"pre_visible":true,"post_visible":true,"desmosome_visible":true,"text_visible":false,"meta_visible":true,"color":16776960,"opacity":1,"isRemote":false},{"id":1992886,"baseName":"EC_circumchaetal_sg3r_neuro-1_4","selected":true,"pre_visible":true,"post_visible":true,"desmosome_visible":true,"text_visible":false,"meta_visible":true,"color":16776960,"opacity":1,"isRemote":false}],"label":"EC_circumchaetal_neu [#7]","color":"#08306b","shape":"hexagon"},"classes":""},{"data":{"id":"g5","skeletons":[{"id":1421700,"baseName":"EC_V_sg3r 1421701","selected":true,"pre_visible":true,"post_visible":true,"desmosome_visible":true,"text_visible":false,"meta_visible":true,"color":16776960,"opacity":1,"isRemote":false},{"id":1617475,"baseName":"EC_V_sg3r 1617476","selected":true,"pre_visible":true,"post_visible":true,"desmosome_visible":true,"text_visible":false,"meta_visible":true,"color":16776960,"opacity":1,"isRemote":false},{"id":1628857,"baseName":"EC_V_sg3r 1628858","selected":true,"pre_visible":true,"post_visible":true,"desmosome_visible":true,"text_visible":false,"meta_visible":true,"color":16776960,"opacity":1,"isRemote":false},{"id":1632461,"baseName":"EC_V_sg3l 1632462","selected":true,"pre_visible":true,"post_visible":true,"desmosome_visible":true,"text_visible":false,"meta_visible":true,"color":16776960,"opacity":1,"isRemote":false},{"id":1633300,"baseName":"EC_V_sg3l 1633301","selected":true,"pre_visible":true,"post_visible":true,"desmosome_visible":true,"text_visible":false,"meta_visible":true,"color":16776960,"opacity":1,"isRemote":false},{"id":1648970,"baseName":"EC_V_sg3l 1648971","selected":true,"pre_visible":true,"post_visible":true,"desmosome_visible":true,"text_visible":false,"meta_visible":true,"color":16776960,"opacity":1,"isRemote":false},{"id":1743305,"baseName":"EC_V_sg3l 1743306","selected":true,"pre_visible":true,"post_visible":true,"desmosome_visible":true,"text_visible":false,"meta_visible":true,"color":16776960,"opacity":1,"isRemote":false},{"id":1854005,"baseName":"EC_V_sg1r 1854006","selected":true,"pre_visible":true,"post_visible":true,"desmosome_visible":true,"text_visible":false,"meta_visible":true,"color":16776960,"opacity":1,"isRemote":false},{"id":1941947,"baseName":"EC_V_sg3l 1941948","selected":true,"pre_visible":true,"post_visible":true,"desmosome_visible":true,"text_visible":false,"meta_visible":true,"color":16776960,"opacity":1,"isRemote":false},{"id":1943358,"baseName":"EC_V_sg3r 1943359","selected":true,"pre_visible":true,"post_visible":true,"desmosome_visible":true,"text_visible":false,"meta_visible":true,"color":16776960,"opacity":1,"isRemote":false},{"id":1947448,"baseName":"EC_V_sg3r 1947449","selected":true,"pre_visible":true,"post_visible":true,"desmosome_visible":true,"text_visible":false,"meta_visible":true,"color":16776960,"opacity":1,"isRemote":false},{"id":1999943,"baseName":"EC_V_sg1r 1568128","selected":true,"pre_visible":true,"post_visible":true,"desmosome_visible":true,"text_visible":false,"meta_visible":true,"color":16776960,"opacity":1,"isRemote":false}],"label":"EC_V [#12]","color":"#17becf","shape":"hexagon"},"classes":""}],"edges":[{"data":{"directed":true,"arrow":"triangle","id":"g1_g2","label":10,"link_type":"synaptic-connector","color":"#FFFFFF","label_color":"#FFFFFF","source":"g1","target":"g2","confidence":[0,0,0,0,10],"weight":10,"width":3.1622776601683795},"classes":""},{"data":{"directed":true,"arrow":"triangle","id":"g1_g3","label":2,"link_type":"synaptic-connector","color":"#FFFFFF","label_color":"#FFFFFF","source":"g1","target":"g3","confidence":[0,0,0,0,2],"weight":2,"width":1.4142135623730951},"classes":""},{"data":{"directed":false,"arrow":"none","id":"g2_g5","label":51,"link_type":"desmosome-connector","color":"#ff9e25","label_color":"#FFFFFF","source":"g2","target":"g5","confidence":[0,0,0,0,51],"weight":51,"width":7.14142842854285},"classes":""},{"data":{"directed":false,"arrow":"none","id":"g2_g4","label":18,"link_type":"desmosome-connector","color":"#ff9e25","label_color":"#FFFFFF","source":"g2","target":"g4","confidence":[0,0,0,0,18],"weight":18,"width":4.242640687119285},"classes":""},{"data":{"directed":false,"arrow":"none","id":"g3_g5","label":10,"link_type":"desmosome-connector","color":"#ff9e25","label_color":"#FFFFFF","source":"g3","target":"g5","confidence":[0,0,0,0,10],"weight":10,"width":3.1622776601683795},"classes":""},{"data":{"directed":false,"arrow":"none","id":"g3_g4","label":2,"link_type":"desmosome-connector","color":"#ff9e25","label_color":"#FFFFFF","source":"g3","target":"g4","confidence":[0,0,0,0,2],"weight":2,"width":1.4142135623730951},"classes":""}]},"groups":{"g1":{"id":"g1","label":"MNantelope [#3]","models":{"1435418":{"id":1435418,"baseName":"MNantelope_sg3l","selected":true,"pre_visible":true,"post_visible":true,"desmosome_visible":true,"text_visible":false,"meta_visible":true,"color":16776960,"opacity":1},"1457836":{"id":1457836,"baseName":"MNantelope_sg3r","selected":true,"pre_visible":true,"post_visible":true,"desmosome_visible":true,"text_visible":false,"meta_visible":true,"color":16776960,"opacity":1},"1753932":{"id":1753932,"baseName":"MNantelope_sg1r","selected":true,"pre_visible":true,"post_visible":true,"desmosome_visible":true,"text_visible":false,"meta_visible":true,"color":16776960,"opacity":1}},"color":5439560,"hide_self_edges":true},"g2":{"id":"g2","label":"MUSobA-re [#6]","models":{"1393284":{"id":1393284,"baseName":"MUSobA-re_sg3r5","selected":true,"pre_visible":true,"post_visible":true,"desmosome_visible":true,"text_visible":false,"meta_visible":true,"color":8388607,"opacity":1},"1403308":{"id":1403308,"baseName":"MUSobA-re_sg3r4","selected":true,"pre_visible":true,"post_visible":true,"desmosome_visible":true,"text_visible":false,"meta_visible":true,"color":8388607,"opacity":1},"1420356":{"id":1420356,"baseName":"MUSobA-re_sg3l2","selected":true,"pre_visible":true,"post_visible":true,"desmosome_visible":true,"text_visible":false,"meta_visible":true,"color":8388607,"opacity":1},"1435436":{"id":1435436,"baseName":"MUSobA-re_sg3l3","selected":true,"pre_visible":true,"post_visible":true,"desmosome_visible":true,"text_visible":false,"meta_visible":true,"color":8388607,"opacity":1},"1435458":{"id":1435458,"baseName":"MUSobA-re_sg3l4","selected":true,"pre_visible":true,"post_visible":true,"desmosome_visible":true,"text_visible":false,"meta_visible":true,"color":8388607,"opacity":1},"1584400":{"id":1584400,"baseName":"MUSobA-re_sg1r3","selected":true,"pre_visible":true,"post_visible":true,"desmosome_visible":true,"text_visible":false,"meta_visible":true,"color":8388607,"opacity":1}},"color":13309981,"hide_self_edges":true},"g3":{"id":"g3","label":"MUSobA-arc [#2]","models":{"1416416":{"id":1416416,"baseName":"MUSobA-arc_sg1r2","selected":true,"pre_visible":true,"post_visible":true,"desmosome_visible":true,"text_visible":false,"meta_visible":true,"color":8388607,"opacity":1},"1419083":{"id":1419083,"baseName":"MUSobA-arc_sg3r2","selected":true,"pre_visible":true,"post_visible":true,"desmosome_visible":true,"text_visible":false,"meta_visible":true,"color":8388607,"opacity":1}},"color":10761525,"hide_self_edges":true},"g4":{"id":"g4","label":"EC_circumchaetal_neu [#7]","models":{"1633270":{"id":1633270,"baseName":"EC_circumchaetal_sg3l_neuro-2_1","selected":true,"pre_visible":true,"post_visible":true,"desmosome_visible":true,"text_visible":false,"meta_visible":true,"color":16776960,"opacity":1},"1692299":{"id":1692299,"baseName":"EC_circumchaetal_sg3l_neuro-5_5","selected":true,"pre_visible":true,"post_visible":true,"desmosome_visible":true,"text_visible":false,"meta_visible":true,"color":16776960,"opacity":1},"1934032":{"id":1934032,"baseName":"EC_circumchaetal_sg3r_neuro-3_5","selected":true,"pre_visible":true,"post_visible":true,"desmosome_visible":true,"text_visible":false,"meta_visible":true,"color":16776960,"opacity":1},"1987234":{"id":1987234,"baseName":"EC_circumchaetal_sg1r_neuro-7_5","selected":true,"pre_visible":true,"post_visible":true,"desmosome_visible":true,"text_visible":false,"meta_visible":true,"color":16776960,"opacity":1},"1987274":{"id":1987274,"baseName":"EC_circumchaetal_sg1r_neuro-5_5","selected":true,"pre_visible":true,"post_visible":true,"desmosome_visible":true,"text_visible":false,"meta_visible":true,"color":16776960,"opacity":1},"1987285":{"id":1987285,"baseName":"EC_circumchaetal_sg1r_neuro-4_5","selected":true,"pre_visible":true,"post_visible":true,"desmosome_visible":true,"text_visible":false,"meta_visible":true,"color":16776960,"opacity":1},"1992886":{"id":1992886,"baseName":"EC_circumchaetal_sg3r_neuro-1_4","selected":true,"pre_visible":true,"post_visible":true,"desmosome_visible":true,"text_visible":false,"meta_visible":true,"color":16776960,"opacity":1}},"color":536683,"hide_self_edges":true},"g5":{"id":"g5","label":"EC_V [#12]","models":{"1421700":{"id":1421700,"baseName":"EC_V_sg3r 1421701","selected":true,"pre_visible":true,"post_visible":true,"desmosome_visible":true,"text_visible":false,"meta_visible":true,"color":16776960,"opacity":1},"1617475":{"id":1617475,"baseName":"EC_V_sg3r 1617476","selected":true,"pre_visible":true,"post_visible":true,"desmosome_visible":true,"text_visible":false,"meta_visible":true,"color":16776960,"opacity":1},"1628857":{"id":1628857,"baseName":"EC_V_sg3r 1628858","selected":true,"pre_visible":true,"post_visible":true,"desmosome_visible":true,"text_visible":false,"meta_visible":true,"color":16776960,"opacity":1},"1632461":{"id":1632461,"baseName":"EC_V_sg3l 1632462","selected":true,"pre_visible":true,"post_visible":true,"desmosome_visible":true,"text_visible":false,"meta_visible":true,"color":16776960,"opacity":1},"1633300":{"id":1633300,"baseName":"EC_V_sg3l 1633301","selected":true,"pre_visible":true,"post_visible":true,"desmosome_visible":true,"text_visible":false,"meta_visible":true,"color":16776960,"opacity":1},"1648970":{"id":1648970,"baseName":"EC_V_sg3l 1648971","selected":true,"pre_visible":true,"post_visible":true,"desmosome_visible":true,"text_visible":false,"meta_visible":true,"color":16776960,"opacity":1},"1743305":{"id":1743305,"baseName":"EC_V_sg3l 1743306","selected":true,"pre_visible":true,"post_visible":true,"desmosome_visible":true,"text_visible":false,"meta_visible":true,"color":16776960,"opacity":1},"1854005":{"id":1854005,"baseName":"EC_V_sg1r 1854006","selected":true,"pre_visible":true,"post_visible":true,"desmosome_visible":true,"text_visible":false,"meta_visible":true,"color":16776960,"opacity":1},"1941947":{"id":1941947,"baseName":"EC_V_sg3l 1941948","selected":true,"pre_visible":true,"post_visible":true,"desmosome_visible":true,"text_visible":false,"meta_visible":true,"color":16776960,"opacity":1},"1943358":{"id":1943358,"baseName":"EC_V_sg3r 1943359","selected":true,"pre_visible":true,"post_visible":true,"desmosome_visible":true,"text_visible":false,"meta_visible":true,"color":16776960,"opacity":1},"1947448":{"id":1947448,"baseName":"EC_V_sg3r 1947449","selected":true,"pre_visible":true,"post_visible":true,"desmosome_visible":true,"text_visible":false,"meta_visible":true,"color":16776960,"opacity":1},"1999943":{"id":1999943,"baseName":"EC_V_sg1r 1568128","selected":true,"pre_visible":true,"post_visible":true,"desmosome_visible":true,"text_visible":false,"meta_visible":true,"color":16776960,"opacity":1}},"color":1556175,"hide_self_edges":true}},"subgraphs":{},"layout":{"name":"preset","positions":{"g1":{"x":442.95127118644075,"y":343.79491003063816},"g2":{"x":353,"y":423.7508108924332},"g3":{"x":532.9025423728815,"y":423.7508108924332},"g4":{"x":532.9025423728815,"y":511.9338926644757},"g5":{"x":353,"y":511.9338926644757}},"fit":false,"zoom":1.0885617698640166,"pan":{"x":-230.2966585809388,"y":-124.39343404356552}}}
