# Supplementary material for: Desmosomal connectomics of all somatic muscles in an annelid larva
Source: eLife. 2022 Dec 20;11:e71231. doi: 10.7554/eLife.71231 (PMC9876572; doi:10.7554/eLife.71231)
Supplement: Figure 9—source data 1. — The graphs can be loaded in the CATMAID graph widget at https://catmaid.jekelylab.ex.ac.uk. [file elife-71231-fig9-data1.zip › MNbiramous_graph.json]

{"properties":{"label_valign":"top","label_halign":"center","show_node_labels":true,"trim_node_labels":false,"node_width":30,"node_height":30,"edge_text_color":"#FFFFFF","edge_text_opacity":0,"edge_text_outline_width":0.4,"edge_text_outline_opacity":1,"edge_min_width":0,"edge_width_function":"sqrt","grid_snap":false,"grid_side":10},"elements":{"nodes":[{"data":{"id":"g1","skeletons":[{"id":715837,"baseName":"MNbiramous_sg1r1","selected":true,"pre_visible":true,"post_visible":true,"desmosome_visible":true,"text_visible":false,"meta_visible":true,"color":16776960,"opacity":1,"isRemote":false},{"id":1293484,"baseName":"MNbiramous_sg3r1","selected":true,"pre_visible":true,"post_visible":true,"desmosome_visible":true,"text_visible":false,"meta_visible":true,"color":16776960,"opacity":1,"isRemote":false},{"id":1295517,"baseName":"MNbiramous_sg1l1","selected":true,"pre_visible":true,"post_visible":true,"desmosome_visible":true,"text_visible":false,"meta_visible":true,"color":16776960,"opacity":1,"isRemote":false},{"id":1408867,"baseName":"MNbiramous_sg3l1","selected":true,"pre_visible":true,"post_visible":true,"desmosome_visible":true,"text_visible":false,"meta_visible":true,"color":16776960,"opacity":1,"isRemote":false},{"id":1567189,"baseName":"MNbiramous_sg2r1","selected":true,"pre_visible":true,"post_visible":true,"desmosome_visible":true,"text_visible":false,"meta_visible":true,"color":16776960,"opacity":1,"isRemote":false},{"id":1849324,"baseName":"MNbiramous_sg2l1","selected":true,"pre_visible":true,"post_visible":true,"desmosome_visible":true,"text_visible":false,"meta_visible":true,"color":16776960,"opacity":1,"isRemote":false}],"label":"MNbiramous [#6]","color":"#530048","shape":"hexagon"},"classes":""},{"data":{"id":"g2","skeletons":[{"id":888787,"baseName":"MUSchae-notAac_sg1r3","selected":true,"pre_visible":true,"post_visible":true,"desmosome_visible":true,"text_visible":false,"meta_visible":true,"color":16776960,"opacity":1,"isRemote":false},{"id":909450,"baseName":"MUSchae-notAac_sg3r2","selected":true,"pre_visible":true,"post_visible":true,"desmosome_visible":true,"text_visible":false,"meta_visible":true,"color":16776960,"opacity":1,"isRemote":false},{"id":1408956,"baseName":"MUSchae-notAac_sg3r3","selected":true,"pre_visible":true,"post_visible":true,"desmosome_visible":true,"text_visible":false,"meta_visible":true,"color":16776960,"opacity":1,"isRemote":false},{"id":1486810,"baseName":"MUSchae-notAac_sg1l4","selected":true,"pre_visible":true,"post_visible":true,"desmosome_visible":true,"text_visible":false,"meta_visible":true,"color":16776960,"opacity":1,"isRemote":false},{"id":1545266,"baseName":"MUSchae-notAac_sg2r4","selected":true,"pre_visible":true,"post_visible":true,"desmosome_visible":true,"text_visible":false,"meta_visible":true,"color":16776960,"opacity":1,"isRemote":false},{"id":1569080,"baseName":"MUSchae-notAac_sg3l3","selected":true,"pre_visible":true,"post_visible":true,"desmosome_visible":true,"text_visible":false,"meta_visible":true,"color":16776960,"opacity":1,"isRemote":false},{"id":1569091,"baseName":"MUSchae-notAac_sg3l2","selected":true,"pre_visible":true,"post_visible":true,"desmosome_visible":true,"text_visible":false,"meta_visible":true,"color":16776960,"opacity":1,"isRemote":false},{"id":1569102,"baseName":"MUSchae-notAac_sg3l4","selected":true,"pre_visible":true,"post_visible":true,"desmosome_visible":true,"text_visible":false,"meta_visible":true,"color":16776960,"opacity":1,"isRemote":false},{"id":1576129,"baseName":"MUSchae-notAac_sg3l1","selected":true,"pre_visible":true,"post_visible":true,"desmosome_visible":true,"text_visible":false,"meta_visible":true,"color":16776960,"opacity":1,"isRemote":false},{"id":1585542,"baseName":"MUSchae-notAac_sg1r1","selected":true,"pre_visible":true,"post_visible":true,"desmosome_visible":true,"text_visible":false,"meta_visible":true,"color":16776960,"opacity":1,"isRemote":false},{"id":1590675,"baseName":"MUSchae-notAac_sg3r4","selected":true,"pre_visible":true,"post_visible":true,"desmosome_visible":true,"text_visible":false,"meta_visible":true,"color":16776960,"opacity":1,"isRemote":false},{"id":1592906,"baseName":"MUSchae-notAac_sg1r4","selected":true,"pre_visible":true,"post_visible":true,"desmosome_visible":true,"text_visible":false,"meta_visible":true,"color":16776960,"opacity":1,"isRemote":false},{"id":1592945,"baseName":"MUSchae-notAac_sg1r2","selected":true,"pre_visible":true,"post_visible":true,"desmosome_visible":true,"text_visible":false,"meta_visible":true,"color":16776960,"opacity":1,"isRemote":false},{"id":1626582,"baseName":"MUSchae-notAac_sg1l3","selected":true,"pre_visible":true,"post_visible":true,"desmosome_visible":true,"text_visible":false,"meta_visible":true,"color":16776960,"opacity":1,"isRemote":false},{"id":1633569,"baseName":"MUSchae-notAac_sg2l4","selected":true,"pre_visible":true,"post_visible":true,"desmosome_visible":true,"text_visible":false,"meta_visible":true,"color":16776960,"opacity":1,"isRemote":false}],"label":"MUSchae-notAac [#15]","color":"#a63603","shape":"hexagon"},"classes":""},{"data":{"id":"g3","skeletons":[{"id":1380855,"baseName":"MUSobA-re_sg3l8","selected":true,"pre_visible":true,"post_visible":true,"desmosome_visible":true,"text_visible":false,"meta_visible":true,"color":16776960,"opacity":1,"isRemote":false},{"id":1393284,"baseName":"MUSobA-re_sg3r5","selected":true,"pre_visible":true,"post_visible":true,"desmosome_visible":true,"text_visible":false,"meta_visible":true,"color":16776960,"opacity":1,"isRemote":false},{"id":1568562,"baseName":"MUSobA-re_sg1l4","selected":true,"pre_visible":true,"post_visible":true,"desmosome_visible":true,"text_visible":false,"meta_visible":true,"color":16776960,"opacity":1,"isRemote":false}],"label":"MUSobA-re [#3]","color":"#cb181d","shape":"hexagon"},"classes":""},{"data":{"id":"g4","skeletons":[{"id":1393309,"baseName":"MUSchae-neuDac_sg3r4","selected":true,"pre_visible":true,"post_visible":true,"desmosome_visible":true,"text_visible":false,"meta_visible":true,"color":16776960,"opacity":1,"isRemote":false},{"id":1393334,"baseName":"MUSchae-neuDac_sg3r2","selected":true,"pre_visible":true,"post_visible":true,"desmosome_visible":true,"text_visible":false,"meta_visible":true,"color":16776960,"opacity":1,"isRemote":false},{"id":1567204,"baseName":"MUSchae-neuDac_sg2r3","selected":true,"pre_visible":true,"post_visible":true,"desmosome_visible":true,"text_visible":false,"meta_visible":true,"color":16776960,"opacity":1,"isRemote":false},{"id":1567266,"baseName":"MUSchae-neuDac_sg2r4","selected":true,"pre_visible":true,"post_visible":true,"desmosome_visible":true,"text_visible":false,"meta_visible":true,"color":16776960,"opacity":1,"isRemote":false},{"id":1567283,"baseName":"MUSchae-neuDac_sg2r1","selected":true,"pre_visible":true,"post_visible":true,"desmosome_visible":true,"text_visible":false,"meta_visible":true,"color":16776960,"opacity":1,"isRemote":false},{"id":1585339,"baseName":"MUSchae-neuDac_sg1r6","selected":true,"pre_visible":true,"post_visible":true,"desmosome_visible":true,"text_visible":false,"meta_visible":true,"color":16776960,"opacity":1,"isRemote":false},{"id":1617669,"baseName":"MUSchae-neuDac_sg2r2","selected":true,"pre_visible":true,"post_visible":true,"desmosome_visible":true,"text_visible":false,"meta_visible":true,"color":16776960,"opacity":1,"isRemote":false},{"id":1632536,"baseName":"MUSchae-neuDac_sg2l3","selected":true,"pre_visible":true,"post_visible":true,"desmosome_visible":true,"text_visible":false,"meta_visible":true,"color":16776960,"opacity":1,"isRemote":false},{"id":1648927,"baseName":"MUSchae-neuDac_sg2l2","selected":true,"pre_visible":true,"post_visible":true,"desmosome_visible":true,"text_visible":false,"meta_visible":true,"color":16776960,"opacity":1,"isRemote":false}],"label":"MUSchae-neuDac [#9]","color":"#d86135","shape":"hexagon"},"classes":""},{"data":{"id":"g5","skeletons":[{"id":1545589,"baseName":"MUSchae-Are_sg2r1","selected":true,"pre_visible":true,"post_visible":true,"desmosome_visible":true,"text_visible":false,"meta_visible":true,"color":16776960,"opacity":1,"isRemote":false},{"id":1620444,"baseName":"MUSchae-Are_sg3l1","selected":true,"pre_visible":true,"post_visible":true,"desmosome_visible":true,"text_visible":false,"meta_visible":true,"color":16776960,"opacity":1,"isRemote":false},{"id":1629968,"baseName":"MUSchae-Are_sg2l1","selected":true,"pre_visible":true,"post_visible":true,"desmosome_visible":true,"text_visible":false,"meta_visible":true,"color":16776960,"opacity":1,"isRemote":false},{"id":1662424,"baseName":"MUSchae-Are_sg1l1","selected":true,"pre_visible":true,"post_visible":true,"desmosome_visible":true,"text_visible":false,"meta_visible":true,"color":16776960,"opacity":1,"isRemote":false}],"label":"MUSchae-notAre [#4]","color":"#f16913","shape":"hexagon"},"classes":""},{"data":{"id":"g6","skeletons":[{"id":594344,"baseName":"MUSlongV_sg2r7","selected":true,"pre_visible":true,"post_visible":true,"desmosome_visible":true,"text_visible":false,"meta_visible":true,"color":16776960,"opacity":1,"isRemote":false},{"id":1569125,"baseName":"MUSchae-notAre_sg3l1","selected":true,"pre_visible":true,"post_visible":true,"desmosome_visible":true,"text_visible":false,"meta_visible":true,"color":16776960,"opacity":1,"isRemote":false}],"label":"MUS_other [#2]","color":"#fc3e3e","shape":"hexagon"},"classes":""},{"data":{"id":"g7","skeletons":[{"id":1646462,"baseName":"circumacicular_sg3r_noto_4","selected":true,"pre_visible":true,"post_visible":true,"desmosome_visible":true,"text_visible":false,"meta_visible":true,"color":16776960,"opacity":1,"isRemote":false},{"id":1649133,"baseName":"circumacicular_sg3l_noto_4","selected":true,"pre_visible":true,"post_visible":true,"desmosome_visible":true,"text_visible":false,"meta_visible":true,"color":16776960,"opacity":1,"isRemote":false},{"id":1764323,"baseName":"circumacicular_sg2r_noto_4","selected":true,"pre_visible":true,"post_visible":true,"desmosome_visible":true,"text_visible":false,"meta_visible":true,"color":16776960,"opacity":1,"isRemote":false},{"id":1825661,"baseName":"circumacicular_sg3r_noto_3","selected":true,"pre_visible":true,"post_visible":true,"desmosome_visible":true,"text_visible":false,"meta_visible":true,"color":16776960,"opacity":1,"isRemote":false},{"id":1856791,"baseName":"circumacicular_sg1r_noto_4","selected":true,"pre_visible":true,"post_visible":true,"desmosome_visible":true,"text_visible":false,"meta_visible":true,"color":16776960,"opacity":1,"isRemote":false},{"id":1919227,"baseName":"circumacicular_sg1l_noto_4","selected":true,"pre_visible":true,"post_visible":true,"desmosome_visible":true,"text_visible":false,"meta_visible":true,"color":16776960,"opacity":1,"isRemote":false},{"id":1949271,"baseName":"circumacicular_sg3l_noto_3","selected":true,"pre_visible":true,"post_visible":true,"desmosome_visible":true,"text_visible":false,"meta_visible":true,"color":16776960,"opacity":1,"isRemote":false},{"id":1951464,"baseName":"circumacicular_sg1r_noto_3","selected":true,"pre_visible":true,"post_visible":true,"desmosome_visible":true,"text_visible":false,"meta_visible":true,"color":16776960,"opacity":1,"isRemote":false}],"label":"circumcacicular_not [#8]","color":"#9ecae1","shape":"hexagon"},"classes":""},{"data":{"id":"g8","skeletons":[{"id":1838139,"baseName":"circumacicular_sg2r_neuro_5","selected":true,"pre_visible":true,"post_visible":true,"desmosome_visible":true,"text_visible":false,"meta_visible":true,"color":16776960,"opacity":1,"isRemote":false},{"id":1840551,"baseName":"circumacicular_sg2l_neuro_5","selected":true,"pre_visible":true,"post_visible":true,"desmosome_visible":true,"text_visible":false,"meta_visible":true,"color":16776960,"opacity":1,"isRemote":false},{"id":1915226,"baseName":"circumacicular_sg1r_neuro_5","selected":true,"pre_visible":true,"post_visible":true,"desmosome_visible":true,"text_visible":false,"meta_visible":true,"color":16776960,"opacity":1,"isRemote":false},{"id":1934084,"baseName":"circumacicular_sg3r_neuro_4","selected":true,"pre_visible":true,"post_visible":true,"desmosome_visible":true,"text_visible":false,"meta_visible":true,"color":16776960,"opacity":1,"isRemote":false},{"id":1951842,"baseName":"circumacicular_sg2r_neuro_4","selected":true,"pre_visible":true,"post_visible":true,"desmosome_visible":true,"text_visible":false,"meta_visible":true,"color":16776960,"opacity":1,"isRemote":false},{"id":1952077,"baseName":"circumacicular_sg3r_neuro_5","selected":true,"pre_visible":true,"post_visible":true,"desmosome_visible":true,"text_visible":false,"meta_visible":true,"color":16776960,"opacity":1,"isRemote":false}],"label":"circumacicular_neu [#6]","color":"#9ecae1","shape":"hexagon"},"classes":""},{"data":{"id":"g9","skeletons":[{"id":1400458,"baseName":"chaeta_sg3r_noto-1","selected":true,"pre_visible":true,"post_visible":true,"desmosome_visible":true,"text_visible":false,"meta_visible":true,"color":16776960,"opacity":1,"isRemote":false},{"id":1620646,"baseName":"chaeta_sg2r_noto-8","selected":true,"pre_visible":true,"post_visible":true,"desmosome_visible":true,"text_visible":false,"meta_visible":true,"color":16776960,"opacity":1,"isRemote":false},{"id":1627911,"baseName":"chaeta_sg1r_noto-1","selected":true,"pre_visible":true,"post_visible":true,"desmosome_visible":true,"text_visible":false,"meta_visible":true,"color":16776960,"opacity":1,"isRemote":false},{"id":1631021,"baseName":"chaeta_sg1r_noto-2","selected":true,"pre_visible":true,"post_visible":true,"desmosome_visible":true,"text_visible":false,"meta_visible":true,"color":16776960,"opacity":1,"isRemote":false},{"id":1735053,"baseName":"chaeta_sg3l_noto-3","selected":true,"pre_visible":true,"post_visible":true,"desmosome_visible":true,"text_visible":false,"meta_visible":true,"color":16776960,"opacity":1,"isRemote":false},{"id":1735079,"baseName":"chaeta_sg3l_noto-1","selected":true,"pre_visible":true,"post_visible":true,"desmosome_visible":true,"text_visible":false,"meta_visible":true,"color":16776960,"opacity":1,"isRemote":false},{"id":1983689,"baseName":"chaeta_sg1r_noto-6","selected":true,"pre_visible":true,"post_visible":true,"desmosome_visible":true,"text_visible":false,"meta_visible":true,"color":16776960,"opacity":1,"isRemote":false}],"label":"chaeta_not [#7]","color":"#2171b5","shape":"hexagon"},"classes":""},{"data":{"id":"g10","skeletons":[{"id":1519689,"baseName":"hemichaetal_sg3l_noto-2_2","selected":true,"pre_visible":true,"post_visible":true,"desmosome_visible":true,"text_visible":false,"meta_visible":true,"color":16776960,"opacity":1,"isRemote":false},{"id":1631067,"baseName":"hemichaetal_sg1r_noto-6_2","selected":true,"pre_visible":true,"post_visible":true,"desmosome_visible":true,"text_visible":false,"meta_visible":true,"color":16776960,"opacity":1,"isRemote":false},{"id":1636835,"baseName":"hemichaetal_sg3r_noto-5_1","selected":true,"pre_visible":true,"post_visible":true,"desmosome_visible":true,"text_visible":false,"meta_visible":true,"color":16776960,"opacity":1,"isRemote":false},{"id":1651461,"baseName":"hemichaetal_sg3r_noto-7_1","selected":true,"pre_visible":true,"post_visible":true,"desmosome_visible":true,"text_visible":false,"meta_visible":true,"color":16776960,"opacity":1,"isRemote":false},{"id":1651649,"baseName":"hemichaetal_sg1r_noto-8_2","selected":true,"pre_visible":true,"post_visible":true,"desmosome_visible":true,"text_visible":false,"meta_visible":true,"color":16776960,"opacity":1,"isRemote":false},{"id":1665189,"baseName":"hemichaetal_sg1r_noto-2_1","selected":true,"pre_visible":true,"post_visible":true,"desmosome_visible":true,"text_visible":false,"meta_visible":true,"color":16776960,"opacity":1,"isRemote":false},{"id":1915471,"baseName":"hemichaetal_sg1l_noto-6_1","selected":true,"pre_visible":true,"post_visible":true,"desmosome_visible":true,"text_visible":false,"meta_visible":true,"color":16776960,"opacity":1,"isRemote":false},{"id":1948700,"baseName":"hemichaetal_sg3l_noto-8_1","selected":true,"pre_visible":true,"post_visible":true,"desmosome_visible":true,"text_visible":false,"meta_visible":true,"color":16776960,"opacity":1,"isRemote":false},{"id":1948738,"baseName":"hemichaetal_sg3l_noto-5_2","selected":true,"pre_visible":true,"post_visible":true,"desmosome_visible":true,"text_visible":false,"meta_visible":true,"color":16776960,"opacity":1,"isRemote":false},{"id":1951064,"baseName":"hemichaetal_sg1l_noto-7_1","selected":true,"pre_visible":true,"post_visible":true,"desmosome_visible":true,"text_visible":false,"meta_visible":true,"color":16776960,"opacity":1,"isRemote":false},{"id":1977338,"baseName":"hemichaetal_sg2r_noto-8_2","selected":true,"pre_visible":true,"post_visible":true,"desmosome_visible":true,"text_visible":false,"meta_visible":true,"color":16776960,"opacity":1,"isRemote":false},{"id":1981017,"baseName":"hemichaetal_sg1l_noto-1_1","selected":true,"pre_visible":true,"post_visible":true,"desmosome_visible":true,"text_visible":false,"meta_visible":true,"color":16776960,"opacity":1,"isRemote":false},{"id":1982889,"baseName":"hemichaetal_sg2l_noto-8_2","selected":true,"pre_visible":true,"post_visible":true,"desmosome_visible":true,"text_visible":false,"meta_visible":true,"color":16776960,"opacity":1,"isRemote":false},{"id":1983514,"baseName":"hemichaetal_sg1r_noto-4_2","selected":true,"pre_visible":true,"post_visible":true,"desmosome_visible":true,"text_visible":false,"meta_visible":true,"color":16776960,"opacity":1,"isRemote":false},{"id":1983555,"baseName":"hemichaetal_sg1r_noto-5_2","selected":true,"pre_visible":true,"post_visible":true,"desmosome_visible":true,"text_visible":false,"meta_visible":true,"color":16776960,"opacity":1,"isRemote":false},{"id":1984765,"baseName":"hemichaetal_sg1l_noto-5_1","selected":true,"pre_visible":true,"post_visible":true,"desmosome_visible":true,"text_visible":false,"meta_visible":true,"color":16776960,"opacity":1,"isRemote":false},{"id":1987894,"baseName":"hemichaetal_sg2l_noto-9_2","selected":true,"pre_visible":true,"post_visible":true,"desmosome_visible":true,"text_visible":false,"meta_visible":true,"color":16776960,"opacity":1,"isRemote":false},{"id":1992141,"baseName":"hemichaetal_sg3r_noto-2_1","selected":true,"pre_visible":true,"post_visible":true,"desmosome_visible":true,"text_visible":false,"meta_visible":true,"color":16776960,"opacity":1,"isRemote":false},{"id":1992178,"baseName":"hemichaetal_sg3r_noto-1_1","selected":true,"pre_visible":true,"post_visible":true,"desmosome_visible":true,"text_visible":false,"meta_visible":true,"color":16776960,"opacity":1,"isRemote":false},{"id":1994228,"baseName":"hemichaetal_sg3l_noto-3_1","selected":true,"pre_visible":true,"post_visible":true,"desmosome_visible":true,"text_visible":false,"meta_visible":true,"color":16776960,"opacity":1,"isRemote":false},{"id":1994402,"baseName":"hemichaetal_sg3l_noto-4_1","selected":true,"pre_visible":true,"post_visible":true,"desmosome_visible":true,"text_visible":false,"meta_visible":true,"color":16776960,"opacity":1,"isRemote":false}],"label":"hemichaetal_not [#21]","color":"#6baed6","shape":"hexagon"},"classes":""},{"data":{"id":"g11","skeletons":[{"id":1651142,"baseName":"hemichaetal_sg3r_neuro-2_1","selected":true,"pre_visible":true,"post_visible":true,"desmosome_visible":true,"text_visible":false,"meta_visible":true,"color":16776960,"opacity":1,"isRemote":false},{"id":1978321,"baseName":"hemichaetal_sg2l_neuro-6_1","selected":true,"pre_visible":true,"post_visible":true,"desmosome_visible":true,"text_visible":false,"meta_visible":true,"color":16776960,"opacity":1,"isRemote":false},{"id":1980283,"baseName":"hemichaetal_sg2r_neuro-4_2","selected":true,"pre_visible":true,"post_visible":true,"desmosome_visible":true,"text_visible":false,"meta_visible":true,"color":16776960,"opacity":1,"isRemote":false},{"id":1989037,"baseName":"hemichaetal_sg2l_neuro-7_4","selected":true,"pre_visible":true,"post_visible":true,"desmosome_visible":true,"text_visible":false,"meta_visible":true,"color":16776960,"opacity":1,"isRemote":false},{"id":1989260,"baseName":"hemichaetal_sg2l_neuro-7_1","selected":true,"pre_visible":true,"post_visible":true,"desmosome_visible":true,"text_visible":false,"meta_visible":true,"color":16776960,"opacity":1,"isRemote":false},{"id":1991471,"baseName":"hemichaetal_sg2r_neuro-10_2","selected":true,"pre_visible":true,"post_visible":true,"desmosome_visible":true,"text_visible":false,"meta_visible":true,"color":16776960,"opacity":1,"isRemote":false},{"id":1991714,"baseName":"hemichaetal_sg2r_neuro-6_2","selected":true,"pre_visible":true,"post_visible":true,"desmosome_visible":true,"text_visible":false,"meta_visible":true,"color":16776960,"opacity":1,"isRemote":false}],"label":"hemichaetal_neu [#7]","color":"#6baed6","shape":"hexagon"},"classes":""},{"data":{"id":"g12","skeletons":[{"id":1408946,"baseName":"ER_circumchaetal_sg3r_noto-1_3","selected":true,"pre_visible":true,"post_visible":true,"desmosome_visible":true,"text_visible":false,"meta_visible":true,"color":16776960,"opacity":1,"isRemote":false},{"id":1937654,"baseName":"ER_circumchaetal_sg2r_noto-8_3","selected":true,"pre_visible":true,"post_visible":true,"desmosome_visible":true,"text_visible":false,"meta_visible":true,"color":16776960,"opacity":1,"isRemote":false},{"id":1948715,"baseName":"ER_circumchaetal_sg3l_noto-8_3","selected":true,"pre_visible":true,"post_visible":true,"desmosome_visible":true,"text_visible":false,"meta_visible":true,"color":16776960,"opacity":1,"isRemote":false},{"id":1988029,"baseName":"ER_circumchaetal_sg2l_noto-8_3","selected":true,"pre_visible":true,"post_visible":true,"desmosome_visible":true,"text_visible":false,"meta_visible":true,"color":16776960,"opacity":1,"isRemote":false},{"id":1992455,"baseName":"ER_circumchaetal_sg3r_noto-5_3","selected":true,"pre_visible":true,"post_visible":true,"desmosome_visible":true,"text_visible":false,"meta_visible":true,"color":16776960,"opacity":1,"isRemote":false}],"label":"ER_circumchaetal_not [#5]","color":"#4292c6","shape":"hexagon"},"classes":""},{"data":{"id":"g13","skeletons":[{"id":1815658,"baseName":"ER_circumchaetal_sg2r_neuro-10_3","selected":true,"pre_visible":true,"post_visible":true,"desmosome_visible":true,"text_visible":false,"meta_visible":true,"color":16776960,"opacity":1,"isRemote":false},{"id":1933210,"baseName":"ER_circumchaetal_sg2r_neuro-6_3","selected":true,"pre_visible":true,"post_visible":true,"desmosome_visible":true,"text_visible":false,"meta_visible":true,"color":16776960,"opacity":1,"isRemote":false},{"id":1940065,"baseName":"ER_circumchaetal_sg3r_neuro-3_3","selected":true,"pre_visible":true,"post_visible":true,"desmosome_visible":true,"text_visible":false,"meta_visible":true,"color":16776960,"opacity":1,"isRemote":false},{"id":1947796,"baseName":"ER_circumchaetal_sg3r_neuro-2_3","selected":true,"pre_visible":true,"post_visible":true,"desmosome_visible":true,"text_visible":false,"meta_visible":true,"color":16776960,"opacity":1,"isRemote":false},{"id":1953883,"baseName":"ER_circumchaetal_sg2l_neuro-7_3","selected":true,"pre_visible":true,"post_visible":true,"desmosome_visible":true,"text_visible":false,"meta_visible":true,"color":16776960,"opacity":1,"isRemote":false},{"id":1977258,"baseName":"ER_circumchaetal_sg2l_neuro-10_3","selected":true,"pre_visible":true,"post_visible":true,"desmosome_visible":true,"text_visible":false,"meta_visible":true,"color":16776960,"opacity":1,"isRemote":false},{"id":1982576,"baseName":"ER_circumchaetal_sg1l_neuro-5_1","selected":true,"pre_visible":true,"post_visible":true,"desmosome_visible":true,"text_visible":false,"meta_visible":true,"color":16776960,"opacity":1,"isRemote":false}],"label":"ER_circumchaetal_neu [#7]","color":"#4292c6","shape":"hexagon"},"classes":""},{"data":{"id":"g14","skeletons":[{"id":1649152,"baseName":"noER_circumchaetal_sg3l_noto-3_4","selected":true,"pre_visible":true,"post_visible":true,"desmosome_visible":true,"text_visible":false,"meta_visible":true,"color":16776960,"opacity":1,"isRemote":false},{"id":1671417,"baseName":"noER_circumchaetal_sg3l_noto-4_4","selected":true,"pre_visible":true,"post_visible":true,"desmosome_visible":true,"text_visible":false,"meta_visible":true,"color":16776960,"opacity":1,"isRemote":false},{"id":1826526,"baseName":"noER_circumchaetal_sg2l_noto-2_4","selected":true,"pre_visible":true,"post_visible":true,"desmosome_visible":true,"text_visible":false,"meta_visible":true,"color":16776960,"opacity":1,"isRemote":false},{"id":1942104,"baseName":"noER_circumchaetal_sg3r_noto-3_3","selected":true,"pre_visible":true,"post_visible":true,"desmosome_visible":true,"text_visible":false,"meta_visible":true,"color":16776960,"opacity":1,"isRemote":false},{"id":1970735,"baseName":"noER_circumchaetal_sg3l_noto-1_1","selected":true,"pre_visible":true,"post_visible":true,"desmosome_visible":true,"text_visible":false,"meta_visible":true,"color":16776960,"opacity":1,"isRemote":false},{"id":1975310,"baseName":"noER_circumchaetal_sg3r_noto-4_4","selected":true,"pre_visible":true,"post_visible":true,"desmosome_visible":true,"text_visible":false,"meta_visible":true,"color":16776960,"opacity":1,"isRemote":false},{"id":1982776,"baseName":"noER_circumchaetal_sg1r_noto-2_2","selected":true,"pre_visible":true,"post_visible":true,"desmosome_visible":true,"text_visible":false,"meta_visible":true,"color":16776960,"opacity":1,"isRemote":false},{"id":1983641,"baseName":"noER_circumchaetal_sg1r_noto-8_4","selected":true,"pre_visible":true,"post_visible":true,"desmosome_visible":true,"text_visible":false,"meta_visible":true,"color":16776960,"opacity":1,"isRemote":false},{"id":1990449,"baseName":"noER_circumchaetal_sg2r_noto-7_3","selected":true,"pre_visible":true,"post_visible":true,"desmosome_visible":true,"text_visible":false,"meta_visible":true,"color":16776960,"opacity":1,"isRemote":false},{"id":1992051,"baseName":"noER_circumchaetal_sg3r_noto-1_4","selected":true,"pre_visible":true,"post_visible":true,"desmosome_visible":true,"text_visible":false,"meta_visible":true,"color":16776960,"opacity":1,"isRemote":false},{"id":1992224,"baseName":"noER_circumchaetal_sg3r_noto-2_4","selected":true,"pre_visible":true,"post_visible":true,"desmosome_visible":true,"text_visible":false,"meta_visible":true,"color":16776960,"opacity":1,"isRemote":false}],"label":"noER_circumchaetal_not [#11]","color":"#08519c","shape":"hexagon"},"classes":""},{"data":{"id":"g15","skeletons":[{"id":1934072,"baseName":"noER_circumchaetal_sg3r_neuro-4_4","selected":true,"pre_visible":true,"post_visible":true,"desmosome_visible":true,"text_visible":false,"meta_visible":true,"color":16776960,"opacity":1,"isRemote":false},{"id":1945529,"baseName":"noER_circumchaetal_sg2r_neuro-1_4","selected":true,"pre_visible":true,"post_visible":true,"desmosome_visible":true,"text_visible":false,"meta_visible":true,"color":16776960,"opacity":1,"isRemote":false},{"id":1974637,"baseName":"noER_circumchaetal_sg3r_neuro-3_4","selected":true,"pre_visible":true,"post_visible":true,"desmosome_visible":true,"text_visible":false,"meta_visible":true,"color":16776960,"opacity":1,"isRemote":false},{"id":1977223,"baseName":"noER_circumchaetal_sg2l_neuro-7_4","selected":true,"pre_visible":true,"post_visible":true,"desmosome_visible":true,"text_visible":false,"meta_visible":true,"color":16776960,"opacity":1,"isRemote":false},{"id":1977980,"baseName":"noER_circumchaetal_sg1r_neuro-3_4","selected":true,"pre_visible":true,"post_visible":true,"desmosome_visible":true,"text_visible":false,"meta_visible":true,"color":16776960,"opacity":1,"isRemote":false},{"id":1991540,"baseName":"noER_circumchaetal_sg2r_neuro-3_3","selected":true,"pre_visible":true,"post_visible":true,"desmosome_visible":true,"text_visible":false,"meta_visible":true,"color":16776960,"opacity":1,"isRemote":false},{"id":1992985,"baseName":"noER_circumchaetal_sg3r_neuro-1_3","selected":true,"pre_visible":true,"post_visible":true,"desmosome_visible":true,"text_visible":false,"meta_visible":true,"color":16776960,"opacity":1,"isRemote":false},{"id":1993819,"baseName":"noER_circumchaetal_sg3l_neuro-5_4","selected":true,"pre_visible":true,"post_visible":true,"desmosome_visible":true,"text_visible":false,"meta_visible":true,"color":16776960,"opacity":1,"isRemote":false},{"id":1994005,"baseName":"noER_circumchaetal_sg3l_neuro-9_4","selected":true,"pre_visible":true,"post_visible":true,"desmosome_visible":true,"text_visible":false,"meta_visible":true,"color":16776960,"opacity":1,"isRemote":false}],"label":"noER_circumchaetal_neu [#9]","color":"#08519c","shape":"hexagon"},"classes":""},{"data":{"id":"g16","skeletons":[{"id":1625858,"baseName":"EC_circumchaetal_sg3l_noto-4_5","selected":true,"pre_visible":true,"post_visible":true,"desmosome_visible":true,"text_visible":false,"meta_visible":true,"color":16776960,"opacity":1,"isRemote":false},{"id":1646441,"baseName":"EC_circumchaetal_sg3r_noto-1_5","selected":true,"pre_visible":true,"post_visible":true,"desmosome_visible":true,"text_visible":false,"meta_visible":true,"color":16776960,"opacity":1,"isRemote":false},{"id":1649186,"baseName":"EC_circumchaetal_sg3l_noto-3_1","selected":true,"pre_visible":true,"post_visible":true,"desmosome_visible":true,"text_visible":false,"meta_visible":true,"color":16776960,"opacity":1,"isRemote":false},{"id":1844629,"baseName":"EC_circumchaetal_sg2l_noto-3_5","selected":true,"pre_visible":true,"post_visible":true,"desmosome_visible":true,"text_visible":false,"meta_visible":true,"color":16776960,"opacity":1,"isRemote":false},{"id":1852084,"baseName":"EC_circumchaetal_sg1r_noto-2_3","selected":true,"pre_visible":true,"post_visible":true,"desmosome_visible":true,"text_visible":false,"meta_visible":true,"color":16776960,"opacity":1,"isRemote":false},{"id":1857093,"baseName":"EC_circumchaetal_sg1r_noto-3_5","selected":true,"pre_visible":true,"post_visible":true,"desmosome_visible":true,"text_visible":false,"meta_visible":true,"color":16776960,"opacity":1,"isRemote":false},{"id":1916487,"baseName":"EC_circumchaetal_sg1l_noto-7_5","selected":true,"pre_visible":true,"post_visible":true,"desmosome_visible":true,"text_visible":false,"meta_visible":true,"color":16776960,"opacity":1,"isRemote":false},{"id":1919213,"baseName":"EC_circumchaetal_sg1l_noto-3_3","selected":true,"pre_visible":true,"post_visible":true,"desmosome_visible":true,"text_visible":false,"meta_visible":true,"color":16776960,"opacity":1,"isRemote":false},{"id":1937858,"baseName":"EC_circumchaetal_sg2l_noto-2_5","selected":true,"pre_visible":true,"post_visible":true,"desmosome_visible":true,"text_visible":false,"meta_visible":true,"color":16776960,"opacity":1,"isRemote":false},{"id":1937873,"baseName":"EC_circumchaetal_sg2l_noto-1_4","selected":true,"pre_visible":true,"post_visible":true,"desmosome_visible":true,"text_visible":false,"meta_visible":true,"color":16776960,"opacity":1,"isRemote":false},{"id":1943529,"baseName":"EC_circumchaetal_sg3r_noto-2_5","selected":true,"pre_visible":true,"post_visible":true,"desmosome_visible":true,"text_visible":false,"meta_visible":true,"color":16776960,"opacity":1,"isRemote":false},{"id":1945180,"baseName":"EC_circumchaetal_sg2r_noto-1_5","selected":true,"pre_visible":true,"post_visible":true,"desmosome_visible":true,"text_visible":false,"meta_visible":true,"color":16776960,"opacity":1,"isRemote":false}],"label":"EC_circumchaetal_not [#12]","color":"#08306b","shape":"hexagon"},"classes":""},{"data":{"id":"g17","skeletons":[{"id":1394755,"baseName":"EC_circumchaetal_sg2l_neuro-3_5","selected":true,"pre_visible":true,"post_visible":true,"desmosome_visible":true,"text_visible":false,"meta_visible":true,"color":16776960,"opacity":1,"isRemote":false},{"id":1633270,"baseName":"EC_circumchaetal_sg3l_neuro-2_1","selected":true,"pre_visible":true,"post_visible":true,"desmosome_visible":true,"text_visible":false,"meta_visible":true,"color":16776960,"opacity":1,"isRemote":false},{"id":1653319,"baseName":"EC_circumchaetal_sg3l_neuro-1_1","selected":true,"pre_visible":true,"post_visible":true,"desmosome_visible":true,"text_visible":false,"meta_visible":true,"color":16776960,"opacity":1,"isRemote":false},{"id":1838129,"baseName":"EC_circumchaetal_sg2r_neuro-5_5","selected":true,"pre_visible":true,"post_visible":true,"desmosome_visible":true,"text_visible":false,"meta_visible":true,"color":16776960,"opacity":1,"isRemote":false},{"id":1843025,"baseName":"EC_circumchaetal_sg2l_neuro-2_5","selected":true,"pre_visible":true,"post_visible":true,"desmosome_visible":true,"text_visible":false,"meta_visible":true,"color":16776960,"opacity":1,"isRemote":false},{"id":1914564,"baseName":"EC_circumchaetal_sg1l_neuro-3_5","selected":true,"pre_visible":true,"post_visible":true,"desmosome_visible":true,"text_visible":false,"meta_visible":true,"color":16776960,"opacity":1,"isRemote":false},{"id":1916462,"baseName":"EC_circumchaetal_sg1l_neuro-1_5","selected":true,"pre_visible":true,"post_visible":true,"desmosome_visible":true,"text_visible":false,"meta_visible":true,"color":16776960,"opacity":1,"isRemote":false},{"id":1934009,"baseName":"EC_circumchaetal_sg3r_neuro-4_5","selected":true,"pre_visible":true,"post_visible":true,"desmosome_visible":true,"text_visible":false,"meta_visible":true,"color":16776960,"opacity":1,"isRemote":false},{"id":1934020,"baseName":"EC_circumchaetal_sg3r_neuro-5_5","selected":true,"pre_visible":true,"post_visible":true,"desmosome_visible":true,"text_visible":false,"meta_visible":true,"color":16776960,"opacity":1,"isRemote":false},{"id":1934032,"baseName":"EC_circumchaetal_sg3r_neuro-3_5","selected":true,"pre_visible":true,"post_visible":true,"desmosome_visible":true,"text_visible":false,"meta_visible":true,"color":16776960,"opacity":1,"isRemote":false},{"id":1938936,"baseName":"EC_circumchaetal_sg2r_neuro-1_5","selected":true,"pre_visible":true,"post_visible":true,"desmosome_visible":true,"text_visible":false,"meta_visible":true,"color":16776960,"opacity":1,"isRemote":false},{"id":1951626,"baseName":"EC_circumchaetal_sg1r_neuro-2_5","selected":true,"pre_visible":true,"post_visible":true,"desmosome_visible":true,"text_visible":false,"meta_visible":true,"color":16776960,"opacity":1,"isRemote":false},{"id":1966494,"baseName":"EC_circumchaetal_sg2r_neuro-4_5","selected":true,"pre_visible":true,"post_visible":true,"desmosome_visible":true,"text_visible":false,"meta_visible":true,"color":16776960,"opacity":1,"isRemote":false},{"id":1977187,"baseName":"EC_circumchaetal_sg2l_neuro-1_4","selected":true,"pre_visible":true,"post_visible":true,"desmosome_visible":true,"text_visible":false,"meta_visible":true,"color":16776960,"opacity":1,"isRemote":false},{"id":1983218,"baseName":"EC_circumchaetal_sg2r_neuro-3_4","selected":true,"pre_visible":true,"post_visible":true,"desmosome_visible":true,"text_visible":false,"meta_visible":true,"color":16776960,"opacity":1,"isRemote":false},{"id":1984541,"baseName":"EC_circumchaetal_sg1l_neuro-7_5","selected":true,"pre_visible":true,"post_visible":true,"desmosome_visible":true,"text_visible":false,"meta_visible":true,"color":16776960,"opacity":1,"isRemote":false},{"id":1992886,"baseName":"EC_circumchaetal_sg3r_neuro-1_4","selected":true,"pre_visible":true,"post_visible":true,"desmosome_visible":true,"text_visible":false,"meta_visible":true,"color":16776960,"opacity":1,"isRemote":false}],"label":"EC_circumchaetal_neu [#17]","color":"#08306b","shape":"hexagon"},"classes":""},{"data":{"id":"g18","skeletons":[{"id":1636793,"baseName":"circumchaetal_sg3r_noto-3_1","selected":true,"pre_visible":true,"post_visible":true,"desmosome_visible":true,"text_visible":false,"meta_visible":true,"color":16776960,"opacity":1,"isRemote":false},{"id":1671374,"baseName":"circumchaetal_sg3l_noto-3_3","selected":true,"pre_visible":true,"post_visible":true,"desmosome_visible":true,"text_visible":false,"meta_visible":true,"color":16776960,"opacity":1,"isRemote":false},{"id":1692450,"baseName":"circumchaetal_sg3l_noto-4_3","selected":true,"pre_visible":true,"post_visible":true,"desmosome_visible":true,"text_visible":false,"meta_visible":true,"color":16776960,"opacity":1,"isRemote":false},{"id":1833680,"baseName":"circumchaetal_sg1r_noto-6_4","selected":true,"pre_visible":true,"post_visible":true,"desmosome_visible":true,"text_visible":false,"meta_visible":true,"color":16776960,"opacity":1,"isRemote":false},{"id":1833693,"baseName":"circumchaetal_sg1r_noto-6_3","selected":true,"pre_visible":true,"post_visible":true,"desmosome_visible":true,"text_visible":false,"meta_visible":true,"color":16776960,"opacity":1,"isRemote":false},{"id":1833730,"baseName":"circumchaetal_sg1r_noto-5_3","selected":true,"pre_visible":true,"post_visible":true,"desmosome_visible":true,"text_visible":false,"meta_visible":true,"color":16776960,"opacity":1,"isRemote":false},{"id":1915450,"baseName":"circumchaetal_sg1l_noto-6_3","selected":true,"pre_visible":true,"post_visible":true,"desmosome_visible":true,"text_visible":false,"meta_visible":true,"color":16776960,"opacity":1,"isRemote":false},{"id":1937576,"baseName":"circumchaetal_sg2r_noto-7_1","selected":true,"pre_visible":true,"post_visible":true,"desmosome_visible":true,"text_visible":false,"meta_visible":true,"color":16776960,"opacity":1,"isRemote":false},{"id":1948145,"baseName":"circumchaetal_sg3r_noto-2_3","selected":true,"pre_visible":true,"post_visible":true,"desmosome_visible":true,"text_visible":false,"meta_visible":true,"color":16776960,"opacity":1,"isRemote":false},{"id":1949305,"baseName":"circumchaetal_sg3l_noto-1_1","selected":true,"pre_visible":true,"post_visible":true,"desmosome_visible":true,"text_visible":false,"meta_visible":true,"color":16776960,"opacity":1,"isRemote":false},{"id":1952460,"baseName":"circumchaetal_sg1l_noto-1_3","selected":true,"pre_visible":true,"post_visible":true,"desmosome_visible":true,"text_visible":false,"meta_visible":true,"color":16776960,"opacity":1,"isRemote":false},{"id":1981086,"baseName":"circumchaetal_sg1l_noto-7_3","selected":true,"pre_visible":true,"post_visible":true,"desmosome_visible":true,"text_visible":false,"meta_visible":true,"color":16776960,"opacity":1,"isRemote":false},{"id":1982759,"baseName":"circumchaetal_sg1r_noto-1_2","selected":true,"pre_visible":true,"post_visible":true,"desmosome_visible":true,"text_visible":false,"meta_visible":true,"color":16776960,"opacity":1,"isRemote":false},{"id":1983623,"baseName":"circumchaetal_sg1r_noto-8_3","selected":true,"pre_visible":true,"post_visible":true,"desmosome_visible":true,"text_visible":false,"meta_visible":true,"color":16776960,"opacity":1,"isRemote":false},{"id":1987922,"baseName":"circumchaetal_sg2l_noto-9_3","selected":true,"pre_visible":true,"post_visible":true,"desmosome_visible":true,"text_visible":false,"meta_visible":true,"color":16776960,"opacity":1,"isRemote":false},{"id":1988165,"baseName":"circumchaetal_sg2l_noto-10_3","selected":true,"pre_visible":true,"post_visible":true,"desmosome_visible":true,"text_visible":false,"meta_visible":true,"color":16776960,"opacity":1,"isRemote":false},{"id":1990477,"baseName":"circumchaetal_sg2r_noto-7_2","selected":true,"pre_visible":true,"post_visible":true,"desmosome_visible":true,"text_visible":false,"meta_visible":true,"color":16776960,"opacity":1,"isRemote":false},{"id":1992313,"baseName":"circumchaetal_sg3r_noto-3_2","selected":true,"pre_visible":true,"post_visible":true,"desmosome_visible":true,"text_visible":false,"meta_visible":true,"color":16776960,"opacity":1,"isRemote":false},{"id":1994162,"baseName":"circumchaetal_sg3l_noto-1_1","selected":true,"pre_visible":true,"post_visible":true,"desmosome_visible":true,"text_visible":false,"meta_visible":true,"color":16776960,"opacity":1,"isRemote":false},{"id":1994173,"baseName":"circumchaetal_sg3l_noto-5_3","selected":true,"pre_visible":true,"post_visible":true,"desmosome_visible":true,"text_visible":false,"meta_visible":true,"color":16776960,"opacity":1,"isRemote":false},{"id":1994262,"baseName":"circumchaetal_sg3l_noto-2_3","selected":true,"pre_visible":true,"post_visible":true,"desmosome_visible":true,"text_visible":false,"meta_visible":true,"color":16776960,"opacity":1,"isRemote":false}],"label":"circumchaetal_not [#21]","color":"#2171b5","shape":"hexagon"},"classes":""},{"data":{"id":"g19","skeletons":[{"id":1567278,"baseName":"circumchaetal_sg2r_neuro-5_2","selected":true,"pre_visible":true,"post_visible":true,"desmosome_visible":true,"text_visible":false,"meta_visible":true,"color":16776960,"opacity":1,"isRemote":false},{"id":1671212,"baseName":"circumchaetal_sg1r_neuro-3_3","selected":true,"pre_visible":true,"post_visible":true,"desmosome_visible":true,"text_visible":false,"meta_visible":true,"color":16776960,"opacity":1,"isRemote":false},{"id":1830716,"baseName":"circumchaetal_sg3r_neuro-5_2","selected":true,"pre_visible":true,"post_visible":true,"desmosome_visible":true,"text_visible":false,"meta_visible":true,"color":16776960,"opacity":1,"isRemote":false},{"id":1843484,"baseName":"circumchaetal_sg2r_neuro-4_3","selected":true,"pre_visible":true,"post_visible":true,"desmosome_visible":true,"text_visible":false,"meta_visible":true,"color":16776960,"opacity":1,"isRemote":false},{"id":1932255,"baseName":"circumchaetal_sg2r_neuro-2_3","selected":true,"pre_visible":true,"post_visible":true,"desmosome_visible":true,"text_visible":false,"meta_visible":true,"color":16776960,"opacity":1,"isRemote":false},{"id":1937532,"baseName":"circumchaetal_sg2l_neuro-4_3","selected":true,"pre_visible":true,"post_visible":true,"desmosome_visible":true,"text_visible":false,"meta_visible":true,"color":16776960,"opacity":1,"isRemote":false},{"id":1940113,"baseName":"circumchaetal_sg3r_neuro-5_3","selected":true,"pre_visible":true,"post_visible":true,"desmosome_visible":true,"text_visible":false,"meta_visible":true,"color":16776960,"opacity":1,"isRemote":false},{"id":1953807,"baseName":"circumchaetal_sg2l_neuro-1_1","selected":true,"pre_visible":true,"post_visible":true,"desmosome_visible":true,"text_visible":false,"meta_visible":true,"color":16776960,"opacity":1,"isRemote":false},{"id":1953820,"baseName":"circumchaetal_sg2l_neuro-2_2","selected":true,"pre_visible":true,"post_visible":true,"desmosome_visible":true,"text_visible":false,"meta_visible":true,"color":16776960,"opacity":1,"isRemote":false},{"id":1974736,"baseName":"circumchaetal_sg1r_neuro-7_3","selected":true,"pre_visible":true,"post_visible":true,"desmosome_visible":true,"text_visible":false,"meta_visible":true,"color":16776960,"opacity":1,"isRemote":false},{"id":1977828,"baseName":"circumchaetal_sg1r_neuro-1_3","selected":true,"pre_visible":true,"post_visible":true,"desmosome_visible":true,"text_visible":false,"meta_visible":true,"color":16776960,"opacity":1,"isRemote":false},{"id":1980333,"baseName":"circumchaetal_sg2r_neuro-5_1","selected":true,"pre_visible":true,"post_visible":true,"desmosome_visible":true,"text_visible":false,"meta_visible":true,"color":16776960,"opacity":1,"isRemote":false},{"id":1980376,"baseName":"circumchaetal_sg2r_neuro-3_1","selected":true,"pre_visible":true,"post_visible":true,"desmosome_visible":true,"text_visible":false,"meta_visible":true,"color":16776960,"opacity":1,"isRemote":false},{"id":1988265,"baseName":"circumchaetal_sg2l_neuro-1_2","selected":true,"pre_visible":true,"post_visible":true,"desmosome_visible":true,"text_visible":false,"meta_visible":true,"color":16776960,"opacity":1,"isRemote":false},{"id":1991204,"baseName":"circumchaetal_sg2r_neuro-3_2","selected":true,"pre_visible":true,"post_visible":true,"desmosome_visible":true,"text_visible":false,"meta_visible":true,"color":16776960,"opacity":1,"isRemote":false},{"id":1991248,"baseName":"circumchaetal_sg2r_neuro-1_3","selected":true,"pre_visible":true,"post_visible":true,"desmosome_visible":true,"text_visible":false,"meta_visible":true,"color":16776960,"opacity":1,"isRemote":false},{"id":1992981,"baseName":"circumchaetal_sg3r_neuro-1_2","selected":true,"pre_visible":true,"post_visible":true,"desmosome_visible":true,"text_visible":false,"meta_visible":true,"color":16776960,"opacity":1,"isRemote":false}],"label":"circumchaetal_neu [#17]","color":"#2171b5","shape":"hexagon"},"classes":""},{"data":{"id":"g20","skeletons":[{"id":521359,"baseName":"EC_V_sg1l_3 521360","selected":true,"pre_visible":true,"post_visible":true,"desmosome_visible":true,"text_visible":false,"meta_visible":true,"color":16776960,"opacity":1,"isRemote":false},{"id":565197,"baseName":"EC_V_sg2l rad glia 565198","selected":true,"pre_visible":true,"post_visible":true,"desmosome_visible":true,"text_visible":false,"meta_visible":true,"color":16776960,"opacity":1,"isRemote":false},{"id":1617475,"baseName":"EC_V_sg3r 1617476","selected":true,"pre_visible":true,"post_visible":true,"desmosome_visible":true,"text_visible":false,"meta_visible":true,"color":16776960,"opacity":1,"isRemote":false},{"id":1632461,"baseName":"EC_V_sg3l 1632462","selected":true,"pre_visible":true,"post_visible":true,"desmosome_visible":true,"text_visible":false,"meta_visible":true,"color":16776960,"opacity":1,"isRemote":false},{"id":1633300,"baseName":"EC_V_sg3l 1633301","selected":true,"pre_visible":true,"post_visible":true,"desmosome_visible":true,"text_visible":false,"meta_visible":true,"color":16776960,"opacity":1,"isRemote":false},{"id":1669121,"baseName":"EC_V_sg3l 1669122","selected":true,"pre_visible":true,"post_visible":true,"desmosome_visible":true,"text_visible":false,"meta_visible":true,"color":16776960,"opacity":1,"isRemote":false},{"id":1742992,"baseName":"EC_V_sg1l 1742993","selected":true,"pre_visible":true,"post_visible":true,"desmosome_visible":true,"text_visible":false,"meta_visible":true,"color":16776960,"opacity":1,"isRemote":false},{"id":1795850,"baseName":"EC_V_sg3l 1795851","selected":true,"pre_visible":true,"post_visible":true,"desmosome_visible":true,"text_visible":false,"meta_visible":true,"color":16776960,"opacity":1,"isRemote":false},{"id":1838159,"baseName":"EC_V_sg2r 1838160","selected":true,"pre_visible":true,"post_visible":true,"desmosome_visible":true,"text_visible":false,"meta_visible":true,"color":16776960,"opacity":1,"isRemote":false},{"id":1844524,"baseName":"EC_V_sg2l 1844525","selected":true,"pre_visible":true,"post_visible":true,"desmosome_visible":true,"text_visible":false,"meta_visible":true,"color":16776960,"opacity":1,"isRemote":false},{"id":1852112,"baseName":"EC_V_sg2r 1852113","selected":true,"pre_visible":true,"post_visible":true,"desmosome_visible":true,"text_visible":false,"meta_visible":true,"color":16776960,"opacity":1,"isRemote":false},{"id":1857070,"baseName":"EC_V_sg1r 1857071","selected":true,"pre_visible":true,"post_visible":true,"desmosome_visible":true,"text_visible":false,"meta_visible":true,"color":16776960,"opacity":1,"isRemote":false},{"id":1940174,"baseName":"EC_chaetal_cell_cell_sg2r_neuro_3","selected":true,"pre_visible":true,"post_visible":true,"desmosome_visible":false,"text_visible":true,"meta_visible":true,"color":16776960,"opacity":1,"isRemote":false},{"id":1943358,"baseName":"EC_V_sg3r 1943359","selected":true,"pre_visible":true,"post_visible":true,"desmosome_visible":true,"text_visible":false,"meta_visible":true,"color":16776960,"opacity":1,"isRemote":false},{"id":1966361,"baseName":"EC_V_sg3r 1966362","selected":true,"pre_visible":true,"post_visible":true,"desmosome_visible":true,"text_visible":false,"meta_visible":true,"color":16776960,"opacity":1,"isRemote":false},{"id":1966446,"baseName":"EC_V_sg2r 1966447","selected":true,"pre_visible":true,"post_visible":true,"desmosome_visible":true,"text_visible":false,"meta_visible":true,"color":16776960,"opacity":1,"isRemote":false},{"id":2242572,"baseName":"EC_V_sg1l 2242573","selected":true,"pre_visible":true,"post_visible":true,"desmosome_visible":true,"text_visible":false,"meta_visible":true,"color":16776960,"opacity":1,"isRemote":false}],"label":"EC_V [#17]","color":"#17becf","shape":"hexagon"},"classes":""},{"data":{"id":"g21","skeletons":[{"id":1587010,"baseName":"EC_chaetal_sac_sg2_noto 1587011","selected":true,"pre_visible":true,"post_visible":true,"desmosome_visible":false,"text_visible":true,"meta_visible":true,"color":16776960,"opacity":1,"isRemote":false},{"id":1622103,"baseName":"EC_D_sg3l 1622104","selected":true,"pre_visible":true,"post_visible":true,"desmosome_visible":true,"text_visible":false,"meta_visible":true,"color":16776960,"opacity":1,"isRemote":false},{"id":1626672,"baseName":"EC_D_sg3r 1626673","selected":true,"pre_visible":true,"post_visible":true,"desmosome_visible":true,"text_visible":false,"meta_visible":true,"color":16776960,"opacity":1,"isRemote":false},{"id":1632525,"baseName":"EC_D_sg3l 1632526","selected":true,"pre_visible":true,"post_visible":true,"desmosome_visible":true,"text_visible":false,"meta_visible":true,"color":16776960,"opacity":1,"isRemote":false},{"id":1671428,"baseName":"EC_chaetal_sac_sg3l_noto_3","selected":true,"pre_visible":true,"post_visible":true,"desmosome_visible":false,"text_visible":true,"meta_visible":true,"color":16776960,"opacity":1,"isRemote":false},{"id":1813061,"baseName":"EC_D_sg3r 1813062","selected":true,"pre_visible":true,"post_visible":true,"desmosome_visible":true,"text_visible":false,"meta_visible":true,"color":16776960,"opacity":1,"isRemote":false},{"id":1844570,"baseName":"EC_D_sg2l 1844571","selected":true,"pre_visible":true,"post_visible":true,"desmosome_visible":true,"text_visible":false,"meta_visible":true,"color":16776960,"opacity":1,"isRemote":false},{"id":1844635,"baseName":"EC_D_sg2l 1844636","selected":true,"pre_visible":true,"post_visible":true,"desmosome_visible":true,"text_visible":false,"meta_visible":true,"color":16776960,"opacity":1,"isRemote":false},{"id":1918439,"baseName":"EC_D_sg1l 1918440","selected":true,"pre_visible":true,"post_visible":true,"desmosome_visible":true,"text_visible":false,"meta_visible":true,"color":16776960,"opacity":1,"isRemote":false},{"id":1919294,"baseName":"EC_D_sg1l 1919295","selected":true,"pre_visible":true,"post_visible":true,"desmosome_visible":true,"text_visible":false,"meta_visible":true,"color":16776960,"opacity":1,"isRemote":false},{"id":1948836,"baseName":"chaetal_sac_cell_sg2r_noto-1","selected":true,"pre_visible":true,"post_visible":true,"desmosome_visible":false,"text_visible":true,"meta_visible":true,"color":16776960,"opacity":1,"isRemote":false},{"id":1991159,"baseName":"EC_chaetal_sac_sg2r_noto-3","selected":true,"pre_visible":true,"post_visible":true,"desmosome_visible":false,"text_visible":true,"meta_visible":true,"color":16776960,"opacity":1,"isRemote":false}],"label":"EC_D [#12]","color":"#17becf","shape":"hexagon"},"classes":""},{"data":{"id":"g22","skeletons":[{"id":1423994,"baseName":"EClm_sg3 1423995","selected":true,"pre_visible":true,"post_visible":true,"desmosome_visible":true,"text_visible":false,"meta_visible":true,"color":16776960,"opacity":1,"isRemote":false},{"id":1914488,"baseName":"meso 1914489","selected":true,"pre_visible":true,"post_visible":true,"desmosome_visible":true,"text_visible":false,"meta_visible":true,"color":16776960,"opacity":1,"isRemote":false},{"id":1951026,"baseName":"chaetal sac fragment 1951027","selected":true,"pre_visible":true,"post_visible":true,"desmosome_visible":true,"text_visible":false,"meta_visible":true,"color":16776960,"opacity":1,"isRemote":false},{"id":1953790,"baseName":"chaetal sac fragment 1953791","selected":true,"pre_visible":true,"post_visible":true,"desmosome_visible":true,"text_visible":false,"meta_visible":true,"color":16776960,"opacity":1,"isRemote":false},{"id":1977947,"baseName":"chaetal sac fragment 1977948","selected":true,"pre_visible":true,"post_visible":true,"desmosome_visible":true,"text_visible":false,"meta_visible":true,"color":16776960,"opacity":1,"isRemote":false},{"id":1990390,"baseName":"chaetal sac fragment 1990391","selected":true,"pre_visible":true,"post_visible":true,"desmosome_visible":true,"text_visible":false,"meta_visible":true,"color":16776960,"opacity":1,"isRemote":false},{"id":2001966,"baseName":"spinGlandSheet_sg3l2","selected":true,"pre_visible":true,"post_visible":true,"desmosome_visible":true,"text_visible":false,"meta_visible":true,"color":16776960,"opacity":1,"isRemote":false}],"label":"other [#7]","color":"#9ecae1","shape":"hexagon"},"classes":""}],"edges":[{"data":{"directed":true,"arrow":"triangle","id":"g1_g2","label":51,"link_type":"synaptic-connector","color":"#FFFFFF","label_color":"#FFFFFF","source":"g1","target":"g2","confidence":[0,0,0,0,51],"weight":51,"width":7.14142842854285},"classes":""},{"data":{"directed":true,"arrow":"triangle","id":"g1_g4","label":33,"link_type":"synaptic-connector","color":"#FFFFFF","label_color":"#FFFFFF","source":"g1","target":"g4","confidence":[0,0,0,0,33],"weight":33,"width":5.744562646538029},"classes":""},{"data":{"directed":true,"arrow":"triangle","id":"g1_g19","label":1,"link_type":"synaptic-connector","color":"#FFFFFF","label_color":"#FFFFFF","source":"g1","target":"g19","confidence":[0,0,0,0,1],"weight":1,"width":1},"classes":""},{"data":{"directed":true,"arrow":"triangle","id":"g1_g12","label":2,"link_type":"synaptic-connector","color":"#FFFFFF","label_color":"#FFFFFF","source":"g1","target":"g12","confidence":[0,0,0,0,2],"weight":2,"width":1.4142135623730951},"classes":""},{"data":{"directed":true,"arrow":"triangle","id":"g1_g3","label":3,"link_type":"synaptic-connector","color":"#FFFFFF","label_color":"#FFFFFF","source":"g1","target":"g3","confidence":[0,0,0,0,3],"weight":3,"width":1.7320508075688772},"classes":""},{"data":{"directed":true,"arrow":"triangle","id":"g1_g14","label":1,"link_type":"synaptic-connector","color":"#FFFFFF","label_color":"#FFFFFF","source":"g1","target":"g14","confidence":[0,0,0,0,1],"weight":1,"width":1},"classes":""},{"data":{"directed":true,"arrow":"triangle","id":"g1_g5","label":11,"link_type":"synaptic-connector","color":"#FFFFFF","label_color":"#FFFFFF","source":"g1","target":"g5","confidence":[0,0,0,0,11],"weight":11,"width":3.3166247903554},"classes":""},{"data":{"directed":true,"arrow":"triangle","id":"g1_g6","label":4,"link_type":"synaptic-connector","color":"#FFFFFF","label_color":"#FFFFFF","source":"g1","target":"g6","confidence":[0,0,0,0,4],"weight":4,"width":2},"classes":""},{"data":{"directed":true,"arrow":"triangle","id":"g1_g18","label":1,"link_type":"synaptic-connector","color":"#FFFFFF","label_color":"#FFFFFF","source":"g1","target":"g18","confidence":[0,0,0,0,1],"weight":1,"width":1},"classes":""},{"data":{"directed":false,"arrow":"none","id":"g2_g7","label":107,"link_type":"desmosome-connector","color":"#2171B5","label_color":"#FFFFFF","source":"g2","target":"g7","confidence":[0,0,0,0,107],"weight":107,"width":10.344080432788601},"classes":""},{"data":{"directed":false,"arrow":"none","id":"g2_g18","label":129,"link_type":"desmosome-connector","color":"#2171B5","label_color":"#FFFFFF","source":"g2","target":"g18","confidence":[0,0,0,0,129],"weight":129,"width":11.357816691600547},"classes":""},{"data":{"directed":false,"arrow":"none","id":"g2_g10","label":85,"link_type":"desmosome-connector","color":"#2171B5","label_color":"#FFFFFF","source":"g2","target":"g10","confidence":[0,0,0,0,85],"weight":85,"width":9.219544457292887},"classes":""},{"data":{"directed":false,"arrow":"none","id":"g2_g16","label":47,"link_type":"desmosome-connector","color":"#2171B5","label_color":"#FFFFFF","source":"g2","target":"g16","confidence":[0,0,0,0,47],"weight":47,"width":6.855654600401044},"classes":""},{"data":{"directed":false,"arrow":"none","id":"g2_g14","label":32,"link_type":"desmosome-connector","color":"#2171B5","label_color":"#FFFFFF","source":"g2","target":"g14","confidence":[0,0,0,0,32],"weight":32,"width":5.656854249492381},"classes":""},{"data":{"directed":false,"arrow":"none","id":"g4_g8","label":41,"link_type":"desmosome-connector","color":"#2171B5","label_color":"#FFFFFF","source":"g4","target":"g8","confidence":[0,0,0,0,41],"weight":41,"width":6.4031242374328485},"classes":""},{"data":{"directed":false,"arrow":"none","id":"g4_g17","label":69,"link_type":"desmosome-connector","color":"#2171B5","label_color":"#FFFFFF","source":"g4","target":"g17","confidence":[0,0,0,0,69],"weight":69,"width":8.306623862918075},"classes":""},{"data":{"directed":false,"arrow":"none","id":"g4_g19","label":79,"link_type":"desmosome-connector","color":"#2171B5","label_color":"#FFFFFF","source":"g4","target":"g19","confidence":[0,0,0,0,79],"weight":79,"width":8.888194417315589},"classes":""},{"data":{"directed":false,"arrow":"none","id":"g2_g21","label":27,"link_type":"desmosome-connector","color":"#2171B5","label_color":"#FFFFFF","source":"g2","target":"g21","confidence":[0,0,0,0,27],"weight":27,"width":5.196152422706632},"classes":""},{"data":{"directed":false,"arrow":"none","id":"g2_g12","label":21,"link_type":"desmosome-connector","color":"#2171B5","label_color":"#FFFFFF","source":"g2","target":"g12","confidence":[0,0,0,0,21],"weight":21,"width":4.58257569495584},"classes":""},{"data":{"directed":false,"arrow":"none","id":"g2_g9","label":9,"link_type":"desmosome-connector","color":"#2171B5","label_color":"#FFFFFF","source":"g2","target":"g9","confidence":[0,0,0,0,9],"weight":9,"width":3},"classes":""},{"data":{"directed":false,"arrow":"none","id":"g2_g22","label":13,"link_type":"desmosome-connector","color":"#2171B5","label_color":"#FFFFFF","source":"g2","target":"g22","confidence":[0,0,0,0,13],"weight":13,"width":3.605551275463989},"classes":""},{"data":{"directed":false,"arrow":"none","id":"g4_g11","label":17,"link_type":"desmosome-connector","color":"#2171B5","label_color":"#FFFFFF","source":"g4","target":"g11","confidence":[0,0,0,0,17],"weight":17,"width":4.123105625617661},"classes":""},{"data":{"directed":false,"arrow":"none","id":"g4_g20","label":11,"link_type":"desmosome-connector","color":"#2171B5","label_color":"#FFFFFF","source":"g4","target":"g20","confidence":[0,0,0,0,11],"weight":11,"width":3.3166247903554},"classes":""},{"data":{"directed":false,"arrow":"none","id":"g6_g7","label":3,"link_type":"desmosome-connector","color":"#2171B5","label_color":"#FFFFFF","source":"g6","target":"g7","confidence":[0,0,0,0,3],"weight":3,"width":1.7320508075688772},"classes":""},{"data":{"directed":false,"arrow":"none","id":"g6_g21","label":6,"link_type":"desmosome-connector","color":"#2171B5","label_color":"#FFFFFF","source":"g6","target":"g21","confidence":[0,0,0,0,6],"weight":6,"width":2.449489742783178},"classes":""},{"data":{"directed":false,"arrow":"none","id":"g6_g20","label":1,"link_type":"desmosome-connector","color":"#2171B5","label_color":"#FFFFFF","source":"g6","target":"g20","confidence":[0,0,0,0,1],"weight":1,"width":1},"classes":""},{"data":{"directed":false,"arrow":"none","id":"g6_g22","label":2,"link_type":"desmosome-connector","color":"#2171B5","label_color":"#FFFFFF","source":"g6","target":"g22","confidence":[0,0,0,0,2],"weight":2,"width":1.4142135623730951},"classes":""},{"data":{"directed":false,"arrow":"none","id":"g6_g16","label":1,"link_type":"desmosome-connector","color":"#2171B5","label_color":"#FFFFFF","source":"g6","target":"g16","confidence":[0,0,0,0,1],"weight":1,"width":1},"classes":""},{"data":{"directed":false,"arrow":"none","id":"g3_g20","label":18,"link_type":"desmosome-connector","color":"#2171B5","label_color":"#FFFFFF","source":"g3","target":"g20","confidence":[0,0,0,0,18],"weight":18,"width":4.242640687119285},"classes":""},{"data":{"directed":false,"arrow":"none","id":"g5_g17","label":18,"link_type":"desmosome-connector","color":"#2171B5","label_color":"#FFFFFF","source":"g5","target":"g17","confidence":[0,0,0,0,18],"weight":18,"width":4.242640687119285},"classes":""},{"data":{"directed":false,"arrow":"none","id":"g5_g13","label":10,"link_type":"desmosome-connector","color":"#2171B5","label_color":"#FFFFFF","source":"g5","target":"g13","confidence":[0,0,0,0,10],"weight":10,"width":3.1622776601683795},"classes":""},{"data":{"directed":false,"arrow":"none","id":"g4_g15","label":9,"link_type":"desmosome-connector","color":"#2171B5","label_color":"#FFFFFF","source":"g4","target":"g15","confidence":[0,0,0,0,9],"weight":9,"width":3},"classes":""},{"data":{"directed":false,"arrow":"none","id":"g4_g13","label":24,"link_type":"desmosome-connector","color":"#2171B5","label_color":"#FFFFFF","source":"g4","target":"g13","confidence":[0,0,0,0,24],"weight":24,"width":4.898979485566356},"classes":""},{"data":{"directed":false,"arrow":"none","id":"g5_g15","label":12,"link_type":"desmosome-connector","color":"#2171B5","label_color":"#FFFFFF","source":"g5","target":"g15","confidence":[0,0,0,0,12],"weight":12,"width":3.4641016151377544},"classes":""},{"data":{"directed":false,"arrow":"none","id":"g5_g11","label":1,"link_type":"desmosome-connector","color":"#2171B5","label_color":"#FFFFFF","source":"g5","target":"g11","confidence":[0,0,0,0,1],"weight":1,"width":1},"classes":""},{"data":{"directed":false,"arrow":"none","id":"g5_g19","label":2,"link_type":"desmosome-connector","color":"#2171B5","label_color":"#FFFFFF","source":"g5","target":"g19","confidence":[0,0,0,0,2],"weight":2,"width":1.4142135623730951},"classes":""},{"data":{"directed":false,"arrow":"none","id":"g3_g17","label":13,"link_type":"desmosome-connector","color":"#2171B5","label_color":"#FFFFFF","source":"g3","target":"g17","confidence":[0,0,0,0,13],"weight":13,"width":3.605551275463989},"classes":""},{"data":{"directed":false,"arrow":"none","id":"g9_g12","label":12,"link_type":"desmosome-connector","color":"#2171B5","label_color":"#FFFFFF","source":"g9","target":"g12","confidence":[0,0,0,0,12],"weight":12,"width":3.4641016151377544},"classes":""},{"data":{"directed":false,"arrow":"none","id":"g9_g10","label":25,"link_type":"desmosome-connector","color":"#2171B5","label_color":"#FFFFFF","source":"g9","target":"g10","confidence":[0,0,0,0,25],"weight":25,"width":5},"classes":""},{"data":{"directed":false,"arrow":"none","id":"g4_g22","label":3,"link_type":"desmosome-connector","color":"#2171B5","label_color":"#FFFFFF","source":"g4","target":"g22","confidence":[0,0,0,0,3],"weight":3,"width":1.7320508075688772},"classes":""},{"data":{"directed":false,"arrow":"none","id":"g2_g20","label":2,"link_type":"desmosome-connector","color":"#2171B5","label_color":"#FFFFFF","source":"g2","target":"g20","confidence":[0,0,0,0,2],"weight":2,"width":1.4142135623730951},"classes":""},{"data":{"directed":false,"arrow":"none","id":"g17_g20","label":1,"link_type":"desmosome-connector","color":"#2171B5","label_color":"#FFFFFF","source":"g20","target":"g17","confidence":[0,0,0,0,1],"weight":1,"width":1},"classes":""},{"data":{"directed":false,"arrow":"none","id":"g9_g18","label":32,"link_type":"desmosome-connector","color":"#2171B5","label_color":"#FFFFFF","source":"g18","target":"g9","confidence":[0,0,0,0,32],"weight":32,"width":5.656854249492381},"classes":""}]},"groups":{"g1":{"id":"g1","label":"MNbiramous [#6]","models":{"715837":{"id":715837,"baseName":"MNbiramous_sg1r1","selected":true,"pre_visible":true,"post_visible":true,"desmosome_visible":true,"text_visible":false,"meta_visible":true,"color":16776960,"opacity":1},"1293484":{"id":1293484,"baseName":"MNbiramous_sg3r1","selected":true,"pre_visible":true,"post_visible":true,"desmosome_visible":true,"text_visible":false,"meta_visible":true,"color":16776960,"opacity":1},"1295517":{"id":1295517,"baseName":"MNbiramous_sg1l1","selected":true,"pre_visible":true,"post_visible":true,"desmosome_visible":true,"text_visible":false,"meta_visible":true,"color":16776960,"opacity":1},"1408867":{"id":1408867,"baseName":"MNbiramous_sg3l1","selected":true,"pre_visible":true,"post_visible":true,"desmosome_visible":true,"text_visible":false,"meta_visible":true,"color":16776960,"opacity":1},"1567189":{"id":1567189,"baseName":"MNbiramous_sg2r1","selected":true,"pre_visible":true,"post_visible":true,"desmosome_visible":true,"text_visible":false,"meta_visible":true,"color":16776960,"opacity":1},"1849324":{"id":1849324,"baseName":"MNbiramous_sg2l1","selected":true,"pre_visible":true,"post_visible":true,"desmosome_visible":true,"text_visible":false,"meta_visible":true,"color":16776960,"opacity":1}},"color":5439560,"hide_self_edges":true},"g2":{"id":"g2","label":"MUSchae-notAac [#15]","models":{"888787":{"id":888787,"baseName":"MUSchae-notAac_sg1r3","selected":true,"pre_visible":true,"post_visible":true,"desmosome_visible":true,"text_visible":false,"meta_visible":true,"color":16776960,"opacity":1},"909450":{"id":909450,"baseName":"MUSchae-notAac_sg3r2","selected":true,"pre_visible":true,"post_visible":true,"desmosome_visible":true,"text_visible":false,"meta_visible":true,"color":16776960,"opacity":1},"1408956":{"id":1408956,"baseName":"MUSchae-notAac_sg3r3","selected":true,"pre_visible":true,"post_visible":true,"desmosome_visible":true,"text_visible":false,"meta_visible":true,"color":16776960,"opacity":1},"1486810":{"id":1486810,"baseName":"MUSchae-notAac_sg1l4","selected":true,"pre_visible":true,"post_visible":true,"desmosome_visible":true,"text_visible":false,"meta_visible":true,"color":16776960,"opacity":1},"1545266":{"id":1545266,"baseName":"MUSchae-notAac_sg2r4","selected":true,"pre_visible":true,"post_visible":true,"desmosome_visible":true,"text_visible":false,"meta_visible":true,"color":16776960,"opacity":1},"1569080":{"id":1569080,"baseName":"MUSchae-notAac_sg3l3","selected":true,"pre_visible":true,"post_visible":true,"desmosome_visible":true,"text_visible":false,"meta_visible":true,"color":16776960,"opacity":1},"1569091":{"id":1569091,"baseName":"MUSchae-notAac_sg3l2","selected":true,"pre_visible":true,"post_visible":true,"desmosome_visible":true,"text_visible":false,"meta_visible":true,"color":16776960,"opacity":1},"1569102":{"id":1569102,"baseName":"MUSchae-notAac_sg3l4","selected":true,"pre_visible":true,"post_visible":true,"desmosome_visible":true,"text_visible":false,"meta_visible":true,"color":16776960,"opacity":1},"1576129":{"id":1576129,"baseName":"MUSchae-notAac_sg3l1","selected":true,"pre_visible":true,"post_visible":true,"desmosome_visible":true,"text_visible":false,"meta_visible":true,"color":16776960,"opacity":1},"1585542":{"id":1585542,"baseName":"MUSchae-notAac_sg1r1","selected":true,"pre_visible":true,"post_visible":true,"desmosome_visible":true,"text_visible":false,"meta_visible":true,"color":16776960,"opacity":1},"1590675":{"id":1590675,"baseName":"MUSchae-notAac_sg3r4","selected":true,"pre_visible":true,"post_visible":true,"desmosome_visible":true,"text_visible":false,"meta_visible":true,"color":16776960,"opacity":1},"1592906":{"id":1592906,"baseName":"MUSchae-notAac_sg1r4","selected":true,"pre_visible":true,"post_visible":true,"desmosome_visible":true,"text_visible":false,"meta_visible":true,"color":16776960,"opacity":1},"1592945":{"id":1592945,"baseName":"MUSchae-notAac_sg1r2","selected":true,"pre_visible":true,"post_visible":true,"desmosome_visible":true,"text_visible":false,"meta_visible":true,"color":16776960,"opacity":1},"1626582":{"id":1626582,"baseName":"MUSchae-notAac_sg1l3","selected":true,"pre_visible":true,"post_visible":true,"desmosome_visible":true,"text_visible":false,"meta_visible":true,"color":16776960,"opacity":1},"1633569":{"id":1633569,"baseName":"MUSchae-notAac_sg2l4","selected":true,"pre_visible":true,"post_visible":true,"desmosome_visible":true,"text_visible":false,"meta_visible":true,"color":16776960,"opacity":1}},"color":10892803,"hide_self_edges":true},"g3":{"id":"g3","label":"MUSobA-re [#3]","models":{"1380855":{"id":1380855,"baseName":"MUSobA-re_sg3l8","selected":true,"pre_visible":true,"post_visible":true,"desmosome_visible":true,"text_visible":false,"meta_visible":true,"color":16776960,"opacity":1},"1393284":{"id":1393284,"baseName":"MUSobA-re_sg3r5","selected":true,"pre_visible":true,"post_visible":true,"desmosome_visible":true,"text_visible":false,"meta_visible":true,"color":16776960,"opacity":1},"1568562":{"id":1568562,"baseName":"MUSobA-re_sg1l4","selected":true,"pre_visible":true,"post_visible":true,"desmosome_visible":true,"text_visible":false,"meta_visible":true,"color":16776960,"opacity":1}},"color":13309981,"hide_self_edges":true},"g4":{"id":"g4","label":"MUSchae-neuDac [#9]","models":{"1393309":{"id":1393309,"baseName":"MUSchae-neuDac_sg3r4","selected":true,"pre_visible":true,"post_visible":true,"desmosome_visible":true,"text_visible":false,"meta_visible":true,"color":16776960,"opacity":1},"1393334":{"id":1393334,"baseName":"MUSchae-neuDac_sg3r2","selected":true,"pre_visible":true,"post_visible":true,"desmosome_visible":true,"text_visible":false,"meta_visible":true,"color":16776960,"opacity":1},"1567204":{"id":1567204,"baseName":"MUSchae-neuDac_sg2r3","selected":true,"pre_visible":true,"post_visible":true,"desmosome_visible":true,"text_visible":false,"meta_visible":true,"color":16776960,"opacity":1},"1567266":{"id":1567266,"baseName":"MUSchae-neuDac_sg2r4","selected":true,"pre_visible":true,"post_visible":true,"desmosome_visible":true,"text_visible":false,"meta_visible":true,"color":16776960,"opacity":1},"1567283":{"id":1567283,"baseName":"MUSchae-neuDac_sg2r1","selected":true,"pre_visible":true,"post_visible":true,"desmosome_visible":true,"text_visible":false,"meta_visible":true,"color":16776960,"opacity":1},"1585339":{"id":1585339,"baseName":"MUSchae-neuDac_sg1r6","selected":true,"pre_visible":true,"post_visible":true,"desmosome_visible":true,"text_visible":false,"meta_visible":true,"color":16776960,"opacity":1},"1617669":{"id":1617669,"baseName":"MUSchae-neuDac_sg2r2","selected":true,"pre_visible":true,"post_visible":true,"desmosome_visible":true,"text_visible":false,"meta_visible":true,"color":16776960,"opacity":1},"1632536":{"id":1632536,"baseName":"MUSchae-neuDac_sg2l3","selected":true,"pre_visible":true,"post_visible":true,"desmosome_visible":true,"text_visible":false,"meta_visible":true,"color":16776960,"opacity":1},"1648927":{"id":1648927,"baseName":"MUSchae-neuDac_sg2l2","selected":true,"pre_visible":true,"post_visible":true,"desmosome_visible":true,"text_visible":false,"meta_visible":true,"color":16776960,"opacity":1}},"color":14180661,"hide_self_edges":true},"g5":{"id":"g5","label":"MUSchae-notAre [#4]","models":{"1545589":{"id":1545589,"baseName":"MUSchae-Are_sg2r1","selected":true,"pre_visible":true,"post_visible":true,"desmosome_visible":true,"text_visible":false,"meta_visible":true,"color":16776960,"opacity":1},"1620444":{"id":1620444,"baseName":"MUSchae-Are_sg3l1","selected":true,"pre_visible":true,"post_visible":true,"desmosome_visible":true,"text_visible":false,"meta_visible":true,"color":16776960,"opacity":1},"1629968":{"id":1629968,"baseName":"MUSchae-Are_sg2l1","selected":true,"pre_visible":true,"post_visible":true,"desmosome_visible":true,"text_visible":false,"meta_visible":true,"color":16776960,"opacity":1},"1662424":{"id":1662424,"baseName":"MUSchae-Are_sg1l1","selected":true,"pre_visible":true,"post_visible":true,"desmosome_visible":true,"text_visible":false,"meta_visible":true,"color":16776960,"opacity":1}},"color":15821075,"hide_self_edges":true},"g6":{"id":"g6","label":"MUS_other [#2]","models":{"594344":{"id":594344,"baseName":"MUSlongV_sg2r7","selected":true,"pre_visible":true,"post_visible":true,"desmosome_visible":true,"text_visible":false,"meta_visible":true,"color":16776960,"opacity":1},"1569125":{"id":1569125,"baseName":"MUSchae-notAre_sg3l1","selected":true,"pre_visible":true,"post_visible":true,"desmosome_visible":true,"text_visible":false,"meta_visible":true,"color":16776960,"opacity":1}},"color":16531006,"hide_self_edges":true},"g7":{"id":"g7","label":"circumcacicular_not [#8]","models":{"1646462":{"id":1646462,"baseName":"circumacicular_sg3r_noto_4","selected":true,"pre_visible":true,"post_visible":true,"desmosome_visible":true,"text_visible":false,"meta_visible":true,"color":16776960,"opacity":1},"1649133":{"id":1649133,"baseName":"circumacicular_sg3l_noto_4","selected":true,"pre_visible":true,"post_visible":true,"desmosome_visible":true,"text_visible":false,"meta_visible":true,"color":16776960,"opacity":1},"1764323":{"id":1764323,"baseName":"circumacicular_sg2r_noto_4","selected":true,"pre_visible":true,"post_visible":true,"desmosome_visible":true,"text_visible":false,"meta_visible":true,"color":16776960,"opacity":1},"1825661":{"id":1825661,"baseName":"circumacicular_sg3r_noto_3","selected":true,"pre_visible":true,"post_visible":true,"desmosome_visible":true,"text_visible":false,"meta_visible":true,"color":16776960,"opacity":1},"1856791":{"id":1856791,"baseName":"circumacicular_sg1r_noto_4","selected":true,"pre_visible":true,"post_visible":true,"desmosome_visible":true,"text_visible":false,"meta_visible":true,"color":16776960,"opacity":1},"1919227":{"id":1919227,"baseName":"circumacicular_sg1l_noto_4","selected":true,"pre_visible":true,"post_visible":true,"desmosome_visible":true,"text_visible":false,"meta_visible":true,"color":16776960,"opacity":1},"1949271":{"id":1949271,"baseName":"circumacicular_sg3l_noto_3","selected":true,"pre_visible":true,"post_visible":true,"desmosome_visible":true,"text_visible":false,"meta_visible":true,"color":16776960,"opacity":1},"1951464":{"id":1951464,"baseName":"circumacicular_sg1r_noto_3","selected":true,"pre_visible":true,"post_visible":true,"desmosome_visible":true,"text_visible":false,"meta_visible":true,"color":16776960,"opacity":1}},"color":10406625,"hide_self_edges":true},"g8":{"id":"g8","label":"circumacicular_neu [#6]","models":{"1838139":{"id":1838139,"baseName":"circumacicular_sg2r_neuro_5","selected":true,"pre_visible":true,"post_visible":true,"desmosome_visible":true,"text_visible":false,"meta_visible":true,"color":16776960,"opacity":1},"1840551":{"id":1840551,"baseName":"circumacicular_sg2l_neuro_5","selected":true,"pre_visible":true,"post_visible":true,"desmosome_visible":true,"text_visible":false,"meta_visible":true,"color":16776960,"opacity":1},"1915226":{"id":1915226,"baseName":"circumacicular_sg1r_neuro_5","selected":true,"pre_visible":true,"post_visible":true,"desmosome_visible":true,"text_visible":false,"meta_visible":true,"color":16776960,"opacity":1},"1934084":{"id":1934084,"baseName":"circumacicular_sg3r_neuro_4","selected":true,"pre_visible":true,"post_visible":true,"desmosome_visible":true,"text_visible":false,"meta_visible":true,"color":16776960,"opacity":1},"1951842":{"id":1951842,"baseName":"circumacicular_sg2r_neuro_4","selected":true,"pre_visible":true,"post_visible":true,"desmosome_visible":true,"text_visible":false,"meta_visible":true,"color":16776960,"opacity":1},"1952077":{"id":1952077,"baseName":"circumacicular_sg3r_neuro_5","selected":true,"pre_visible":true,"post_visible":true,"desmosome_visible":true,"text_visible":false,"meta_visible":true,"color":16776960,"opacity":1}},"color":10406625,"hide_self_edges":true},"g9":{"id":"g9","label":"chaeta_not [#7]","models":{"1400458":{"id":1400458,"baseName":"chaeta_sg3r_noto-1","selected":true,"pre_visible":true,"post_visible":true,"desmosome_visible":true,"text_visible":false,"meta_visible":true,"color":16776960,"opacity":1},"1620646":{"id":1620646,"baseName":"chaeta_sg2r_noto-8","selected":true,"pre_visible":true,"post_visible":true,"desmosome_visible":true,"text_visible":false,"meta_visible":true,"color":16776960,"opacity":1},"1627911":{"id":1627911,"baseName":"chaeta_sg1r_noto-1","selected":true,"pre_visible":true,"post_visible":true,"desmosome_visible":true,"text_visible":false,"meta_visible":true,"color":16776960,"opacity":1},"1631021":{"id":1631021,"baseName":"chaeta_sg1r_noto-2","selected":true,"pre_visible":true,"post_visible":true,"desmosome_visible":true,"text_visible":false,"meta_visible":true,"color":16776960,"opacity":1},"1735053":{"id":1735053,"baseName":"chaeta_sg3l_noto-3","selected":true,"pre_visible":true,"post_visible":true,"desmosome_visible":true,"text_visible":false,"meta_visible":true,"color":16776960,"opacity":1},"1735079":{"id":1735079,"baseName":"chaeta_sg3l_noto-1","selected":true,"pre_visible":true,"post_visible":true,"desmosome_visible":true,"text_visible":false,"meta_visible":true,"color":16776960,"opacity":1},"1983689":{"id":1983689,"baseName":"chaeta_sg1r_noto-6","selected":true,"pre_visible":true,"post_visible":true,"desmosome_visible":true,"text_visible":false,"meta_visible":true,"color":16776960,"opacity":1}},"color":2191797,"hide_self_edges":true},"g10":{"id":"g10","label":"hemichaetal_not [#21]","models":{"1519689":{"id":1519689,"baseName":"hemichaetal_sg3l_noto-2_2","selected":true,"pre_visible":true,"post_visible":true,"desmosome_visible":true,"text_visible":false,"meta_visible":true,"color":16776960,"opacity":1},"1631067":{"id":1631067,"baseName":"hemichaetal_sg1r_noto-6_2","selected":true,"pre_visible":true,"post_visible":true,"desmosome_visible":true,"text_visible":false,"meta_visible":true,"color":16776960,"opacity":1},"1636835":{"id":1636835,"baseName":"hemichaetal_sg3r_noto-5_1","selected":true,"pre_visible":true,"post_visible":true,"desmosome_visible":true,"text_visible":false,"meta_visible":true,"color":16776960,"opacity":1},"1651461":{"id":1651461,"baseName":"hemichaetal_sg3r_noto-7_1","selected":true,"pre_visible":true,"post_visible":true,"desmosome_visible":true,"text_visible":false,"meta_visible":true,"color":16776960,"opacity":1},"1651649":{"id":1651649,"baseName":"hemichaetal_sg1r_noto-8_2","selected":true,"pre_visible":true,"post_visible":true,"desmosome_visible":true,"text_visible":false,"meta_visible":true,"color":16776960,"opacity":1},"1665189":{"id":1665189,"baseName":"hemichaetal_sg1r_noto-2_1","selected":true,"pre_visible":true,"post_visible":true,"desmosome_visible":true,"text_visible":false,"meta_visible":true,"color":16776960,"opacity":1},"1915471":{"id":1915471,"baseName":"hemichaetal_sg1l_noto-6_1","selected":true,"pre_visible":true,"post_visible":true,"desmosome_visible":true,"text_visible":false,"meta_visible":true,"color":16776960,"opacity":1},"1948700":{"id":1948700,"baseName":"hemichaetal_sg3l_noto-8_1","selected":true,"pre_visible":true,"post_visible":true,"desmosome_visible":true,"text_visible":false,"meta_visible":true,"color":16776960,"opacity":1},"1948738":{"id":1948738,"baseName":"hemichaetal_sg3l_noto-5_2","selected":true,"pre_visible":true,"post_visible":true,"desmosome_visible":true,"text_visible":false,"meta_visible":true,"color":16776960,"opacity":1},"1951064":{"id":1951064,"baseName":"hemichaetal_sg1l_noto-7_1","selected":true,"pre_visible":true,"post_visible":true,"desmosome_visible":true,"text_visible":false,"meta_visible":true,"color":16776960,"opacity":1},"1977338":{"id":1977338,"baseName":"hemichaetal_sg2r_noto-8_2","selected":true,"pre_visible":true,"post_visible":true,"desmosome_visible":true,"text_visible":false,"meta_visible":true,"color":16776960,"opacity":1},"1981017":{"id":1981017,"baseName":"hemichaetal_sg1l_noto-1_1","selected":true,"pre_visible":true,"post_visible":true,"desmosome_visible":true,"text_visible":false,"meta_visible":true,"color":16776960,"opacity":1},"1982889":{"id":1982889,"baseName":"hemichaetal_sg2l_noto-8_2","selected":true,"pre_visible":true,"post_visible":true,"desmosome_visible":true,"text_visible":false,"meta_visible":true,"color":16776960,"opacity":1},"1983514":{"id":1983514,"baseName":"hemichaetal_sg1r_noto-4_2","selected":true,"pre_visible":true,"post_visible":true,"desmosome_visible":true,"text_visible":false,"meta_visible":true,"color":16776960,"opacity":1},"1983555":{"id":1983555,"baseName":"hemichaetal_sg1r_noto-5_2","selected":true,"pre_visible":true,"post_visible":true,"desmosome_visible":true,"text_visible":false,"meta_visible":true,"color":16776960,"opacity":1},"1984765":{"id":1984765,"baseName":"hemichaetal_sg1l_noto-5_1","selected":true,"pre_visible":true,"post_visible":true,"desmosome_visible":true,"text_visible":false,"meta_visible":true,"color":16776960,"opacity":1},"1987894":{"id":1987894,"baseName":"hemichaetal_sg2l_noto-9_2","selected":true,"pre_visible":true,"post_visible":true,"desmosome_visible":true,"text_visible":false,"meta_visible":true,"color":16776960,"opacity":1},"1992141":{"id":1992141,"baseName":"hemichaetal_sg3r_noto-2_1","selected":true,"pre_visible":true,"post_visible":true,"desmosome_visible":true,"text_visible":false,"meta_visible":true,"color":16776960,"opacity":1},"1992178":{"id":1992178,"baseName":"hemichaetal_sg3r_noto-1_1","selected":true,"pre_visible":true,"post_visible":true,"desmosome_visible":true,"text_visible":false,"meta_visible":true,"color":16776960,"opacity":1},"1994228":{"id":1994228,"baseName":"hemichaetal_sg3l_noto-3_1","selected":true,"pre_visible":true,"post_visible":true,"desmosome_visible":true,"text_visible":false,"meta_visible":true,"color":16776960,"opacity":1},"1994402":{"id":1994402,"baseName":"hemichaetal_sg3l_noto-4_1","selected":true,"pre_visible":true,"post_visible":true,"desmosome_visible":true,"text_visible":false,"meta_visible":true,"color":16776960,"opacity":1}},"color":7057110,"hide_self_edges":true},"g11":{"id":"g11","label":"hemichaetal_neu [#7]","models":{"1651142":{"id":1651142,"baseName":"hemichaetal_sg3r_neuro-2_1","selected":true,"pre_visible":true,"post_visible":true,"desmosome_visible":true,"text_visible":false,"meta_visible":true,"color":16776960,"opacity":1},"1978321":{"id":1978321,"baseName":"hemichaetal_sg2l_neuro-6_1","selected":true,"pre_visible":true,"post_visible":true,"desmosome_visible":true,"text_visible":false,"meta_visible":true,"color":16776960,"opacity":1},"1980283":{"id":1980283,"baseName":"hemichaetal_sg2r_neuro-4_2","selected":true,"pre_visible":true,"post_visible":true,"desmosome_visible":true,"text_visible":false,"meta_visible":true,"color":16776960,"opacity":1},"1989037":{"id":1989037,"baseName":"hemichaetal_sg2l_neuro-7_4","selected":true,"pre_visible":true,"post_visible":true,"desmosome_visible":true,"text_visible":false,"meta_visible":true,"color":16776960,"opacity":1},"1989260":{"id":1989260,"baseName":"hemichaetal_sg2l_neuro-7_1","selected":true,"pre_visible":true,"post_visible":true,"desmosome_visible":true,"text_visible":false,"meta_visible":true,"color":16776960,"opacity":1},"1991471":{"id":1991471,"baseName":"hemichaetal_sg2r_neuro-10_2","selected":true,"pre_visible":true,"post_visible":true,"desmosome_visible":true,"text_visible":false,"meta_visible":true,"color":16776960,"opacity":1},"1991714":{"id":1991714,"baseName":"hemichaetal_sg2r_neuro-6_2","selected":true,"pre_visible":true,"post_visible":true,"desmosome_visible":true,"text_visible":false,"meta_visible":true,"color":16776960,"opacity":1}},"color":7057110,"hide_self_edges":true},"g12":{"id":"g12","label":"ER_circumchaetal_not [#5]","models":{"1408946":{"id":1408946,"baseName":"ER_circumchaetal_sg3r_noto-1_3","selected":true,"pre_visible":true,"post_visible":true,"desmosome_visible":true,"text_visible":false,"meta_visible":true,"color":16776960,"opacity":1},"1937654":{"id":1937654,"baseName":"ER_circumchaetal_sg2r_noto-8_3","selected":true,"pre_visible":true,"post_visible":true,"desmosome_visible":true,"text_visible":false,"meta_visible":true,"color":16776960,"opacity":1},"1948715":{"id":1948715,"baseName":"ER_circumchaetal_sg3l_noto-8_3","selected":true,"pre_visible":true,"post_visible":true,"desmosome_visible":true,"text_visible":false,"meta_visible":true,"color":16776960,"opacity":1},"1988029":{"id":1988029,"baseName":"ER_circumchaetal_sg2l_noto-8_3","selected":true,"pre_visible":true,"post_visible":true,"desmosome_visible":true,"text_visible":false,"meta_visible":true,"color":16776960,"opacity":1},"1992455":{"id":1992455,"baseName":"ER_circumchaetal_sg3r_noto-5_3","selected":true,"pre_visible":true,"post_visible":true,"desmosome_visible":true,"text_visible":false,"meta_visible":true,"color":16776960,"opacity":1}},"color":4362950,"hide_self_edges":true},"g13":{"id":"g13","label":"ER_circumchaetal_neu [#7]","models":{"1815658":{"id":1815658,"baseName":"ER_circumchaetal_sg2r_neuro-10_3","selected":true,"pre_visible":true,"post_visible":true,"desmosome_visible":true,"text_visible":false,"meta_visible":true,"color":16776960,"opacity":1},"1933210":{"id":1933210,"baseName":"ER_circumchaetal_sg2r_neuro-6_3","selected":true,"pre_visible":true,"post_visible":true,"desmosome_visible":true,"text_visible":false,"meta_visible":true,"color":16776960,"opacity":1},"1940065":{"id":1940065,"baseName":"ER_circumchaetal_sg3r_neuro-3_3","selected":true,"pre_visible":true,"post_visible":true,"desmosome_visible":true,"text_visible":false,"meta_visible":true,"color":16776960,"opacity":1},"1947796":{"id":1947796,"baseName":"ER_circumchaetal_sg3r_neuro-2_3","selected":true,"pre_visible":true,"post_visible":true,"desmosome_visible":true,"text_visible":false,"meta_visible":true,"color":16776960,"opacity":1},"1953883":{"id":1953883,"baseName":"ER_circumchaetal_sg2l_neuro-7_3","selected":true,"pre_visible":true,"post_visible":true,"desmosome_visible":true,"text_visible":false,"meta_visible":true,"color":16776960,"opacity":1},"1977258":{"id":1977258,"baseName":"ER_circumchaetal_sg2l_neuro-10_3","selected":true,"pre_visible":true,"post_visible":true,"desmosome_visible":true,"text_visible":false,"meta_visible":true,"color":16776960,"opacity":1},"1982576":{"id":1982576,"baseName":"ER_circumchaetal_sg1l_neuro-5_1","selected":true,"pre_visible":true,"post_visible":true,"desmosome_visible":true,"text_visible":false,"meta_visible":true,"color":16776960,"opacity":1}},"color":4362950,"hide_self_edges":true},"g14":{"id":"g14","label":"noER_circumchaetal_not [#11]","models":{"1649152":{"id":1649152,"baseName":"noER_circumchaetal_sg3l_noto-3_4","selected":true,"pre_visible":true,"post_visible":true,"desmosome_visible":true,"text_visible":false,"meta_visible":true,"color":16776960,"opacity":1},"1671417":{"id":1671417,"baseName":"noER_circumchaetal_sg3l_noto-4_4","selected":true,"pre_visible":true,"post_visible":true,"desmosome_visible":true,"text_visible":false,"meta_visible":true,"color":16776960,"opacity":1},"1826526":{"id":1826526,"baseName":"noER_circumchaetal_sg2l_noto-2_4","selected":true,"pre_visible":true,"post_visible":true,"desmosome_visible":true,"text_visible":false,"meta_visible":true,"color":16776960,"opacity":1},"1942104":{"id":1942104,"baseName":"noER_circumchaetal_sg3r_noto-3_3","selected":true,"pre_visible":true,"post_visible":true,"desmosome_visible":true,"text_visible":false,"meta_visible":true,"color":16776960,"opacity":1},"1970735":{"id":1970735,"baseName":"noER_circumchaetal_sg3l_noto-1_1","selected":true,"pre_visible":true,"post_visible":true,"desmosome_visible":true,"text_visible":false,"meta_visible":true,"color":16776960,"opacity":1},"1975310":{"id":1975310,"baseName":"noER_circumchaetal_sg3r_noto-4_4","selected":true,"pre_visible":true,"post_visible":true,"desmosome_visible":true,"text_visible":false,"meta_visible":true,"color":16776960,"opacity":1},"1982776":{"id":1982776,"baseName":"noER_circumchaetal_sg1r_noto-2_2","selected":true,"pre_visible":true,"post_visible":true,"desmosome_visible":true,"text_visible":false,"meta_visible":true,"color":16776960,"opacity":1},"1983641":{"id":1983641,"baseName":"noER_circumchaetal_sg1r_noto-8_4","selected":true,"pre_visible":true,"post_visible":true,"desmosome_visible":true,"text_visible":false,"meta_visible":true,"color":16776960,"opacity":1},"1990449":{"id":1990449,"baseName":"noER_circumchaetal_sg2r_noto-7_3","selected":true,"pre_visible":true,"post_visible":true,"desmosome_visible":true,"text_visible":false,"meta_visible":true,"color":16776960,"opacity":1},"1992051":{"id":1992051,"baseName":"noER_circumchaetal_sg3r_noto-1_4","selected":true,"pre_visible":true,"post_visible":true,"desmosome_visible":true,"text_visible":false,"meta_visible":true,"color":16776960,"opacity":1},"1992224":{"id":1992224,"baseName":"noER_circumchaetal_sg3r_noto-2_4","selected":true,"pre_visible":true,"post_visible":true,"desmosome_visible":true,"text_visible":false,"meta_visible":true,"color":16776960,"opacity":1}},"color":545180,"hide_self_edges":true},"g15":{"id":"g15","label":"noER_circumchaetal_neu [#9]","models":{"1934072":{"id":1934072,"baseName":"noER_circumchaetal_sg3r_neuro-4_4","selected":true,"pre_visible":true,"post_visible":true,"desmosome_visible":true,"text_visible":false,"meta_visible":true,"color":16776960,"opacity":1},"1945529":{"id":1945529,"baseName":"noER_circumchaetal_sg2r_neuro-1_4","selected":true,"pre_visible":true,"post_visible":true,"desmosome_visible":true,"text_visible":false,"meta_visible":true,"color":16776960,"opacity":1},"1974637":{"id":1974637,"baseName":"noER_circumchaetal_sg3r_neuro-3_4","selected":true,"pre_visible":true,"post_visible":true,"desmosome_visible":true,"text_visible":false,"meta_visible":true,"color":16776960,"opacity":1},"1977223":{"id":1977223,"baseName":"noER_circumchaetal_sg2l_neuro-7_4","selected":true,"pre_visible":true,"post_visible":true,"desmosome_visible":true,"text_visible":false,"meta_visible":true,"color":16776960,"opacity":1},"1977980":{"id":1977980,"baseName":"noER_circumchaetal_sg1r_neuro-3_4","selected":true,"pre_visible":true,"post_visible":true,"desmosome_visible":true,"text_visible":false,"meta_visible":true,"color":16776960,"opacity":1},"1991540":{"id":1991540,"baseName":"noER_circumchaetal_sg2r_neuro-3_3","selected":true,"pre_visible":true,"post_visible":true,"desmosome_visible":true,"text_visible":false,"meta_visible":true,"color":16776960,"opacity":1},"1992985":{"id":1992985,"baseName":"noER_circumchaetal_sg3r_neuro-1_3","selected":true,"pre_visible":true,"post_visible":true,"desmosome_visible":true,"text_visible":false,"meta_visible":true,"color":16776960,"opacity":1},"1993819":{"id":1993819,"baseName":"noER_circumchaetal_sg3l_neuro-5_4","selected":true,"pre_visible":true,"post_visible":true,"desmosome_visible":true,"text_visible":false,"meta_visible":true,"color":16776960,"opacity":1},"1994005":{"id":1994005,"baseName":"noER_circumchaetal_sg3l_neuro-9_4","selected":true,"pre_visible":true,"post_visible":true,"desmosome_visible":true,"text_visible":false,"meta_visible":true,"color":16776960,"opacity":1}},"color":545180,"hide_self_edges":true},"g16":{"id":"g16","label":"EC_circumchaetal_not [#12]","models":{"1625858":{"id":1625858,"baseName":"EC_circumchaetal_sg3l_noto-4_5","selected":true,"pre_visible":true,"post_visible":true,"desmosome_visible":true,"text_visible":false,"meta_visible":true,"color":16776960,"opacity":1},"1646441":{"id":1646441,"baseName":"EC_circumchaetal_sg3r_noto-1_5","selected":true,"pre_visible":true,"post_visible":true,"desmosome_visible":true,"text_visible":false,"meta_visible":true,"color":16776960,"opacity":1},"1649186":{"id":1649186,"baseName":"EC_circumchaetal_sg3l_noto-3_1","selected":true,"pre_visible":true,"post_visible":true,"desmosome_visible":true,"text_visible":false,"meta_visible":true,"color":16776960,"opacity":1},"1844629":{"id":1844629,"baseName":"EC_circumchaetal_sg2l_noto-3_5","selected":true,"pre_visible":true,"post_visible":true,"desmosome_visible":true,"text_visible":false,"meta_visible":true,"color":16776960,"opacity":1},"1852084":{"id":1852084,"baseName":"EC_circumchaetal_sg1r_noto-2_3","selected":true,"pre_visible":true,"post_visible":true,"desmosome_visible":true,"text_visible":false,"meta_visible":true,"color":16776960,"opacity":1},"1857093":{"id":1857093,"baseName":"EC_circumchaetal_sg1r_noto-3_5","selected":true,"pre_visible":true,"post_visible":true,"desmosome_visible":true,"text_visible":false,"meta_visible":true,"color":16776960,"opacity":1},"1916487":{"id":1916487,"baseName":"EC_circumchaetal_sg1l_noto-7_5","selected":true,"pre_visible":true,"post_visible":true,"desmosome_visible":true,"text_visible":false,"meta_visible":true,"color":16776960,"opacity":1},"1919213":{"id":1919213,"baseName":"EC_circumchaetal_sg1l_noto-3_3","selected":true,"pre_visible":true,"post_visible":true,"desmosome_visible":true,"text_visible":false,"meta_visible":true,"color":16776960,"opacity":1},"1937858":{"id":1937858,"baseName":"EC_circumchaetal_sg2l_noto-2_5","selected":true,"pre_visible":true,"post_visible":true,"desmosome_visible":true,"text_visible":false,"meta_visible":true,"color":16776960,"opacity":1},"1937873":{"id":1937873,"baseName":"EC_circumchaetal_sg2l_noto-1_4","selected":true,"pre_visible":true,"post_visible":true,"desmosome_visible":true,"text_visible":false,"meta_visible":true,"color":16776960,"opacity":1},"1943529":{"id":1943529,"baseName":"EC_circumchaetal_sg3r_noto-2_5","selected":true,"pre_visible":true,"post_visible":true,"desmosome_visible":true,"text_visible":false,"meta_visible":true,"color":16776960,"opacity":1},"1945180":{"id":1945180,"baseName":"EC_circumchaetal_sg2r_noto-1_5","selected":true,"pre_visible":true,"post_visible":true,"desmosome_visible":true,"text_visible":false,"meta_visible":true,"color":16776960,"opacity":1}},"color":536683,"hide_self_edges":true},"g17":{"id":"g17","label":"EC_circumchaetal_neu [#17]","models":{"1394755":{"id":1394755,"baseName":"EC_circumchaetal_sg2l_neuro-3_5","selected":true,"pre_visible":true,"post_visible":true,"desmosome_visible":true,"text_visible":false,"meta_visible":true,"color":16776960,"opacity":1},"1633270":{"id":1633270,"baseName":"EC_circumchaetal_sg3l_neuro-2_1","selected":true,"pre_visible":true,"post_visible":true,"desmosome_visible":true,"text_visible":false,"meta_visible":true,"color":16776960,"opacity":1},"1653319":{"id":1653319,"baseName":"EC_circumchaetal_sg3l_neuro-1_1","selected":true,"pre_visible":true,"post_visible":true,"desmosome_visible":true,"text_visible":false,"meta_visible":true,"color":16776960,"opacity":1},"1838129":{"id":1838129,"baseName":"EC_circumchaetal_sg2r_neuro-5_5","selected":true,"pre_visible":true,"post_visible":true,"desmosome_visible":true,"text_visible":false,"meta_visible":true,"color":16776960,"opacity":1},"1843025":{"id":1843025,"baseName":"EC_circumchaetal_sg2l_neuro-2_5","selected":true,"pre_visible":true,"post_visible":true,"desmosome_visible":true,"text_visible":false,"meta_visible":true,"color":16776960,"opacity":1},"1914564":{"id":1914564,"baseName":"EC_circumchaetal_sg1l_neuro-3_5","selected":true,"pre_visible":true,"post_visible":true,"desmosome_visible":true,"text_visible":false,"meta_visible":true,"color":16776960,"opacity":1},"1916462":{"id":1916462,"baseName":"EC_circumchaetal_sg1l_neuro-1_5","selected":true,"pre_visible":true,"post_visible":true,"desmosome_visible":true,"text_visible":false,"meta_visible":true,"color":16776960,"opacity":1},"1934009":{"id":1934009,"baseName":"EC_circumchaetal_sg3r_neuro-4_5","selected":true,"pre_visible":true,"post_visible":true,"desmosome_visible":true,"text_visible":false,"meta_visible":true,"color":16776960,"opacity":1},"1934020":{"id":1934020,"baseName":"EC_circumchaetal_sg3r_neuro-5_5","selected":true,"pre_visible":true,"post_visible":true,"desmosome_visible":true,"text_visible":false,"meta_visible":true,"color":16776960,"opacity":1},"1934032":{"id":1934032,"baseName":"EC_circumchaetal_sg3r_neuro-3_5","selected":true,"pre_visible":true,"post_visible":true,"desmosome_visible":true,"text_visible":false,"meta_visible":true,"color":16776960,"opacity":1},"1938936":{"id":1938936,"baseName":"EC_circumchaetal_sg2r_neuro-1_5","selected":true,"pre_visible":true,"post_visible":true,"desmosome_visible":true,"text_visible":false,"meta_visible":true,"color":16776960,"opacity":1},"1951626":{"id":1951626,"baseName":"EC_circumchaetal_sg1r_neuro-2_5","selected":true,"pre_visible":true,"post_visible":true,"desmosome_visible":true,"text_visible":false,"meta_visible":true,"color":16776960,"opacity":1},"1966494":{"id":1966494,"baseName":"EC_circumchaetal_sg2r_neuro-4_5","selected":true,"pre_visible":true,"post_visible":true,"desmosome_visible":true,"text_visible":false,"meta_visible":true,"color":16776960,"opacity":1},"1977187":{"id":1977187,"baseName":"EC_circumchaetal_sg2l_neuro-1_4","selected":true,"pre_visible":true,"post_visible":true,"desmosome_visible":true,"text_visible":false,"meta_visible":true,"color":16776960,"opacity":1},"1983218":{"id":1983218,"baseName":"EC_circumchaetal_sg2r_neuro-3_4","selected":true,"pre_visible":true,"post_visible":true,"desmosome_visible":true,"text_visible":false,"meta_visible":true,"color":16776960,"opacity":1},"1984541":{"id":1984541,"baseName":"EC_circumchaetal_sg1l_neuro-7_5","selected":true,"pre_visible":true,"post_visible":true,"desmosome_visible":true,"text_visible":false,"meta_visible":true,"color":16776960,"opacity":1},"1992886":{"id":1992886,"baseName":"EC_circumchaetal_sg3r_neuro-1_4","selected":true,"pre_visible":true,"post_visible":true,"desmosome_visible":true,"text_visible":false,"meta_visible":true,"color":16776960,"opacity":1}},"color":536683,"hide_self_edges":true},"g18":{"id":"g18","label":"circumchaetal_not [#21]","models":{"1636793":{"id":1636793,"baseName":"circumchaetal_sg3r_noto-3_1","selected":true,"pre_visible":true,"post_visible":true,"desmosome_visible":true,"text_visible":false,"meta_visible":true,"color":16776960,"opacity":1},"1671374":{"id":1671374,"baseName":"circumchaetal_sg3l_noto-3_3","selected":true,"pre_visible":true,"post_visible":true,"desmosome_visible":true,"text_visible":false,"meta_visible":true,"color":16776960,"opacity":1},"1692450":{"id":1692450,"baseName":"circumchaetal_sg3l_noto-4_3","selected":true,"pre_visible":true,"post_visible":true,"desmosome_visible":true,"text_visible":false,"meta_visible":true,"color":16776960,"opacity":1},"1833680":{"id":1833680,"baseName":"circumchaetal_sg1r_noto-6_4","selected":true,"pre_visible":true,"post_visible":true,"desmosome_visible":true,"text_visible":false,"meta_visible":true,"color":16776960,"opacity":1},"1833693":{"id":1833693,"baseName":"circumchaetal_sg1r_noto-6_3","selected":true,"pre_visible":true,"post_visible":true,"desmosome_visible":true,"text_visible":false,"meta_visible":true,"color":16776960,"opacity":1},"1833730":{"id":1833730,"baseName":"circumchaetal_sg1r_noto-5_3","selected":true,"pre_visible":true,"post_visible":true,"desmosome_visible":true,"text_visible":false,"meta_visible":true,"color":16776960,"opacity":1},"1915450":{"id":1915450,"baseName":"circumchaetal_sg1l_noto-6_3","selected":true,"pre_visible":true,"post_visible":true,"desmosome_visible":true,"text_visible":false,"meta_visible":true,"color":16776960,"opacity":1},"1937576":{"id":1937576,"baseName":"circumchaetal_sg2r_noto-7_1","selected":true,"pre_visible":true,"post_visible":true,"desmosome_visible":true,"text_visible":false,"meta_visible":true,"color":16776960,"opacity":1},"1948145":{"id":1948145,"baseName":"circumchaetal_sg3r_noto-2_3","selected":true,"pre_visible":true,"post_visible":true,"desmosome_visible":true,"text_visible":false,"meta_visible":true,"color":16776960,"opacity":1},"1949305":{"id":1949305,"baseName":"circumchaetal_sg3l_noto-1_1","selected":true,"pre_visible":true,"post_visible":true,"desmosome_visible":true,"text_visible":false,"meta_visible":true,"color":16776960,"opacity":1},"1952460":{"id":1952460,"baseName":"circumchaetal_sg1l_noto-1_3","selected":true,"pre_visible":true,"post_visible":true,"desmosome_visible":true,"text_visible":false,"meta_visible":true,"color":16776960,"opacity":1},"1981086":{"id":1981086,"baseName":"circumchaetal_sg1l_noto-7_3","selected":true,"pre_visible":true,"post_visible":true,"desmosome_visible":true,"text_visible":false,"meta_visible":true,"color":16776960,"opacity":1},"1982759":{"id":1982759,"baseName":"circumchaetal_sg1r_noto-1_2","selected":true,"pre_visible":true,"post_visible":true,"desmosome_visible":true,"text_visible":false,"meta_visible":true,"color":16776960,"opacity":1},"1983623":{"id":1983623,"baseName":"circumchaetal_sg1r_noto-8_3","selected":true,"pre_visible":true,"post_visible":true,"desmosome_visible":true,"text_visible":false,"meta_visible":true,"color":16776960,"opacity":1},"1987922":{"id":1987922,"baseName":"circumchaetal_sg2l_noto-9_3","selected":true,"pre_visible":true,"post_visible":true,"desmosome_visible":true,"text_visible":false,"meta_visible":true,"color":16776960,"opacity":1},"1988165":{"id":1988165,"baseName":"circumchaetal_sg2l_noto-10_3","selected":true,"pre_visible":true,"post_visible":true,"desmosome_visible":true,"text_visible":false,"meta_visible":true,"color":16776960,"opacity":1},"1990477":{"id":1990477,"baseName":"circumchaetal_sg2r_noto-7_2","selected":true,"pre_visible":true,"post_visible":true,"desmosome_visible":true,"text_visible":false,"meta_visible":true,"color":16776960,"opacity":1},"1992313":{"id":1992313,"baseName":"circumchaetal_sg3r_noto-3_2","selected":true,"pre_visible":true,"post_visible":true,"desmosome_visible":true,"text_visible":false,"meta_visible":true,"color":16776960,"opacity":1},"1994162":{"id":1994162,"baseName":"circumchaetal_sg3l_noto-1_1","selected":true,"pre_visible":true,"post_visible":true,"desmosome_visible":true,"text_visible":false,"meta_visible":true,"color":16776960,"opacity":1},"1994173":{"id":1994173,"baseName":"circumchaetal_sg3l_noto-5_3","selected":true,"pre_visible":true,"post_visible":true,"desmosome_visible":true,"text_visible":false,"meta_visible":true,"color":16776960,"opacity":1},"1994262":{"id":1994262,"baseName":"circumchaetal_sg3l_noto-2_3","selected":true,"pre_visible":true,"post_visible":true,"desmosome_visible":true,"text_visible":false,"meta_visible":true,"color":16776960,"opacity":1}},"color":2191797,"hide_self_edges":true},"g19":{"id":"g19","label":"circumchaetal_neu [#17]","models":{"1567278":{"id":1567278,"baseName":"circumchaetal_sg2r_neuro-5_2","selected":true,"pre_visible":true,"post_visible":true,"desmosome_visible":true,"text_visible":false,"meta_visible":true,"color":16776960,"opacity":1},"1671212":{"id":1671212,"baseName":"circumchaetal_sg1r_neuro-3_3","selected":true,"pre_visible":true,"post_visible":true,"desmosome_visible":true,"text_visible":false,"meta_visible":true,"color":16776960,"opacity":1},"1830716":{"id":1830716,"baseName":"circumchaetal_sg3r_neuro-5_2","selected":true,"pre_visible":true,"post_visible":true,"desmosome_visible":true,"text_visible":false,"meta_visible":true,"color":16776960,"opacity":1},"1843484":{"id":1843484,"baseName":"circumchaetal_sg2r_neuro-4_3","selected":true,"pre_visible":true,"post_visible":true,"desmosome_visible":true,"text_visible":false,"meta_visible":true,"color":16776960,"opacity":1},"1932255":{"id":1932255,"baseName":"circumchaetal_sg2r_neuro-2_3","selected":true,"pre_visible":true,"post_visible":true,"desmosome_visible":true,"text_visible":false,"meta_visible":true,"color":16776960,"opacity":1},"1937532":{"id":1937532,"baseName":"circumchaetal_sg2l_neuro-4_3","selected":true,"pre_visible":true,"post_visible":true,"desmosome_visible":true,"text_visible":false,"meta_visible":true,"color":16776960,"opacity":1},"1940113":{"id":1940113,"baseName":"circumchaetal_sg3r_neuro-5_3","selected":true,"pre_visible":true,"post_visible":true,"desmosome_visible":true,"text_visible":false,"meta_visible":true,"color":16776960,"opacity":1},"1953807":{"id":1953807,"baseName":"circumchaetal_sg2l_neuro-1_1","selected":true,"pre_visible":true,"post_visible":true,"desmosome_visible":true,"text_visible":false,"meta_visible":true,"color":16776960,"opacity":1},"1953820":{"id":1953820,"baseName":"circumchaetal_sg2l_neuro-2_2","selected":true,"pre_visible":true,"post_visible":true,"desmosome_visible":true,"text_visible":false,"meta_visible":true,"color":16776960,"opacity":1},"1974736":{"id":1974736,"baseName":"circumchaetal_sg1r_neuro-7_3","selected":true,"pre_visible":true,"post_visible":true,"desmosome_visible":true,"text_visible":false,"meta_visible":true,"color":16776960,"opacity":1},"1977828":{"id":1977828,"baseName":"circumchaetal_sg1r_neuro-1_3","selected":true,"pre_visible":true,"post_visible":true,"desmosome_visible":true,"text_visible":false,"meta_visible":true,"color":16776960,"opacity":1},"1980333":{"id":1980333,"baseName":"circumchaetal_sg2r_neuro-5_1","selected":true,"pre_visible":true,"post_visible":true,"desmosome_visible":true,"text_visible":false,"meta_visible":true,"color":16776960,"opacity":1},"1980376":{"id":1980376,"baseName":"circumchaetal_sg2r_neuro-3_1","selected":true,"pre_visible":true,"post_visible":true,"desmosome_visible":true,"text_visible":false,"meta_visible":true,"color":16776960,"opacity":1},"1988265":{"id":1988265,"baseName":"circumchaetal_sg2l_neuro-1_2","selected":true,"pre_visible":true,"post_visible":true,"desmosome_visible":true,"text_visible":false,"meta_visible":true,"color":16776960,"opacity":1},"1991204":{"id":1991204,"baseName":"circumchaetal_sg2r_neuro-3_2","selected":true,"pre_visible":true,"post_visible":true,"desmosome_visible":true,"text_visible":false,"meta_visible":true,"color":16776960,"opacity":1},"1991248":{"id":1991248,"baseName":"circumchaetal_sg2r_neuro-1_3","selected":true,"pre_visible":true,"post_visible":true,"desmosome_visible":true,"text_visible":false,"meta_visible":true,"color":16776960,"opacity":1},"1992981":{"id":1992981,"baseName":"circumchaetal_sg3r_neuro-1_2","selected":true,"pre_visible":true,"post_visible":true,"desmosome_visible":true,"text_visible":false,"meta_visible":true,"color":16776960,"opacity":1}},"color":2191797,"hide_self_edges":true},"g20":{"id":"g20","label":"EC_V [#17]","models":{"521359":{"id":521359,"baseName":"EC_V_sg1l_3 521360","selected":true,"pre_visible":true,"post_visible":true,"desmosome_visible":true,"text_visible":false,"meta_visible":true,"color":16776960,"opacity":1},"565197":{"id":565197,"baseName":"EC_V_sg2l rad glia 565198","selected":true,"pre_visible":true,"post_visible":true,"desmosome_visible":true,"text_visible":false,"meta_visible":true,"color":16776960,"opacity":1},"1617475":{"id":1617475,"baseName":"EC_V_sg3r 1617476","selected":true,"pre_visible":true,"post_visible":true,"desmosome_visible":true,"text_visible":false,"meta_visible":true,"color":16776960,"opacity":1},"1632461":{"id":1632461,"baseName":"EC_V_sg3l 1632462","selected":true,"pre_visible":true,"post_visible":true,"desmosome_visible":true,"text_visible":false,"meta_visible":true,"color":16776960,"opacity":1},"1633300":{"id":1633300,"baseName":"EC_V_sg3l 1633301","selected":true,"pre_visible":true,"post_visible":true,"desmosome_visible":true,"text_visible":false,"meta_visible":true,"color":16776960,"opacity":1},"1669121":{"id":1669121,"baseName":"EC_V_sg3l 1669122","selected":true,"pre_visible":true,"post_visible":true,"desmosome_visible":true,"text_visible":false,"meta_visible":true,"color":16776960,"opacity":1},"1742992":{"id":1742992,"baseName":"EC_V_sg1l 1742993","selected":true,"pre_visible":true,"post_visible":true,"desmosome_visible":true,"text_visible":false,"meta_visible":true,"color":16776960,"opacity":1},"1795850":{"id":1795850,"baseName":"EC_V_sg3l 1795851","selected":true,"pre_visible":true,"post_visible":true,"desmosome_visible":true,"text_visible":false,"meta_visible":true,"color":16776960,"opacity":1},"1838159":{"id":1838159,"baseName":"EC_V_sg2r 1838160","selected":true,"pre_visible":true,"post_visible":true,"desmosome_visible":true,"text_visible":false,"meta_visible":true,"color":16776960,"opacity":1},"1844524":{"id":1844524,"baseName":"EC_V_sg2l 1844525","selected":true,"pre_visible":true,"post_visible":true,"desmosome_visible":true,"text_visible":false,"meta_visible":true,"color":16776960,"opacity":1},"1852112":{"id":1852112,"baseName":"EC_V_sg2r 1852113","selected":true,"pre_visible":true,"post_visible":true,"desmosome_visible":true,"text_visible":false,"meta_visible":true,"color":16776960,"opacity":1},"1857070":{"id":1857070,"baseName":"EC_V_sg1r 1857071","selected":true,"pre_visible":true,"post_visible":true,"desmosome_visible":true,"text_visible":false,"meta_visible":true,"color":16776960,"opacity":1},"1940174":{"id":1940174,"baseName":"EC_chaetal_cell_cell_sg2r_neuro_3","selected":true,"pre_visible":true,"post_visible":true,"desmosome_visible":false,"text_visible":true,"meta_visible":true,"color":16776960,"opacity":1},"1943358":{"id":1943358,"baseName":"EC_V_sg3r 1943359","selected":true,"pre_visible":true,"post_visible":true,"desmosome_visible":true,"text_visible":false,"meta_visible":true,"color":16776960,"opacity":1},"1966361":{"id":1966361,"baseName":"EC_V_sg3r 1966362","selected":true,"pre_visible":true,"post_visible":true,"desmosome_visible":true,"text_visible":false,"meta_visible":true,"color":16776960,"opacity":1},"1966446":{"id":1966446,"baseName":"EC_V_sg2r 1966447","selected":true,"pre_visible":true,"post_visible":true,"desmosome_visible":true,"text_visible":false,"meta_visible":true,"color":16776960,"opacity":1},"2242572":{"id":2242572,"baseName":"EC_V_sg1l 2242573","selected":true,"pre_visible":true,"post_visible":true,"desmosome_visible":true,"text_visible":false,"meta_visible":true,"color":16776960,"opacity":1}},"color":1556175,"hide_self_edges":true},"g21":{"id":"g21","label":"EC_D [#12]","models":{"1587010":{"id":1587010,"baseName":"EC_chaetal_sac_sg2_noto 1587011","selected":true,"pre_visible":true,"post_visible":true,"desmosome_visible":false,"text_visible":true,"meta_visible":true,"color":16776960,"opacity":1},"1622103":{"id":1622103,"baseName":"EC_D_sg3l 1622104","selected":true,"pre_visible":true,"post_visible":true,"desmosome_visible":true,"text_visible":false,"meta_visible":true,"color":16776960,"opacity":1},"1626672":{"id":1626672,"baseName":"EC_D_sg3r 1626673","selected":true,"pre_visible":true,"post_visible":true,"desmosome_visible":true,"text_visible":false,"meta_visible":true,"color":16776960,"opacity":1},"1632525":{"id":1632525,"baseName":"EC_D_sg3l 1632526","selected":true,"pre_visible":true,"post_visible":true,"desmosome_visible":true,"text_visible":false,"meta_visible":true,"color":16776960,"opacity":1},"1671428":{"id":1671428,"baseName":"EC_chaetal_sac_sg3l_noto_3","selected":true,"pre_visible":true,"post_visible":true,"desmosome_visible":false,"text_visible":true,"meta_visible":true,"color":16776960,"opacity":1},"1813061":{"id":1813061,"baseName":"EC_D_sg3r 1813062","selected":true,"pre_visible":true,"post_visible":true,"desmosome_visible":true,"text_visible":false,"meta_visible":true,"color":16776960,"opacity":1},"1844570":{"id":1844570,"baseName":"EC_D_sg2l 1844571","selected":true,"pre_visible":true,"post_visible":true,"desmosome_visible":true,"text_visible":false,"meta_visible":true,"color":16776960,"opacity":1},"1844635":{"id":1844635,"baseName":"EC_D_sg2l 1844636","selected":true,"pre_visible":true,"post_visible":true,"desmosome_visible":true,"text_visible":false,"meta_visible":true,"color":16776960,"opacity":1},"1918439":{"id":1918439,"baseName":"EC_D_sg1l 1918440","selected":true,"pre_visible":true,"post_visible":true,"desmosome_visible":true,"text_visible":false,"meta_visible":true,"color":16776960,"opacity":1},"1919294":{"id":1919294,"baseName":"EC_D_sg1l 1919295","selected":true,"pre_visible":true,"post_visible":true,"desmosome_visible":true,"text_visible":false,"meta_visible":true,"color":16776960,"opacity":1},"1948836":{"id":1948836,"baseName":"chaetal_sac_cell_sg2r_noto-1","selected":true,"pre_visible":true,"post_visible":true,"desmosome_visible":false,"text_visible":true,"meta_visible":true,"color":16776960,"opacity":1},"1991159":{"id":1991159,"baseName":"EC_chaetal_sac_sg2r_noto-3","selected":true,"pre_visible":true,"post_visible":true,"desmosome_visible":false,"text_visible":true,"meta_visible":true,"color":16776960,"opacity":1}},"color":1556175,"hide_self_edges":true},"g22":{"id":"g22","label":"other [#7]","models":{"1423994":{"id":1423994,"baseName":"EClm_sg3 1423995","selected":true,"pre_visible":true,"post_visible":true,"desmosome_visible":true,"text_visible":false,"meta_visible":true,"color":16776960,"opacity":1},"1914488":{"id":1914488,"baseName":"meso 1914489","selected":true,"pre_visible":true,"post_visible":true,"desmosome_visible":true,"text_visible":false,"meta_visible":true,"color":16776960,"opacity":1},"1951026":{"id":1951026,"baseName":"chaetal sac fragment 1951027","selected":true,"pre_visible":true,"post_visible":true,"desmosome_visible":true,"text_visible":false,"meta_visible":true,"color":16776960,"opacity":1},"1953790":{"id":1953790,"baseName":"chaetal sac fragment 1953791","selected":true,"pre_visible":true,"post_visible":true,"desmosome_visible":true,"text_visible":false,"meta_visible":true,"color":16776960,"opacity":1},"1977947":{"id":1977947,"baseName":"chaetal sac fragment 1977948","selected":true,"pre_visible":true,"post_visible":true,"desmosome_visible":true,"text_visible":false,"meta_visible":true,"color":16776960,"opacity":1},"1990390":{"id":1990390,"baseName":"chaetal sac fragment 1990391","selected":true,"pre_visible":true,"post_visible":true,"desmosome_visible":true,"text_visible":false,"meta_visible":true,"color":16776960,"opacity":1},"2001966":{"id":2001966,"baseName":"spinGlandSheet_sg3l2","selected":true,"pre_visible":true,"post_visible":true,"desmosome_visible":true,"text_visible":false,"meta_visible":true,"color":16776960,"opacity":1}},"color":10406625,"hide_self_edges":true}},"subgraphs":{},"layout":{"name":"preset","positions":{"g1":{"x":340.47391234576367,"y":375.489059118473},"g2":{"x":96.21737384267769,"y":472.39068041129804},"g3":{"x":365.2576086341853,"y":543.4319807376728},"g4":{"x":577.9152262924399,"y":455.4001258528348},"g5":{"x":460.95263613327046,"y":492.71177645991673},"g6":{"x":257.3337819677902,"y":499.4017613565183},"g7":{"x":232.32488400777896,"y":811.8866031498284},"g8":{"x":467.76861781214,"y":781.6972912787691},"g9":{"x":61.69412745538294,"y":640.907820346535},"g10":{"x":-46.670538262977004,"y":552.2309596363201},"g11":{"x":710.8176984567355,"y":597.3739630338148},"g12":{"x":-5.107214169624953,"y":691.1422803787694},"g13":{"x":694.8887431941374,"y":655.131141073499},"g14":{"x":59.74590336691407,"y":748.6406178147339},"g15":{"x":657.908434018685,"y":703.4271136317252},"g16":{"x":111.20605610208037,"y":786.7342572478004},"g17":{"x":596.7100948522101,"y":746.9336909687212},"g18":{"x":-42.968203590909454,"y":618.327864686669},"g19":{"x":717.9558039919484,"y":545.2478708448635},"g20":{"x":410.20082626101566,"y":731.209434240474},"g21":{"x":281.4471034411653,"y":754.16622165853},"g22":{"x":329.8358439940087,"y":696.6672976559627}},"fit":false,"zoom":0.6547004496048475,"pan":{"x":82.247088459845,"y":-48.247302652881785}}}
