# Supplementary material for: Desmosomal connectomics of all somatic muscles in an annelid larva
Source: eLife. 2022 Dec 20;11:e71231. doi: 10.7554/eLife.71231 (PMC9876572; doi:10.7554/eLife.71231)
Supplement: Figure 9—source data 1. — The graphs can be loaded in the CATMAID graph widget at https://catmaid.jekelylab.ex.ac.uk. [file elife-71231-fig9-data1.zip › MNbow_graph.json]

{"properties":{"label_valign":"top","label_halign":"center","show_node_labels":true,"trim_node_labels":false,"node_width":30,"node_height":30,"edge_text_color":"#FFFFFF","edge_text_opacity":0,"edge_text_outline_width":0.4,"edge_text_outline_opacity":1,"edge_min_width":0,"edge_width_function":"sqrt","grid_snap":false,"grid_side":10},"elements":{"nodes":[{"data":{"id":"1621757","skeletons":[{"id":1621757,"baseName":"MUSchae-neuVob_sg3r2","selected":true,"pre_visible":true,"post_visible":true,"desmosome_visible":false,"text_visible":true,"meta_visible":true,"color":14180661,"opacity":1,"isRemote":false}],"label":"MUSchae-neuVob_sg3r2","node_width":30,"node_height":30,"node_count":0,"shape":"ellipse","color":"#d86135"},"classes":""},{"data":{"id":"g1","skeletons":[{"id":1307524,"baseName":"MNbow_sg2r1; proenk","selected":true,"pre_visible":true,"post_visible":true,"desmosome_visible":true,"text_visible":false,"meta_visible":true,"color":16776960,"opacity":1,"isRemote":false},{"id":1729648,"baseName":"MNbow_sg2l1; proenk","selected":true,"pre_visible":true,"post_visible":true,"desmosome_visible":true,"text_visible":false,"meta_visible":true,"color":16776960,"opacity":1,"isRemote":false}],"label":"MNbow [#2]","color":"#530048","shape":"hexagon"},"classes":""},{"data":{"id":"g2","skeletons":[{"id":909450,"baseName":"MUSchae-notAac_sg3r2","selected":true,"pre_visible":true,"post_visible":true,"desmosome_visible":false,"text_visible":true,"meta_visible":true,"color":16776960,"opacity":1,"isRemote":false},{"id":1569080,"baseName":"MUSchae-notAac_sg3l3","selected":true,"pre_visible":true,"post_visible":true,"desmosome_visible":false,"text_visible":true,"meta_visible":true,"color":16776960,"opacity":1,"isRemote":false},{"id":1569091,"baseName":"MUSchae-notAac_sg3l2","selected":true,"pre_visible":true,"post_visible":true,"desmosome_visible":false,"text_visible":true,"meta_visible":true,"color":16776960,"opacity":1,"isRemote":false},{"id":1576129,"baseName":"MUSchae-notAac_sg3l1","selected":true,"pre_visible":true,"post_visible":true,"desmosome_visible":false,"text_visible":true,"meta_visible":true,"color":16776960,"opacity":1,"isRemote":false},{"id":1626582,"baseName":"MUSchae-notAac_sg1l3","selected":true,"pre_visible":true,"post_visible":true,"desmosome_visible":false,"text_visible":true,"meta_visible":true,"color":16776960,"opacity":1,"isRemote":false}],"label":"MUSchae-notAac [#5]","color":"#a63603","shape":"hexagon"},"classes":""},{"data":{"id":"g3","skeletons":[{"id":1559953,"baseName":"MUSchae-neuDac_sg1r4","selected":true,"pre_visible":true,"post_visible":true,"desmosome_visible":false,"text_visible":true,"meta_visible":true,"color":16776960,"opacity":1,"isRemote":false},{"id":1584762,"baseName":"MUSchae-neuDac_sg1r3","selected":true,"pre_visible":true,"post_visible":true,"desmosome_visible":false,"text_visible":true,"meta_visible":true,"color":16776960,"opacity":1,"isRemote":false},{"id":1585339,"baseName":"MUSchae-neuDac_sg1r6","selected":true,"pre_visible":true,"post_visible":true,"desmosome_visible":false,"text_visible":true,"meta_visible":true,"color":16776960,"opacity":1,"isRemote":false}],"label":"MUSchae-neuDac [#3]","color":"#d94801","shape":"hexagon"},"classes":""},{"data":{"id":"g4","skeletons":[{"id":1486591,"baseName":"MUSac-notP_sg3l2","selected":true,"pre_visible":true,"post_visible":true,"desmosome_visible":false,"text_visible":true,"meta_visible":true,"color":16776960,"opacity":1,"isRemote":false},{"id":1547950,"baseName":"MUSac-notP_sg1l1","selected":true,"pre_visible":true,"post_visible":true,"desmosome_visible":false,"text_visible":true,"meta_visible":true,"color":16776960,"opacity":1,"isRemote":false},{"id":1570729,"baseName":"MUSac-notP_sg1l2","selected":true,"pre_visible":true,"post_visible":true,"desmosome_visible":false,"text_visible":true,"meta_visible":true,"color":16776960,"opacity":1,"isRemote":false}],"label":"MUSac-notP [#3]","color":"#bd0060","shape":"hexagon"},"classes":""},{"data":{"id":"g5","skeletons":[{"id":1396714,"baseName":"MUSobP-neuV_sg1l2","selected":true,"pre_visible":true,"post_visible":true,"desmosome_visible":false,"text_visible":true,"meta_visible":true,"color":16776960,"opacity":1,"isRemote":false},{"id":1595117,"baseName":"MUSobP-neuDdist_sg2lc3","selected":true,"pre_visible":true,"post_visible":true,"desmosome_visible":false,"text_visible":true,"meta_visible":true,"color":16776960,"opacity":1,"isRemote":false}],"label":"MUSobP [#2]","color":"#12af0d","shape":"hexagon"},"classes":""},{"data":{"id":"g6","skeletons":[{"id":1486628,"baseName":"MUSac-notM_sg3l1","selected":true,"pre_visible":true,"post_visible":true,"desmosome_visible":false,"text_visible":true,"meta_visible":true,"color":16776960,"opacity":1,"isRemote":false},{"id":1576054,"baseName":"MUSac-notA_sg3l2","selected":true,"pre_visible":true,"post_visible":true,"desmosome_visible":false,"text_visible":true,"meta_visible":true,"color":16776960,"opacity":1,"isRemote":false}],"label":"MUSac-not [#2]","color":"#ca6699","shape":"hexagon"},"classes":""},{"data":{"id":"g7","skeletons":[{"id":936192,"baseName":"paratroch_III_dl_2; telotroch_dl_2","selected":true,"pre_visible":true,"post_visible":true,"desmosome_visible":false,"text_visible":true,"meta_visible":true,"color":16776960,"opacity":1,"isRemote":false},{"id":944941,"baseName":"paratroch_I_dl_1","selected":true,"pre_visible":true,"post_visible":true,"desmosome_visible":false,"text_visible":true,"meta_visible":true,"color":16776960,"opacity":1,"isRemote":false},{"id":992455,"baseName":"paratroch_I_dl_2","selected":true,"pre_visible":true,"post_visible":true,"desmosome_visible":false,"text_visible":true,"meta_visible":true,"color":16776960,"opacity":1,"isRemote":false}],"label":"paratroch_D [#3]","color":"#9ecae1","shape":"hexagon"},"classes":""},{"data":{"id":"g8","skeletons":[{"id":1519689,"baseName":"hemichaetal_sg3l_noto-2_2","selected":true,"pre_visible":true,"post_visible":true,"desmosome_visible":false,"text_visible":true,"meta_visible":true,"color":16776960,"opacity":1,"isRemote":false},{"id":1948738,"baseName":"hemichaetal_sg3l_noto-5_2","selected":true,"pre_visible":true,"post_visible":true,"desmosome_visible":false,"text_visible":true,"meta_visible":true,"color":16776960,"opacity":1,"isRemote":false},{"id":1951064,"baseName":"hemichaetal_sg1l_noto-7_1","selected":true,"pre_visible":true,"post_visible":true,"desmosome_visible":false,"text_visible":true,"meta_visible":true,"color":16776960,"opacity":1,"isRemote":false},{"id":1981017,"baseName":"hemichaetal_sg1l_noto-1_1","selected":true,"pre_visible":true,"post_visible":true,"desmosome_visible":false,"text_visible":true,"meta_visible":true,"color":16776960,"opacity":1,"isRemote":false},{"id":1992141,"baseName":"hemichaetal_sg3r_noto-2_1","selected":true,"pre_visible":true,"post_visible":true,"desmosome_visible":false,"text_visible":true,"meta_visible":true,"color":16776960,"opacity":1,"isRemote":false},{"id":1994228,"baseName":"hemichaetal_sg3l_noto-3_1","selected":true,"pre_visible":true,"post_visible":true,"desmosome_visible":false,"text_visible":true,"meta_visible":true,"color":16776960,"opacity":1,"isRemote":false},{"id":1994402,"baseName":"hemichaetal_sg3l_noto-4_1","selected":true,"pre_visible":true,"post_visible":true,"desmosome_visible":false,"text_visible":true,"meta_visible":true,"color":16776960,"opacity":1,"isRemote":false}],"label":"hemichaetal_not [#7]","color":"#6baed6","shape":"hexagon"},"classes":""},{"data":{"id":"g9","skeletons":[{"id":1651142,"baseName":"hemichaetal_sg3r_neuro-2_1","selected":true,"pre_visible":true,"post_visible":true,"desmosome_visible":false,"text_visible":true,"meta_visible":true,"color":16776960,"opacity":1,"isRemote":false},{"id":1983813,"baseName":"hemichaetal_sg1r_neuro-3_2","selected":true,"pre_visible":true,"post_visible":true,"desmosome_visible":false,"text_visible":true,"meta_visible":true,"color":16776960,"opacity":1,"isRemote":false},{"id":1984241,"baseName":"hemichaetal_sg1r_neuro-7_2","selected":true,"pre_visible":true,"post_visible":true,"desmosome_visible":false,"text_visible":true,"meta_visible":true,"color":16776960,"opacity":1,"isRemote":false}],"label":"hemichaetal_neu [#3]","color":"#6baed6","shape":"hexagon"},"classes":""},{"data":{"id":"g10","skeletons":[{"id":1408946,"baseName":"ER_circumchaetal_sg3r_noto-1_3","selected":true,"pre_visible":true,"post_visible":true,"desmosome_visible":false,"text_visible":true,"meta_visible":true,"color":16776960,"opacity":1,"isRemote":false},{"id":1636793,"baseName":"circumchaetal_sg3r_noto-3_1","selected":true,"pre_visible":true,"post_visible":true,"desmosome_visible":false,"text_visible":true,"meta_visible":true,"color":16776960,"opacity":1,"isRemote":false},{"id":1646441,"baseName":"EC_circumchaetal_sg3r_noto-1_5","selected":true,"pre_visible":true,"post_visible":true,"desmosome_visible":false,"text_visible":true,"meta_visible":true,"color":16776960,"opacity":1,"isRemote":false},{"id":1671374,"baseName":"circumchaetal_sg3l_noto-3_3","selected":true,"pre_visible":true,"post_visible":true,"desmosome_visible":false,"text_visible":true,"meta_visible":true,"color":16776960,"opacity":1,"isRemote":false},{"id":1671428,"baseName":"EC_chaetal_sac_sg3l_noto_3","selected":true,"pre_visible":true,"post_visible":true,"desmosome_visible":false,"text_visible":true,"meta_visible":true,"color":16776960,"opacity":1,"isRemote":false},{"id":1692450,"baseName":"circumchaetal_sg3l_noto-4_3","selected":true,"pre_visible":true,"post_visible":true,"desmosome_visible":false,"text_visible":true,"meta_visible":true,"color":16776960,"opacity":1,"isRemote":false},{"id":1735079,"baseName":"chaeta_sg3l_noto-1","selected":true,"pre_visible":true,"post_visible":true,"desmosome_visible":false,"text_visible":true,"meta_visible":true,"color":16776960,"opacity":1,"isRemote":false},{"id":1948145,"baseName":"circumchaetal_sg3r_noto-2_3","selected":true,"pre_visible":true,"post_visible":true,"desmosome_visible":false,"text_visible":true,"meta_visible":true,"color":16776960,"opacity":1,"isRemote":false},{"id":1949305,"baseName":"circumchaetal_sg3l_noto-1_1","selected":true,"pre_visible":true,"post_visible":true,"desmosome_visible":false,"text_visible":true,"meta_visible":true,"color":16776960,"opacity":1,"isRemote":false},{"id":1992313,"baseName":"circumchaetal_sg3r_noto-3_2","selected":true,"pre_visible":true,"post_visible":true,"desmosome_visible":false,"text_visible":true,"meta_visible":true,"color":16776960,"opacity":1,"isRemote":false},{"id":1992455,"baseName":"ER_circumchaetal_sg3r_noto-5_3","selected":true,"pre_visible":true,"post_visible":true,"desmosome_visible":false,"text_visible":true,"meta_visible":true,"color":16776960,"opacity":1,"isRemote":false},{"id":1994162,"baseName":"circumchaetal_sg3l_noto-1_1","selected":true,"pre_visible":true,"post_visible":true,"desmosome_visible":false,"text_visible":true,"meta_visible":true,"color":16776960,"opacity":1,"isRemote":false},{"id":1994173,"baseName":"circumchaetal_sg3l_noto-5_3","selected":true,"pre_visible":true,"post_visible":true,"desmosome_visible":false,"text_visible":true,"meta_visible":true,"color":16776960,"opacity":1,"isRemote":false},{"id":1994262,"baseName":"circumchaetal_sg3l_noto-2_3","selected":true,"pre_visible":true,"post_visible":true,"desmosome_visible":false,"text_visible":true,"meta_visible":true,"color":16776960,"opacity":1,"isRemote":false}],"label":"other_circumchaetal_not [#14]","color":"#2171b5","shape":"hexagon"},"classes":""},{"data":{"id":"g11","skeletons":[{"id":1671212,"baseName":"circumchaetal_sg1r_neuro-3_3","selected":true,"pre_visible":true,"post_visible":true,"desmosome_visible":false,"text_visible":true,"meta_visible":true,"color":16776960,"opacity":1,"isRemote":false},{"id":1947796,"baseName":"ER_circumchaetal_sg3r_neuro-2_3","selected":true,"pre_visible":true,"post_visible":true,"desmosome_visible":false,"text_visible":true,"meta_visible":true,"color":16776960,"opacity":1,"isRemote":false},{"id":1951626,"baseName":"EC_circumchaetal_sg1r_neuro-2_5","selected":true,"pre_visible":true,"post_visible":true,"desmosome_visible":false,"text_visible":true,"meta_visible":true,"color":16776960,"opacity":1,"isRemote":false},{"id":1974736,"baseName":"circumchaetal_sg1r_neuro-7_3","selected":true,"pre_visible":true,"post_visible":true,"desmosome_visible":false,"text_visible":true,"meta_visible":true,"color":16776960,"opacity":1,"isRemote":false},{"id":1977828,"baseName":"circumchaetal_sg1r_neuro-1_3","selected":true,"pre_visible":true,"post_visible":true,"desmosome_visible":false,"text_visible":true,"meta_visible":true,"color":16776960,"opacity":1,"isRemote":false},{"id":1977980,"baseName":"noER_circumchaetal_sg1r_neuro-3_4","selected":true,"pre_visible":true,"post_visible":true,"desmosome_visible":false,"text_visible":true,"meta_visible":true,"color":16776960,"opacity":1,"isRemote":false}],"label":"other_circumchaetal_neu [#6]","color":"#2171b5","shape":"hexagon"},"classes":""},{"data":{"id":"g12","skeletons":[{"id":1646462,"baseName":"circumacicular_sg3r_noto_4","selected":true,"pre_visible":true,"post_visible":true,"desmosome_visible":false,"text_visible":true,"meta_visible":true,"color":16776960,"opacity":1,"isRemote":false},{"id":1649133,"baseName":"circumacicular_sg3l_noto_4","selected":true,"pre_visible":true,"post_visible":true,"desmosome_visible":false,"text_visible":true,"meta_visible":true,"color":16776960,"opacity":1,"isRemote":false},{"id":1825661,"baseName":"circumacicular_sg3r_noto_3","selected":true,"pre_visible":true,"post_visible":true,"desmosome_visible":false,"text_visible":true,"meta_visible":true,"color":16776960,"opacity":1,"isRemote":false},{"id":1919227,"baseName":"circumacicular_sg1l_noto_4","selected":true,"pre_visible":true,"post_visible":true,"desmosome_visible":false,"text_visible":true,"meta_visible":true,"color":16776960,"opacity":1,"isRemote":false},{"id":1948530,"baseName":"circumacicular_sg3l_noto_2","selected":true,"pre_visible":true,"post_visible":true,"desmosome_visible":false,"text_visible":true,"meta_visible":true,"color":16776960,"opacity":1,"isRemote":false},{"id":1949271,"baseName":"circumacicular_sg3l_noto_3","selected":true,"pre_visible":true,"post_visible":true,"desmosome_visible":false,"text_visible":true,"meta_visible":true,"color":16776960,"opacity":1,"isRemote":false},{"id":1980943,"baseName":"circumacicular_sg1l_noto_2","selected":true,"pre_visible":true,"post_visible":true,"desmosome_visible":false,"text_visible":true,"meta_visible":true,"color":16776960,"opacity":1,"isRemote":false},{"id":1995570,"baseName":"circumacicular_sg1l_noto_1","selected":true,"pre_visible":true,"post_visible":true,"desmosome_visible":false,"text_visible":true,"meta_visible":true,"color":16776960,"opacity":1,"isRemote":false},{"id":1995852,"baseName":"circumacicular_sg3l_noto_1","selected":true,"pre_visible":true,"post_visible":true,"desmosome_visible":false,"text_visible":true,"meta_visible":true,"color":16776960,"opacity":1,"isRemote":false}],"label":"circumacicular_not [#9]","color":"#9ecae1","shape":"hexagon"},"classes":""},{"data":{"id":"g13","skeletons":[{"id":1363832,"baseName":"circumacicular_sg1l_neuro_4","selected":true,"pre_visible":true,"post_visible":true,"desmosome_visible":false,"text_visible":true,"meta_visible":true,"color":16776960,"opacity":1,"isRemote":false},{"id":1840524,"baseName":"circumacicular_sg2l_neuro_4","selected":true,"pre_visible":true,"post_visible":true,"desmosome_visible":false,"text_visible":true,"meta_visible":true,"color":16776960,"opacity":1,"isRemote":false},{"id":1840551,"baseName":"circumacicular_sg2l_neuro_5","selected":true,"pre_visible":true,"post_visible":true,"desmosome_visible":false,"text_visible":true,"meta_visible":true,"color":16776960,"opacity":1,"isRemote":false},{"id":1915226,"baseName":"circumacicular_sg1r_neuro_5","selected":true,"pre_visible":true,"post_visible":true,"desmosome_visible":false,"text_visible":true,"meta_visible":true,"color":16776960,"opacity":1,"isRemote":false},{"id":1950906,"baseName":"circumacicular_sg1r_neuro_4","selected":true,"pre_visible":true,"post_visible":true,"desmosome_visible":false,"text_visible":true,"meta_visible":true,"color":16776960,"opacity":1,"isRemote":false},{"id":1995221,"baseName":"circumacicular_sg1l_neuro_1","selected":true,"pre_visible":true,"post_visible":true,"desmosome_visible":false,"text_visible":true,"meta_visible":true,"color":16776960,"opacity":1,"isRemote":false}],"label":"circumacicular_neu [#6]","color":"#9ecae1","shape":"hexagon"},"classes":""},{"data":{"id":"g14","skeletons":[{"id":1348077,"baseName":"EC_V_sg1l chaetal sac 1348078","selected":true,"pre_visible":true,"post_visible":true,"desmosome_visible":true,"text_visible":false,"meta_visible":true,"color":16776960,"opacity":1,"isRemote":false},{"id":1782523,"baseName":"EC_V_sg1l 1782524","selected":true,"pre_visible":true,"post_visible":true,"desmosome_visible":true,"text_visible":false,"meta_visible":true,"color":16776960,"opacity":1,"isRemote":false},{"id":1795850,"baseName":"EC_V_sg3l 1795851","selected":true,"pre_visible":true,"post_visible":true,"desmosome_visible":true,"text_visible":false,"meta_visible":true,"color":16776960,"opacity":1,"isRemote":false},{"id":1847342,"baseName":"EC_V_sg2l 1847343","selected":true,"pre_visible":true,"post_visible":true,"desmosome_visible":true,"text_visible":false,"meta_visible":true,"color":16776960,"opacity":1,"isRemote":false},{"id":1857727,"baseName":"EC_V_sg1r 1857728","selected":true,"pre_visible":true,"post_visible":true,"desmosome_visible":true,"text_visible":false,"meta_visible":true,"color":16776960,"opacity":1,"isRemote":false},{"id":1918047,"baseName":"EC_V_sg1l_muscle-attachment 1918048","selected":true,"pre_visible":true,"post_visible":true,"desmosome_visible":true,"text_visible":false,"meta_visible":true,"color":16776960,"opacity":1,"isRemote":false},{"id":1947619,"baseName":"EC_V_sg3l 1947620","selected":true,"pre_visible":true,"post_visible":true,"desmosome_visible":true,"text_visible":false,"meta_visible":true,"color":16776960,"opacity":1,"isRemote":false},{"id":1973759,"baseName":"EC_V_sg3r_chae 1973760","selected":true,"pre_visible":true,"post_visible":true,"desmosome_visible":true,"text_visible":false,"meta_visible":true,"color":16776960,"opacity":1,"isRemote":false},{"id":1974189,"baseName":"EC_V_sg1r 1974190","selected":true,"pre_visible":true,"post_visible":true,"desmosome_visible":true,"text_visible":false,"meta_visible":true,"color":16776960,"opacity":1,"isRemote":false},{"id":1977947,"baseName":"chaetal sac fragment 1977948","selected":true,"pre_visible":true,"post_visible":true,"desmosome_visible":false,"text_visible":true,"meta_visible":true,"color":16776960,"opacity":1,"isRemote":false}],"label":"EC_V [#10]","color":"#17becf","shape":"hexagon"},"classes":""},{"data":{"id":"g15","skeletons":[{"id":1631082,"baseName":"EC_D_pygl 1631083","selected":true,"pre_visible":true,"post_visible":true,"desmosome_visible":true,"text_visible":false,"meta_visible":true,"color":16776960,"opacity":1,"isRemote":false},{"id":1633323,"baseName":"EC_D_sg3l 1633324","selected":true,"pre_visible":true,"post_visible":true,"desmosome_visible":true,"text_visible":false,"meta_visible":true,"color":16776960,"opacity":1,"isRemote":false},{"id":1669245,"baseName":"EC_D_sg3l 1669246","selected":true,"pre_visible":true,"post_visible":true,"desmosome_visible":true,"text_visible":false,"meta_visible":true,"color":16776960,"opacity":1,"isRemote":false},{"id":1821534,"baseName":"EC_D_sg3l 1457768","selected":true,"pre_visible":true,"post_visible":true,"desmosome_visible":true,"text_visible":false,"meta_visible":true,"color":16776960,"opacity":1,"isRemote":false},{"id":1844557,"baseName":"EC_D_sg2l 1844558","selected":true,"pre_visible":true,"post_visible":true,"desmosome_visible":true,"text_visible":false,"meta_visible":true,"color":16776960,"opacity":1,"isRemote":false},{"id":1844915,"baseName":"EC_D_sg2l 1844916","selected":true,"pre_visible":true,"post_visible":true,"desmosome_visible":true,"text_visible":false,"meta_visible":true,"color":16776960,"opacity":1,"isRemote":false},{"id":1918468,"baseName":"EC_D_sg1l 1918469","selected":true,"pre_visible":true,"post_visible":true,"desmosome_visible":true,"text_visible":false,"meta_visible":true,"color":16776960,"opacity":1,"isRemote":false},{"id":1919294,"baseName":"EC_D_sg1l 1919295","selected":true,"pre_visible":true,"post_visible":true,"desmosome_visible":true,"text_visible":false,"meta_visible":true,"color":16776960,"opacity":1,"isRemote":false}],"label":"EC_D [#8]","color":"#17becf","shape":"hexagon"},"classes":""}],"edges":[{"data":{"directed":true,"arrow":"triangle","id":"g1_g2","label":8,"link_type":"synaptic-connector","color":"#FFFFFF","label_color":"#FFFFFF","source":"g1","target":"g2","confidence":[0,0,0,0,8],"weight":8,"width":2.8284271247461903},"classes":""},{"data":{"directed":true,"arrow":"triangle","id":"g1_g5","label":4,"link_type":"synaptic-connector","color":"#FFFFFF","label_color":"#FFFFFF","source":"g1","target":"g5","confidence":[0,0,0,0,4],"weight":4,"width":2},"classes":""},{"data":{"directed":true,"arrow":"triangle","id":"g1_g4","label":20,"link_type":"synaptic-connector","color":"#FFFFFF","label_color":"#FFFFFF","source":"g1","target":"g4","confidence":[0,0,0,0,20],"weight":20,"width":4.47213595499958},"classes":""},{"data":{"directed":true,"arrow":"triangle","id":"g1_1621757","label":1,"link_type":"synaptic-connector","color":"#FFFFFF","label_color":"#FFFFFF","source":"g1","target":"1621757","confidence":[0,0,0,0,1],"weight":1,"width":1},"classes":""},{"data":{"directed":true,"arrow":"triangle","id":"g1_g10","label":1,"link_type":"synaptic-connector","color":"#FFFFFF","label_color":"#FFFFFF","source":"g1","target":"g10","confidence":[0,0,0,0,1],"weight":1,"width":1},"classes":""},{"data":{"directed":true,"arrow":"triangle","id":"g1_g12","label":1,"link_type":"synaptic-connector","color":"#FFFFFF","label_color":"#FFFFFF","source":"g1","target":"g12","confidence":[0,0,0,0,1],"weight":1,"width":1},"classes":""},{"data":{"directed":true,"arrow":"triangle","id":"g1_g6","label":4,"link_type":"synaptic-connector","color":"#FFFFFF","label_color":"#FFFFFF","source":"g1","target":"g6","confidence":[0,0,0,0,4],"weight":4,"width":2},"classes":""},{"data":{"directed":true,"arrow":"triangle","id":"g1_g3","label":7,"link_type":"synaptic-connector","color":"#FFFFFF","label_color":"#FFFFFF","source":"g1","target":"g3","confidence":[0,0,0,0,7],"weight":7,"width":2.6457513110645907},"classes":""},{"data":{"directed":false,"arrow":"none","id":"g6_g12","label":34,"link_type":"desmosome-connector","color":"#2171B5","label_color":"#FFFFFF","source":"g6","target":"g12","confidence":[0,0,0,0,34],"weight":34,"width":5.830951894845301},"classes":""},{"data":{"directed":false,"arrow":"none","id":"g6_g14","label":4,"link_type":"desmosome-connector","color":"#2171B5","label_color":"#FFFFFF","source":"g6","target":"g14","confidence":[0,0,0,0,4],"weight":4,"width":2},"classes":""},{"data":{"directed":false,"arrow":"none","id":"g6_g15","label":3,"link_type":"desmosome-connector","color":"#2171B5","label_color":"#FFFFFF","source":"g6","target":"g15","confidence":[0,0,0,0,3],"weight":3,"width":1.7320508075688772},"classes":""},{"data":{"directed":false,"arrow":"none","id":"g2_g12","label":55,"link_type":"desmosome-connector","color":"#2171B5","label_color":"#FFFFFF","source":"g2","target":"g12","confidence":[0,0,0,0,55],"weight":55,"width":7.416198487095663},"classes":""},{"data":{"directed":false,"arrow":"none","id":"g2_g10","label":45,"link_type":"desmosome-connector","color":"#2171B5","label_color":"#FFFFFF","source":"g2","target":"g10","confidence":[0,0,0,0,45],"weight":45,"width":6.708203932499369},"classes":""},{"data":{"directed":false,"arrow":"none","id":"g2_g8","label":13,"link_type":"desmosome-connector","color":"#2171B5","label_color":"#FFFFFF","source":"g2","target":"g8","confidence":[0,0,0,0,13],"weight":13,"width":3.605551275463989},"classes":""},{"data":{"directed":false,"arrow":"none","id":"1621757_g9","label":1,"link_type":"desmosome-connector","color":"#2171B5","label_color":"#FFFFFF","source":"1621757","target":"g9","confidence":[0,0,0,0,1],"weight":1,"width":1},"classes":""},{"data":{"directed":false,"arrow":"none","id":"1621757_g11","label":1,"link_type":"desmosome-connector","color":"#2171B5","label_color":"#FFFFFF","source":"1621757","target":"g11","confidence":[0,0,0,0,1],"weight":1,"width":1},"classes":""},{"data":{"directed":false,"arrow":"none","id":"1621757_g14","label":1,"link_type":"desmosome-connector","color":"#2171B5","label_color":"#FFFFFF","source":"1621757","target":"g14","confidence":[0,0,0,0,1],"weight":1,"width":1},"classes":""},{"data":{"directed":false,"arrow":"none","id":"g3_g13","label":19,"link_type":"desmosome-connector","color":"#2171B5","label_color":"#FFFFFF","source":"g3","target":"g13","confidence":[0,0,0,0,19],"weight":19,"width":4.358898943540674},"classes":""},{"data":{"directed":false,"arrow":"none","id":"g3_g11","label":14,"link_type":"desmosome-connector","color":"#2171B5","label_color":"#FFFFFF","source":"g3","target":"g11","confidence":[0,0,0,0,14],"weight":14,"width":3.7416573867739413},"classes":""},{"data":{"directed":false,"arrow":"none","id":"g3_g14","label":4,"link_type":"desmosome-connector","color":"#2171B5","label_color":"#FFFFFF","source":"g3","target":"g14","confidence":[0,0,0,0,4],"weight":4,"width":2},"classes":""},{"data":{"directed":false,"arrow":"none","id":"g3_g9","label":7,"link_type":"desmosome-connector","color":"#2171B5","label_color":"#FFFFFF","source":"g3","target":"g9","confidence":[0,0,0,0,7],"weight":7,"width":2.6457513110645907},"classes":""},{"data":{"directed":false,"arrow":"none","id":"g4_g12","label":25,"link_type":"desmosome-connector","color":"#2171B5","label_color":"#FFFFFF","source":"g4","target":"g12","confidence":[0,0,0,0,25],"weight":25,"width":5},"classes":""},{"data":{"directed":false,"arrow":"none","id":"g4_g15","label":10,"link_type":"desmosome-connector","color":"#2171B5","label_color":"#FFFFFF","source":"g4","target":"g15","confidence":[0,0,0,0,10],"weight":10,"width":3.1622776601683795},"classes":""},{"data":{"directed":false,"arrow":"none","id":"g4_g14","label":8,"link_type":"desmosome-connector","color":"#2171B5","label_color":"#FFFFFF","source":"g4","target":"g14","confidence":[0,0,0,0,8],"weight":8,"width":2.8284271247461903},"classes":""},{"data":{"directed":false,"arrow":"none","id":"g4_g13","label":1,"link_type":"desmosome-connector","color":"#2171B5","label_color":"#FFFFFF","source":"g4","target":"g13","confidence":[0,0,0,0,1],"weight":1,"width":1},"classes":""},{"data":{"directed":false,"arrow":"none","id":"g2_g15","label":2,"link_type":"desmosome-connector","color":"#2171B5","label_color":"#FFFFFF","source":"g2","target":"g15","confidence":[0,0,0,0,2],"weight":2,"width":1.4142135623730951},"classes":""},{"data":{"directed":false,"arrow":"none","id":"g5_g14","label":4,"link_type":"desmosome-connector","color":"#2171B5","label_color":"#FFFFFF","source":"g14","target":"g5","confidence":[0,0,0,0,4],"weight":4,"width":2},"classes":""},{"data":{"directed":false,"arrow":"none","id":"g5_g15","label":1,"link_type":"desmosome-connector","color":"#2171B5","label_color":"#FFFFFF","source":"g5","target":"g15","confidence":[0,0,0,0,1],"weight":1,"width":1},"classes":""},{"data":{"directed":false,"arrow":"none","id":"g5_g13","label":4,"link_type":"desmosome-connector","color":"#2171B5","label_color":"#FFFFFF","source":"g5","target":"g13","confidence":[0,0,0,0,4],"weight":4,"width":2},"classes":""},{"data":{"directed":false,"arrow":"none","id":"g4_g7","label":5,"link_type":"desmosome-connector","color":"#2171B5","label_color":"#FFFFFF","source":"g7","target":"g4","confidence":[0,0,0,0,5],"weight":5,"width":2.23606797749979},"classes":""}]},"groups":{"g1":{"id":"g1","label":"MNbow [#2]","models":{"1307524":{"id":1307524,"baseName":"MNbow_sg2r1; proenk","selected":true,"pre_visible":true,"post_visible":true,"desmosome_visible":true,"text_visible":false,"meta_visible":true,"color":16776960,"opacity":1},"1729648":{"id":1729648,"baseName":"MNbow_sg2l1; proenk","selected":true,"pre_visible":true,"post_visible":true,"desmosome_visible":true,"text_visible":false,"meta_visible":true,"color":16776960,"opacity":1}},"color":5439560,"hide_self_edges":true},"g2":{"id":"g2","label":"MUSchae-notAac [#5]","models":{"909450":{"id":909450,"baseName":"MUSchae-notAac_sg3r2","selected":true,"pre_visible":true,"post_visible":true,"desmosome_visible":false,"text_visible":true,"meta_visible":true,"color":16776960,"opacity":1},"1569080":{"id":1569080,"baseName":"MUSchae-notAac_sg3l3","selected":true,"pre_visible":true,"post_visible":true,"desmosome_visible":false,"text_visible":true,"meta_visible":true,"color":16776960,"opacity":1},"1569091":{"id":1569091,"baseName":"MUSchae-notAac_sg3l2","selected":true,"pre_visible":true,"post_visible":true,"desmosome_visible":false,"text_visible":true,"meta_visible":true,"color":16776960,"opacity":1},"1576129":{"id":1576129,"baseName":"MUSchae-notAac_sg3l1","selected":true,"pre_visible":true,"post_visible":true,"desmosome_visible":false,"text_visible":true,"meta_visible":true,"color":16776960,"opacity":1},"1626582":{"id":1626582,"baseName":"MUSchae-notAac_sg1l3","selected":true,"pre_visible":true,"post_visible":true,"desmosome_visible":false,"text_visible":true,"meta_visible":true,"color":16776960,"opacity":1}},"color":10892803,"hide_self_edges":true},"g3":{"id":"g3","label":"MUSchae-neuDac [#3]","models":{"1559953":{"id":1559953,"baseName":"MUSchae-neuDac_sg1r4","selected":true,"pre_visible":true,"post_visible":true,"desmosome_visible":false,"text_visible":true,"meta_visible":true,"color":16776960,"opacity":1},"1584762":{"id":1584762,"baseName":"MUSchae-neuDac_sg1r3","selected":true,"pre_visible":true,"post_visible":true,"desmosome_visible":false,"text_visible":true,"meta_visible":true,"color":16776960,"opacity":1},"1585339":{"id":1585339,"baseName":"MUSchae-neuDac_sg1r6","selected":true,"pre_visible":true,"post_visible":true,"desmosome_visible":false,"text_visible":true,"meta_visible":true,"color":16776960,"opacity":1}},"color":14239745,"hide_self_edges":true},"g4":{"id":"g4","label":"MUSac-notP [#3]","models":{"1486591":{"id":1486591,"baseName":"MUSac-notP_sg3l2","selected":true,"pre_visible":true,"post_visible":true,"desmosome_visible":false,"text_visible":true,"meta_visible":true,"color":16776960,"opacity":1},"1547950":{"id":1547950,"baseName":"MUSac-notP_sg1l1","selected":true,"pre_visible":true,"post_visible":true,"desmosome_visible":false,"text_visible":true,"meta_visible":true,"color":16776960,"opacity":1},"1570729":{"id":1570729,"baseName":"MUSac-notP_sg1l2","selected":true,"pre_visible":true,"post_visible":true,"desmosome_visible":false,"text_visible":true,"meta_visible":true,"color":16776960,"opacity":1}},"color":12386400,"hide_self_edges":true},"g5":{"id":"g5","label":"MUSobP [#2]","models":{"1396714":{"id":1396714,"baseName":"MUSobP-neuV_sg1l2","selected":true,"pre_visible":true,"post_visible":true,"desmosome_visible":false,"text_visible":true,"meta_visible":true,"color":16776960,"opacity":1},"1595117":{"id":1595117,"baseName":"MUSobP-neuDdist_sg2lc3","selected":true,"pre_visible":true,"post_visible":true,"desmosome_visible":false,"text_visible":true,"meta_visible":true,"color":16776960,"opacity":1}},"color":1224461,"hide_self_edges":true},"g6":{"id":"g6","label":"MUSac-not [#2]","models":{"1486628":{"id":1486628,"baseName":"MUSac-notM_sg3l1","selected":true,"pre_visible":true,"post_visible":true,"desmosome_visible":false,"text_visible":true,"meta_visible":true,"color":16776960,"opacity":1},"1576054":{"id":1576054,"baseName":"MUSac-notA_sg3l2","selected":true,"pre_visible":true,"post_visible":true,"desmosome_visible":false,"text_visible":true,"meta_visible":true,"color":16776960,"opacity":1}},"color":13264537,"hide_self_edges":true},"g7":{"id":"g7","label":"paratroch_D [#3]","models":{"936192":{"id":936192,"baseName":"paratroch_III_dl_2; telotroch_dl_2","selected":true,"pre_visible":true,"post_visible":true,"desmosome_visible":false,"text_visible":true,"meta_visible":true,"color":16776960,"opacity":1},"944941":{"id":944941,"baseName":"paratroch_I_dl_1","selected":true,"pre_visible":true,"post_visible":true,"desmosome_visible":false,"text_visible":true,"meta_visible":true,"color":16776960,"opacity":1},"992455":{"id":992455,"baseName":"paratroch_I_dl_2","selected":true,"pre_visible":true,"post_visible":true,"desmosome_visible":false,"text_visible":true,"meta_visible":true,"color":16776960,"opacity":1}},"color":10406625,"hide_self_edges":true},"g8":{"id":"g8","label":"hemichaetal_not [#7]","models":{"1519689":{"id":1519689,"baseName":"hemichaetal_sg3l_noto-2_2","selected":true,"pre_visible":true,"post_visible":true,"desmosome_visible":false,"text_visible":true,"meta_visible":true,"color":16776960,"opacity":1},"1948738":{"id":1948738,"baseName":"hemichaetal_sg3l_noto-5_2","selected":true,"pre_visible":true,"post_visible":true,"desmosome_visible":false,"text_visible":true,"meta_visible":true,"color":16776960,"opacity":1},"1951064":{"id":1951064,"baseName":"hemichaetal_sg1l_noto-7_1","selected":true,"pre_visible":true,"post_visible":true,"desmosome_visible":false,"text_visible":true,"meta_visible":true,"color":16776960,"opacity":1},"1981017":{"id":1981017,"baseName":"hemichaetal_sg1l_noto-1_1","selected":true,"pre_visible":true,"post_visible":true,"desmosome_visible":false,"text_visible":true,"meta_visible":true,"color":16776960,"opacity":1},"1992141":{"id":1992141,"baseName":"hemichaetal_sg3r_noto-2_1","selected":true,"pre_visible":true,"post_visible":true,"desmosome_visible":false,"text_visible":true,"meta_visible":true,"color":16776960,"opacity":1},"1994228":{"id":1994228,"baseName":"hemichaetal_sg3l_noto-3_1","selected":true,"pre_visible":true,"post_visible":true,"desmosome_visible":false,"text_visible":true,"meta_visible":true,"color":16776960,"opacity":1},"1994402":{"id":1994402,"baseName":"hemichaetal_sg3l_noto-4_1","selected":true,"pre_visible":true,"post_visible":true,"desmosome_visible":false,"text_visible":true,"meta_visible":true,"color":16776960,"opacity":1}},"color":7057110,"hide_self_edges":true},"g9":{"id":"g9","label":"hemichaetal_neu [#3]","models":{"1651142":{"id":1651142,"baseName":"hemichaetal_sg3r_neuro-2_1","selected":true,"pre_visible":true,"post_visible":true,"desmosome_visible":false,"text_visible":true,"meta_visible":true,"color":16776960,"opacity":1},"1983813":{"id":1983813,"baseName":"hemichaetal_sg1r_neuro-3_2","selected":true,"pre_visible":true,"post_visible":true,"desmosome_visible":false,"text_visible":true,"meta_visible":true,"color":16776960,"opacity":1},"1984241":{"id":1984241,"baseName":"hemichaetal_sg1r_neuro-7_2","selected":true,"pre_visible":true,"post_visible":true,"desmosome_visible":false,"text_visible":true,"meta_visible":true,"color":16776960,"opacity":1}},"color":7057110,"hide_self_edges":true},"g10":{"id":"g10","label":"other_circumchaetal_not [#14]","models":{"1408946":{"id":1408946,"baseName":"ER_circumchaetal_sg3r_noto-1_3","selected":true,"pre_visible":true,"post_visible":true,"desmosome_visible":false,"text_visible":true,"meta_visible":true,"color":16776960,"opacity":1},"1636793":{"id":1636793,"baseName":"circumchaetal_sg3r_noto-3_1","selected":true,"pre_visible":true,"post_visible":true,"desmosome_visible":false,"text_visible":true,"meta_visible":true,"color":16776960,"opacity":1},"1646441":{"id":1646441,"baseName":"EC_circumchaetal_sg3r_noto-1_5","selected":true,"pre_visible":true,"post_visible":true,"desmosome_visible":false,"text_visible":true,"meta_visible":true,"color":16776960,"opacity":1},"1671374":{"id":1671374,"baseName":"circumchaetal_sg3l_noto-3_3","selected":true,"pre_visible":true,"post_visible":true,"desmosome_visible":false,"text_visible":true,"meta_visible":true,"color":16776960,"opacity":1},"1671428":{"id":1671428,"baseName":"EC_chaetal_sac_sg3l_noto_3","selected":true,"pre_visible":true,"post_visible":true,"desmosome_visible":false,"text_visible":true,"meta_visible":true,"color":16776960,"opacity":1},"1692450":{"id":1692450,"baseName":"circumchaetal_sg3l_noto-4_3","selected":true,"pre_visible":true,"post_visible":true,"desmosome_visible":false,"text_visible":true,"meta_visible":true,"color":16776960,"opacity":1},"1735079":{"id":1735079,"baseName":"chaeta_sg3l_noto-1","selected":true,"pre_visible":true,"post_visible":true,"desmosome_visible":false,"text_visible":true,"meta_visible":true,"color":16776960,"opacity":1},"1948145":{"id":1948145,"baseName":"circumchaetal_sg3r_noto-2_3","selected":true,"pre_visible":true,"post_visible":true,"desmosome_visible":false,"text_visible":true,"meta_visible":true,"color":16776960,"opacity":1},"1949305":{"id":1949305,"baseName":"circumchaetal_sg3l_noto-1_1","selected":true,"pre_visible":true,"post_visible":true,"desmosome_visible":false,"text_visible":true,"meta_visible":true,"color":16776960,"opacity":1},"1992313":{"id":1992313,"baseName":"circumchaetal_sg3r_noto-3_2","selected":true,"pre_visible":true,"post_visible":true,"desmosome_visible":false,"text_visible":true,"meta_visible":true,"color":16776960,"opacity":1},"1992455":{"id":1992455,"baseName":"ER_circumchaetal_sg3r_noto-5_3","selected":true,"pre_visible":true,"post_visible":true,"desmosome_visible":false,"text_visible":true,"meta_visible":true,"color":16776960,"opacity":1},"1994162":{"id":1994162,"baseName":"circumchaetal_sg3l_noto-1_1","selected":true,"pre_visible":true,"post_visible":true,"desmosome_visible":false,"text_visible":true,"meta_visible":true,"color":16776960,"opacity":1},"1994173":{"id":1994173,"baseName":"circumchaetal_sg3l_noto-5_3","selected":true,"pre_visible":true,"post_visible":true,"desmosome_visible":false,"text_visible":true,"meta_visible":true,"color":16776960,"opacity":1},"1994262":{"id":1994262,"baseName":"circumchaetal_sg3l_noto-2_3","selected":true,"pre_visible":true,"post_visible":true,"desmosome_visible":false,"text_visible":true,"meta_visible":true,"color":16776960,"opacity":1}},"color":2191797,"hide_self_edges":true},"g11":{"id":"g11","label":"other_circumchaetal_neu [#6]","models":{"1671212":{"id":1671212,"baseName":"circumchaetal_sg1r_neuro-3_3","selected":true,"pre_visible":true,"post_visible":true,"desmosome_visible":false,"text_visible":true,"meta_visible":true,"color":16776960,"opacity":1},"1947796":{"id":1947796,"baseName":"ER_circumchaetal_sg3r_neuro-2_3","selected":true,"pre_visible":true,"post_visible":true,"desmosome_visible":false,"text_visible":true,"meta_visible":true,"color":16776960,"opacity":1},"1951626":{"id":1951626,"baseName":"EC_circumchaetal_sg1r_neuro-2_5","selected":true,"pre_visible":true,"post_visible":true,"desmosome_visible":false,"text_visible":true,"meta_visible":true,"color":16776960,"opacity":1},"1974736":{"id":1974736,"baseName":"circumchaetal_sg1r_neuro-7_3","selected":true,"pre_visible":true,"post_visible":true,"desmosome_visible":false,"text_visible":true,"meta_visible":true,"color":16776960,"opacity":1},"1977828":{"id":1977828,"baseName":"circumchaetal_sg1r_neuro-1_3","selected":true,"pre_visible":true,"post_visible":true,"desmosome_visible":false,"text_visible":true,"meta_visible":true,"color":16776960,"opacity":1},"1977980":{"id":1977980,"baseName":"noER_circumchaetal_sg1r_neuro-3_4","selected":true,"pre_visible":true,"post_visible":true,"desmosome_visible":false,"text_visible":true,"meta_visible":true,"color":16776960,"opacity":1}},"color":2191797,"hide_self_edges":true},"g12":{"id":"g12","label":"circumacicular_not [#9]","models":{"1646462":{"id":1646462,"baseName":"circumacicular_sg3r_noto_4","selected":true,"pre_visible":true,"post_visible":true,"desmosome_visible":false,"text_visible":true,"meta_visible":true,"color":16776960,"opacity":1},"1649133":{"id":1649133,"baseName":"circumacicular_sg3l_noto_4","selected":true,"pre_visible":true,"post_visible":true,"desmosome_visible":false,"text_visible":true,"meta_visible":true,"color":16776960,"opacity":1},"1825661":{"id":1825661,"baseName":"circumacicular_sg3r_noto_3","selected":true,"pre_visible":true,"post_visible":true,"desmosome_visible":false,"text_visible":true,"meta_visible":true,"color":16776960,"opacity":1},"1919227":{"id":1919227,"baseName":"circumacicular_sg1l_noto_4","selected":true,"pre_visible":true,"post_visible":true,"desmosome_visible":false,"text_visible":true,"meta_visible":true,"color":16776960,"opacity":1},"1948530":{"id":1948530,"baseName":"circumacicular_sg3l_noto_2","selected":true,"pre_visible":true,"post_visible":true,"desmosome_visible":false,"text_visible":true,"meta_visible":true,"color":16776960,"opacity":1},"1949271":{"id":1949271,"baseName":"circumacicular_sg3l_noto_3","selected":true,"pre_visible":true,"post_visible":true,"desmosome_visible":false,"text_visible":true,"meta_visible":true,"color":16776960,"opacity":1},"1980943":{"id":1980943,"baseName":"circumacicular_sg1l_noto_2","selected":true,"pre_visible":true,"post_visible":true,"desmosome_visible":false,"text_visible":true,"meta_visible":true,"color":16776960,"opacity":1},"1995570":{"id":1995570,"baseName":"circumacicular_sg1l_noto_1","selected":true,"pre_visible":true,"post_visible":true,"desmosome_visible":false,"text_visible":true,"meta_visible":true,"color":16776960,"opacity":1},"1995852":{"id":1995852,"baseName":"circumacicular_sg3l_noto_1","selected":true,"pre_visible":true,"post_visible":true,"desmosome_visible":false,"text_visible":true,"meta_visible":true,"color":16776960,"opacity":1}},"color":10406625,"hide_self_edges":true},"g13":{"id":"g13","label":"circumacicular_neu [#6]","models":{"1363832":{"id":1363832,"baseName":"circumacicular_sg1l_neuro_4","selected":true,"pre_visible":true,"post_visible":true,"desmosome_visible":false,"text_visible":true,"meta_visible":true,"color":16776960,"opacity":1},"1840524":{"id":1840524,"baseName":"circumacicular_sg2l_neuro_4","selected":true,"pre_visible":true,"post_visible":true,"desmosome_visible":false,"text_visible":true,"meta_visible":true,"color":16776960,"opacity":1},"1840551":{"id":1840551,"baseName":"circumacicular_sg2l_neuro_5","selected":true,"pre_visible":true,"post_visible":true,"desmosome_visible":false,"text_visible":true,"meta_visible":true,"color":16776960,"opacity":1},"1915226":{"id":1915226,"baseName":"circumacicular_sg1r_neuro_5","selected":true,"pre_visible":true,"post_visible":true,"desmosome_visible":false,"text_visible":true,"meta_visible":true,"color":16776960,"opacity":1},"1950906":{"id":1950906,"baseName":"circumacicular_sg1r_neuro_4","selected":true,"pre_visible":true,"post_visible":true,"desmosome_visible":false,"text_visible":true,"meta_visible":true,"color":16776960,"opacity":1},"1995221":{"id":1995221,"baseName":"circumacicular_sg1l_neuro_1","selected":true,"pre_visible":true,"post_visible":true,"desmosome_visible":false,"text_visible":true,"meta_visible":true,"color":16776960,"opacity":1}},"color":10406625,"hide_self_edges":true},"g14":{"id":"g14","label":"EC_V [#10]","models":{"1348077":{"id":1348077,"baseName":"EC_V_sg1l chaetal sac 1348078","selected":true,"pre_visible":true,"post_visible":true,"desmosome_visible":true,"text_visible":false,"meta_visible":true,"color":16776960,"opacity":1},"1782523":{"id":1782523,"baseName":"EC_V_sg1l 1782524","selected":true,"pre_visible":true,"post_visible":true,"desmosome_visible":true,"text_visible":false,"meta_visible":true,"color":16776960,"opacity":1},"1795850":{"id":1795850,"baseName":"EC_V_sg3l 1795851","selected":true,"pre_visible":true,"post_visible":true,"desmosome_visible":true,"text_visible":false,"meta_visible":true,"color":16776960,"opacity":1},"1847342":{"id":1847342,"baseName":"EC_V_sg2l 1847343","selected":true,"pre_visible":true,"post_visible":true,"desmosome_visible":true,"text_visible":false,"meta_visible":true,"color":16776960,"opacity":1},"1857727":{"id":1857727,"baseName":"EC_V_sg1r 1857728","selected":true,"pre_visible":true,"post_visible":true,"desmosome_visible":true,"text_visible":false,"meta_visible":true,"color":16776960,"opacity":1},"1918047":{"id":1918047,"baseName":"EC_V_sg1l_muscle-attachment 1918048","selected":true,"pre_visible":true,"post_visible":true,"desmosome_visible":true,"text_visible":false,"meta_visible":true,"color":16776960,"opacity":1},"1947619":{"id":1947619,"baseName":"EC_V_sg3l 1947620","selected":true,"pre_visible":true,"post_visible":true,"desmosome_visible":true,"text_visible":false,"meta_visible":true,"color":16776960,"opacity":1},"1973759":{"id":1973759,"baseName":"EC_V_sg3r_chae 1973760","selected":true,"pre_visible":true,"post_visible":true,"desmosome_visible":true,"text_visible":false,"meta_visible":true,"color":16776960,"opacity":1},"1974189":{"id":1974189,"baseName":"EC_V_sg1r 1974190","selected":true,"pre_visible":true,"post_visible":true,"desmosome_visible":true,"text_visible":false,"meta_visible":true,"color":16776960,"opacity":1},"1977947":{"id":1977947,"baseName":"chaetal sac fragment 1977948","selected":true,"pre_visible":true,"post_visible":true,"desmosome_visible":false,"text_visible":true,"meta_visible":true,"color":16776960,"opacity":1}},"color":1556175,"hide_self_edges":true},"g15":{"id":"g15","label":"EC_D [#8]","models":{"1631082":{"id":1631082,"baseName":"EC_D_pygl 1631083","selected":true,"pre_visible":true,"post_visible":true,"desmosome_visible":true,"text_visible":false,"meta_visible":true,"color":16776960,"opacity":1},"1633323":{"id":1633323,"baseName":"EC_D_sg3l 1633324","selected":true,"pre_visible":true,"post_visible":true,"desmosome_visible":true,"text_visible":false,"meta_visible":true,"color":16776960,"opacity":1},"1669245":{"id":1669245,"baseName":"EC_D_sg3l 1669246","selected":true,"pre_visible":true,"post_visible":true,"desmosome_visible":true,"text_visible":false,"meta_visible":true,"color":16776960,"opacity":1},"1821534":{"id":1821534,"baseName":"EC_D_sg3l 1457768","selected":true,"pre_visible":true,"post_visible":true,"desmosome_visible":true,"text_visible":false,"meta_visible":true,"color":16776960,"opacity":1},"1844557":{"id":1844557,"baseName":"EC_D_sg2l 1844558","selected":true,"pre_visible":true,"post_visible":true,"desmosome_visible":true,"text_visible":false,"meta_visible":true,"color":16776960,"opacity":1},"1844915":{"id":1844915,"baseName":"EC_D_sg2l 1844916","selected":true,"pre_visible":true,"post_visible":true,"desmosome_visible":true,"text_visible":false,"meta_visible":true,"color":16776960,"opacity":1},"1918468":{"id":1918468,"baseName":"EC_D_sg1l 1918469","selected":true,"pre_visible":true,"post_visible":true,"desmosome_visible":true,"text_visible":false,"meta_visible":true,"color":16776960,"opacity":1},"1919294":{"id":1919294,"baseName":"EC_D_sg1l 1919295","selected":true,"pre_visible":true,"post_visible":true,"desmosome_visible":true,"text_visible":false,"meta_visible":true,"color":16776960,"opacity":1}},"color":1556175,"hide_self_edges":true}},"subgraphs":{},"layout":{"name":"preset","positions":{"1621757":{"x":229.0209224294066,"y":446.8098992201196},"g1":{"x":325,"y":350},"g2":{"x":560.3729849531151,"y":458.00965198545384},"g3":{"x":92.5758752805679,"y":499.592851950197},"g4":{"x":400.11221978881565,"y":458.00965198545384},"g5":{"x":272.1599719074661,"y":507.65920892241655},"g6":{"x":499.61541738923006,"y":506.27931282954876},"g7":{"x":388.8767034023258,"y":759.799650329494},"g8":{"x":570.4386801388787,"y":585.7262676748051},"g9":{"x":78.62103255014988,"y":648.3779849625852},"g10":{"x":542.9688200209785,"y":661.6998009480958},"g11":{"x":66.21459588526099,"y":580.2608927413177},"g12":{"x":479.134773333873,"y":719.5984665815914},"g13":{"x":116.02426176085027,"y":704.2549743000606},"g14":{"x":182.44991490870862,"y":752.3281537612735},"g15":{"x":285.89133452598634,"y":741.7270144194016}},"fit":false,"zoom":1.0325494926242296,"pan":{"x":-43.35766414656815,"y":-207.43154154559994}}}
