# Supplementary material for: Desmosomal connectomics of all somatic muscles in an annelid larva
Source: eLife. 2022 Dec 20;11:e71231. doi: 10.7554/eLife.71231 (PMC9876572; doi:10.7554/eLife.71231)
Supplement: Figure 9—source data 1. — The graphs can be loaded in the CATMAID graph widget at https://catmaid.jekelylab.ex.ac.uk. [file elife-71231-fig9-data1.zip › MNcrab_graph.json]

{"properties":{"label_valign":"top","label_halign":"center","show_node_labels":true,"trim_node_labels":false,"node_width":30,"node_height":30,"edge_text_color":"#FFFFFF","edge_text_opacity":0,"edge_text_outline_width":0.4,"edge_text_outline_opacity":1,"edge_min_width":0,"edge_width_function":"sqrt","grid_snap":false,"grid_side":10},"elements":{"nodes":[{"data":{"id":"g1","skeletons":[{"id":1026962,"baseName":"MNcrab_sg3r1","selected":true,"pre_visible":true,"post_visible":true,"desmosome_visible":true,"text_visible":false,"meta_visible":true,"color":16776960,"opacity":1,"isRemote":false},{"id":1239327,"baseName":"MNcrab_sg3l1","selected":true,"pre_visible":true,"post_visible":true,"desmosome_visible":true,"text_visible":false,"meta_visible":true,"color":16776960,"opacity":1,"isRemote":false},{"id":1348484,"baseName":"MNcrab_sg2r1","selected":true,"pre_visible":true,"post_visible":true,"desmosome_visible":true,"text_visible":false,"meta_visible":true,"color":16776960,"opacity":1,"isRemote":false},{"id":1727474,"baseName":"MNcrab_sg2l1","selected":true,"pre_visible":true,"post_visible":true,"desmosome_visible":true,"text_visible":false,"meta_visible":true,"color":16776960,"opacity":1,"isRemote":false}],"label":"MNcrab [#4]","color":"#530048","shape":"hexagon"},"classes":""},{"data":{"id":"g2","skeletons":[{"id":137882,"baseName":"MUSlongD_sg0r7","selected":true,"pre_visible":true,"post_visible":true,"desmosome_visible":false,"text_visible":true,"meta_visible":true,"color":16776960,"opacity":1,"isRemote":false},{"id":568290,"baseName":"MUSlongD_sg1r12","selected":true,"pre_visible":true,"post_visible":true,"desmosome_visible":false,"text_visible":true,"meta_visible":true,"color":16776960,"opacity":1,"isRemote":false},{"id":568710,"baseName":"MUSlongD_sg0r3","selected":true,"pre_visible":true,"post_visible":true,"desmosome_visible":false,"text_visible":true,"meta_visible":true,"color":16776960,"opacity":1,"isRemote":false},{"id":575853,"baseName":"MUSlongD_sg2r7","selected":true,"pre_visible":true,"post_visible":true,"desmosome_visible":false,"text_visible":true,"meta_visible":true,"color":16776960,"opacity":1,"isRemote":false},{"id":942028,"baseName":"MUSlongD_sg0l9","selected":true,"pre_visible":true,"post_visible":true,"desmosome_visible":false,"text_visible":true,"meta_visible":true,"color":16776960,"opacity":1,"isRemote":false},{"id":942898,"baseName":"MUSlongD_sg0l8","selected":true,"pre_visible":true,"post_visible":true,"desmosome_visible":false,"text_visible":true,"meta_visible":true,"color":16776960,"opacity":1,"isRemote":false},{"id":1348569,"baseName":"MUSlongD_sg0l5","selected":true,"pre_visible":true,"post_visible":true,"desmosome_visible":false,"text_visible":true,"meta_visible":true,"color":16776960,"opacity":1,"isRemote":false},{"id":1348581,"baseName":"MUSlongD_sg2l6","selected":true,"pre_visible":true,"post_visible":true,"desmosome_visible":false,"text_visible":true,"meta_visible":true,"color":16776960,"opacity":1,"isRemote":false},{"id":1356793,"baseName":"MUSlongD_sg2l7","selected":true,"pre_visible":true,"post_visible":true,"desmosome_visible":false,"text_visible":true,"meta_visible":true,"color":16776960,"opacity":1,"isRemote":false},{"id":1416162,"baseName":"MUSlongD_sg0r8","selected":true,"pre_visible":true,"post_visible":true,"desmosome_visible":false,"text_visible":true,"meta_visible":true,"color":16776960,"opacity":1,"isRemote":false},{"id":1416180,"baseName":"MUSlongD_sg1r8","selected":true,"pre_visible":true,"post_visible":true,"desmosome_visible":false,"text_visible":true,"meta_visible":true,"color":16776960,"opacity":1,"isRemote":false},{"id":1416198,"baseName":"MUSlongD_sg2r5","selected":true,"pre_visible":true,"post_visible":true,"desmosome_visible":false,"text_visible":true,"meta_visible":true,"color":16776960,"opacity":1,"isRemote":false},{"id":1416227,"baseName":"MUSlongD_sg3r2","selected":true,"pre_visible":true,"post_visible":true,"desmosome_visible":false,"text_visible":true,"meta_visible":true,"color":16776960,"opacity":1,"isRemote":false},{"id":1416299,"baseName":"MUSlongD_sg1l10","selected":true,"pre_visible":true,"post_visible":true,"desmosome_visible":false,"text_visible":true,"meta_visible":true,"color":16776960,"opacity":1,"isRemote":false},{"id":1416309,"baseName":"MUSlongD_sg1l8","selected":true,"pre_visible":true,"post_visible":true,"desmosome_visible":false,"text_visible":true,"meta_visible":true,"color":16776960,"opacity":1,"isRemote":false},{"id":1420472,"baseName":"MUSlongD_sg3l4","selected":true,"pre_visible":true,"post_visible":true,"desmosome_visible":false,"text_visible":true,"meta_visible":true,"color":16776960,"opacity":1,"isRemote":false},{"id":1420496,"baseName":"MUSlongD_sg2l4","selected":true,"pre_visible":true,"post_visible":true,"desmosome_visible":false,"text_visible":true,"meta_visible":true,"color":16776960,"opacity":1,"isRemote":false},{"id":1420504,"baseName":"MUSlongD_sg2l5","selected":true,"pre_visible":true,"post_visible":true,"desmosome_visible":false,"text_visible":true,"meta_visible":true,"color":16776960,"opacity":1,"isRemote":false},{"id":1420510,"baseName":"MUSlongD_sg3l3","selected":true,"pre_visible":true,"post_visible":true,"desmosome_visible":false,"text_visible":true,"meta_visible":true,"color":16776960,"opacity":1,"isRemote":false},{"id":1420523,"baseName":"MUSlongD_sg2l3","selected":true,"pre_visible":true,"post_visible":true,"desmosome_visible":false,"text_visible":true,"meta_visible":true,"color":16776960,"opacity":1,"isRemote":false},{"id":1420530,"baseName":"MUSlongD_sg2r3","selected":true,"pre_visible":true,"post_visible":true,"desmosome_visible":false,"text_visible":true,"meta_visible":true,"color":16776960,"opacity":1,"isRemote":false},{"id":1420539,"baseName":"MUSlongD_sg2r6","selected":true,"pre_visible":true,"post_visible":true,"desmosome_visible":false,"text_visible":true,"meta_visible":true,"color":16776960,"opacity":1,"isRemote":false},{"id":1441872,"baseName":"MUSlongD_sg1r11","selected":true,"pre_visible":true,"post_visible":true,"desmosome_visible":false,"text_visible":true,"meta_visible":true,"color":16776960,"opacity":1,"isRemote":false},{"id":1485984,"baseName":"MUSlongD_sg1l11","selected":true,"pre_visible":true,"post_visible":true,"desmosome_visible":false,"text_visible":true,"meta_visible":true,"color":16776960,"opacity":1,"isRemote":false},{"id":1501849,"baseName":"MUSlongD_sg0r6","selected":true,"pre_visible":true,"post_visible":true,"desmosome_visible":false,"text_visible":true,"meta_visible":true,"color":16776960,"opacity":1,"isRemote":false},{"id":1501871,"baseName":"MUSlongD_sg1r9","selected":true,"pre_visible":true,"post_visible":true,"desmosome_visible":false,"text_visible":true,"meta_visible":true,"color":16776960,"opacity":1,"isRemote":false}],"label":"MUSlongD [#26]","color":"#bcbd22","shape":"hexagon"},"classes":""},{"data":{"id":"g3","skeletons":[{"id":518764,"baseName":"MUSlongV_sg2l7","selected":true,"pre_visible":true,"post_visible":true,"desmosome_visible":false,"text_visible":true,"meta_visible":true,"color":16776960,"opacity":1,"isRemote":false},{"id":557195,"baseName":"MUSlongV_sg1l4","selected":true,"pre_visible":true,"post_visible":true,"desmosome_visible":false,"text_visible":true,"meta_visible":true,"color":16776960,"opacity":1,"isRemote":false},{"id":557403,"baseName":"MUSlongV_sg1l5","selected":true,"pre_visible":true,"post_visible":true,"desmosome_visible":false,"text_visible":true,"meta_visible":true,"color":16776960,"opacity":1,"isRemote":false},{"id":587962,"baseName":"MUSlongV_sg1r9","selected":true,"pre_visible":true,"post_visible":true,"desmosome_visible":false,"text_visible":true,"meta_visible":true,"color":16776960,"opacity":1,"isRemote":false},{"id":592728,"baseName":"MUSlongV_sg1r8","selected":true,"pre_visible":true,"post_visible":true,"desmosome_visible":false,"text_visible":true,"meta_visible":true,"color":16776960,"opacity":1,"isRemote":false},{"id":604671,"baseName":"MUSlongV_sg1r11","selected":true,"pre_visible":true,"post_visible":true,"desmosome_visible":false,"text_visible":true,"meta_visible":true,"color":16776960,"opacity":1,"isRemote":false},{"id":1027911,"baseName":"MUSlongV_sg2l3","selected":true,"pre_visible":true,"post_visible":true,"desmosome_visible":false,"text_visible":true,"meta_visible":true,"color":16776960,"opacity":1,"isRemote":false},{"id":1027917,"baseName":"MUSlongV_sg3l3","selected":true,"pre_visible":true,"post_visible":true,"desmosome_visible":false,"text_visible":true,"meta_visible":true,"color":16776960,"opacity":1,"isRemote":false},{"id":1027923,"baseName":"MUSlongV_sg2l4","selected":true,"pre_visible":true,"post_visible":true,"desmosome_visible":false,"text_visible":true,"meta_visible":true,"color":16776960,"opacity":1,"isRemote":false},{"id":1057387,"baseName":"MUSlongV_sg2l9","selected":true,"pre_visible":true,"post_visible":true,"desmosome_visible":false,"text_visible":true,"meta_visible":true,"color":16776960,"opacity":1,"isRemote":false},{"id":1238488,"baseName":"MUSlongV_sg1l7","selected":true,"pre_visible":true,"post_visible":true,"desmosome_visible":false,"text_visible":true,"meta_visible":true,"color":16776960,"opacity":1,"isRemote":false},{"id":1277150,"baseName":"MUSlongV_sg0l3","selected":true,"pre_visible":true,"post_visible":true,"desmosome_visible":false,"text_visible":true,"meta_visible":true,"color":16776960,"opacity":1,"isRemote":false},{"id":1314620,"baseName":"MUSlongV_sg2l2","selected":true,"pre_visible":true,"post_visible":true,"desmosome_visible":false,"text_visible":true,"meta_visible":true,"color":16776960,"opacity":1,"isRemote":false},{"id":1357861,"baseName":"MUSlongV_sg2r2","selected":true,"pre_visible":true,"post_visible":true,"desmosome_visible":false,"text_visible":true,"meta_visible":true,"color":16776960,"opacity":1,"isRemote":false},{"id":1357867,"baseName":"MUSlongV_sg1r4","selected":true,"pre_visible":true,"post_visible":true,"desmosome_visible":false,"text_visible":true,"meta_visible":true,"color":16776960,"opacity":1,"isRemote":false},{"id":1368019,"baseName":"MUSlongV_sg3l4","selected":true,"pre_visible":true,"post_visible":true,"desmosome_visible":false,"text_visible":true,"meta_visible":true,"color":16776960,"opacity":1,"isRemote":false},{"id":1368030,"baseName":"MUSlongV_sg3l5","selected":true,"pre_visible":true,"post_visible":true,"desmosome_visible":false,"text_visible":true,"meta_visible":true,"color":16776960,"opacity":1,"isRemote":false},{"id":1393903,"baseName":"MUSlongV_sg3r1","selected":true,"pre_visible":true,"post_visible":true,"desmosome_visible":false,"text_visible":true,"meta_visible":true,"color":16776960,"opacity":1,"isRemote":false},{"id":1395692,"baseName":"MUSlongV_sg1r3","selected":true,"pre_visible":true,"post_visible":true,"desmosome_visible":false,"text_visible":true,"meta_visible":true,"color":16776960,"opacity":1,"isRemote":false},{"id":1395717,"baseName":"MUSlongV_sg1r6","selected":true,"pre_visible":true,"post_visible":true,"desmosome_visible":false,"text_visible":true,"meta_visible":true,"color":16776960,"opacity":1,"isRemote":false},{"id":1420440,"baseName":"MUSlongV_sg3l1","selected":true,"pre_visible":true,"post_visible":true,"desmosome_visible":false,"text_visible":true,"meta_visible":true,"color":16776960,"opacity":1,"isRemote":false},{"id":1420612,"baseName":"MUSlongV_sg2r4","selected":true,"pre_visible":true,"post_visible":true,"desmosome_visible":false,"text_visible":true,"meta_visible":true,"color":16776960,"opacity":1,"isRemote":false},{"id":1545615,"baseName":"MUSlongV_sg1r5","selected":true,"pre_visible":true,"post_visible":true,"desmosome_visible":false,"text_visible":true,"meta_visible":true,"color":16776960,"opacity":1,"isRemote":false},{"id":1728847,"baseName":"MUSlongV_sg2l6","selected":true,"pre_visible":true,"post_visible":true,"desmosome_visible":false,"text_visible":true,"meta_visible":true,"color":16776960,"opacity":1,"isRemote":false}],"label":"MUSlongV [#24]","color":"#a6d96a","shape":"hexagon"},"classes":""},{"data":{"id":"g4","skeletons":[{"id":1568544,"baseName":"MUSobA-re_sg1r5","selected":true,"pre_visible":true,"post_visible":true,"desmosome_visible":false,"text_visible":true,"meta_visible":true,"color":16776960,"opacity":1,"isRemote":false},{"id":1568571,"baseName":"MUSobA-re_sg1l5","selected":true,"pre_visible":true,"post_visible":true,"desmosome_visible":false,"text_visible":true,"meta_visible":true,"color":16776960,"opacity":1,"isRemote":false},{"id":1568781,"baseName":"MUSobA-re_sg1r4","selected":true,"pre_visible":true,"post_visible":true,"desmosome_visible":false,"text_visible":true,"meta_visible":true,"color":16776960,"opacity":1,"isRemote":false}],"label":"MUSobA-re [#3]","color":"#cb181d","shape":"hexagon"},"classes":""},{"data":{"id":"g5","skeletons":[{"id":804282,"baseName":"MUSobA-mpp_sg1r1","selected":true,"pre_visible":true,"post_visible":true,"desmosome_visible":false,"text_visible":true,"meta_visible":true,"color":16776960,"opacity":1,"isRemote":false},{"id":1416450,"baseName":"MUSobA-arc_sg1r1","selected":true,"pre_visible":true,"post_visible":true,"desmosome_visible":false,"text_visible":true,"meta_visible":true,"color":16776960,"opacity":1,"isRemote":false},{"id":1547886,"baseName":"MUSobA-lpp_sg1r1","selected":true,"pre_visible":true,"post_visible":true,"desmosome_visible":false,"text_visible":true,"meta_visible":true,"color":16776960,"opacity":1,"isRemote":false}],"label":"MUSobA other [#3]","color":"#900206","shape":"hexagon"},"classes":""},{"data":{"id":"g6","skeletons":[{"id":909450,"baseName":"MUSchae-notAac_sg3r2","selected":true,"pre_visible":true,"post_visible":true,"desmosome_visible":false,"text_visible":true,"meta_visible":true,"color":16776960,"opacity":1,"isRemote":false},{"id":1545266,"baseName":"MUSchae-notAac_sg2r4","selected":true,"pre_visible":true,"post_visible":true,"desmosome_visible":false,"text_visible":true,"meta_visible":true,"color":16776960,"opacity":1,"isRemote":false},{"id":1569102,"baseName":"MUSchae-notAac_sg3l4","selected":true,"pre_visible":true,"post_visible":true,"desmosome_visible":false,"text_visible":true,"meta_visible":true,"color":16776960,"opacity":1,"isRemote":false},{"id":1590476,"baseName":"MUSchae-notAac_sg3r1","selected":true,"pre_visible":true,"post_visible":true,"desmosome_visible":false,"text_visible":true,"meta_visible":true,"color":16776960,"opacity":1,"isRemote":false},{"id":1590675,"baseName":"MUSchae-notAac_sg3r4","selected":true,"pre_visible":true,"post_visible":true,"desmosome_visible":false,"text_visible":true,"meta_visible":true,"color":16776960,"opacity":1,"isRemote":false},{"id":1633569,"baseName":"MUSchae-notAac_sg2l4","selected":true,"pre_visible":true,"post_visible":true,"desmosome_visible":false,"text_visible":true,"meta_visible":true,"color":16776960,"opacity":1,"isRemote":false},{"id":1633890,"baseName":"MUSchae-notAac_sg2l2","selected":true,"pre_visible":true,"post_visible":true,"desmosome_visible":false,"text_visible":true,"meta_visible":true,"color":16776960,"opacity":1,"isRemote":false},{"id":1633938,"baseName":"MUSchae-notAac_sg2l1","selected":true,"pre_visible":true,"post_visible":true,"desmosome_visible":false,"text_visible":true,"meta_visible":true,"color":16776960,"opacity":1,"isRemote":false}],"label":"MUSchae-notAac [#8]","color":"#a63603","shape":"hexagon"},"classes":""},{"data":{"id":"g7","skeletons":[{"id":1569125,"baseName":"MUSchae-notAre_sg3l1","selected":true,"pre_visible":true,"post_visible":true,"desmosome_visible":false,"text_visible":true,"meta_visible":true,"color":16776960,"opacity":1,"isRemote":false},{"id":1589825,"baseName":"MUSchae-notD_sg2r1","selected":true,"pre_visible":true,"post_visible":true,"desmosome_visible":false,"text_visible":true,"meta_visible":true,"color":16776960,"opacity":1,"isRemote":false},{"id":1591154,"baseName":"MUSchae-notD_sg3r1","selected":true,"pre_visible":true,"post_visible":true,"desmosome_visible":false,"text_visible":true,"meta_visible":true,"color":16776960,"opacity":1,"isRemote":false}],"label":"MUSchae-not other [#3]","color":"#d46a00","shape":"hexagon"},"classes":""},{"data":{"id":"g8","skeletons":[{"id":1027978,"baseName":"MUSac-neuPV_sg2l3","selected":true,"pre_visible":true,"post_visible":true,"desmosome_visible":false,"text_visible":true,"meta_visible":true,"color":16776960,"opacity":1,"isRemote":false},{"id":1032061,"baseName":"MUSac-neuPV_sg2r1","selected":true,"pre_visible":true,"post_visible":true,"desmosome_visible":false,"text_visible":true,"meta_visible":true,"color":16776960,"opacity":1,"isRemote":false},{"id":1137595,"baseName":"MUSac-neuPV_sg1r2","selected":true,"pre_visible":true,"post_visible":true,"desmosome_visible":false,"text_visible":true,"meta_visible":true,"color":16776960,"opacity":1,"isRemote":false},{"id":1649437,"baseName":"MUSac-neuPV_sg1l2","selected":true,"pre_visible":true,"post_visible":true,"desmosome_visible":false,"text_visible":true,"meta_visible":true,"color":16776960,"opacity":1,"isRemote":false}],"label":"MUSac-neuPV [#4]","color":"#ae017e","shape":"hexagon"},"classes":""},{"data":{"id":"g9","skeletons":[{"id":1028407,"baseName":"MUSac-neuAV_sg3r1","selected":true,"pre_visible":true,"post_visible":true,"desmosome_visible":false,"text_visible":true,"meta_visible":true,"color":16776960,"opacity":1,"isRemote":false},{"id":1230301,"baseName":"MUSac-neuAV_sg2r1","selected":true,"pre_visible":true,"post_visible":true,"desmosome_visible":false,"text_visible":true,"meta_visible":true,"color":16776960,"opacity":1,"isRemote":false},{"id":1630186,"baseName":"MUSac-neuAV_sg2l1","selected":true,"pre_visible":true,"post_visible":true,"desmosome_visible":false,"text_visible":true,"meta_visible":true,"color":16776960,"opacity":1,"isRemote":false},{"id":1648444,"baseName":"MUSac-neuAV_sg3l1","selected":true,"pre_visible":true,"post_visible":true,"desmosome_visible":false,"text_visible":true,"meta_visible":true,"color":16776960,"opacity":1,"isRemote":false}],"label":"MUSac-neuAV [#4]","color":"#dd3497","shape":"hexagon"},"classes":""},{"data":{"id":"g10","skeletons":[{"id":1450492,"baseName":"MUSac-neuDx_sg3r2","selected":true,"pre_visible":true,"post_visible":true,"desmosome_visible":false,"text_visible":true,"meta_visible":true,"color":16776960,"opacity":1,"isRemote":false},{"id":1623138,"baseName":"MUSac-neuDx_sg3l2","selected":true,"pre_visible":true,"post_visible":true,"desmosome_visible":false,"text_visible":true,"meta_visible":true,"color":16776960,"opacity":1,"isRemote":false}],"label":"MUSac-neuDx [#2]","color":"#a615e8","shape":"hexagon"},"classes":""},{"data":{"id":"g11","skeletons":[{"id":1315028,"baseName":"MUSac-notA_sg3r1","selected":true,"pre_visible":true,"post_visible":true,"desmosome_visible":false,"text_visible":true,"meta_visible":true,"color":16776960,"opacity":1,"isRemote":false},{"id":1420457,"baseName":"MUSac-notA_sg3l1","selected":true,"pre_visible":true,"post_visible":true,"desmosome_visible":false,"text_visible":true,"meta_visible":true,"color":16776960,"opacity":1,"isRemote":false},{"id":1570773,"baseName":"MUSac-notA_sg2r1","selected":true,"pre_visible":true,"post_visible":true,"desmosome_visible":false,"text_visible":true,"meta_visible":true,"color":16776960,"opacity":1,"isRemote":false},{"id":1626051,"baseName":"MUSac-notA_sg2l1","selected":true,"pre_visible":true,"post_visible":true,"desmosome_visible":false,"text_visible":true,"meta_visible":true,"color":16776960,"opacity":1,"isRemote":false}],"label":"MUSac-notA [#4]","color":"#f768a1","shape":"hexagon"},"classes":""},{"data":{"id":"g12","skeletons":[{"id":1450345,"baseName":"MUSac-notP_sg3r1","selected":true,"pre_visible":true,"post_visible":true,"desmosome_visible":false,"text_visible":true,"meta_visible":true,"color":16776960,"opacity":1,"isRemote":false},{"id":1504562,"baseName":"MUSac-notM_sg3r1","selected":true,"pre_visible":true,"post_visible":true,"desmosome_visible":false,"text_visible":true,"meta_visible":true,"color":16776960,"opacity":1,"isRemote":false},{"id":1574394,"baseName":"MUSac-notP_sg3r2","selected":true,"pre_visible":true,"post_visible":true,"desmosome_visible":false,"text_visible":true,"meta_visible":true,"color":16776960,"opacity":1,"isRemote":false}],"label":"MUSac-not other [#3]","color":"#bd0060","shape":"hexagon"},"classes":""},{"data":{"id":"g13","skeletons":[{"id":1352396,"baseName":"MUSobP_sg0l1","selected":true,"pre_visible":true,"post_visible":true,"desmosome_visible":false,"text_visible":true,"meta_visible":true,"color":16776960,"opacity":1,"isRemote":false},{"id":1352604,"baseName":"MUSobP_sg0l2","selected":true,"pre_visible":true,"post_visible":true,"desmosome_visible":false,"text_visible":true,"meta_visible":true,"color":16776960,"opacity":1,"isRemote":false},{"id":1404314,"baseName":"MUSobP_sg0r1","selected":true,"pre_visible":true,"post_visible":true,"desmosome_visible":false,"text_visible":true,"meta_visible":true,"color":16776960,"opacity":1,"isRemote":false},{"id":1568555,"baseName":"MUSobP_sg0r2","selected":true,"pre_visible":true,"post_visible":true,"desmosome_visible":false,"text_visible":true,"meta_visible":true,"color":16776960,"opacity":1,"isRemote":false},{"id":1584845,"baseName":"MUSobP-neuV_sg1r5","selected":true,"pre_visible":true,"post_visible":true,"desmosome_visible":false,"text_visible":true,"meta_visible":true,"color":16776960,"opacity":1,"isRemote":false}],"label":"MUSobP [#5]","color":"#12af0d","shape":"hexagon"},"classes":""},{"data":{"id":"g14","skeletons":[{"id":1593111,"baseName":"MUStrans_sg1l3","selected":true,"pre_visible":true,"post_visible":true,"desmosome_visible":false,"text_visible":true,"meta_visible":true,"color":16776960,"opacity":1,"isRemote":false},{"id":1635500,"baseName":"MUStrans_sg3l3","selected":true,"pre_visible":true,"post_visible":true,"desmosome_visible":false,"text_visible":true,"meta_visible":true,"color":16776960,"opacity":1,"isRemote":false}],"label":"MUStrans [#2]","color":"#cdd030","shape":"hexagon"},"classes":""},{"data":{"id":"g15","skeletons":[{"id":1334352,"baseName":"CB_pigment_sg2 1334353","selected":true,"pre_visible":true,"post_visible":true,"desmosome_visible":false,"text_visible":true,"meta_visible":true,"color":16776960,"opacity":1,"isRemote":false},{"id":1345915,"baseName":"CB_pigment_sg3 1345916","selected":true,"pre_visible":true,"post_visible":true,"desmosome_visible":false,"text_visible":true,"meta_visible":true,"color":16776960,"opacity":1,"isRemote":false},{"id":1418943,"baseName":"CB_pigment_sg2 1418944","selected":true,"pre_visible":true,"post_visible":true,"desmosome_visible":false,"text_visible":true,"meta_visible":true,"color":16776960,"opacity":1,"isRemote":false},{"id":1769545,"baseName":"CB_pigment_sg1 1769546","selected":true,"pre_visible":true,"post_visible":true,"desmosome_visible":false,"text_visible":true,"meta_visible":true,"color":16776960,"opacity":1,"isRemote":false},{"id":1917392,"baseName":"CB_pigment_sg2 1917393","selected":true,"pre_visible":true,"post_visible":true,"desmosome_visible":false,"text_visible":true,"meta_visible":true,"color":16776960,"opacity":1,"isRemote":false}],"label":"CB_pigment [#5]","color":"#08306b","shape":"hexagon"},"classes":""},{"data":{"id":"g16","skeletons":[{"id":518599,"baseName":"paratroch_I_vl_2","selected":true,"pre_visible":true,"post_visible":true,"desmosome_visible":false,"text_visible":true,"meta_visible":true,"color":16776960,"opacity":1,"isRemote":false},{"id":556693,"baseName":"paratroch_I_vl_1","selected":true,"pre_visible":true,"post_visible":true,"desmosome_visible":false,"text_visible":true,"meta_visible":true,"color":16776960,"opacity":1,"isRemote":false},{"id":607961,"baseName":"paratroch_I_vr_2","selected":true,"pre_visible":true,"post_visible":true,"desmosome_visible":false,"text_visible":true,"meta_visible":true,"color":16776960,"opacity":1,"isRemote":false},{"id":608173,"baseName":"paratroch_I_vr_1","selected":true,"pre_visible":true,"post_visible":true,"desmosome_visible":false,"text_visible":true,"meta_visible":true,"color":16776960,"opacity":1,"isRemote":false},{"id":992337,"baseName":"paratroch_II_vl_4","selected":true,"pre_visible":true,"post_visible":true,"desmosome_visible":false,"text_visible":true,"meta_visible":true,"color":16776960,"opacity":1,"isRemote":false},{"id":992344,"baseName":"paratroch_II_vl_3","selected":true,"pre_visible":true,"post_visible":true,"desmosome_visible":false,"text_visible":true,"meta_visible":true,"color":16776960,"opacity":1,"isRemote":false},{"id":992355,"baseName":"paratroch_II_vl_2","selected":true,"pre_visible":true,"post_visible":true,"desmosome_visible":false,"text_visible":true,"meta_visible":true,"color":16776960,"opacity":1,"isRemote":false},{"id":992383,"baseName":"paratroch_II_vr_3","selected":true,"pre_visible":true,"post_visible":true,"desmosome_visible":false,"text_visible":true,"meta_visible":true,"color":16776960,"opacity":1,"isRemote":false},{"id":992429,"baseName":"paratroch_II_dl_3","selected":true,"pre_visible":true,"post_visible":true,"desmosome_visible":false,"text_visible":true,"meta_visible":true,"color":16776960,"opacity":1,"isRemote":false},{"id":1299789,"baseName":"paratroch_II_vr_2","selected":true,"pre_visible":true,"post_visible":true,"desmosome_visible":false,"text_visible":true,"meta_visible":true,"color":16776960,"opacity":1,"isRemote":false},{"id":1372508,"baseName":"nuchal_dl3; cc_dl_3","selected":true,"pre_visible":true,"post_visible":true,"desmosome_visible":false,"text_visible":true,"meta_visible":true,"color":16776960,"opacity":1,"isRemote":false},{"id":1670429,"baseName":"paratroch_III_vl_1; telotroch_vl_1","selected":true,"pre_visible":true,"post_visible":true,"desmosome_visible":false,"text_visible":true,"meta_visible":true,"color":16776960,"opacity":1,"isRemote":false}],"label":"ciliated cells [#12]","color":"#9ecae1","shape":"hexagon"},"classes":""},{"data":{"id":"g17","skeletons":[{"id":1050298,"baseName":"acicula_neuro_sg3r","selected":true,"pre_visible":true,"post_visible":true,"desmosome_visible":false,"text_visible":true,"meta_visible":true,"color":16776960,"opacity":1,"isRemote":false},{"id":1059857,"baseName":"acicula_neuro_sg3l","selected":true,"pre_visible":true,"post_visible":true,"desmosome_visible":false,"text_visible":true,"meta_visible":true,"color":16776960,"opacity":1,"isRemote":false},{"id":1636753,"baseName":"circumacicular_sg3l_neuro_1","selected":true,"pre_visible":true,"post_visible":true,"desmosome_visible":false,"text_visible":true,"meta_visible":true,"color":16776960,"opacity":1,"isRemote":false},{"id":1651359,"baseName":"circumacicular_sg3l_neuro_2","selected":true,"pre_visible":true,"post_visible":true,"desmosome_visible":false,"text_visible":true,"meta_visible":true,"color":16776960,"opacity":1,"isRemote":false},{"id":1701343,"baseName":"acicula_neuro_sg2r","selected":true,"pre_visible":true,"post_visible":true,"desmosome_visible":false,"text_visible":true,"meta_visible":true,"color":16776960,"opacity":1,"isRemote":false},{"id":1708880,"baseName":"circumacicular_sg2l_neuro_2","selected":true,"pre_visible":true,"post_visible":true,"desmosome_visible":false,"text_visible":true,"meta_visible":true,"color":16776960,"opacity":1,"isRemote":false},{"id":1734339,"baseName":"circumacicular_sg3r_neuro_1","selected":true,"pre_visible":true,"post_visible":true,"desmosome_visible":false,"text_visible":true,"meta_visible":true,"color":16776960,"opacity":1,"isRemote":false},{"id":1950726,"baseName":"circumacicular_sg1l_neuro_2","selected":true,"pre_visible":true,"post_visible":true,"desmosome_visible":false,"text_visible":true,"meta_visible":true,"color":16776960,"opacity":1,"isRemote":false},{"id":1950842,"baseName":"circumacicular_sg1r_neuro_2","selected":true,"pre_visible":true,"post_visible":true,"desmosome_visible":false,"text_visible":true,"meta_visible":true,"color":16776960,"opacity":1,"isRemote":false},{"id":1950906,"baseName":"circumacicular_sg1r_neuro_4","selected":true,"pre_visible":true,"post_visible":true,"desmosome_visible":false,"text_visible":true,"meta_visible":true,"color":16776960,"opacity":1,"isRemote":false},{"id":1951760,"baseName":"circumacicular_sg2r_neuro_2","selected":true,"pre_visible":true,"post_visible":true,"desmosome_visible":false,"text_visible":true,"meta_visible":true,"color":16776960,"opacity":1,"isRemote":false},{"id":1952051,"baseName":"circumacicular_sg3r_neuro_2","selected":true,"pre_visible":true,"post_visible":true,"desmosome_visible":false,"text_visible":true,"meta_visible":true,"color":16776960,"opacity":1,"isRemote":false},{"id":1995221,"baseName":"circumacicular_sg1l_neuro_1","selected":true,"pre_visible":true,"post_visible":true,"desmosome_visible":false,"text_visible":true,"meta_visible":true,"color":16776960,"opacity":1,"isRemote":false},{"id":1995250,"baseName":"circumacicular_sg1r_neuro_1","selected":true,"pre_visible":true,"post_visible":true,"desmosome_visible":false,"text_visible":true,"meta_visible":true,"color":16776960,"opacity":1,"isRemote":false},{"id":1995624,"baseName":"circumacicular_sg2l_neuro_1","selected":true,"pre_visible":true,"post_visible":true,"desmosome_visible":false,"text_visible":true,"meta_visible":true,"color":16776960,"opacity":1,"isRemote":false}],"label":"acicula and circumacicular neu [#15]","color":"#9ecae1","shape":"hexagon"},"classes":""},{"data":{"id":"g18","skeletons":[{"id":1179725,"baseName":"acicula_noto_sg2r","selected":true,"pre_visible":true,"post_visible":true,"desmosome_visible":true,"text_visible":false,"meta_visible":true,"color":16776960,"opacity":1,"isRemote":false},{"id":1646462,"baseName":"circumacicular_sg3r_noto_4","selected":true,"pre_visible":true,"post_visible":true,"desmosome_visible":true,"text_visible":false,"meta_visible":true,"color":16776960,"opacity":1,"isRemote":false},{"id":1649133,"baseName":"circumacicular_sg3l_noto_4","selected":true,"pre_visible":true,"post_visible":true,"desmosome_visible":true,"text_visible":false,"meta_visible":true,"color":16776960,"opacity":1,"isRemote":false},{"id":1764323,"baseName":"circumacicular_sg2r_noto_4","selected":true,"pre_visible":true,"post_visible":true,"desmosome_visible":true,"text_visible":false,"meta_visible":true,"color":16776960,"opacity":1,"isRemote":false},{"id":1784327,"baseName":"circumacicular_sg3r_noto_1","selected":true,"pre_visible":true,"post_visible":true,"desmosome_visible":true,"text_visible":false,"meta_visible":true,"color":16776960,"opacity":1,"isRemote":false},{"id":1825661,"baseName":"circumacicular_sg3r_noto_3","selected":true,"pre_visible":true,"post_visible":true,"desmosome_visible":true,"text_visible":false,"meta_visible":true,"color":16776960,"opacity":1,"isRemote":false},{"id":1944498,"baseName":"circumacicular_sg2r_noto_2","selected":true,"pre_visible":true,"post_visible":true,"desmosome_visible":true,"text_visible":false,"meta_visible":true,"color":16776960,"opacity":1,"isRemote":false},{"id":1947305,"baseName":"circumacicular_sg3r_noto_2","selected":true,"pre_visible":true,"post_visible":true,"desmosome_visible":true,"text_visible":false,"meta_visible":true,"color":16776960,"opacity":1,"isRemote":false},{"id":1949271,"baseName":"circumacicular_sg3l_noto_3","selected":true,"pre_visible":true,"post_visible":true,"desmosome_visible":true,"text_visible":false,"meta_visible":true,"color":16776960,"opacity":1,"isRemote":false},{"id":1952642,"baseName":"circumacicular_sg2l_noto_3","selected":true,"pre_visible":true,"post_visible":true,"desmosome_visible":true,"text_visible":false,"meta_visible":true,"color":16776960,"opacity":1,"isRemote":false},{"id":1952651,"baseName":"circumacicular_sg2l_noto_4","selected":true,"pre_visible":true,"post_visible":true,"desmosome_visible":true,"text_visible":false,"meta_visible":true,"color":16776960,"opacity":1,"isRemote":false},{"id":1989493,"baseName":"circumacicular_sg2l_noto_1","selected":true,"pre_visible":true,"post_visible":true,"desmosome_visible":true,"text_visible":false,"meta_visible":true,"color":16776960,"opacity":1,"isRemote":false},{"id":1995697,"baseName":"circumacicular_sg2r_noto_1","selected":true,"pre_visible":true,"post_visible":true,"desmosome_visible":true,"text_visible":false,"meta_visible":true,"color":16776960,"opacity":1,"isRemote":false},{"id":1995852,"baseName":"circumacicular_sg3l_noto_1","selected":true,"pre_visible":true,"post_visible":true,"desmosome_visible":true,"text_visible":false,"meta_visible":true,"color":16776960,"opacity":1,"isRemote":false}],"label":"acicula and circumacicular not [#14]","color":"#9ecae1","shape":"hexagon"},"classes":""},{"data":{"id":"g19","skeletons":[{"id":1400458,"baseName":"chaeta_sg3r_noto-1","selected":true,"pre_visible":true,"post_visible":true,"desmosome_visible":false,"text_visible":true,"meta_visible":true,"color":16776960,"opacity":1,"isRemote":false},{"id":1400469,"baseName":"chaeta_sg3r_noto-2","selected":true,"pre_visible":true,"post_visible":true,"desmosome_visible":false,"text_visible":true,"meta_visible":true,"color":16776960,"opacity":1,"isRemote":false},{"id":1620646,"baseName":"chaeta_sg2r_noto-8","selected":true,"pre_visible":true,"post_visible":true,"desmosome_visible":false,"text_visible":true,"meta_visible":true,"color":16776960,"opacity":1,"isRemote":false},{"id":1735053,"baseName":"chaeta_sg3l_noto-3","selected":true,"pre_visible":true,"post_visible":true,"desmosome_visible":false,"text_visible":true,"meta_visible":true,"color":16776960,"opacity":1,"isRemote":false}],"label":"chaeta not [#4]","color":"#2171b5","shape":"hexagon"},"classes":""},{"data":{"id":"g20","skeletons":[{"id":1636835,"baseName":"hemichaetal_sg3r_noto-5_1","selected":true,"pre_visible":true,"post_visible":true,"desmosome_visible":false,"text_visible":true,"meta_visible":true,"color":16776960,"opacity":1,"isRemote":false},{"id":1651461,"baseName":"hemichaetal_sg3r_noto-7_1","selected":true,"pre_visible":true,"post_visible":true,"desmosome_visible":false,"text_visible":true,"meta_visible":true,"color":16776960,"opacity":1,"isRemote":false},{"id":1948700,"baseName":"hemichaetal_sg3l_noto-8_1","selected":true,"pre_visible":true,"post_visible":true,"desmosome_visible":false,"text_visible":true,"meta_visible":true,"color":16776960,"opacity":1,"isRemote":false},{"id":1948738,"baseName":"hemichaetal_sg3l_noto-5_2","selected":true,"pre_visible":true,"post_visible":true,"desmosome_visible":false,"text_visible":true,"meta_visible":true,"color":16776960,"opacity":1,"isRemote":false},{"id":1977338,"baseName":"hemichaetal_sg2r_noto-8_2","selected":true,"pre_visible":true,"post_visible":true,"desmosome_visible":false,"text_visible":true,"meta_visible":true,"color":16776960,"opacity":1,"isRemote":false},{"id":1982889,"baseName":"hemichaetal_sg2l_noto-8_2","selected":true,"pre_visible":true,"post_visible":true,"desmosome_visible":false,"text_visible":true,"meta_visible":true,"color":16776960,"opacity":1,"isRemote":false},{"id":1987796,"baseName":"hemichaetal_sg2l_noto-4_2","selected":true,"pre_visible":true,"post_visible":true,"desmosome_visible":false,"text_visible":true,"meta_visible":true,"color":16776960,"opacity":1,"isRemote":false},{"id":1987894,"baseName":"hemichaetal_sg2l_noto-9_2","selected":true,"pre_visible":true,"post_visible":true,"desmosome_visible":false,"text_visible":true,"meta_visible":true,"color":16776960,"opacity":1,"isRemote":false},{"id":1987951,"baseName":"hemichaetal_sg2l_noto-10_1","selected":true,"pre_visible":true,"post_visible":true,"desmosome_visible":false,"text_visible":true,"meta_visible":true,"color":16776960,"opacity":1,"isRemote":false},{"id":1990757,"baseName":"hemichaetal_sg2r_noto-10_2","selected":true,"pre_visible":true,"post_visible":true,"desmosome_visible":false,"text_visible":true,"meta_visible":true,"color":16776960,"opacity":1,"isRemote":false},{"id":1992141,"baseName":"hemichaetal_sg3r_noto-2_1","selected":true,"pre_visible":true,"post_visible":true,"desmosome_visible":false,"text_visible":true,"meta_visible":true,"color":16776960,"opacity":1,"isRemote":false},{"id":1992178,"baseName":"hemichaetal_sg3r_noto-1_1","selected":true,"pre_visible":true,"post_visible":true,"desmosome_visible":false,"text_visible":true,"meta_visible":true,"color":16776960,"opacity":1,"isRemote":false},{"id":1992619,"baseName":"hemichaetal_sg3r_noto-8_2","selected":true,"pre_visible":true,"post_visible":true,"desmosome_visible":false,"text_visible":true,"meta_visible":true,"color":16776960,"opacity":1,"isRemote":false}],"label":"hemichaetal not [#13]","color":"#6baed6","shape":"hexagon"},"classes":""},{"data":{"id":"g21","skeletons":[{"id":1408946,"baseName":"ER_circumchaetal_sg3r_noto-1_3","selected":true,"pre_visible":true,"post_visible":true,"desmosome_visible":false,"text_visible":true,"meta_visible":true,"color":16776960,"opacity":1,"isRemote":false},{"id":1937654,"baseName":"ER_circumchaetal_sg2r_noto-8_3","selected":true,"pre_visible":true,"post_visible":true,"desmosome_visible":false,"text_visible":true,"meta_visible":true,"color":16776960,"opacity":1,"isRemote":false},{"id":1937667,"baseName":"ER_circumchaetal_sg2r_noto-10_3","selected":true,"pre_visible":true,"post_visible":true,"desmosome_visible":false,"text_visible":true,"meta_visible":true,"color":16776960,"opacity":1,"isRemote":false},{"id":1948715,"baseName":"ER_circumchaetal_sg3l_noto-8_3","selected":true,"pre_visible":true,"post_visible":true,"desmosome_visible":false,"text_visible":true,"meta_visible":true,"color":16776960,"opacity":1,"isRemote":false},{"id":1988029,"baseName":"ER_circumchaetal_sg2l_noto-8_3","selected":true,"pre_visible":true,"post_visible":true,"desmosome_visible":false,"text_visible":true,"meta_visible":true,"color":16776960,"opacity":1,"isRemote":false},{"id":1992455,"baseName":"ER_circumchaetal_sg3r_noto-5_3","selected":true,"pre_visible":true,"post_visible":true,"desmosome_visible":false,"text_visible":true,"meta_visible":true,"color":16776960,"opacity":1,"isRemote":false},{"id":1992746,"baseName":"ER_circumchaetal_sg3r_noto-9_3","selected":true,"pre_visible":true,"post_visible":true,"desmosome_visible":false,"text_visible":true,"meta_visible":true,"color":16776960,"opacity":1,"isRemote":false}],"label":"ER_circumchaetal not [#7]","color":"#4292c6","shape":"hexagon"},"classes":""},{"data":{"id":"g22","skeletons":[{"id":1649152,"baseName":"noER_circumchaetal_sg3l_noto-3_4","selected":true,"pre_visible":true,"post_visible":true,"desmosome_visible":false,"text_visible":true,"meta_visible":true,"color":16776960,"opacity":1,"isRemote":false},{"id":1671417,"baseName":"noER_circumchaetal_sg3l_noto-4_4","selected":true,"pre_visible":true,"post_visible":true,"desmosome_visible":false,"text_visible":true,"meta_visible":true,"color":16776960,"opacity":1,"isRemote":false},{"id":1826526,"baseName":"noER_circumchaetal_sg2l_noto-2_4","selected":true,"pre_visible":true,"post_visible":true,"desmosome_visible":false,"text_visible":true,"meta_visible":true,"color":16776960,"opacity":1,"isRemote":false},{"id":1942104,"baseName":"noER_circumchaetal_sg3r_noto-3_3","selected":true,"pre_visible":true,"post_visible":true,"desmosome_visible":false,"text_visible":true,"meta_visible":true,"color":16776960,"opacity":1,"isRemote":false},{"id":1948871,"baseName":"noER_circumchaetal_sg2r_noto-8_4","selected":true,"pre_visible":true,"post_visible":true,"desmosome_visible":false,"text_visible":true,"meta_visible":true,"color":16776960,"opacity":1,"isRemote":false},{"id":1970735,"baseName":"noER_circumchaetal_sg3l_noto-1_1","selected":true,"pre_visible":true,"post_visible":true,"desmosome_visible":false,"text_visible":true,"meta_visible":true,"color":16776960,"opacity":1,"isRemote":false},{"id":1975310,"baseName":"noER_circumchaetal_sg3r_noto-4_4","selected":true,"pre_visible":true,"post_visible":true,"desmosome_visible":false,"text_visible":true,"meta_visible":true,"color":16776960,"opacity":1,"isRemote":false},{"id":1990449,"baseName":"noER_circumchaetal_sg2r_noto-7_3","selected":true,"pre_visible":true,"post_visible":true,"desmosome_visible":false,"text_visible":true,"meta_visible":true,"color":16776960,"opacity":1,"isRemote":false},{"id":1992051,"baseName":"noER_circumchaetal_sg3r_noto-1_4","selected":true,"pre_visible":true,"post_visible":true,"desmosome_visible":false,"text_visible":true,"meta_visible":true,"color":16776960,"opacity":1,"isRemote":false},{"id":1992224,"baseName":"noER_circumchaetal_sg3r_noto-2_4","selected":true,"pre_visible":true,"post_visible":true,"desmosome_visible":false,"text_visible":true,"meta_visible":true,"color":16776960,"opacity":1,"isRemote":false},{"id":1992544,"baseName":"noER_circumchaetal_sg3r_noto-7_4","selected":true,"pre_visible":true,"post_visible":true,"desmosome_visible":false,"text_visible":true,"meta_visible":true,"color":16776960,"opacity":1,"isRemote":false}],"label":"noER_circumchaetal not [#11]","color":"#08519c","shape":"hexagon"},"classes":""},{"data":{"id":"g23","skeletons":[{"id":1625858,"baseName":"EC_circumchaetal_sg3l_noto-4_5","selected":true,"pre_visible":true,"post_visible":true,"desmosome_visible":false,"text_visible":true,"meta_visible":true,"color":16776960,"opacity":1,"isRemote":false},{"id":1646441,"baseName":"EC_circumchaetal_sg3r_noto-1_5","selected":true,"pre_visible":true,"post_visible":true,"desmosome_visible":false,"text_visible":true,"meta_visible":true,"color":16776960,"opacity":1,"isRemote":false},{"id":1646547,"baseName":"EC_circumchaetal_sg3l_noto-1_1","selected":true,"pre_visible":true,"post_visible":true,"desmosome_visible":false,"text_visible":true,"meta_visible":true,"color":16776960,"opacity":1,"isRemote":false},{"id":1649186,"baseName":"EC_circumchaetal_sg3l_noto-3_1","selected":true,"pre_visible":true,"post_visible":true,"desmosome_visible":false,"text_visible":true,"meta_visible":true,"color":16776960,"opacity":1,"isRemote":false},{"id":1844629,"baseName":"EC_circumchaetal_sg2l_noto-3_5","selected":true,"pre_visible":true,"post_visible":true,"desmosome_visible":false,"text_visible":true,"meta_visible":true,"color":16776960,"opacity":1,"isRemote":false},{"id":1937858,"baseName":"EC_circumchaetal_sg2l_noto-2_5","selected":true,"pre_visible":true,"post_visible":true,"desmosome_visible":false,"text_visible":true,"meta_visible":true,"color":16776960,"opacity":1,"isRemote":false},{"id":1937873,"baseName":"EC_circumchaetal_sg2l_noto-1_4","selected":true,"pre_visible":true,"post_visible":true,"desmosome_visible":false,"text_visible":true,"meta_visible":true,"color":16776960,"opacity":1,"isRemote":false},{"id":1943529,"baseName":"EC_circumchaetal_sg3r_noto-2_5","selected":true,"pre_visible":true,"post_visible":true,"desmosome_visible":false,"text_visible":true,"meta_visible":true,"color":16776960,"opacity":1,"isRemote":false},{"id":1945180,"baseName":"EC_circumchaetal_sg2r_noto-1_5","selected":true,"pre_visible":true,"post_visible":true,"desmosome_visible":false,"text_visible":true,"meta_visible":true,"color":16776960,"opacity":1,"isRemote":false},{"id":1992242,"baseName":"EC_circumchaetal_sg3r_noto-3_4","selected":true,"pre_visible":true,"post_visible":true,"desmosome_visible":false,"text_visible":true,"meta_visible":true,"color":16776960,"opacity":1,"isRemote":false},{"id":1992417,"baseName":"EC_circumchaetal_sg3r_noto-5_5","selected":true,"pre_visible":true,"post_visible":true,"desmosome_visible":false,"text_visible":true,"meta_visible":true,"color":16776960,"opacity":1,"isRemote":false}],"label":"EC_circumchaetal not [#11]","color":"#08306b","shape":"hexagon"},"classes":""},{"data":{"id":"g24","skeletons":[{"id":1856384,"baseName":"EC_circumchaetal_sg1r_neuro-1_5","selected":true,"pre_visible":true,"post_visible":true,"desmosome_visible":false,"text_visible":true,"meta_visible":true,"color":16776960,"opacity":1,"isRemote":false},{"id":1916462,"baseName":"EC_circumchaetal_sg1l_neuro-1_5","selected":true,"pre_visible":true,"post_visible":true,"desmosome_visible":false,"text_visible":true,"meta_visible":true,"color":16776960,"opacity":1,"isRemote":false},{"id":1987234,"baseName":"EC_circumchaetal_sg1r_neuro-7_5","selected":true,"pre_visible":true,"post_visible":true,"desmosome_visible":false,"text_visible":true,"meta_visible":true,"color":16776960,"opacity":1,"isRemote":false}],"label":"EC_circumchaetal neu [#3]","color":"#08306b","shape":"hexagon"},"classes":""},{"data":{"id":"g25","skeletons":[{"id":518390,"baseName":"EC_V_glila_sg1_1 518391","selected":true,"pre_visible":true,"post_visible":true,"desmosome_visible":false,"text_visible":true,"meta_visible":true,"color":16776960,"opacity":1,"isRemote":false},{"id":520167,"baseName":"EC_V_sg2l 520168","selected":true,"pre_visible":true,"post_visible":true,"desmosome_visible":false,"text_visible":true,"meta_visible":true,"color":16776960,"opacity":1,"isRemote":false},{"id":521359,"baseName":"EC_V_sg1l_3 521360","selected":true,"pre_visible":true,"post_visible":true,"desmosome_visible":false,"text_visible":true,"meta_visible":true,"color":16776960,"opacity":1,"isRemote":false},{"id":555503,"baseName":"EC_V_sg2l_6 555504","selected":true,"pre_visible":true,"post_visible":true,"desmosome_visible":false,"text_visible":true,"meta_visible":true,"color":16776960,"opacity":1,"isRemote":false},{"id":609098,"baseName":"EC_V_sg1r_2 609099","selected":true,"pre_visible":true,"post_visible":true,"desmosome_visible":false,"text_visible":true,"meta_visible":true,"color":16776960,"opacity":1,"isRemote":false},{"id":914153,"baseName":"EC_V_sg1l_muscle-attachment 914154","selected":true,"pre_visible":true,"post_visible":true,"desmosome_visible":false,"text_visible":true,"meta_visible":true,"color":16776960,"opacity":1,"isRemote":false},{"id":1308387,"baseName":"EC_V_sg0rr 1308388","selected":true,"pre_visible":true,"post_visible":true,"desmosome_visible":false,"text_visible":true,"meta_visible":true,"color":16776960,"opacity":1,"isRemote":false},{"id":1419586,"baseName":"EC_V_heald 1419587","selected":true,"pre_visible":true,"post_visible":true,"desmosome_visible":false,"text_visible":true,"meta_visible":true,"color":16776960,"opacity":1,"isRemote":false},{"id":1473394,"baseName":"EC_V_heard 1473395","selected":true,"pre_visible":true,"post_visible":true,"desmosome_visible":false,"text_visible":true,"meta_visible":true,"color":16776960,"opacity":1,"isRemote":false},{"id":1524397,"baseName":"EC_V_sg3r 1524398","selected":true,"pre_visible":true,"post_visible":true,"desmosome_visible":false,"text_visible":true,"meta_visible":true,"color":16776960,"opacity":1,"isRemote":false},{"id":1530414,"baseName":"EC_V_sg3r 1530415","selected":true,"pre_visible":true,"post_visible":true,"desmosome_visible":false,"text_visible":true,"meta_visible":true,"color":16776960,"opacity":1,"isRemote":false},{"id":1547023,"baseName":"EC_V_sg0l_muscle-attachment 1547024","selected":true,"pre_visible":true,"post_visible":true,"desmosome_visible":false,"text_visible":true,"meta_visible":true,"color":16776960,"opacity":1,"isRemote":false},{"id":1563606,"baseName":"EC_V_sg2r 1563607","selected":true,"pre_visible":true,"post_visible":true,"desmosome_visible":false,"text_visible":true,"meta_visible":true,"color":16776960,"opacity":1,"isRemote":false},{"id":1614229,"baseName":"EC_V_sg3l 1614230","selected":true,"pre_visible":true,"post_visible":true,"desmosome_visible":false,"text_visible":true,"meta_visible":true,"color":16776960,"opacity":1,"isRemote":false},{"id":1617535,"baseName":"EC_V_sg3l 1617536","selected":true,"pre_visible":true,"post_visible":true,"desmosome_visible":false,"text_visible":true,"meta_visible":true,"color":16776960,"opacity":1,"isRemote":false},{"id":1626788,"baseName":"EC_V_pygr 1626789","selected":true,"pre_visible":true,"post_visible":true,"desmosome_visible":false,"text_visible":true,"meta_visible":true,"color":16776960,"opacity":1,"isRemote":false},{"id":1630368,"baseName":"EC_V_sg3l 1630369","selected":true,"pre_visible":true,"post_visible":true,"desmosome_visible":false,"text_visible":true,"meta_visible":true,"color":16776960,"opacity":1,"isRemote":false},{"id":1630931,"baseName":"EC_V_sg3r 1630932","selected":true,"pre_visible":true,"post_visible":true,"desmosome_visible":false,"text_visible":true,"meta_visible":true,"color":16776960,"opacity":1,"isRemote":false},{"id":1638906,"baseName":"EC_V_sg1r 1638907","selected":true,"pre_visible":true,"post_visible":true,"desmosome_visible":false,"text_visible":true,"meta_visible":true,"color":16776960,"opacity":1,"isRemote":false},{"id":1669206,"baseName":"EC_V_sg3l lateral tonofilaments 1669207","selected":true,"pre_visible":true,"post_visible":true,"desmosome_visible":false,"text_visible":true,"meta_visible":true,"color":16776960,"opacity":1,"isRemote":false},{"id":1690770,"baseName":"EC_V_sg2l 1690771","selected":true,"pre_visible":true,"post_visible":true,"desmosome_visible":false,"text_visible":true,"meta_visible":true,"color":16776960,"opacity":1,"isRemote":false},{"id":1742992,"baseName":"EC_V_sg1l 1742993","selected":true,"pre_visible":true,"post_visible":true,"desmosome_visible":false,"text_visible":true,"meta_visible":true,"color":16776960,"opacity":1,"isRemote":false},{"id":1782846,"baseName":"EC_V_sg1r 1782847","selected":true,"pre_visible":true,"post_visible":true,"desmosome_visible":false,"text_visible":true,"meta_visible":true,"color":16776960,"opacity":1,"isRemote":false},{"id":1783830,"baseName":"EC_V_sg1r 1783831","selected":true,"pre_visible":true,"post_visible":true,"desmosome_visible":false,"text_visible":true,"meta_visible":true,"color":16776960,"opacity":1,"isRemote":false},{"id":1795850,"baseName":"EC_V_sg3l 1795851","selected":true,"pre_visible":true,"post_visible":true,"desmosome_visible":false,"text_visible":true,"meta_visible":true,"color":16776960,"opacity":1,"isRemote":false},{"id":1803983,"baseName":"EC_V_sg1r rad glia 1803984","selected":true,"pre_visible":true,"post_visible":true,"desmosome_visible":false,"text_visible":true,"meta_visible":true,"color":16776960,"opacity":1,"isRemote":false},{"id":1837104,"baseName":"EC_V_sg2r 1837105","selected":true,"pre_visible":true,"post_visible":true,"desmosome_visible":false,"text_visible":true,"meta_visible":true,"color":16776960,"opacity":1,"isRemote":false},{"id":1844297,"baseName":"EC_V_sg2l 1844298","selected":true,"pre_visible":true,"post_visible":true,"desmosome_visible":false,"text_visible":true,"meta_visible":true,"color":16776960,"opacity":1,"isRemote":false},{"id":1850382,"baseName":"EC_V_sg0r 1850383","selected":true,"pre_visible":true,"post_visible":true,"desmosome_visible":false,"text_visible":true,"meta_visible":true,"color":16776960,"opacity":1,"isRemote":false},{"id":1852121,"baseName":"EC_V_sg2r 1852122","selected":true,"pre_visible":true,"post_visible":true,"desmosome_visible":false,"text_visible":true,"meta_visible":true,"color":16776960,"opacity":1,"isRemote":false},{"id":1852518,"baseName":"EC_V_sg0r 1852519","selected":true,"pre_visible":true,"post_visible":true,"desmosome_visible":false,"text_visible":true,"meta_visible":true,"color":16776960,"opacity":1,"isRemote":false},{"id":1852871,"baseName":"EC_V_sg1r 1852872","selected":true,"pre_visible":true,"post_visible":true,"desmosome_visible":false,"text_visible":true,"meta_visible":true,"color":16776960,"opacity":1,"isRemote":false},{"id":1852885,"baseName":"EC_V_sg1l 1852886","selected":true,"pre_visible":true,"post_visible":true,"desmosome_visible":false,"text_visible":true,"meta_visible":true,"color":16776960,"opacity":1,"isRemote":false},{"id":1852911,"baseName":"EC_V_sg1l_muscle-attachment","selected":true,"pre_visible":true,"post_visible":true,"desmosome_visible":false,"text_visible":true,"meta_visible":true,"color":16776960,"opacity":1,"isRemote":false},{"id":1853271,"baseName":"EC_V_sg1r 1853272","selected":true,"pre_visible":true,"post_visible":true,"desmosome_visible":false,"text_visible":true,"meta_visible":true,"color":16776960,"opacity":1,"isRemote":false},{"id":1854005,"baseName":"EC_V_sg1r 1854006","selected":true,"pre_visible":true,"post_visible":true,"desmosome_visible":false,"text_visible":true,"meta_visible":true,"color":16776960,"opacity":1,"isRemote":false},{"id":1856944,"baseName":"EC_V_sg1l 1856945","selected":true,"pre_visible":true,"post_visible":true,"desmosome_visible":false,"text_visible":true,"meta_visible":true,"color":16776960,"opacity":1,"isRemote":false},{"id":1857356,"baseName":"EC_V_sg1l 1857357","selected":true,"pre_visible":true,"post_visible":true,"desmosome_visible":false,"text_visible":true,"meta_visible":true,"color":16776960,"opacity":1,"isRemote":false},{"id":1857438,"baseName":"EC_V_sg1r 1857439","selected":true,"pre_visible":true,"post_visible":true,"desmosome_visible":false,"text_visible":true,"meta_visible":true,"color":16776960,"opacity":1,"isRemote":false},{"id":1857727,"baseName":"EC_V_sg1r 1857728","selected":true,"pre_visible":true,"post_visible":true,"desmosome_visible":false,"text_visible":true,"meta_visible":true,"color":16776960,"opacity":1,"isRemote":false},{"id":1918754,"baseName":"EC_V_sg2r 1918755","selected":true,"pre_visible":true,"post_visible":true,"desmosome_visible":false,"text_visible":true,"meta_visible":true,"color":16776960,"opacity":1,"isRemote":false},{"id":1920008,"baseName":"EC_V_sg2l 1920009","selected":true,"pre_visible":true,"post_visible":true,"desmosome_visible":false,"text_visible":true,"meta_visible":true,"color":16776960,"opacity":1,"isRemote":false},{"id":1920301,"baseName":"EC_V_sg2l lateral tonofilaments 1920302","selected":true,"pre_visible":true,"post_visible":true,"desmosome_visible":false,"text_visible":true,"meta_visible":true,"color":16776960,"opacity":1,"isRemote":false},{"id":1920338,"baseName":"EC_V_sg2l 1920339","selected":true,"pre_visible":true,"post_visible":true,"desmosome_visible":false,"text_visible":true,"meta_visible":true,"color":16776960,"opacity":1,"isRemote":false},{"id":1920368,"baseName":"EC_V_sg2r 1920369","selected":true,"pre_visible":true,"post_visible":true,"desmosome_visible":false,"text_visible":true,"meta_visible":true,"color":16776960,"opacity":1,"isRemote":false},{"id":1920390,"baseName":"EC_V_sg2r 1920391","selected":true,"pre_visible":true,"post_visible":true,"desmosome_visible":false,"text_visible":true,"meta_visible":true,"color":16776960,"opacity":1,"isRemote":false},{"id":1920498,"baseName":"EC_V_sg2l 1920499","selected":true,"pre_visible":true,"post_visible":true,"desmosome_visible":false,"text_visible":true,"meta_visible":true,"color":16776960,"opacity":1,"isRemote":false},{"id":1920508,"baseName":"EC_V_sg2ll","selected":true,"pre_visible":true,"post_visible":true,"desmosome_visible":false,"text_visible":true,"meta_visible":true,"color":16776960,"opacity":1,"isRemote":false},{"id":1924411,"baseName":"EC_V_sg0l 1924412","selected":true,"pre_visible":true,"post_visible":true,"desmosome_visible":false,"text_visible":true,"meta_visible":true,"color":16776960,"opacity":1,"isRemote":false},{"id":1924728,"baseName":"EC_V_sg2r 1924729","selected":true,"pre_visible":true,"post_visible":true,"desmosome_visible":false,"text_visible":true,"meta_visible":true,"color":16776960,"opacity":1,"isRemote":false},{"id":1937777,"baseName":"EC_V_sg2r 1937778","selected":true,"pre_visible":true,"post_visible":true,"desmosome_visible":false,"text_visible":true,"meta_visible":true,"color":16776960,"opacity":1,"isRemote":false},{"id":1937990,"baseName":"EC_V_sg2r 1937991","selected":true,"pre_visible":true,"post_visible":true,"desmosome_visible":false,"text_visible":true,"meta_visible":true,"color":16776960,"opacity":1,"isRemote":false},{"id":1940141,"baseName":"EC_V_sg3r 1940142","selected":true,"pre_visible":true,"post_visible":true,"desmosome_visible":false,"text_visible":true,"meta_visible":true,"color":16776960,"opacity":1,"isRemote":false},{"id":1941130,"baseName":"EC_V_sg3l 1941131","selected":true,"pre_visible":true,"post_visible":true,"desmosome_visible":false,"text_visible":true,"meta_visible":true,"color":16776960,"opacity":1,"isRemote":false},{"id":1941622,"baseName":"EC_V_sg3l 1941623","selected":true,"pre_visible":true,"post_visible":true,"desmosome_visible":false,"text_visible":true,"meta_visible":true,"color":16776960,"opacity":1,"isRemote":false},{"id":1941636,"baseName":"EC_V_sg3l 1941637","selected":true,"pre_visible":true,"post_visible":true,"desmosome_visible":false,"text_visible":true,"meta_visible":true,"color":16776960,"opacity":1,"isRemote":false},{"id":1946914,"baseName":"EC_V_sg3r 1946915","selected":true,"pre_visible":true,"post_visible":true,"desmosome_visible":false,"text_visible":true,"meta_visible":true,"color":16776960,"opacity":1,"isRemote":false},{"id":1974189,"baseName":"EC_V_sg1r 1974190","selected":true,"pre_visible":true,"post_visible":true,"desmosome_visible":false,"text_visible":true,"meta_visible":true,"color":16776960,"opacity":1,"isRemote":false},{"id":1999943,"baseName":"EC_V_sg1r 1568128","selected":true,"pre_visible":true,"post_visible":true,"desmosome_visible":false,"text_visible":true,"meta_visible":true,"color":16776960,"opacity":1,"isRemote":false},{"id":2242572,"baseName":"EC_V_sg1l 2242573","selected":true,"pre_visible":true,"post_visible":true,"desmosome_visible":false,"text_visible":true,"meta_visible":true,"color":16776960,"opacity":1,"isRemote":false}],"label":"EC_V [#60]","color":"#17becf","shape":"hexagon"},"classes":""},{"data":{"id":"g26","skeletons":[{"id":579543,"baseName":"EC_D_sg3r_1 579544","selected":true,"pre_visible":true,"post_visible":true,"desmosome_visible":false,"text_visible":true,"meta_visible":true,"color":16776960,"opacity":1,"isRemote":false},{"id":915979,"baseName":"EC_D_sg3r 915980","selected":true,"pre_visible":true,"post_visible":true,"desmosome_visible":false,"text_visible":true,"meta_visible":true,"color":16776960,"opacity":1,"isRemote":false},{"id":1306699,"baseName":"EC_D_heard_nuchal 1306700","selected":true,"pre_visible":true,"post_visible":true,"desmosome_visible":false,"text_visible":true,"meta_visible":true,"color":16776960,"opacity":1,"isRemote":false},{"id":1366261,"baseName":"EC_D_sg2r 1366262","selected":true,"pre_visible":true,"post_visible":true,"desmosome_visible":false,"text_visible":true,"meta_visible":true,"color":16776960,"opacity":1,"isRemote":false},{"id":1444493,"baseName":"EC_D_sg0r 1444494","selected":true,"pre_visible":true,"post_visible":true,"desmosome_visible":false,"text_visible":true,"meta_visible":true,"color":16776960,"opacity":1,"isRemote":false},{"id":1456159,"baseName":"EC_D_sg3r_armpit 1456160","selected":true,"pre_visible":true,"post_visible":true,"desmosome_visible":false,"text_visible":true,"meta_visible":true,"color":16776960,"opacity":1,"isRemote":false},{"id":1618144,"baseName":"EC_D_sg3r 1618145","selected":true,"pre_visible":true,"post_visible":true,"desmosome_visible":false,"text_visible":true,"meta_visible":true,"color":16776960,"opacity":1,"isRemote":false},{"id":1622103,"baseName":"EC_D_sg3l 1622104","selected":true,"pre_visible":true,"post_visible":true,"desmosome_visible":false,"text_visible":true,"meta_visible":true,"color":16776960,"opacity":1,"isRemote":false},{"id":1626672,"baseName":"EC_D_sg3r 1626673","selected":true,"pre_visible":true,"post_visible":true,"desmosome_visible":false,"text_visible":true,"meta_visible":true,"color":16776960,"opacity":1,"isRemote":false},{"id":1630857,"baseName":"EC_D_sg3l 1630858","selected":true,"pre_visible":true,"post_visible":true,"desmosome_visible":false,"text_visible":true,"meta_visible":true,"color":16776960,"opacity":1,"isRemote":false},{"id":1632525,"baseName":"EC_D_sg3l 1632526","selected":true,"pre_visible":true,"post_visible":true,"desmosome_visible":false,"text_visible":true,"meta_visible":true,"color":16776960,"opacity":1,"isRemote":false},{"id":1632556,"baseName":"EC_D_sg3l 1632557","selected":true,"pre_visible":true,"post_visible":true,"desmosome_visible":false,"text_visible":true,"meta_visible":true,"color":16776960,"opacity":1,"isRemote":false},{"id":1632624,"baseName":"EC_D_sg3r 1632625","selected":true,"pre_visible":true,"post_visible":true,"desmosome_visible":false,"text_visible":true,"meta_visible":true,"color":16776960,"opacity":1,"isRemote":false},{"id":1633323,"baseName":"EC_D_sg3l 1633324","selected":true,"pre_visible":true,"post_visible":true,"desmosome_visible":false,"text_visible":true,"meta_visible":true,"color":16776960,"opacity":1,"isRemote":false},{"id":1635096,"baseName":"EC_D_sg3l 1635097","selected":true,"pre_visible":true,"post_visible":true,"desmosome_visible":false,"text_visible":true,"meta_visible":true,"color":16776960,"opacity":1,"isRemote":false},{"id":1646655,"baseName":"EC_D_sg3r 1646656","selected":true,"pre_visible":true,"post_visible":true,"desmosome_visible":false,"text_visible":true,"meta_visible":true,"color":16776960,"opacity":1,"isRemote":false},{"id":1646869,"baseName":"EC_D_sg1l 1646870","selected":true,"pre_visible":true,"post_visible":true,"desmosome_visible":false,"text_visible":true,"meta_visible":true,"color":16776960,"opacity":1,"isRemote":false},{"id":1647016,"baseName":"EC_D_sg2l 1647017","selected":true,"pre_visible":true,"post_visible":true,"desmosome_visible":false,"text_visible":true,"meta_visible":true,"color":16776960,"opacity":1,"isRemote":false},{"id":1669233,"baseName":"EC_D_sg3l 1669234","selected":true,"pre_visible":true,"post_visible":true,"desmosome_visible":false,"text_visible":true,"meta_visible":true,"color":16776960,"opacity":1,"isRemote":false},{"id":1681253,"baseName":"EC_D_sg0r 1681254","selected":true,"pre_visible":true,"post_visible":true,"desmosome_visible":false,"text_visible":true,"meta_visible":true,"color":16776960,"opacity":1,"isRemote":false},{"id":1756206,"baseName":"EC_D_sg2l 1756207","selected":true,"pre_visible":true,"post_visible":true,"desmosome_visible":false,"text_visible":true,"meta_visible":true,"color":16776960,"opacity":1,"isRemote":false},{"id":1793579,"baseName":"EC_D_sg2r 1793580","selected":true,"pre_visible":true,"post_visible":true,"desmosome_visible":false,"text_visible":true,"meta_visible":true,"color":16776960,"opacity":1,"isRemote":false},{"id":1813061,"baseName":"EC_D_sg3r 1813062","selected":true,"pre_visible":true,"post_visible":true,"desmosome_visible":false,"text_visible":true,"meta_visible":true,"color":16776960,"opacity":1,"isRemote":false},{"id":1816775,"baseName":"EC_D_sg2r 1816776","selected":true,"pre_visible":true,"post_visible":true,"desmosome_visible":false,"text_visible":true,"meta_visible":true,"color":16776960,"opacity":1,"isRemote":false},{"id":1833773,"baseName":"EC_D_sg1r 1833774","selected":true,"pre_visible":true,"post_visible":true,"desmosome_visible":false,"text_visible":true,"meta_visible":true,"color":16776960,"opacity":1,"isRemote":false},{"id":1835290,"baseName":"EC_D_sg2l 1835291","selected":true,"pre_visible":true,"post_visible":true,"desmosome_visible":false,"text_visible":true,"meta_visible":true,"color":16776960,"opacity":1,"isRemote":false},{"id":1835338,"baseName":"EC_D_sg2l 1835339","selected":true,"pre_visible":true,"post_visible":true,"desmosome_visible":false,"text_visible":true,"meta_visible":true,"color":16776960,"opacity":1,"isRemote":false},{"id":1837957,"baseName":"EC_D_sg2r 1837958","selected":true,"pre_visible":true,"post_visible":true,"desmosome_visible":false,"text_visible":true,"meta_visible":true,"color":16776960,"opacity":1,"isRemote":false},{"id":1844570,"baseName":"EC_D_sg2l 1844571","selected":true,"pre_visible":true,"post_visible":true,"desmosome_visible":false,"text_visible":true,"meta_visible":true,"color":16776960,"opacity":1,"isRemote":false},{"id":1844635,"baseName":"EC_D_sg2l 1844636","selected":true,"pre_visible":true,"post_visible":true,"desmosome_visible":false,"text_visible":true,"meta_visible":true,"color":16776960,"opacity":1,"isRemote":false},{"id":1844758,"baseName":"EC_D_sg2l 1844759","selected":true,"pre_visible":true,"post_visible":true,"desmosome_visible":false,"text_visible":true,"meta_visible":true,"color":16776960,"opacity":1,"isRemote":false},{"id":1844915,"baseName":"EC_D_sg2l 1844916","selected":true,"pre_visible":true,"post_visible":true,"desmosome_visible":false,"text_visible":true,"meta_visible":true,"color":16776960,"opacity":1,"isRemote":false},{"id":1848152,"baseName":"EC_D_sg3r 1848153","selected":true,"pre_visible":true,"post_visible":true,"desmosome_visible":false,"text_visible":true,"meta_visible":true,"color":16776960,"opacity":1,"isRemote":false},{"id":1852506,"baseName":"EC_D_sg2r 1852507","selected":true,"pre_visible":true,"post_visible":true,"desmosome_visible":false,"text_visible":true,"meta_visible":true,"color":16776960,"opacity":1,"isRemote":false},{"id":1853212,"baseName":"EC_D_sg0r 1853213","selected":true,"pre_visible":true,"post_visible":true,"desmosome_visible":false,"text_visible":true,"meta_visible":true,"color":16776960,"opacity":1,"isRemote":false},{"id":1914834,"baseName":"EC_D_sg1r 1914835","selected":true,"pre_visible":true,"post_visible":true,"desmosome_visible":false,"text_visible":true,"meta_visible":true,"color":16776960,"opacity":1,"isRemote":false},{"id":1917024,"baseName":"EC_D_sg2r_muscle-attachment 1917025","selected":true,"pre_visible":true,"post_visible":true,"desmosome_visible":false,"text_visible":true,"meta_visible":true,"color":16776960,"opacity":1,"isRemote":false},{"id":1917681,"baseName":"EC_D_sg1l_muscle-attachment 1917682","selected":true,"pre_visible":true,"post_visible":true,"desmosome_visible":false,"text_visible":true,"meta_visible":true,"color":16776960,"opacity":1,"isRemote":false},{"id":1918193,"baseName":"EC_D_sg2r 1918194","selected":true,"pre_visible":true,"post_visible":true,"desmosome_visible":false,"text_visible":true,"meta_visible":true,"color":16776960,"opacity":1,"isRemote":false},{"id":1918220,"baseName":"EC_D_sg2r_muscle-attachment 1918221","selected":true,"pre_visible":true,"post_visible":true,"desmosome_visible":false,"text_visible":true,"meta_visible":true,"color":16776960,"opacity":1,"isRemote":false},{"id":1919001,"baseName":"EC_D_sg2l 1919002","selected":true,"pre_visible":true,"post_visible":true,"desmosome_visible":false,"text_visible":true,"meta_visible":true,"color":16776960,"opacity":1,"isRemote":false},{"id":1937630,"baseName":"EC_D_sg2r_muscle-atttachment 1937631","selected":true,"pre_visible":true,"post_visible":true,"desmosome_visible":false,"text_visible":true,"meta_visible":true,"color":16776960,"opacity":1,"isRemote":false},{"id":1941112,"baseName":"EC_D_sg3l 1941113","selected":true,"pre_visible":true,"post_visible":true,"desmosome_visible":false,"text_visible":true,"meta_visible":true,"color":16776960,"opacity":1,"isRemote":false},{"id":1941139,"baseName":"EC_D_sg3l 1941140","selected":true,"pre_visible":true,"post_visible":true,"desmosome_visible":false,"text_visible":true,"meta_visible":true,"color":16776960,"opacity":1,"isRemote":false},{"id":1941525,"baseName":"EC_D_sg3r 1941526","selected":true,"pre_visible":true,"post_visible":true,"desmosome_visible":false,"text_visible":true,"meta_visible":true,"color":16776960,"opacity":1,"isRemote":false},{"id":1941551,"baseName":"EC_D_sg3r 1941552","selected":true,"pre_visible":true,"post_visible":true,"desmosome_visible":false,"text_visible":true,"meta_visible":true,"color":16776960,"opacity":1,"isRemote":false},{"id":1943469,"baseName":"EC_D_sg3r_armpit 1943470","selected":true,"pre_visible":true,"post_visible":true,"desmosome_visible":false,"text_visible":true,"meta_visible":true,"color":16776960,"opacity":1,"isRemote":false},{"id":1944514,"baseName":"EC_D_sg2r 1944515","selected":true,"pre_visible":true,"post_visible":true,"desmosome_visible":false,"text_visible":true,"meta_visible":true,"color":16776960,"opacity":1,"isRemote":false},{"id":1966400,"baseName":"EC_D_sg3r_armpit 1966401","selected":true,"pre_visible":true,"post_visible":true,"desmosome_visible":false,"text_visible":true,"meta_visible":true,"color":16776960,"opacity":1,"isRemote":false}],"label":"EC_D [#49]","color":"#17becf","shape":"hexagon"},"classes":""},{"data":{"id":"g27","skeletons":[{"id":1636793,"baseName":"circumchaetal_sg3r_noto-3_1","selected":true,"pre_visible":true,"post_visible":true,"desmosome_visible":false,"text_visible":true,"meta_visible":true,"color":16776960,"opacity":1,"isRemote":false},{"id":1937576,"baseName":"circumchaetal_sg2r_noto-7_1","selected":true,"pre_visible":true,"post_visible":true,"desmosome_visible":false,"text_visible":true,"meta_visible":true,"color":16776960,"opacity":1,"isRemote":false},{"id":1948145,"baseName":"circumchaetal_sg3r_noto-2_3","selected":true,"pre_visible":true,"post_visible":true,"desmosome_visible":false,"text_visible":true,"meta_visible":true,"color":16776960,"opacity":1,"isRemote":false},{"id":1987922,"baseName":"circumchaetal_sg2l_noto-9_3","selected":true,"pre_visible":true,"post_visible":true,"desmosome_visible":false,"text_visible":true,"meta_visible":true,"color":16776960,"opacity":1,"isRemote":false},{"id":1988165,"baseName":"circumchaetal_sg2l_noto-10_3","selected":true,"pre_visible":true,"post_visible":true,"desmosome_visible":false,"text_visible":true,"meta_visible":true,"color":16776960,"opacity":1,"isRemote":false},{"id":1990477,"baseName":"circumchaetal_sg2r_noto-7_2","selected":true,"pre_visible":true,"post_visible":true,"desmosome_visible":false,"text_visible":true,"meta_visible":true,"color":16776960,"opacity":1,"isRemote":false},{"id":1992313,"baseName":"circumchaetal_sg3r_noto-3_2","selected":true,"pre_visible":true,"post_visible":true,"desmosome_visible":false,"text_visible":true,"meta_visible":true,"color":16776960,"opacity":1,"isRemote":false},{"id":1994162,"baseName":"circumchaetal_sg3l_noto-1_1","selected":true,"pre_visible":true,"post_visible":true,"desmosome_visible":false,"text_visible":true,"meta_visible":true,"color":16776960,"opacity":1,"isRemote":false},{"id":1994173,"baseName":"circumchaetal_sg3l_noto-5_3","selected":true,"pre_visible":true,"post_visible":true,"desmosome_visible":false,"text_visible":true,"meta_visible":true,"color":16776960,"opacity":1,"isRemote":false}],"label":"circumchaetal not [#9]","color":"#2171b5","shape":"hexagon"},"classes":""},{"data":{"id":"g28","skeletons":[{"id":1278649,"baseName":"other ectoderm [#14]","selected":true,"pre_visible":true,"post_visible":true,"desmosome_visible":true,"text_visible":false,"meta_visible":true,"color":1556175,"opacity":1,"isRemote":false},{"id":1416066,"baseName":"other ectoderm [#14]","selected":true,"pre_visible":true,"post_visible":true,"desmosome_visible":true,"text_visible":false,"meta_visible":true,"color":1556175,"opacity":1,"isRemote":false},{"id":1423994,"baseName":"other ectoderm [#14]","selected":true,"pre_visible":true,"post_visible":true,"desmosome_visible":true,"text_visible":false,"meta_visible":true,"color":1556175,"opacity":1,"isRemote":false},{"id":1587010,"baseName":"other ectoderm [#14]","selected":true,"pre_visible":true,"post_visible":true,"desmosome_visible":true,"text_visible":false,"meta_visible":true,"color":1556175,"opacity":1,"isRemote":false},{"id":1671428,"baseName":"other ectoderm [#14]","selected":true,"pre_visible":true,"post_visible":true,"desmosome_visible":true,"text_visible":false,"meta_visible":true,"color":1556175,"opacity":1,"isRemote":false},{"id":1770472,"baseName":"other ectoderm [#14]","selected":true,"pre_visible":true,"post_visible":true,"desmosome_visible":true,"text_visible":false,"meta_visible":true,"color":1556175,"opacity":1,"isRemote":false},{"id":1843659,"baseName":"other ectoderm [#14]","selected":true,"pre_visible":true,"post_visible":true,"desmosome_visible":true,"text_visible":false,"meta_visible":true,"color":1556175,"opacity":1,"isRemote":false},{"id":1914711,"baseName":"other ectoderm [#14]","selected":true,"pre_visible":true,"post_visible":true,"desmosome_visible":true,"text_visible":false,"meta_visible":true,"color":1556175,"opacity":1,"isRemote":false},{"id":1919571,"baseName":"other ectoderm [#14]","selected":true,"pre_visible":true,"post_visible":true,"desmosome_visible":true,"text_visible":false,"meta_visible":true,"color":1556175,"opacity":1,"isRemote":false},{"id":1948836,"baseName":"other ectoderm [#14]","selected":true,"pre_visible":true,"post_visible":true,"desmosome_visible":true,"text_visible":false,"meta_visible":true,"color":1556175,"opacity":1,"isRemote":false},{"id":1964590,"baseName":"other ectoderm [#14]","selected":true,"pre_visible":true,"post_visible":true,"desmosome_visible":true,"text_visible":false,"meta_visible":true,"color":1556175,"opacity":1,"isRemote":false},{"id":1987444,"baseName":"other ectoderm [#14]","selected":true,"pre_visible":true,"post_visible":true,"desmosome_visible":true,"text_visible":false,"meta_visible":true,"color":1556175,"opacity":1,"isRemote":false},{"id":1990390,"baseName":"chaetal sac fragment 1990391","selected":true,"pre_visible":true,"post_visible":true,"desmosome_visible":true,"text_visible":false,"meta_visible":true,"color":16776960,"opacity":1,"isRemote":false},{"id":1991159,"baseName":"other ectoderm [#14]","selected":true,"pre_visible":true,"post_visible":true,"desmosome_visible":true,"text_visible":false,"meta_visible":true,"color":1556175,"opacity":1,"isRemote":false},{"id":2001966,"baseName":"other ectoderm [#14]","selected":true,"pre_visible":true,"post_visible":true,"desmosome_visible":true,"text_visible":false,"meta_visible":true,"color":1556175,"opacity":1,"isRemote":false}],"label":"other ectoderm [#15]","color":"#17becf","shape":"hexagon"},"classes":""},{"data":{"id":"g29","skeletons":[{"id":943145,"baseName":"MUSlongD_sg1l12","selected":true,"pre_visible":true,"post_visible":true,"desmosome_visible":false,"text_visible":true,"meta_visible":true,"color":16776960,"opacity":1,"isRemote":false},{"id":1484840,"baseName":"MUSlongD_sg1l9","selected":true,"pre_visible":true,"post_visible":true,"desmosome_visible":false,"text_visible":true,"meta_visible":true,"color":16776960,"opacity":1,"isRemote":false},{"id":1484878,"baseName":"MUSlongD_sg0l2","selected":true,"pre_visible":true,"post_visible":true,"desmosome_visible":false,"text_visible":true,"meta_visible":true,"color":16776960,"opacity":1,"isRemote":false},{"id":1502044,"baseName":"MUSlongD_sg1r10","selected":true,"pre_visible":true,"post_visible":true,"desmosome_visible":false,"text_visible":true,"meta_visible":true,"color":16776960,"opacity":1,"isRemote":false},{"id":1626871,"baseName":"MUSlongD_sg1l5","selected":true,"pre_visible":true,"post_visible":true,"desmosome_visible":false,"text_visible":true,"meta_visible":true,"color":16776960,"opacity":1,"isRemote":false}],"label":"MUSlongD [#5]","color":"#2e37c1","shape":"hexagon"},"classes":""},{"data":{"id":"g30","skeletons":[{"id":519936,"baseName":"MUSlongV_sg2l8","selected":true,"pre_visible":true,"post_visible":true,"desmosome_visible":false,"text_visible":true,"meta_visible":true,"color":16776960,"opacity":1,"isRemote":false},{"id":1027959,"baseName":"MUSlongV_sg3l6","selected":true,"pre_visible":true,"post_visible":true,"desmosome_visible":false,"text_visible":true,"meta_visible":true,"color":16776960,"opacity":1,"isRemote":false},{"id":1368008,"baseName":"MUSlongV_headr2","selected":true,"pre_visible":true,"post_visible":true,"desmosome_visible":false,"text_visible":true,"meta_visible":true,"color":16776960,"opacity":1,"isRemote":false},{"id":1395670,"baseName":"MUSlongV_sg1r1","selected":true,"pre_visible":true,"post_visible":true,"desmosome_visible":false,"text_visible":true,"meta_visible":true,"color":16776960,"opacity":1,"isRemote":false},{"id":1405336,"baseName":"MUSlongV_sg0l2","selected":true,"pre_visible":true,"post_visible":true,"desmosome_visible":false,"text_visible":true,"meta_visible":true,"color":16776960,"opacity":1,"isRemote":false},{"id":1546352,"baseName":"MUSlongV_sg0l4","selected":true,"pre_visible":true,"post_visible":true,"desmosome_visible":false,"text_visible":true,"meta_visible":true,"color":16776960,"opacity":1,"isRemote":false}],"label":"MUSlongV [#6]","color":"#2e37c1","shape":"hexagon"},"classes":""},{"data":{"id":"g31","skeletons":[{"id":1382011,"baseName":"MUSobP-neuDprox_sg2r3","selected":true,"pre_visible":true,"post_visible":true,"desmosome_visible":false,"text_visible":true,"meta_visible":true,"color":16776960,"opacity":1,"isRemote":false},{"id":1460910,"baseName":"MUSobP-neuDprox_sg2l2","selected":true,"pre_visible":true,"post_visible":true,"desmosome_visible":false,"text_visible":true,"meta_visible":true,"color":16776960,"opacity":1,"isRemote":false},{"id":1586923,"baseName":"MUSobP-neuDprox_sg1r1","selected":true,"pre_visible":true,"post_visible":true,"desmosome_visible":false,"text_visible":true,"meta_visible":true,"color":16776960,"opacity":1,"isRemote":false}],"label":"MUSobP-neuDprox [#3]","color":"#2e37c1","shape":"hexagon"},"classes":""},{"data":{"id":"g32","skeletons":[{"id":1486416,"baseName":"MUSobP-notD_sg3l3","selected":true,"pre_visible":true,"post_visible":true,"desmosome_visible":false,"text_visible":true,"meta_visible":true,"color":16776960,"opacity":1,"isRemote":false},{"id":1504346,"baseName":"MUSobP-notD_sg2r3","selected":true,"pre_visible":true,"post_visible":true,"desmosome_visible":false,"text_visible":true,"meta_visible":true,"color":16776960,"opacity":1,"isRemote":false},{"id":1504375,"baseName":"MUSobP-notD_sg2r4","selected":true,"pre_visible":true,"post_visible":true,"desmosome_visible":false,"text_visible":true,"meta_visible":true,"color":16776960,"opacity":1,"isRemote":false},{"id":1504468,"baseName":"MUSobP-notD_sg2r5","selected":true,"pre_visible":true,"post_visible":true,"desmosome_visible":false,"text_visible":true,"meta_visible":true,"color":16776960,"opacity":1,"isRemote":false},{"id":1569036,"baseName":"MUSobP-notD_sg3l2","selected":true,"pre_visible":true,"post_visible":true,"desmosome_visible":false,"text_visible":true,"meta_visible":true,"color":16776960,"opacity":1,"isRemote":false},{"id":1586199,"baseName":"MUSobP-notD_sg1r1","selected":true,"pre_visible":true,"post_visible":true,"desmosome_visible":false,"text_visible":true,"meta_visible":true,"color":16776960,"opacity":1,"isRemote":false},{"id":1588012,"baseName":"MUSobP-notD_sg2r1","selected":true,"pre_visible":true,"post_visible":true,"desmosome_visible":false,"text_visible":true,"meta_visible":true,"color":16776960,"opacity":1,"isRemote":false},{"id":1588269,"baseName":"MUSobP-notD_sg2r2","selected":true,"pre_visible":true,"post_visible":true,"desmosome_visible":false,"text_visible":true,"meta_visible":true,"color":16776960,"opacity":1,"isRemote":false},{"id":1590846,"baseName":"MUSobP-notD_sg3r3","selected":true,"pre_visible":true,"post_visible":true,"desmosome_visible":false,"text_visible":true,"meta_visible":true,"color":16776960,"opacity":1,"isRemote":false},{"id":1590872,"baseName":"MUSobP-notD_sg3r4","selected":true,"pre_visible":true,"post_visible":true,"desmosome_visible":false,"text_visible":true,"meta_visible":true,"color":16776960,"opacity":1,"isRemote":false},{"id":1591278,"baseName":"MUSobP-notD_sg3r5","selected":true,"pre_visible":true,"post_visible":true,"desmosome_visible":false,"text_visible":true,"meta_visible":true,"color":16776960,"opacity":1,"isRemote":false},{"id":1626756,"baseName":"MUSobP-notD_sg1l1","selected":true,"pre_visible":true,"post_visible":true,"desmosome_visible":false,"text_visible":true,"meta_visible":true,"color":16776960,"opacity":1,"isRemote":false},{"id":1646847,"baseName":"MUSobP-notD_sg2l4","selected":true,"pre_visible":true,"post_visible":true,"desmosome_visible":false,"text_visible":true,"meta_visible":true,"color":16776960,"opacity":1,"isRemote":false},{"id":1648599,"baseName":"MUSobP-notD_sg2l5","selected":true,"pre_visible":true,"post_visible":true,"desmosome_visible":false,"text_visible":true,"meta_visible":true,"color":16776960,"opacity":1,"isRemote":false}],"label":"MUSobP-notD [#14]","color":"#2e37c1","shape":"hexagon"},"classes":""},{"data":{"id":"g33","skeletons":[{"id":1584240,"baseName":"MUStrans_sg1l2","selected":true,"pre_visible":true,"post_visible":true,"desmosome_visible":false,"text_visible":true,"meta_visible":true,"color":16776960,"opacity":1,"isRemote":false},{"id":1647763,"baseName":"MUSac-neuAV_sg1l1","selected":true,"pre_visible":true,"post_visible":true,"desmosome_visible":false,"text_visible":true,"meta_visible":true,"color":16776960,"opacity":1,"isRemote":false},{"id":1648424,"baseName":"MUSac-i_sg3l","selected":true,"pre_visible":true,"post_visible":true,"desmosome_visible":false,"text_visible":true,"meta_visible":true,"color":16776960,"opacity":1,"isRemote":false},{"id":1803068,"baseName":"putMUS 1803069","selected":true,"pre_visible":true,"post_visible":true,"desmosome_visible":false,"text_visible":true,"meta_visible":true,"color":16776960,"opacity":1,"isRemote":false},{"id":1949681,"baseName":"meso 1949682","selected":true,"pre_visible":true,"post_visible":true,"desmosome_visible":false,"text_visible":true,"meta_visible":true,"color":16776960,"opacity":1,"isRemote":false},{"id":1986881,"baseName":"meso 1986882","selected":true,"pre_visible":true,"post_visible":true,"desmosome_visible":false,"text_visible":true,"meta_visible":true,"color":16776960,"opacity":1,"isRemote":false}],"label":"MUS, meso [#6]","color":"#2e37c1","shape":"hexagon"},"classes":""}],"edges":[{"data":{"directed":true,"arrow":"triangle","id":"g1_g2","label":65,"link_type":"synaptic-connector","color":"#FFFFFF","label_color":"#FFFFFF","source":"g1","target":"g2","confidence":[0,0,0,0,65],"weight":65,"width":8.06225774829855},"classes":""},{"data":{"directed":true,"arrow":"triangle","id":"g1_g3","label":55,"link_type":"synaptic-connector","color":"#FFFFFF","label_color":"#FFFFFF","source":"g1","target":"g3","confidence":[0,0,0,0,55],"weight":55,"width":7.416198487095663},"classes":""},{"data":{"directed":true,"arrow":"triangle","id":"g1_g5","label":5,"link_type":"synaptic-connector","color":"#FFFFFF","label_color":"#FFFFFF","source":"g1","target":"g5","confidence":[0,0,0,0,5],"weight":5,"width":2.23606797749979},"classes":""},{"data":{"directed":true,"arrow":"triangle","id":"g1_g8","label":32,"link_type":"synaptic-connector","color":"#FFFFFF","label_color":"#FFFFFF","source":"g1","target":"g8","confidence":[0,0,0,0,32],"weight":32,"width":5.656854249492381},"classes":""},{"data":{"directed":true,"arrow":"triangle","id":"g1_g9","label":19,"link_type":"synaptic-connector","color":"#FFFFFF","label_color":"#FFFFFF","source":"g1","target":"g9","confidence":[0,0,0,0,19],"weight":19,"width":4.358898943540674},"classes":""},{"data":{"directed":true,"arrow":"triangle","id":"g1_g13","label":11,"link_type":"synaptic-connector","color":"#FFFFFF","label_color":"#FFFFFF","source":"g1","target":"g13","confidence":[0,0,0,0,11],"weight":11,"width":3.3166247903554},"classes":""},{"data":{"directed":true,"arrow":"triangle","id":"g1_g6","label":64,"link_type":"synaptic-connector","color":"#FFFFFF","label_color":"#FFFFFF","source":"g1","target":"g6","confidence":[0,0,0,0,64],"weight":64,"width":8},"classes":""},{"data":{"directed":true,"arrow":"triangle","id":"g1_g4","label":3,"link_type":"synaptic-connector","color":"#FFFFFF","label_color":"#FFFFFF","source":"g1","target":"g4","confidence":[0,0,0,0,3],"weight":3,"width":1.7320508075688772},"classes":""},{"data":{"directed":true,"arrow":"triangle","id":"g1_g11","label":29,"link_type":"synaptic-connector","color":"#FFFFFF","label_color":"#FFFFFF","source":"g1","target":"g11","confidence":[0,0,0,0,29],"weight":29,"width":5.385164807134504},"classes":""},{"data":{"directed":true,"arrow":"triangle","id":"g1_g7","label":3,"link_type":"synaptic-connector","color":"#FFFFFF","label_color":"#FFFFFF","source":"g1","target":"g7","confidence":[0,0,0,0,3],"weight":3,"width":1.7320508075688772},"classes":""},{"data":{"directed":true,"arrow":"triangle","id":"g1_g28","label":1,"link_type":"synaptic-connector","color":"#FFFFFF","label_color":"#FFFFFF","source":"g1","target":"g28","confidence":[0,0,0,0,1],"weight":1,"width":1},"classes":""},{"data":{"directed":true,"arrow":"triangle","id":"g1_g10","label":4,"link_type":"synaptic-connector","color":"#FFFFFF","label_color":"#FFFFFF","source":"g1","target":"g10","confidence":[0,0,0,0,4],"weight":4,"width":2},"classes":""},{"data":{"directed":true,"arrow":"triangle","id":"g1_g26","label":2,"link_type":"synaptic-connector","color":"#FFFFFF","label_color":"#FFFFFF","source":"g1","target":"g26","confidence":[0,0,0,0,2],"weight":2,"width":1.4142135623730951},"classes":""},{"data":{"directed":true,"arrow":"triangle","id":"g1_g14","label":2,"link_type":"synaptic-connector","color":"#FFFFFF","label_color":"#FFFFFF","source":"g1","target":"g14","confidence":[0,0,0,0,2],"weight":2,"width":1.4142135623730951},"classes":""},{"data":{"directed":true,"arrow":"triangle","id":"g1_g12","label":19,"link_type":"synaptic-connector","color":"#FFFFFF","label_color":"#FFFFFF","source":"g1","target":"g12","confidence":[0,0,0,0,19],"weight":19,"width":4.358898943540674},"classes":""},{"data":{"directed":false,"arrow":"none","id":"g2_g26","label":65,"link_type":"desmosome-connector","color":"#2171B5","label_color":"#FFFFFF","source":"g2","target":"g26","confidence":[0,0,0,0,65],"weight":65,"width":8.06225774829855},"classes":""},{"data":{"directed":false,"arrow":"none","id":"g3_g25","label":68,"link_type":"desmosome-connector","color":"#2171B5","label_color":"#FFFFFF","source":"g25","target":"g3","confidence":[0,0,0,0,68],"weight":68,"width":8.246211251235321},"classes":""},{"data":{"directed":false,"arrow":"none","id":"g8_g16","label":25,"link_type":"desmosome-connector","color":"#2171B5","label_color":"#FFFFFF","source":"g16","target":"g8","confidence":[0,0,0,0,25],"weight":25,"width":5},"classes":""},{"data":{"directed":false,"arrow":"none","id":"g3_g30","label":12,"link_type":"desmosome-connector","color":"#2171B5","label_color":"#FFFFFF","source":"g30","target":"g3","confidence":[0,0,0,0,12],"weight":12,"width":3.4641016151377544},"classes":""},{"data":{"directed":false,"arrow":"none","id":"g25_g30","label":34,"link_type":"desmosome-connector","color":"#2171B5","label_color":"#FFFFFF","source":"g30","target":"g25","confidence":[0,0,0,0,34],"weight":34,"width":5.830951894845301},"classes":""},{"data":{"directed":false,"arrow":"none","id":"g15_g30","label":1,"link_type":"desmosome-connector","color":"#2171B5","label_color":"#FFFFFF","source":"g30","target":"g15","confidence":[0,0,0,0,1],"weight":1,"width":1},"classes":""},{"data":{"directed":false,"arrow":"none","id":"g4_g25","label":18,"link_type":"desmosome-connector","color":"#2171B5","label_color":"#FFFFFF","source":"g25","target":"g4","confidence":[0,0,0,0,18],"weight":18,"width":4.242640687119285},"classes":""},{"data":{"directed":false,"arrow":"none","id":"g25_g33","label":9,"link_type":"desmosome-connector","color":"#2171B5","label_color":"#FFFFFF","source":"g25","target":"g33","confidence":[0,0,0,0,9],"weight":9,"width":3},"classes":""},{"data":{"directed":false,"arrow":"none","id":"g9_g25","label":23,"link_type":"desmosome-connector","color":"#2171B5","label_color":"#FFFFFF","source":"g25","target":"g9","confidence":[0,0,0,0,23],"weight":23,"width":4.795831523312719},"classes":""},{"data":{"directed":false,"arrow":"none","id":"g3_g16","label":6,"link_type":"desmosome-connector","color":"#2171B5","label_color":"#FFFFFF","source":"g16","target":"g3","confidence":[0,0,0,0,6],"weight":6,"width":2.449489742783178},"classes":""},{"data":{"directed":false,"arrow":"none","id":"g3_g15","label":9,"link_type":"desmosome-connector","color":"#2171B5","label_color":"#FFFFFF","source":"g3","target":"g15","confidence":[0,0,0,0,9],"weight":9,"width":3},"classes":""},{"data":{"directed":false,"arrow":"none","id":"g2_g33","label":7,"link_type":"desmosome-connector","color":"#2171B5","label_color":"#FFFFFF","source":"g2","target":"g33","confidence":[0,0,0,0,7],"weight":7,"width":2.6457513110645907},"classes":""},{"data":{"directed":false,"arrow":"none","id":"g2_g31","label":8,"link_type":"desmosome-connector","color":"#2171B5","label_color":"#FFFFFF","source":"g2","target":"g31","confidence":[0,0,0,0,8],"weight":8,"width":2.8284271247461903},"classes":""},{"data":{"directed":false,"arrow":"none","id":"g2_g32","label":51,"link_type":"desmosome-connector","color":"#2171B5","label_color":"#FFFFFF","source":"g2","target":"g32","confidence":[0,0,0,0,51],"weight":51,"width":7.14142842854285},"classes":""},{"data":{"directed":false,"arrow":"none","id":"g3_g28","label":18,"link_type":"desmosome-connector","color":"#2171B5","label_color":"#FFFFFF","source":"g3","target":"g28","confidence":[0,0,0,0,18],"weight":18,"width":4.242640687119285},"classes":""},{"data":{"directed":false,"arrow":"none","id":"g5_g25","label":33,"link_type":"desmosome-connector","color":"#2171B5","label_color":"#FFFFFF","source":"g25","target":"g5","confidence":[0,0,0,0,33],"weight":33,"width":5.744562646538029},"classes":""},{"data":{"directed":false,"arrow":"none","id":"g6_g18","label":58,"link_type":"desmosome-connector","color":"#2171B5","label_color":"#FFFFFF","source":"g6","target":"g18","confidence":[0,0,0,0,58],"weight":58,"width":7.615773105863909},"classes":""},{"data":{"directed":false,"arrow":"none","id":"g6_g27","label":53,"link_type":"desmosome-connector","color":"#2171B5","label_color":"#FFFFFF","source":"g6","target":"g27","confidence":[0,0,0,0,53],"weight":53,"width":7.280109889280518},"classes":""},{"data":{"directed":false,"arrow":"none","id":"g6_g21","label":19,"link_type":"desmosome-connector","color":"#2171B5","label_color":"#FFFFFF","source":"g6","target":"g21","confidence":[0,0,0,0,19],"weight":19,"width":4.358898943540674},"classes":""},{"data":{"directed":false,"arrow":"none","id":"g6_g20","label":46,"link_type":"desmosome-connector","color":"#2171B5","label_color":"#FFFFFF","source":"g6","target":"g20","confidence":[0,0,0,0,46],"weight":46,"width":6.782329983125268},"classes":""},{"data":{"directed":false,"arrow":"none","id":"g6_g23","label":34,"link_type":"desmosome-connector","color":"#2171B5","label_color":"#FFFFFF","source":"g6","target":"g23","confidence":[0,0,0,0,34],"weight":34,"width":5.830951894845301},"classes":""},{"data":{"directed":false,"arrow":"none","id":"g11_g26","label":32,"link_type":"desmosome-connector","color":"#2171B5","label_color":"#FFFFFF","source":"g26","target":"g11","confidence":[0,0,0,0,32],"weight":32,"width":5.656854249492381},"classes":""},{"data":{"directed":false,"arrow":"none","id":"g2_g25","label":10,"link_type":"desmosome-connector","color":"#2171B5","label_color":"#FFFFFF","source":"g2","target":"g25","confidence":[0,0,0,0,10],"weight":10,"width":3.1622776601683795},"classes":""},{"data":{"directed":false,"arrow":"none","id":"g29_g32","label":4,"link_type":"desmosome-connector","color":"#2171B5","label_color":"#FFFFFF","source":"g29","target":"g32","confidence":[0,0,0,0,4],"weight":4,"width":2},"classes":""},{"data":{"directed":false,"arrow":"none","id":"g2_g29","label":9,"link_type":"desmosome-connector","color":"#2171B5","label_color":"#FFFFFF","source":"g29","target":"g2","confidence":[0,0,0,0,9],"weight":9,"width":3},"classes":""},{"data":{"directed":false,"arrow":"none","id":"g29_g33","label":1,"link_type":"desmosome-connector","color":"#2171B5","label_color":"#FFFFFF","source":"g29","target":"g33","confidence":[0,0,0,0,1],"weight":1,"width":1},"classes":""},{"data":{"directed":false,"arrow":"none","id":"g2_g16","label":1,"link_type":"desmosome-connector","color":"#2171B5","label_color":"#FFFFFF","source":"g16","target":"g2","confidence":[0,0,0,0,1],"weight":1,"width":1},"classes":""},{"data":{"directed":false,"arrow":"none","id":"g16_g30","label":1,"link_type":"desmosome-connector","color":"#2171B5","label_color":"#FFFFFF","source":"g30","target":"g16","confidence":[0,0,0,0,1],"weight":1,"width":1},"classes":""},{"data":{"directed":false,"arrow":"none","id":"g8_g17","label":17,"link_type":"desmosome-connector","color":"#2171B5","label_color":"#FFFFFF","source":"g8","target":"g17","confidence":[0,0,0,0,17],"weight":17,"width":4.123105625617661},"classes":""},{"data":{"directed":false,"arrow":"none","id":"g8_g25","label":16,"link_type":"desmosome-connector","color":"#2171B5","label_color":"#FFFFFF","source":"g8","target":"g25","confidence":[0,0,0,0,16],"weight":16,"width":4},"classes":""},{"data":{"directed":false,"arrow":"none","id":"g9_g17","label":21,"link_type":"desmosome-connector","color":"#2171B5","label_color":"#FFFFFF","source":"g9","target":"g17","confidence":[0,0,0,0,21],"weight":21,"width":4.58257569495584},"classes":""},{"data":{"directed":false,"arrow":"none","id":"g10_g17","label":4,"link_type":"desmosome-connector","color":"#2171B5","label_color":"#FFFFFF","source":"g17","target":"g10","confidence":[0,0,0,0,4],"weight":4,"width":2},"classes":""},{"data":{"directed":false,"arrow":"none","id":"g17_g33","label":14,"link_type":"desmosome-connector","color":"#2171B5","label_color":"#FFFFFF","source":"g17","target":"g33","confidence":[0,0,0,0,14],"weight":14,"width":3.7416573867739413},"classes":""},{"data":{"directed":false,"arrow":"none","id":"g11_g18","label":25,"link_type":"desmosome-connector","color":"#2171B5","label_color":"#FFFFFF","source":"g18","target":"g11","confidence":[0,0,0,0,25],"weight":25,"width":5},"classes":""},{"data":{"directed":false,"arrow":"none","id":"g2_g15","label":2,"link_type":"desmosome-connector","color":"#2171B5","label_color":"#FFFFFF","source":"g15","target":"g2","confidence":[0,0,0,0,2],"weight":2,"width":1.4142135623730951},"classes":""},{"data":{"directed":false,"arrow":"none","id":"g13_g33","label":2,"link_type":"desmosome-connector","color":"#2171B5","label_color":"#FFFFFF","source":"g13","target":"g33","confidence":[0,0,0,0,2],"weight":2,"width":1.4142135623730951},"classes":""},{"data":{"directed":false,"arrow":"none","id":"g13_g25","label":12,"link_type":"desmosome-connector","color":"#2171B5","label_color":"#FFFFFF","source":"g13","target":"g25","confidence":[0,0,0,0,12],"weight":12,"width":3.4641016151377544},"classes":""},{"data":{"directed":false,"arrow":"none","id":"g14_g16","label":1,"link_type":"desmosome-connector","color":"#2171B5","label_color":"#FFFFFF","source":"g16","target":"g14","confidence":[0,0,0,0,1],"weight":1,"width":1},"classes":""},{"data":{"directed":false,"arrow":"none","id":"g16_g33","label":1,"link_type":"desmosome-connector","color":"#2171B5","label_color":"#FFFFFF","source":"g16","target":"g33","confidence":[0,0,0,0,1],"weight":1,"width":1},"classes":""},{"data":{"directed":false,"arrow":"none","id":"g13_g30","label":1,"link_type":"desmosome-connector","color":"#2171B5","label_color":"#FFFFFF","source":"g30","target":"g13","confidence":[0,0,0,0,1],"weight":1,"width":1},"classes":""},{"data":{"directed":false,"arrow":"none","id":"g6_g19","label":5,"link_type":"desmosome-connector","color":"#2171B5","label_color":"#FFFFFF","source":"g19","target":"g6","confidence":[0,0,0,0,5],"weight":5,"width":2.23606797749979},"classes":""},{"data":{"directed":false,"arrow":"none","id":"g19_g21","label":12,"link_type":"desmosome-connector","color":"#2171B5","label_color":"#FFFFFF","source":"g19","target":"g21","confidence":[0,0,0,0,12],"weight":12,"width":3.4641016151377544},"classes":""},{"data":{"directed":false,"arrow":"none","id":"g19_g20","label":11,"link_type":"desmosome-connector","color":"#2171B5","label_color":"#FFFFFF","source":"g19","target":"g20","confidence":[0,0,0,0,11],"weight":11,"width":3.3166247903554},"classes":""},{"data":{"directed":false,"arrow":"none","id":"g19_g27","label":2,"link_type":"desmosome-connector","color":"#2171B5","label_color":"#FFFFFF","source":"g19","target":"g27","confidence":[0,0,0,0,2],"weight":2,"width":1.4142135623730951},"classes":""},{"data":{"directed":false,"arrow":"none","id":"g13_g26","label":10,"link_type":"desmosome-connector","color":"#2171B5","label_color":"#FFFFFF","source":"g13","target":"g26","confidence":[0,0,0,0,10],"weight":10,"width":3.1622776601683795},"classes":""},{"data":{"directed":false,"arrow":"none","id":"g28_g30","label":5,"link_type":"desmosome-connector","color":"#2171B5","label_color":"#FFFFFF","source":"g28","target":"g30","confidence":[0,0,0,0,5],"weight":5,"width":2.23606797749979},"classes":""},{"data":{"directed":false,"arrow":"none","id":"g11_g33","label":1,"link_type":"desmosome-connector","color":"#2171B5","label_color":"#FFFFFF","source":"g11","target":"g33","confidence":[0,0,0,0,1],"weight":1,"width":1},"classes":""},{"data":{"directed":false,"arrow":"none","id":"g7_g28","label":2,"link_type":"desmosome-connector","color":"#2171B5","label_color":"#FFFFFF","source":"g28","target":"g7","confidence":[0,0,0,0,2],"weight":2,"width":1.4142135623730951},"classes":""},{"data":{"directed":false,"arrow":"none","id":"g26_g29","label":2,"link_type":"desmosome-connector","color":"#2171B5","label_color":"#FFFFFF","source":"g26","target":"g29","confidence":[0,0,0,0,2],"weight":2,"width":1.4142135623730951},"classes":""},{"data":{"directed":false,"arrow":"none","id":"g12_g26","label":19,"link_type":"desmosome-connector","color":"#2171B5","label_color":"#FFFFFF","source":"g12","target":"g26","confidence":[0,0,0,0,19],"weight":19,"width":4.358898943540674},"classes":""},{"data":{"directed":false,"arrow":"none","id":"g12_g18","label":53,"link_type":"desmosome-connector","color":"#2171B5","label_color":"#FFFFFF","source":"g12","target":"g18","confidence":[0,0,0,0,53],"weight":53,"width":7.280109889280518},"classes":""},{"data":{"directed":false,"arrow":"none","id":"g12_g25","label":14,"link_type":"desmosome-connector","color":"#2171B5","label_color":"#FFFFFF","source":"g12","target":"g25","confidence":[0,0,0,0,14],"weight":14,"width":3.7416573867739413},"classes":""},{"data":{"directed":false,"arrow":"none","id":"g10_g26","label":6,"link_type":"desmosome-connector","color":"#2171B5","label_color":"#FFFFFF","source":"g10","target":"g26","confidence":[0,0,0,0,6],"weight":6,"width":2.449489742783178},"classes":""},{"data":{"directed":false,"arrow":"none","id":"g10_g18","label":3,"link_type":"desmosome-connector","color":"#2171B5","label_color":"#FFFFFF","source":"g10","target":"g18","confidence":[0,0,0,0,3],"weight":3,"width":1.7320508075688772},"classes":""},{"data":{"directed":false,"arrow":"none","id":"g26_g32","label":77,"link_type":"desmosome-connector","color":"#2171B5","label_color":"#FFFFFF","source":"g32","target":"g26","confidence":[0,0,0,0,77],"weight":77,"width":8.774964387392123},"classes":""},{"data":{"directed":false,"arrow":"none","id":"g6_g28","label":13,"link_type":"desmosome-connector","color":"#2171B5","label_color":"#FFFFFF","source":"g6","target":"g28","confidence":[0,0,0,0,13],"weight":13,"width":3.605551275463989},"classes":""},{"data":{"directed":false,"arrow":"none","id":"g6_g22","label":27,"link_type":"desmosome-connector","color":"#2171B5","label_color":"#FFFFFF","source":"g6","target":"g22","confidence":[0,0,0,0,27],"weight":27,"width":5.196152422706632},"classes":""},{"data":{"directed":false,"arrow":"none","id":"g5_g26","label":2,"link_type":"desmosome-connector","color":"#2171B5","label_color":"#FFFFFF","source":"g5","target":"g26","confidence":[0,0,0,0,2],"weight":2,"width":1.4142135623730951},"classes":""},{"data":{"directed":false,"arrow":"none","id":"g4_g24","label":13,"link_type":"desmosome-connector","color":"#2171B5","label_color":"#FFFFFF","source":"g4","target":"g24","confidence":[0,0,0,0,13],"weight":13,"width":3.605551275463989},"classes":""},{"data":{"directed":false,"arrow":"none","id":"g13_g28","label":1,"link_type":"desmosome-connector","color":"#2171B5","label_color":"#FFFFFF","source":"g13","target":"g28","confidence":[0,0,0,0,1],"weight":1,"width":1},"classes":""},{"data":{"directed":false,"arrow":"none","id":"g6_g26","label":12,"link_type":"desmosome-connector","color":"#2171B5","label_color":"#FFFFFF","source":"g6","target":"g26","confidence":[0,0,0,0,12],"weight":12,"width":3.4641016151377544},"classes":""},{"data":{"directed":false,"arrow":"none","id":"g7_g18","label":22,"link_type":"desmosome-connector","color":"#2171B5","label_color":"#FFFFFF","source":"g7","target":"g18","confidence":[0,0,0,0,22],"weight":22,"width":4.69041575982343},"classes":""},{"data":{"directed":false,"arrow":"none","id":"g7_g26","label":7,"link_type":"desmosome-connector","color":"#2171B5","label_color":"#FFFFFF","source":"g7","target":"g26","confidence":[0,0,0,0,7],"weight":7,"width":2.6457513110645907},"classes":""},{"data":{"directed":false,"arrow":"none","id":"g7_g25","label":1,"link_type":"desmosome-connector","color":"#2171B5","label_color":"#FFFFFF","source":"g7","target":"g25","confidence":[0,0,0,0,1],"weight":1,"width":1},"classes":""},{"data":{"directed":false,"arrow":"none","id":"g7_g23","label":5,"link_type":"desmosome-connector","color":"#2171B5","label_color":"#FFFFFF","source":"g7","target":"g23","confidence":[0,0,0,0,5],"weight":5,"width":2.23606797749979},"classes":""},{"data":{"directed":false,"arrow":"none","id":"g12_g28","label":1,"link_type":"desmosome-connector","color":"#2171B5","label_color":"#FFFFFF","source":"g12","target":"g28","confidence":[0,0,0,0,1],"weight":1,"width":1},"classes":""},{"data":{"directed":false,"arrow":"none","id":"g13_g17","label":1,"link_type":"desmosome-connector","color":"#2171B5","label_color":"#FFFFFF","source":"g13","target":"g17","confidence":[0,0,0,0,1],"weight":1,"width":1},"classes":""},{"data":{"directed":false,"arrow":"none","id":"g7_g21","label":4,"link_type":"desmosome-connector","color":"#2171B5","label_color":"#FFFFFF","source":"g7","target":"g21","confidence":[0,0,0,0,4],"weight":4,"width":2},"classes":""},{"data":{"directed":false,"arrow":"none","id":"g7_g22","label":5,"link_type":"desmosome-connector","color":"#2171B5","label_color":"#FFFFFF","source":"g7","target":"g22","confidence":[0,0,0,0,5],"weight":5,"width":2.23606797749979},"classes":""},{"data":{"directed":false,"arrow":"none","id":"g7_g20","label":3,"link_type":"desmosome-connector","color":"#2171B5","label_color":"#FFFFFF","source":"g7","target":"g20","confidence":[0,0,0,0,3],"weight":3,"width":1.7320508075688772},"classes":""},{"data":{"directed":false,"arrow":"none","id":"g10_g23","label":1,"link_type":"desmosome-connector","color":"#2171B5","label_color":"#FFFFFF","source":"g10","target":"g23","confidence":[0,0,0,0,1],"weight":1,"width":1},"classes":""},{"data":{"directed":false,"arrow":"none","id":"g11_g28","label":1,"link_type":"desmosome-connector","color":"#2171B5","label_color":"#FFFFFF","source":"g11","target":"g28","confidence":[0,0,0,0,1],"weight":1,"width":1},"classes":""},{"data":{"directed":false,"arrow":"none","id":"g14_g25","label":2,"link_type":"desmosome-connector","color":"#2171B5","label_color":"#FFFFFF","source":"g25","target":"g14","confidence":[0,0,0,0,2],"weight":2,"width":1.4142135623730951},"classes":""},{"data":{"directed":false,"arrow":"none","id":"g14_g26","label":3,"link_type":"desmosome-connector","color":"#2171B5","label_color":"#FFFFFF","source":"g14","target":"g26","confidence":[0,0,0,0,3],"weight":3,"width":1.7320508075688772},"classes":""},{"data":{"directed":false,"arrow":"none","id":"g8_g33","label":1,"link_type":"desmosome-connector","color":"#2171B5","label_color":"#FFFFFF","source":"g33","target":"g8","confidence":[0,0,0,0,1],"weight":1,"width":1},"classes":""},{"data":{"directed":false,"arrow":"none","id":"g18_g33","label":4,"link_type":"desmosome-connector","color":"#2171B5","label_color":"#FFFFFF","source":"g33","target":"g18","confidence":[0,0,0,0,4],"weight":4,"width":2},"classes":""}]},"groups":{"g1":{"id":"g1","label":"MNcrab [#4]","models":{"1026962":{"id":1026962,"baseName":"MNcrab_sg3r1","selected":true,"pre_visible":true,"post_visible":true,"desmosome_visible":true,"text_visible":false,"meta_visible":true,"color":16776960,"opacity":1},"1239327":{"id":1239327,"baseName":"MNcrab_sg3l1","selected":true,"pre_visible":true,"post_visible":true,"desmosome_visible":true,"text_visible":false,"meta_visible":true,"color":16776960,"opacity":1},"1348484":{"id":1348484,"baseName":"MNcrab_sg2r1","selected":true,"pre_visible":true,"post_visible":true,"desmosome_visible":true,"text_visible":false,"meta_visible":true,"color":16776960,"opacity":1},"1727474":{"id":1727474,"baseName":"MNcrab_sg2l1","selected":true,"pre_visible":true,"post_visible":true,"desmosome_visible":true,"text_visible":false,"meta_visible":true,"color":16776960,"opacity":1}},"color":5439560,"hide_self_edges":true},"g2":{"id":"g2","label":"MUSlongD [#26]","models":{"137882":{"id":137882,"baseName":"MUSlongD_sg0r7","selected":true,"pre_visible":true,"post_visible":true,"desmosome_visible":false,"text_visible":true,"meta_visible":true,"color":16776960,"opacity":1},"568290":{"id":568290,"baseName":"MUSlongD_sg1r12","selected":true,"pre_visible":true,"post_visible":true,"desmosome_visible":false,"text_visible":true,"meta_visible":true,"color":16776960,"opacity":1},"568710":{"id":568710,"baseName":"MUSlongD_sg0r3","selected":true,"pre_visible":true,"post_visible":true,"desmosome_visible":false,"text_visible":true,"meta_visible":true,"color":16776960,"opacity":1},"575853":{"id":575853,"baseName":"MUSlongD_sg2r7","selected":true,"pre_visible":true,"post_visible":true,"desmosome_visible":false,"text_visible":true,"meta_visible":true,"color":16776960,"opacity":1},"942028":{"id":942028,"baseName":"MUSlongD_sg0l9","selected":true,"pre_visible":true,"post_visible":true,"desmosome_visible":false,"text_visible":true,"meta_visible":true,"color":16776960,"opacity":1},"942898":{"id":942898,"baseName":"MUSlongD_sg0l8","selected":true,"pre_visible":true,"post_visible":true,"desmosome_visible":false,"text_visible":true,"meta_visible":true,"color":16776960,"opacity":1},"1348569":{"id":1348569,"baseName":"MUSlongD_sg0l5","selected":true,"pre_visible":true,"post_visible":true,"desmosome_visible":false,"text_visible":true,"meta_visible":true,"color":16776960,"opacity":1},"1348581":{"id":1348581,"baseName":"MUSlongD_sg2l6","selected":true,"pre_visible":true,"post_visible":true,"desmosome_visible":false,"text_visible":true,"meta_visible":true,"color":16776960,"opacity":1},"1356793":{"id":1356793,"baseName":"MUSlongD_sg2l7","selected":true,"pre_visible":true,"post_visible":true,"desmosome_visible":false,"text_visible":true,"meta_visible":true,"color":16776960,"opacity":1},"1416162":{"id":1416162,"baseName":"MUSlongD_sg0r8","selected":true,"pre_visible":true,"post_visible":true,"desmosome_visible":false,"text_visible":true,"meta_visible":true,"color":16776960,"opacity":1},"1416180":{"id":1416180,"baseName":"MUSlongD_sg1r8","selected":true,"pre_visible":true,"post_visible":true,"desmosome_visible":false,"text_visible":true,"meta_visible":true,"color":16776960,"opacity":1},"1416198":{"id":1416198,"baseName":"MUSlongD_sg2r5","selected":true,"pre_visible":true,"post_visible":true,"desmosome_visible":false,"text_visible":true,"meta_visible":true,"color":16776960,"opacity":1},"1416227":{"id":1416227,"baseName":"MUSlongD_sg3r2","selected":true,"pre_visible":true,"post_visible":true,"desmosome_visible":false,"text_visible":true,"meta_visible":true,"color":16776960,"opacity":1},"1416299":{"id":1416299,"baseName":"MUSlongD_sg1l10","selected":true,"pre_visible":true,"post_visible":true,"desmosome_visible":false,"text_visible":true,"meta_visible":true,"color":16776960,"opacity":1},"1416309":{"id":1416309,"baseName":"MUSlongD_sg1l8","selected":true,"pre_visible":true,"post_visible":true,"desmosome_visible":false,"text_visible":true,"meta_visible":true,"color":16776960,"opacity":1},"1420472":{"id":1420472,"baseName":"MUSlongD_sg3l4","selected":true,"pre_visible":true,"post_visible":true,"desmosome_visible":false,"text_visible":true,"meta_visible":true,"color":16776960,"opacity":1},"1420496":{"id":1420496,"baseName":"MUSlongD_sg2l4","selected":true,"pre_visible":true,"post_visible":true,"desmosome_visible":false,"text_visible":true,"meta_visible":true,"color":16776960,"opacity":1},"1420504":{"id":1420504,"baseName":"MUSlongD_sg2l5","selected":true,"pre_visible":true,"post_visible":true,"desmosome_visible":false,"text_visible":true,"meta_visible":true,"color":16776960,"opacity":1},"1420510":{"id":1420510,"baseName":"MUSlongD_sg3l3","selected":true,"pre_visible":true,"post_visible":true,"desmosome_visible":false,"text_visible":true,"meta_visible":true,"color":16776960,"opacity":1},"1420523":{"id":1420523,"baseName":"MUSlongD_sg2l3","selected":true,"pre_visible":true,"post_visible":true,"desmosome_visible":false,"text_visible":true,"meta_visible":true,"color":16776960,"opacity":1},"1420530":{"id":1420530,"baseName":"MUSlongD_sg2r3","selected":true,"pre_visible":true,"post_visible":true,"desmosome_visible":false,"text_visible":true,"meta_visible":true,"color":16776960,"opacity":1},"1420539":{"id":1420539,"baseName":"MUSlongD_sg2r6","selected":true,"pre_visible":true,"post_visible":true,"desmosome_visible":false,"text_visible":true,"meta_visible":true,"color":16776960,"opacity":1},"1441872":{"id":1441872,"baseName":"MUSlongD_sg1r11","selected":true,"pre_visible":true,"post_visible":true,"desmosome_visible":false,"text_visible":true,"meta_visible":true,"color":16776960,"opacity":1},"1485984":{"id":1485984,"baseName":"MUSlongD_sg1l11","selected":true,"pre_visible":true,"post_visible":true,"desmosome_visible":false,"text_visible":true,"meta_visible":true,"color":16776960,"opacity":1},"1501849":{"id":1501849,"baseName":"MUSlongD_sg0r6","selected":true,"pre_visible":true,"post_visible":true,"desmosome_visible":false,"text_visible":true,"meta_visible":true,"color":16776960,"opacity":1},"1501871":{"id":1501871,"baseName":"MUSlongD_sg1r9","selected":true,"pre_visible":true,"post_visible":true,"desmosome_visible":false,"text_visible":true,"meta_visible":true,"color":16776960,"opacity":1}},"color":12369186,"hide_self_edges":true},"g3":{"id":"g3","label":"MUSlongV [#24]","models":{"518764":{"id":518764,"baseName":"MUSlongV_sg2l7","selected":true,"pre_visible":true,"post_visible":true,"desmosome_visible":false,"text_visible":true,"meta_visible":true,"color":16776960,"opacity":1},"557195":{"id":557195,"baseName":"MUSlongV_sg1l4","selected":true,"pre_visible":true,"post_visible":true,"desmosome_visible":false,"text_visible":true,"meta_visible":true,"color":16776960,"opacity":1},"557403":{"id":557403,"baseName":"MUSlongV_sg1l5","selected":true,"pre_visible":true,"post_visible":true,"desmosome_visible":false,"text_visible":true,"meta_visible":true,"color":16776960,"opacity":1},"587962":{"id":587962,"baseName":"MUSlongV_sg1r9","selected":true,"pre_visible":true,"post_visible":true,"desmosome_visible":false,"text_visible":true,"meta_visible":true,"color":16776960,"opacity":1},"592728":{"id":592728,"baseName":"MUSlongV_sg1r8","selected":true,"pre_visible":true,"post_visible":true,"desmosome_visible":false,"text_visible":true,"meta_visible":true,"color":16776960,"opacity":1},"604671":{"id":604671,"baseName":"MUSlongV_sg1r11","selected":true,"pre_visible":true,"post_visible":true,"desmosome_visible":false,"text_visible":true,"meta_visible":true,"color":16776960,"opacity":1},"1027911":{"id":1027911,"baseName":"MUSlongV_sg2l3","selected":true,"pre_visible":true,"post_visible":true,"desmosome_visible":false,"text_visible":true,"meta_visible":true,"color":16776960,"opacity":1},"1027917":{"id":1027917,"baseName":"MUSlongV_sg3l3","selected":true,"pre_visible":true,"post_visible":true,"desmosome_visible":false,"text_visible":true,"meta_visible":true,"color":16776960,"opacity":1},"1027923":{"id":1027923,"baseName":"MUSlongV_sg2l4","selected":true,"pre_visible":true,"post_visible":true,"desmosome_visible":false,"text_visible":true,"meta_visible":true,"color":16776960,"opacity":1},"1057387":{"id":1057387,"baseName":"MUSlongV_sg2l9","selected":true,"pre_visible":true,"post_visible":true,"desmosome_visible":false,"text_visible":true,"meta_visible":true,"color":16776960,"opacity":1},"1238488":{"id":1238488,"baseName":"MUSlongV_sg1l7","selected":true,"pre_visible":true,"post_visible":true,"desmosome_visible":false,"text_visible":true,"meta_visible":true,"color":16776960,"opacity":1},"1277150":{"id":1277150,"baseName":"MUSlongV_sg0l3","selected":true,"pre_visible":true,"post_visible":true,"desmosome_visible":false,"text_visible":true,"meta_visible":true,"color":16776960,"opacity":1},"1314620":{"id":1314620,"baseName":"MUSlongV_sg2l2","selected":true,"pre_visible":true,"post_visible":true,"desmosome_visible":false,"text_visible":true,"meta_visible":true,"color":16776960,"opacity":1},"1357861":{"id":1357861,"baseName":"MUSlongV_sg2r2","selected":true,"pre_visible":true,"post_visible":true,"desmosome_visible":false,"text_visible":true,"meta_visible":true,"color":16776960,"opacity":1},"1357867":{"id":1357867,"baseName":"MUSlongV_sg1r4","selected":true,"pre_visible":true,"post_visible":true,"desmosome_visible":false,"text_visible":true,"meta_visible":true,"color":16776960,"opacity":1},"1368019":{"id":1368019,"baseName":"MUSlongV_sg3l4","selected":true,"pre_visible":true,"post_visible":true,"desmosome_visible":false,"text_visible":true,"meta_visible":true,"color":16776960,"opacity":1},"1368030":{"id":1368030,"baseName":"MUSlongV_sg3l5","selected":true,"pre_visible":true,"post_visible":true,"desmosome_visible":false,"text_visible":true,"meta_visible":true,"color":16776960,"opacity":1},"1393903":{"id":1393903,"baseName":"MUSlongV_sg3r1","selected":true,"pre_visible":true,"post_visible":true,"desmosome_visible":false,"text_visible":true,"meta_visible":true,"color":16776960,"opacity":1},"1395692":{"id":1395692,"baseName":"MUSlongV_sg1r3","selected":true,"pre_visible":true,"post_visible":true,"desmosome_visible":false,"text_visible":true,"meta_visible":true,"color":16776960,"opacity":1},"1395717":{"id":1395717,"baseName":"MUSlongV_sg1r6","selected":true,"pre_visible":true,"post_visible":true,"desmosome_visible":false,"text_visible":true,"meta_visible":true,"color":16776960,"opacity":1},"1420440":{"id":1420440,"baseName":"MUSlongV_sg3l1","selected":true,"pre_visible":true,"post_visible":true,"desmosome_visible":false,"text_visible":true,"meta_visible":true,"color":16776960,"opacity":1},"1420612":{"id":1420612,"baseName":"MUSlongV_sg2r4","selected":true,"pre_visible":true,"post_visible":true,"desmosome_visible":false,"text_visible":true,"meta_visible":true,"color":16776960,"opacity":1},"1545615":{"id":1545615,"baseName":"MUSlongV_sg1r5","selected":true,"pre_visible":true,"post_visible":true,"desmosome_visible":false,"text_visible":true,"meta_visible":true,"color":16776960,"opacity":1},"1728847":{"id":1728847,"baseName":"MUSlongV_sg2l6","selected":true,"pre_visible":true,"post_visible":true,"desmosome_visible":false,"text_visible":true,"meta_visible":true,"color":16776960,"opacity":1}},"color":10934634,"hide_self_edges":true},"g4":{"id":"g4","label":"MUSobA-re [#3]","models":{"1568544":{"id":1568544,"baseName":"MUSobA-re_sg1r5","selected":true,"pre_visible":true,"post_visible":true,"desmosome_visible":false,"text_visible":true,"meta_visible":true,"color":16776960,"opacity":1},"1568571":{"id":1568571,"baseName":"MUSobA-re_sg1l5","selected":true,"pre_visible":true,"post_visible":true,"desmosome_visible":false,"text_visible":true,"meta_visible":true,"color":16776960,"opacity":1},"1568781":{"id":1568781,"baseName":"MUSobA-re_sg1r4","selected":true,"pre_visible":true,"post_visible":true,"desmosome_visible":false,"text_visible":true,"meta_visible":true,"color":16776960,"opacity":1}},"color":13309981,"hide_self_edges":true},"g5":{"id":"g5","label":"MUSobA other [#3]","models":{"804282":{"id":804282,"baseName":"MUSobA-mpp_sg1r1","selected":true,"pre_visible":true,"post_visible":true,"desmosome_visible":false,"text_visible":true,"meta_visible":true,"color":16776960,"opacity":1},"1416450":{"id":1416450,"baseName":"MUSobA-arc_sg1r1","selected":true,"pre_visible":true,"post_visible":true,"desmosome_visible":false,"text_visible":true,"meta_visible":true,"color":16776960,"opacity":1},"1547886":{"id":1547886,"baseName":"MUSobA-lpp_sg1r1","selected":true,"pre_visible":true,"post_visible":true,"desmosome_visible":false,"text_visible":true,"meta_visible":true,"color":16776960,"opacity":1}},"color":9437702,"hide_self_edges":true},"g6":{"id":"g6","label":"MUSchae-notAac [#8]","models":{"909450":{"id":909450,"baseName":"MUSchae-notAac_sg3r2","selected":true,"pre_visible":true,"post_visible":true,"desmosome_visible":false,"text_visible":true,"meta_visible":true,"color":16776960,"opacity":1},"1545266":{"id":1545266,"baseName":"MUSchae-notAac_sg2r4","selected":true,"pre_visible":true,"post_visible":true,"desmosome_visible":false,"text_visible":true,"meta_visible":true,"color":16776960,"opacity":1},"1569102":{"id":1569102,"baseName":"MUSchae-notAac_sg3l4","selected":true,"pre_visible":true,"post_visible":true,"desmosome_visible":false,"text_visible":true,"meta_visible":true,"color":16776960,"opacity":1},"1590476":{"id":1590476,"baseName":"MUSchae-notAac_sg3r1","selected":true,"pre_visible":true,"post_visible":true,"desmosome_visible":false,"text_visible":true,"meta_visible":true,"color":16776960,"opacity":1},"1590675":{"id":1590675,"baseName":"MUSchae-notAac_sg3r4","selected":true,"pre_visible":true,"post_visible":true,"desmosome_visible":false,"text_visible":true,"meta_visible":true,"color":16776960,"opacity":1},"1633569":{"id":1633569,"baseName":"MUSchae-notAac_sg2l4","selected":true,"pre_visible":true,"post_visible":true,"desmosome_visible":false,"text_visible":true,"meta_visible":true,"color":16776960,"opacity":1},"1633890":{"id":1633890,"baseName":"MUSchae-notAac_sg2l2","selected":true,"pre_visible":true,"post_visible":true,"desmosome_visible":false,"text_visible":true,"meta_visible":true,"color":16776960,"opacity":1},"1633938":{"id":1633938,"baseName":"MUSchae-notAac_sg2l1","selected":true,"pre_visible":true,"post_visible":true,"desmosome_visible":false,"text_visible":true,"meta_visible":true,"color":16776960,"opacity":1}},"color":10892803,"hide_self_edges":true},"g7":{"id":"g7","label":"MUSchae-not other [#3]","models":{"1569125":{"id":1569125,"baseName":"MUSchae-notAre_sg3l1","selected":true,"pre_visible":true,"post_visible":true,"desmosome_visible":false,"text_visible":true,"meta_visible":true,"color":16776960,"opacity":1},"1589825":{"id":1589825,"baseName":"MUSchae-notD_sg2r1","selected":true,"pre_visible":true,"post_visible":true,"desmosome_visible":false,"text_visible":true,"meta_visible":true,"color":16776960,"opacity":1},"1591154":{"id":1591154,"baseName":"MUSchae-notD_sg3r1","selected":true,"pre_visible":true,"post_visible":true,"desmosome_visible":false,"text_visible":true,"meta_visible":true,"color":16776960,"opacity":1}},"color":13920768,"hide_self_edges":true},"g8":{"id":"g8","label":"MUSac-neuPV [#4]","models":{"1027978":{"id":1027978,"baseName":"MUSac-neuPV_sg2l3","selected":true,"pre_visible":true,"post_visible":true,"desmosome_visible":false,"text_visible":true,"meta_visible":true,"color":16776960,"opacity":1},"1032061":{"id":1032061,"baseName":"MUSac-neuPV_sg2r1","selected":true,"pre_visible":true,"post_visible":true,"desmosome_visible":false,"text_visible":true,"meta_visible":true,"color":16776960,"opacity":1},"1137595":{"id":1137595,"baseName":"MUSac-neuPV_sg1r2","selected":true,"pre_visible":true,"post_visible":true,"desmosome_visible":false,"text_visible":true,"meta_visible":true,"color":16776960,"opacity":1},"1649437":{"id":1649437,"baseName":"MUSac-neuPV_sg1l2","selected":true,"pre_visible":true,"post_visible":true,"desmosome_visible":false,"text_visible":true,"meta_visible":true,"color":16776960,"opacity":1}},"color":11403646,"hide_self_edges":true},"g9":{"id":"g9","label":"MUSac-neuAV [#4]","models":{"1028407":{"id":1028407,"baseName":"MUSac-neuAV_sg3r1","selected":true,"pre_visible":true,"post_visible":true,"desmosome_visible":false,"text_visible":true,"meta_visible":true,"color":16776960,"opacity":1},"1230301":{"id":1230301,"baseName":"MUSac-neuAV_sg2r1","selected":true,"pre_visible":true,"post_visible":true,"desmosome_visible":false,"text_visible":true,"meta_visible":true,"color":16776960,"opacity":1},"1630186":{"id":1630186,"baseName":"MUSac-neuAV_sg2l1","selected":true,"pre_visible":true,"post_visible":true,"desmosome_visible":false,"text_visible":true,"meta_visible":true,"color":16776960,"opacity":1},"1648444":{"id":1648444,"baseName":"MUSac-neuAV_sg3l1","selected":true,"pre_visible":true,"post_visible":true,"desmosome_visible":false,"text_visible":true,"meta_visible":true,"color":16776960,"opacity":1}},"color":14496919,"hide_self_edges":true},"g10":{"id":"g10","label":"MUSac-neuDx [#2]","models":{"1450492":{"id":1450492,"baseName":"MUSac-neuDx_sg3r2","selected":true,"pre_visible":true,"post_visible":true,"desmosome_visible":false,"text_visible":true,"meta_visible":true,"color":16776960,"opacity":1},"1623138":{"id":1623138,"baseName":"MUSac-neuDx_sg3l2","selected":true,"pre_visible":true,"post_visible":true,"desmosome_visible":false,"text_visible":true,"meta_visible":true,"color":16776960,"opacity":1}},"color":10884584,"hide_self_edges":true},"g11":{"id":"g11","label":"MUSac-notA [#4]","models":{"1315028":{"id":1315028,"baseName":"MUSac-notA_sg3r1","selected":true,"pre_visible":true,"post_visible":true,"desmosome_visible":false,"text_visible":true,"meta_visible":true,"color":16776960,"opacity":1},"1420457":{"id":1420457,"baseName":"MUSac-notA_sg3l1","selected":true,"pre_visible":true,"post_visible":true,"desmosome_visible":false,"text_visible":true,"meta_visible":true,"color":16776960,"opacity":1},"1570773":{"id":1570773,"baseName":"MUSac-notA_sg2r1","selected":true,"pre_visible":true,"post_visible":true,"desmosome_visible":false,"text_visible":true,"meta_visible":true,"color":16776960,"opacity":1},"1626051":{"id":1626051,"baseName":"MUSac-notA_sg2l1","selected":true,"pre_visible":true,"post_visible":true,"desmosome_visible":false,"text_visible":true,"meta_visible":true,"color":16776960,"opacity":1}},"color":16214177,"hide_self_edges":true},"g12":{"id":"g12","label":"MUSac-not other [#3]","models":{"1450345":{"id":1450345,"baseName":"MUSac-notP_sg3r1","selected":true,"pre_visible":true,"post_visible":true,"desmosome_visible":false,"text_visible":true,"meta_visible":true,"color":16776960,"opacity":1},"1504562":{"id":1504562,"baseName":"MUSac-notM_sg3r1","selected":true,"pre_visible":true,"post_visible":true,"desmosome_visible":false,"text_visible":true,"meta_visible":true,"color":16776960,"opacity":1},"1574394":{"id":1574394,"baseName":"MUSac-notP_sg3r2","selected":true,"pre_visible":true,"post_visible":true,"desmosome_visible":false,"text_visible":true,"meta_visible":true,"color":16776960,"opacity":1}},"color":12386400,"hide_self_edges":true},"g13":{"id":"g13","label":"MUSobP [#5]","models":{"1352396":{"id":1352396,"baseName":"MUSobP_sg0l1","selected":true,"pre_visible":true,"post_visible":true,"desmosome_visible":false,"text_visible":true,"meta_visible":true,"color":16776960,"opacity":1},"1352604":{"id":1352604,"baseName":"MUSobP_sg0l2","selected":true,"pre_visible":true,"post_visible":true,"desmosome_visible":false,"text_visible":true,"meta_visible":true,"color":16776960,"opacity":1},"1404314":{"id":1404314,"baseName":"MUSobP_sg0r1","selected":true,"pre_visible":true,"post_visible":true,"desmosome_visible":false,"text_visible":true,"meta_visible":true,"color":16776960,"opacity":1},"1568555":{"id":1568555,"baseName":"MUSobP_sg0r2","selected":true,"pre_visible":true,"post_visible":true,"desmosome_visible":false,"text_visible":true,"meta_visible":true,"color":16776960,"opacity":1},"1584845":{"id":1584845,"baseName":"MUSobP-neuV_sg1r5","selected":true,"pre_visible":true,"post_visible":true,"desmosome_visible":false,"text_visible":true,"meta_visible":true,"color":16776960,"opacity":1}},"color":1224461,"hide_self_edges":true},"g14":{"id":"g14","label":"MUStrans [#2]","models":{"1593111":{"id":1593111,"baseName":"MUStrans_sg1l3","selected":true,"pre_visible":true,"post_visible":true,"desmosome_visible":false,"text_visible":true,"meta_visible":true,"color":16776960,"opacity":1},"1635500":{"id":1635500,"baseName":"MUStrans_sg3l3","selected":true,"pre_visible":true,"post_visible":true,"desmosome_visible":false,"text_visible":true,"meta_visible":true,"color":16776960,"opacity":1}},"color":13488176,"hide_self_edges":true},"g15":{"id":"g15","label":"CB_pigment [#5]","models":{"1334352":{"id":1334352,"baseName":"CB_pigment_sg2 1334353","selected":true,"pre_visible":true,"post_visible":true,"desmosome_visible":false,"text_visible":true,"meta_visible":true,"color":16776960,"opacity":1},"1345915":{"id":1345915,"baseName":"CB_pigment_sg3 1345916","selected":true,"pre_visible":true,"post_visible":true,"desmosome_visible":false,"text_visible":true,"meta_visible":true,"color":16776960,"opacity":1},"1418943":{"id":1418943,"baseName":"CB_pigment_sg2 1418944","selected":true,"pre_visible":true,"post_visible":true,"desmosome_visible":false,"text_visible":true,"meta_visible":true,"color":16776960,"opacity":1},"1769545":{"id":1769545,"baseName":"CB_pigment_sg1 1769546","selected":true,"pre_visible":true,"post_visible":true,"desmosome_visible":false,"text_visible":true,"meta_visible":true,"color":16776960,"opacity":1},"1917392":{"id":1917392,"baseName":"CB_pigment_sg2 1917393","selected":true,"pre_visible":true,"post_visible":true,"desmosome_visible":false,"text_visible":true,"meta_visible":true,"color":16776960,"opacity":1}},"color":536683,"hide_self_edges":true},"g16":{"id":"g16","label":"ciliated cells [#12]","models":{"518599":{"id":518599,"baseName":"paratroch_I_vl_2","selected":true,"pre_visible":true,"post_visible":true,"desmosome_visible":false,"text_visible":true,"meta_visible":true,"color":16776960,"opacity":1},"556693":{"id":556693,"baseName":"paratroch_I_vl_1","selected":true,"pre_visible":true,"post_visible":true,"desmosome_visible":false,"text_visible":true,"meta_visible":true,"color":16776960,"opacity":1},"607961":{"id":607961,"baseName":"paratroch_I_vr_2","selected":true,"pre_visible":true,"post_visible":true,"desmosome_visible":false,"text_visible":true,"meta_visible":true,"color":16776960,"opacity":1},"608173":{"id":608173,"baseName":"paratroch_I_vr_1","selected":true,"pre_visible":true,"post_visible":true,"desmosome_visible":false,"text_visible":true,"meta_visible":true,"color":16776960,"opacity":1},"992337":{"id":992337,"baseName":"paratroch_II_vl_4","selected":true,"pre_visible":true,"post_visible":true,"desmosome_visible":false,"text_visible":true,"meta_visible":true,"color":16776960,"opacity":1},"992344":{"id":992344,"baseName":"paratroch_II_vl_3","selected":true,"pre_visible":true,"post_visible":true,"desmosome_visible":false,"text_visible":true,"meta_visible":true,"color":16776960,"opacity":1},"992355":{"id":992355,"baseName":"paratroch_II_vl_2","selected":true,"pre_visible":true,"post_visible":true,"desmosome_visible":false,"text_visible":true,"meta_visible":true,"color":16776960,"opacity":1},"992383":{"id":992383,"baseName":"paratroch_II_vr_3","selected":true,"pre_visible":true,"post_visible":true,"desmosome_visible":false,"text_visible":true,"meta_visible":true,"color":16776960,"opacity":1},"992429":{"id":992429,"baseName":"paratroch_II_dl_3","selected":true,"pre_visible":true,"post_visible":true,"desmosome_visible":false,"text_visible":true,"meta_visible":true,"color":16776960,"opacity":1},"1299789":{"id":1299789,"baseName":"paratroch_II_vr_2","selected":true,"pre_visible":true,"post_visible":true,"desmosome_visible":false,"text_visible":true,"meta_visible":true,"color":16776960,"opacity":1},"1372508":{"id":1372508,"baseName":"nuchal_dl3; cc_dl_3","selected":true,"pre_visible":true,"post_visible":true,"desmosome_visible":false,"text_visible":true,"meta_visible":true,"color":16776960,"opacity":1},"1670429":{"id":1670429,"baseName":"paratroch_III_vl_1; telotroch_vl_1","selected":true,"pre_visible":true,"post_visible":true,"desmosome_visible":false,"text_visible":true,"meta_visible":true,"color":16776960,"opacity":1}},"color":10406625,"hide_self_edges":true},"g17":{"id":"g17","label":"acicula and circumacicular neu [#15]","models":{"1050298":{"id":1050298,"baseName":"acicula_neuro_sg3r","selected":true,"pre_visible":true,"post_visible":true,"desmosome_visible":false,"text_visible":true,"meta_visible":true,"color":16776960,"opacity":1},"1059857":{"id":1059857,"baseName":"acicula_neuro_sg3l","selected":true,"pre_visible":true,"post_visible":true,"desmosome_visible":false,"text_visible":true,"meta_visible":true,"color":16776960,"opacity":1},"1636753":{"id":1636753,"baseName":"circumacicular_sg3l_neuro_1","selected":true,"pre_visible":true,"post_visible":true,"desmosome_visible":false,"text_visible":true,"meta_visible":true,"color":16776960,"opacity":1},"1651359":{"id":1651359,"baseName":"circumacicular_sg3l_neuro_2","selected":true,"pre_visible":true,"post_visible":true,"desmosome_visible":false,"text_visible":true,"meta_visible":true,"color":16776960,"opacity":1},"1701343":{"id":1701343,"baseName":"acicula_neuro_sg2r","selected":true,"pre_visible":true,"post_visible":true,"desmosome_visible":false,"text_visible":true,"meta_visible":true,"color":16776960,"opacity":1},"1708880":{"id":1708880,"baseName":"circumacicular_sg2l_neuro_2","selected":true,"pre_visible":true,"post_visible":true,"desmosome_visible":false,"text_visible":true,"meta_visible":true,"color":16776960,"opacity":1},"1734339":{"id":1734339,"baseName":"circumacicular_sg3r_neuro_1","selected":true,"pre_visible":true,"post_visible":true,"desmosome_visible":false,"text_visible":true,"meta_visible":true,"color":16776960,"opacity":1},"1950726":{"id":1950726,"baseName":"circumacicular_sg1l_neuro_2","selected":true,"pre_visible":true,"post_visible":true,"desmosome_visible":false,"text_visible":true,"meta_visible":true,"color":16776960,"opacity":1},"1950842":{"id":1950842,"baseName":"circumacicular_sg1r_neuro_2","selected":true,"pre_visible":true,"post_visible":true,"desmosome_visible":false,"text_visible":true,"meta_visible":true,"color":16776960,"opacity":1},"1950906":{"id":1950906,"baseName":"circumacicular_sg1r_neuro_4","selected":true,"pre_visible":true,"post_visible":true,"desmosome_visible":false,"text_visible":true,"meta_visible":true,"color":16776960,"opacity":1},"1951760":{"id":1951760,"baseName":"circumacicular_sg2r_neuro_2","selected":true,"pre_visible":true,"post_visible":true,"desmosome_visible":false,"text_visible":true,"meta_visible":true,"color":16776960,"opacity":1},"1952051":{"id":1952051,"baseName":"circumacicular_sg3r_neuro_2","selected":true,"pre_visible":true,"post_visible":true,"desmosome_visible":false,"text_visible":true,"meta_visible":true,"color":16776960,"opacity":1},"1995221":{"id":1995221,"baseName":"circumacicular_sg1l_neuro_1","selected":true,"pre_visible":true,"post_visible":true,"desmosome_visible":false,"text_visible":true,"meta_visible":true,"color":16776960,"opacity":1},"1995250":{"id":1995250,"baseName":"circumacicular_sg1r_neuro_1","selected":true,"pre_visible":true,"post_visible":true,"desmosome_visible":false,"text_visible":true,"meta_visible":true,"color":16776960,"opacity":1},"1995624":{"id":1995624,"baseName":"circumacicular_sg2l_neuro_1","selected":true,"pre_visible":true,"post_visible":true,"desmosome_visible":false,"text_visible":true,"meta_visible":true,"color":16776960,"opacity":1}},"color":10406625,"hide_self_edges":true},"g18":{"id":"g18","label":"acicula and circumacicular not [#14]","models":{"1179725":{"id":1179725,"baseName":"acicula_noto_sg2r","selected":true,"pre_visible":true,"post_visible":true,"desmosome_visible":true,"text_visible":false,"meta_visible":true,"color":16776960,"opacity":1},"1646462":{"id":1646462,"baseName":"circumacicular_sg3r_noto_4","selected":true,"pre_visible":true,"post_visible":true,"desmosome_visible":true,"text_visible":false,"meta_visible":true,"color":16776960,"opacity":1},"1649133":{"id":1649133,"baseName":"circumacicular_sg3l_noto_4","selected":true,"pre_visible":true,"post_visible":true,"desmosome_visible":true,"text_visible":false,"meta_visible":true,"color":16776960,"opacity":1},"1764323":{"id":1764323,"baseName":"circumacicular_sg2r_noto_4","selected":true,"pre_visible":true,"post_visible":true,"desmosome_visible":true,"text_visible":false,"meta_visible":true,"color":16776960,"opacity":1},"1784327":{"id":1784327,"baseName":"circumacicular_sg3r_noto_1","selected":true,"pre_visible":true,"post_visible":true,"desmosome_visible":true,"text_visible":false,"meta_visible":true,"color":16776960,"opacity":1},"1825661":{"id":1825661,"baseName":"circumacicular_sg3r_noto_3","selected":true,"pre_visible":true,"post_visible":true,"desmosome_visible":true,"text_visible":false,"meta_visible":true,"color":16776960,"opacity":1},"1944498":{"id":1944498,"baseName":"circumacicular_sg2r_noto_2","selected":true,"pre_visible":true,"post_visible":true,"desmosome_visible":true,"text_visible":false,"meta_visible":true,"color":16776960,"opacity":1},"1947305":{"id":1947305,"baseName":"circumacicular_sg3r_noto_2","selected":true,"pre_visible":true,"post_visible":true,"desmosome_visible":true,"text_visible":false,"meta_visible":true,"color":16776960,"opacity":1},"1949271":{"id":1949271,"baseName":"circumacicular_sg3l_noto_3","selected":true,"pre_visible":true,"post_visible":true,"desmosome_visible":true,"text_visible":false,"meta_visible":true,"color":16776960,"opacity":1},"1952642":{"id":1952642,"baseName":"circumacicular_sg2l_noto_3","selected":true,"pre_visible":true,"post_visible":true,"desmosome_visible":true,"text_visible":false,"meta_visible":true,"color":16776960,"opacity":1},"1952651":{"id":1952651,"baseName":"circumacicular_sg2l_noto_4","selected":true,"pre_visible":true,"post_visible":true,"desmosome_visible":true,"text_visible":false,"meta_visible":true,"color":16776960,"opacity":1},"1989493":{"id":1989493,"baseName":"circumacicular_sg2l_noto_1","selected":true,"pre_visible":true,"post_visible":true,"desmosome_visible":true,"text_visible":false,"meta_visible":true,"color":16776960,"opacity":1},"1995697":{"id":1995697,"baseName":"circumacicular_sg2r_noto_1","selected":true,"pre_visible":true,"post_visible":true,"desmosome_visible":true,"text_visible":false,"meta_visible":true,"color":16776960,"opacity":1},"1995852":{"id":1995852,"baseName":"circumacicular_sg3l_noto_1","selected":true,"pre_visible":true,"post_visible":true,"desmosome_visible":true,"text_visible":false,"meta_visible":true,"color":16776960,"opacity":1}},"color":10406625,"hide_self_edges":true},"g19":{"id":"g19","label":"chaeta not [#4]","models":{"1400458":{"id":1400458,"baseName":"chaeta_sg3r_noto-1","selected":true,"pre_visible":true,"post_visible":true,"desmosome_visible":false,"text_visible":true,"meta_visible":true,"color":16776960,"opacity":1},"1400469":{"id":1400469,"baseName":"chaeta_sg3r_noto-2","selected":true,"pre_visible":true,"post_visible":true,"desmosome_visible":false,"text_visible":true,"meta_visible":true,"color":16776960,"opacity":1},"1620646":{"id":1620646,"baseName":"chaeta_sg2r_noto-8","selected":true,"pre_visible":true,"post_visible":true,"desmosome_visible":false,"text_visible":true,"meta_visible":true,"color":16776960,"opacity":1},"1735053":{"id":1735053,"baseName":"chaeta_sg3l_noto-3","selected":true,"pre_visible":true,"post_visible":true,"desmosome_visible":false,"text_visible":true,"meta_visible":true,"color":16776960,"opacity":1}},"color":2191797,"hide_self_edges":true},"g20":{"id":"g20","label":"hemichaetal not [#13]","models":{"1636835":{"id":1636835,"baseName":"hemichaetal_sg3r_noto-5_1","selected":true,"pre_visible":true,"post_visible":true,"desmosome_visible":false,"text_visible":true,"meta_visible":true,"color":16776960,"opacity":1},"1651461":{"id":1651461,"baseName":"hemichaetal_sg3r_noto-7_1","selected":true,"pre_visible":true,"post_visible":true,"desmosome_visible":false,"text_visible":true,"meta_visible":true,"color":16776960,"opacity":1},"1948700":{"id":1948700,"baseName":"hemichaetal_sg3l_noto-8_1","selected":true,"pre_visible":true,"post_visible":true,"desmosome_visible":false,"text_visible":true,"meta_visible":true,"color":16776960,"opacity":1},"1948738":{"id":1948738,"baseName":"hemichaetal_sg3l_noto-5_2","selected":true,"pre_visible":true,"post_visible":true,"desmosome_visible":false,"text_visible":true,"meta_visible":true,"color":16776960,"opacity":1},"1977338":{"id":1977338,"baseName":"hemichaetal_sg2r_noto-8_2","selected":true,"pre_visible":true,"post_visible":true,"desmosome_visible":false,"text_visible":true,"meta_visible":true,"color":16776960,"opacity":1},"1982889":{"id":1982889,"baseName":"hemichaetal_sg2l_noto-8_2","selected":true,"pre_visible":true,"post_visible":true,"desmosome_visible":false,"text_visible":true,"meta_visible":true,"color":16776960,"opacity":1},"1987796":{"id":1987796,"baseName":"hemichaetal_sg2l_noto-4_2","selected":true,"pre_visible":true,"post_visible":true,"desmosome_visible":false,"text_visible":true,"meta_visible":true,"color":16776960,"opacity":1},"1987894":{"id":1987894,"baseName":"hemichaetal_sg2l_noto-9_2","selected":true,"pre_visible":true,"post_visible":true,"desmosome_visible":false,"text_visible":true,"meta_visible":true,"color":16776960,"opacity":1},"1987951":{"id":1987951,"baseName":"hemichaetal_sg2l_noto-10_1","selected":true,"pre_visible":true,"post_visible":true,"desmosome_visible":false,"text_visible":true,"meta_visible":true,"color":16776960,"opacity":1},"1990757":{"id":1990757,"baseName":"hemichaetal_sg2r_noto-10_2","selected":true,"pre_visible":true,"post_visible":true,"desmosome_visible":false,"text_visible":true,"meta_visible":true,"color":16776960,"opacity":1},"1992141":{"id":1992141,"baseName":"hemichaetal_sg3r_noto-2_1","selected":true,"pre_visible":true,"post_visible":true,"desmosome_visible":false,"text_visible":true,"meta_visible":true,"color":16776960,"opacity":1},"1992178":{"id":1992178,"baseName":"hemichaetal_sg3r_noto-1_1","selected":true,"pre_visible":true,"post_visible":true,"desmosome_visible":false,"text_visible":true,"meta_visible":true,"color":16776960,"opacity":1},"1992619":{"id":1992619,"baseName":"hemichaetal_sg3r_noto-8_2","selected":true,"pre_visible":true,"post_visible":true,"desmosome_visible":false,"text_visible":true,"meta_visible":true,"color":16776960,"opacity":1}},"color":7057110,"hide_self_edges":true},"g21":{"id":"g21","label":"ER_circumchaetal not [#7]","models":{"1408946":{"id":1408946,"baseName":"ER_circumchaetal_sg3r_noto-1_3","selected":true,"pre_visible":true,"post_visible":true,"desmosome_visible":false,"text_visible":true,"meta_visible":true,"color":16776960,"opacity":1},"1937654":{"id":1937654,"baseName":"ER_circumchaetal_sg2r_noto-8_3","selected":true,"pre_visible":true,"post_visible":true,"desmosome_visible":false,"text_visible":true,"meta_visible":true,"color":16776960,"opacity":1},"1937667":{"id":1937667,"baseName":"ER_circumchaetal_sg2r_noto-10_3","selected":true,"pre_visible":true,"post_visible":true,"desmosome_visible":false,"text_visible":true,"meta_visible":true,"color":16776960,"opacity":1},"1948715":{"id":1948715,"baseName":"ER_circumchaetal_sg3l_noto-8_3","selected":true,"pre_visible":true,"post_visible":true,"desmosome_visible":false,"text_visible":true,"meta_visible":true,"color":16776960,"opacity":1},"1988029":{"id":1988029,"baseName":"ER_circumchaetal_sg2l_noto-8_3","selected":true,"pre_visible":true,"post_visible":true,"desmosome_visible":false,"text_visible":true,"meta_visible":true,"color":16776960,"opacity":1},"1992455":{"id":1992455,"baseName":"ER_circumchaetal_sg3r_noto-5_3","selected":true,"pre_visible":true,"post_visible":true,"desmosome_visible":false,"text_visible":true,"meta_visible":true,"color":16776960,"opacity":1},"1992746":{"id":1992746,"baseName":"ER_circumchaetal_sg3r_noto-9_3","selected":true,"pre_visible":true,"post_visible":true,"desmosome_visible":false,"text_visible":true,"meta_visible":true,"color":16776960,"opacity":1}},"color":4362950,"hide_self_edges":true},"g22":{"id":"g22","label":"noER_circumchaetal not [#11]","models":{"1649152":{"id":1649152,"baseName":"noER_circumchaetal_sg3l_noto-3_4","selected":true,"pre_visible":true,"post_visible":true,"desmosome_visible":false,"text_visible":true,"meta_visible":true,"color":16776960,"opacity":1},"1671417":{"id":1671417,"baseName":"noER_circumchaetal_sg3l_noto-4_4","selected":true,"pre_visible":true,"post_visible":true,"desmosome_visible":false,"text_visible":true,"meta_visible":true,"color":16776960,"opacity":1},"1826526":{"id":1826526,"baseName":"noER_circumchaetal_sg2l_noto-2_4","selected":true,"pre_visible":true,"post_visible":true,"desmosome_visible":false,"text_visible":true,"meta_visible":true,"color":16776960,"opacity":1},"1942104":{"id":1942104,"baseName":"noER_circumchaetal_sg3r_noto-3_3","selected":true,"pre_visible":true,"post_visible":true,"desmosome_visible":false,"text_visible":true,"meta_visible":true,"color":16776960,"opacity":1},"1948871":{"id":1948871,"baseName":"noER_circumchaetal_sg2r_noto-8_4","selected":true,"pre_visible":true,"post_visible":true,"desmosome_visible":false,"text_visible":true,"meta_visible":true,"color":16776960,"opacity":1},"1970735":{"id":1970735,"baseName":"noER_circumchaetal_sg3l_noto-1_1","selected":true,"pre_visible":true,"post_visible":true,"desmosome_visible":false,"text_visible":true,"meta_visible":true,"color":16776960,"opacity":1},"1975310":{"id":1975310,"baseName":"noER_circumchaetal_sg3r_noto-4_4","selected":true,"pre_visible":true,"post_visible":true,"desmosome_visible":false,"text_visible":true,"meta_visible":true,"color":16776960,"opacity":1},"1990449":{"id":1990449,"baseName":"noER_circumchaetal_sg2r_noto-7_3","selected":true,"pre_visible":true,"post_visible":true,"desmosome_visible":false,"text_visible":true,"meta_visible":true,"color":16776960,"opacity":1},"1992051":{"id":1992051,"baseName":"noER_circumchaetal_sg3r_noto-1_4","selected":true,"pre_visible":true,"post_visible":true,"desmosome_visible":false,"text_visible":true,"meta_visible":true,"color":16776960,"opacity":1},"1992224":{"id":1992224,"baseName":"noER_circumchaetal_sg3r_noto-2_4","selected":true,"pre_visible":true,"post_visible":true,"desmosome_visible":false,"text_visible":true,"meta_visible":true,"color":16776960,"opacity":1},"1992544":{"id":1992544,"baseName":"noER_circumchaetal_sg3r_noto-7_4","selected":true,"pre_visible":true,"post_visible":true,"desmosome_visible":false,"text_visible":true,"meta_visible":true,"color":16776960,"opacity":1}},"color":545180,"hide_self_edges":true},"g23":{"id":"g23","label":"EC_circumchaetal not [#11]","models":{"1625858":{"id":1625858,"baseName":"EC_circumchaetal_sg3l_noto-4_5","selected":true,"pre_visible":true,"post_visible":true,"desmosome_visible":false,"text_visible":true,"meta_visible":true,"color":16776960,"opacity":1},"1646441":{"id":1646441,"baseName":"EC_circumchaetal_sg3r_noto-1_5","selected":true,"pre_visible":true,"post_visible":true,"desmosome_visible":false,"text_visible":true,"meta_visible":true,"color":16776960,"opacity":1},"1646547":{"id":1646547,"baseName":"EC_circumchaetal_sg3l_noto-1_1","selected":true,"pre_visible":true,"post_visible":true,"desmosome_visible":false,"text_visible":true,"meta_visible":true,"color":16776960,"opacity":1},"1649186":{"id":1649186,"baseName":"EC_circumchaetal_sg3l_noto-3_1","selected":true,"pre_visible":true,"post_visible":true,"desmosome_visible":false,"text_visible":true,"meta_visible":true,"color":16776960,"opacity":1},"1844629":{"id":1844629,"baseName":"EC_circumchaetal_sg2l_noto-3_5","selected":true,"pre_visible":true,"post_visible":true,"desmosome_visible":false,"text_visible":true,"meta_visible":true,"color":16776960,"opacity":1},"1937858":{"id":1937858,"baseName":"EC_circumchaetal_sg2l_noto-2_5","selected":true,"pre_visible":true,"post_visible":true,"desmosome_visible":false,"text_visible":true,"meta_visible":true,"color":16776960,"opacity":1},"1937873":{"id":1937873,"baseName":"EC_circumchaetal_sg2l_noto-1_4","selected":true,"pre_visible":true,"post_visible":true,"desmosome_visible":false,"text_visible":true,"meta_visible":true,"color":16776960,"opacity":1},"1943529":{"id":1943529,"baseName":"EC_circumchaetal_sg3r_noto-2_5","selected":true,"pre_visible":true,"post_visible":true,"desmosome_visible":false,"text_visible":true,"meta_visible":true,"color":16776960,"opacity":1},"1945180":{"id":1945180,"baseName":"EC_circumchaetal_sg2r_noto-1_5","selected":true,"pre_visible":true,"post_visible":true,"desmosome_visible":false,"text_visible":true,"meta_visible":true,"color":16776960,"opacity":1},"1992242":{"id":1992242,"baseName":"EC_circumchaetal_sg3r_noto-3_4","selected":true,"pre_visible":true,"post_visible":true,"desmosome_visible":false,"text_visible":true,"meta_visible":true,"color":16776960,"opacity":1},"1992417":{"id":1992417,"baseName":"EC_circumchaetal_sg3r_noto-5_5","selected":true,"pre_visible":true,"post_visible":true,"desmosome_visible":false,"text_visible":true,"meta_visible":true,"color":16776960,"opacity":1}},"color":536683,"hide_self_edges":true},"g24":{"id":"g24","label":"EC_circumchaetal neu [#3]","models":{"1856384":{"id":1856384,"baseName":"EC_circumchaetal_sg1r_neuro-1_5","selected":true,"pre_visible":true,"post_visible":true,"desmosome_visible":false,"text_visible":true,"meta_visible":true,"color":16776960,"opacity":1},"1916462":{"id":1916462,"baseName":"EC_circumchaetal_sg1l_neuro-1_5","selected":true,"pre_visible":true,"post_visible":true,"desmosome_visible":false,"text_visible":true,"meta_visible":true,"color":16776960,"opacity":1},"1987234":{"id":1987234,"baseName":"EC_circumchaetal_sg1r_neuro-7_5","selected":true,"pre_visible":true,"post_visible":true,"desmosome_visible":false,"text_visible":true,"meta_visible":true,"color":16776960,"opacity":1}},"color":536683,"hide_self_edges":true},"g25":{"id":"g25","label":"EC_V [#60]","models":{"518390":{"id":518390,"baseName":"EC_V_glila_sg1_1 518391","selected":true,"pre_visible":true,"post_visible":true,"desmosome_visible":false,"text_visible":true,"meta_visible":true,"color":16776960,"opacity":1},"520167":{"id":520167,"baseName":"EC_V_sg2l 520168","selected":true,"pre_visible":true,"post_visible":true,"desmosome_visible":false,"text_visible":true,"meta_visible":true,"color":16776960,"opacity":1},"521359":{"id":521359,"baseName":"EC_V_sg1l_3 521360","selected":true,"pre_visible":true,"post_visible":true,"desmosome_visible":false,"text_visible":true,"meta_visible":true,"color":16776960,"opacity":1},"555503":{"id":555503,"baseName":"EC_V_sg2l_6 555504","selected":true,"pre_visible":true,"post_visible":true,"desmosome_visible":false,"text_visible":true,"meta_visible":true,"color":16776960,"opacity":1},"609098":{"id":609098,"baseName":"EC_V_sg1r_2 609099","selected":true,"pre_visible":true,"post_visible":true,"desmosome_visible":false,"text_visible":true,"meta_visible":true,"color":16776960,"opacity":1},"914153":{"id":914153,"baseName":"EC_V_sg1l_muscle-attachment 914154","selected":true,"pre_visible":true,"post_visible":true,"desmosome_visible":false,"text_visible":true,"meta_visible":true,"color":16776960,"opacity":1},"1308387":{"id":1308387,"baseName":"EC_V_sg0rr 1308388","selected":true,"pre_visible":true,"post_visible":true,"desmosome_visible":false,"text_visible":true,"meta_visible":true,"color":16776960,"opacity":1},"1419586":{"id":1419586,"baseName":"EC_V_heald 1419587","selected":true,"pre_visible":true,"post_visible":true,"desmosome_visible":false,"text_visible":true,"meta_visible":true,"color":16776960,"opacity":1},"1473394":{"id":1473394,"baseName":"EC_V_heard 1473395","selected":true,"pre_visible":true,"post_visible":true,"desmosome_visible":false,"text_visible":true,"meta_visible":true,"color":16776960,"opacity":1},"1524397":{"id":1524397,"baseName":"EC_V_sg3r 1524398","selected":true,"pre_visible":true,"post_visible":true,"desmosome_visible":false,"text_visible":true,"meta_visible":true,"color":16776960,"opacity":1},"1530414":{"id":1530414,"baseName":"EC_V_sg3r 1530415","selected":true,"pre_visible":true,"post_visible":true,"desmosome_visible":false,"text_visible":true,"meta_visible":true,"color":16776960,"opacity":1},"1547023":{"id":1547023,"baseName":"EC_V_sg0l_muscle-attachment 1547024","selected":true,"pre_visible":true,"post_visible":true,"desmosome_visible":false,"text_visible":true,"meta_visible":true,"color":16776960,"opacity":1},"1563606":{"id":1563606,"baseName":"EC_V_sg2r 1563607","selected":true,"pre_visible":true,"post_visible":true,"desmosome_visible":false,"text_visible":true,"meta_visible":true,"color":16776960,"opacity":1},"1614229":{"id":1614229,"baseName":"EC_V_sg3l 1614230","selected":true,"pre_visible":true,"post_visible":true,"desmosome_visible":false,"text_visible":true,"meta_visible":true,"color":16776960,"opacity":1},"1617535":{"id":1617535,"baseName":"EC_V_sg3l 1617536","selected":true,"pre_visible":true,"post_visible":true,"desmosome_visible":false,"text_visible":true,"meta_visible":true,"color":16776960,"opacity":1},"1626788":{"id":1626788,"baseName":"EC_V_pygr 1626789","selected":true,"pre_visible":true,"post_visible":true,"desmosome_visible":false,"text_visible":true,"meta_visible":true,"color":16776960,"opacity":1},"1630368":{"id":1630368,"baseName":"EC_V_sg3l 1630369","selected":true,"pre_visible":true,"post_visible":true,"desmosome_visible":false,"text_visible":true,"meta_visible":true,"color":16776960,"opacity":1},"1630931":{"id":1630931,"baseName":"EC_V_sg3r 1630932","selected":true,"pre_visible":true,"post_visible":true,"desmosome_visible":false,"text_visible":true,"meta_visible":true,"color":16776960,"opacity":1},"1638906":{"id":1638906,"baseName":"EC_V_sg1r 1638907","selected":true,"pre_visible":true,"post_visible":true,"desmosome_visible":false,"text_visible":true,"meta_visible":true,"color":16776960,"opacity":1},"1669206":{"id":1669206,"baseName":"EC_V_sg3l lateral tonofilaments 1669207","selected":true,"pre_visible":true,"post_visible":true,"desmosome_visible":false,"text_visible":true,"meta_visible":true,"color":16776960,"opacity":1},"1690770":{"id":1690770,"baseName":"EC_V_sg2l 1690771","selected":true,"pre_visible":true,"post_visible":true,"desmosome_visible":false,"text_visible":true,"meta_visible":true,"color":16776960,"opacity":1},"1742992":{"id":1742992,"baseName":"EC_V_sg1l 1742993","selected":true,"pre_visible":true,"post_visible":true,"desmosome_visible":false,"text_visible":true,"meta_visible":true,"color":16776960,"opacity":1},"1782846":{"id":1782846,"baseName":"EC_V_sg1r 1782847","selected":true,"pre_visible":true,"post_visible":true,"desmosome_visible":false,"text_visible":true,"meta_visible":true,"color":16776960,"opacity":1},"1783830":{"id":1783830,"baseName":"EC_V_sg1r 1783831","selected":true,"pre_visible":true,"post_visible":true,"desmosome_visible":false,"text_visible":true,"meta_visible":true,"color":16776960,"opacity":1},"1795850":{"id":1795850,"baseName":"EC_V_sg3l 1795851","selected":true,"pre_visible":true,"post_visible":true,"desmosome_visible":false,"text_visible":true,"meta_visible":true,"color":16776960,"opacity":1},"1803983":{"id":1803983,"baseName":"EC_V_sg1r rad glia 1803984","selected":true,"pre_visible":true,"post_visible":true,"desmosome_visible":false,"text_visible":true,"meta_visible":true,"color":16776960,"opacity":1},"1837104":{"id":1837104,"baseName":"EC_V_sg2r 1837105","selected":true,"pre_visible":true,"post_visible":true,"desmosome_visible":false,"text_visible":true,"meta_visible":true,"color":16776960,"opacity":1},"1844297":{"id":1844297,"baseName":"EC_V_sg2l 1844298","selected":true,"pre_visible":true,"post_visible":true,"desmosome_visible":false,"text_visible":true,"meta_visible":true,"color":16776960,"opacity":1},"1850382":{"id":1850382,"baseName":"EC_V_sg0r 1850383","selected":true,"pre_visible":true,"post_visible":true,"desmosome_visible":false,"text_visible":true,"meta_visible":true,"color":16776960,"opacity":1},"1852121":{"id":1852121,"baseName":"EC_V_sg2r 1852122","selected":true,"pre_visible":true,"post_visible":true,"desmosome_visible":false,"text_visible":true,"meta_visible":true,"color":16776960,"opacity":1},"1852518":{"id":1852518,"baseName":"EC_V_sg0r 1852519","selected":true,"pre_visible":true,"post_visible":true,"desmosome_visible":false,"text_visible":true,"meta_visible":true,"color":16776960,"opacity":1},"1852871":{"id":1852871,"baseName":"EC_V_sg1r 1852872","selected":true,"pre_visible":true,"post_visible":true,"desmosome_visible":false,"text_visible":true,"meta_visible":true,"color":16776960,"opacity":1},"1852885":{"id":1852885,"baseName":"EC_V_sg1l 1852886","selected":true,"pre_visible":true,"post_visible":true,"desmosome_visible":false,"text_visible":true,"meta_visible":true,"color":16776960,"opacity":1},"1852911":{"id":1852911,"baseName":"EC_V_sg1l_muscle-attachment","selected":true,"pre_visible":true,"post_visible":true,"desmosome_visible":false,"text_visible":true,"meta_visible":true,"color":16776960,"opacity":1},"1853271":{"id":1853271,"baseName":"EC_V_sg1r 1853272","selected":true,"pre_visible":true,"post_visible":true,"desmosome_visible":false,"text_visible":true,"meta_visible":true,"color":16776960,"opacity":1},"1854005":{"id":1854005,"baseName":"EC_V_sg1r 1854006","selected":true,"pre_visible":true,"post_visible":true,"desmosome_visible":false,"text_visible":true,"meta_visible":true,"color":16776960,"opacity":1},"1856944":{"id":1856944,"baseName":"EC_V_sg1l 1856945","selected":true,"pre_visible":true,"post_visible":true,"desmosome_visible":false,"text_visible":true,"meta_visible":true,"color":16776960,"opacity":1},"1857356":{"id":1857356,"baseName":"EC_V_sg1l 1857357","selected":true,"pre_visible":true,"post_visible":true,"desmosome_visible":false,"text_visible":true,"meta_visible":true,"color":16776960,"opacity":1},"1857438":{"id":1857438,"baseName":"EC_V_sg1r 1857439","selected":true,"pre_visible":true,"post_visible":true,"desmosome_visible":false,"text_visible":true,"meta_visible":true,"color":16776960,"opacity":1},"1857727":{"id":1857727,"baseName":"EC_V_sg1r 1857728","selected":true,"pre_visible":true,"post_visible":true,"desmosome_visible":false,"text_visible":true,"meta_visible":true,"color":16776960,"opacity":1},"1918754":{"id":1918754,"baseName":"EC_V_sg2r 1918755","selected":true,"pre_visible":true,"post_visible":true,"desmosome_visible":false,"text_visible":true,"meta_visible":true,"color":16776960,"opacity":1},"1920008":{"id":1920008,"baseName":"EC_V_sg2l 1920009","selected":true,"pre_visible":true,"post_visible":true,"desmosome_visible":false,"text_visible":true,"meta_visible":true,"color":16776960,"opacity":1},"1920301":{"id":1920301,"baseName":"EC_V_sg2l lateral tonofilaments 1920302","selected":true,"pre_visible":true,"post_visible":true,"desmosome_visible":false,"text_visible":true,"meta_visible":true,"color":16776960,"opacity":1},"1920338":{"id":1920338,"baseName":"EC_V_sg2l 1920339","selected":true,"pre_visible":true,"post_visible":true,"desmosome_visible":false,"text_visible":true,"meta_visible":true,"color":16776960,"opacity":1},"1920368":{"id":1920368,"baseName":"EC_V_sg2r 1920369","selected":true,"pre_visible":true,"post_visible":true,"desmosome_visible":false,"text_visible":true,"meta_visible":true,"color":16776960,"opacity":1},"1920390":{"id":1920390,"baseName":"EC_V_sg2r 1920391","selected":true,"pre_visible":true,"post_visible":true,"desmosome_visible":false,"text_visible":true,"meta_visible":true,"color":16776960,"opacity":1},"1920498":{"id":1920498,"baseName":"EC_V_sg2l 1920499","selected":true,"pre_visible":true,"post_visible":true,"desmosome_visible":false,"text_visible":true,"meta_visible":true,"color":16776960,"opacity":1},"1920508":{"id":1920508,"baseName":"EC_V_sg2ll","selected":true,"pre_visible":true,"post_visible":true,"desmosome_visible":false,"text_visible":true,"meta_visible":true,"color":16776960,"opacity":1},"1924411":{"id":1924411,"baseName":"EC_V_sg0l 1924412","selected":true,"pre_visible":true,"post_visible":true,"desmosome_visible":false,"text_visible":true,"meta_visible":true,"color":16776960,"opacity":1},"1924728":{"id":1924728,"baseName":"EC_V_sg2r 1924729","selected":true,"pre_visible":true,"post_visible":true,"desmosome_visible":false,"text_visible":true,"meta_visible":true,"color":16776960,"opacity":1},"1937777":{"id":1937777,"baseName":"EC_V_sg2r 1937778","selected":true,"pre_visible":true,"post_visible":true,"desmosome_visible":false,"text_visible":true,"meta_visible":true,"color":16776960,"opacity":1},"1937990":{"id":1937990,"baseName":"EC_V_sg2r 1937991","selected":true,"pre_visible":true,"post_visible":true,"desmosome_visible":false,"text_visible":true,"meta_visible":true,"color":16776960,"opacity":1},"1940141":{"id":1940141,"baseName":"EC_V_sg3r 1940142","selected":true,"pre_visible":true,"post_visible":true,"desmosome_visible":false,"text_visible":true,"meta_visible":true,"color":16776960,"opacity":1},"1941130":{"id":1941130,"baseName":"EC_V_sg3l 1941131","selected":true,"pre_visible":true,"post_visible":true,"desmosome_visible":false,"text_visible":true,"meta_visible":true,"color":16776960,"opacity":1},"1941622":{"id":1941622,"baseName":"EC_V_sg3l 1941623","selected":true,"pre_visible":true,"post_visible":true,"desmosome_visible":false,"text_visible":true,"meta_visible":true,"color":16776960,"opacity":1},"1941636":{"id":1941636,"baseName":"EC_V_sg3l 1941637","selected":true,"pre_visible":true,"post_visible":true,"desmosome_visible":false,"text_visible":true,"meta_visible":true,"color":16776960,"opacity":1},"1946914":{"id":1946914,"baseName":"EC_V_sg3r 1946915","selected":true,"pre_visible":true,"post_visible":true,"desmosome_visible":false,"text_visible":true,"meta_visible":true,"color":16776960,"opacity":1},"1974189":{"id":1974189,"baseName":"EC_V_sg1r 1974190","selected":true,"pre_visible":true,"post_visible":true,"desmosome_visible":false,"text_visible":true,"meta_visible":true,"color":16776960,"opacity":1},"1999943":{"id":1999943,"baseName":"EC_V_sg1r 1568128","selected":true,"pre_visible":true,"post_visible":true,"desmosome_visible":false,"text_visible":true,"meta_visible":true,"color":16776960,"opacity":1},"2242572":{"id":2242572,"baseName":"EC_V_sg1l 2242573","selected":true,"pre_visible":true,"post_visible":true,"desmosome_visible":false,"text_visible":true,"meta_visible":true,"color":16776960,"opacity":1}},"color":1556175,"hide_self_edges":true},"g26":{"id":"g26","label":"EC_D [#49]","models":{"579543":{"id":579543,"baseName":"EC_D_sg3r_1 579544","selected":true,"pre_visible":true,"post_visible":true,"desmosome_visible":false,"text_visible":true,"meta_visible":true,"color":16776960,"opacity":1},"915979":{"id":915979,"baseName":"EC_D_sg3r 915980","selected":true,"pre_visible":true,"post_visible":true,"desmosome_visible":false,"text_visible":true,"meta_visible":true,"color":16776960,"opacity":1},"1306699":{"id":1306699,"baseName":"EC_D_heard_nuchal 1306700","selected":true,"pre_visible":true,"post_visible":true,"desmosome_visible":false,"text_visible":true,"meta_visible":true,"color":16776960,"opacity":1},"1366261":{"id":1366261,"baseName":"EC_D_sg2r 1366262","selected":true,"pre_visible":true,"post_visible":true,"desmosome_visible":false,"text_visible":true,"meta_visible":true,"color":16776960,"opacity":1},"1444493":{"id":1444493,"baseName":"EC_D_sg0r 1444494","selected":true,"pre_visible":true,"post_visible":true,"desmosome_visible":false,"text_visible":true,"meta_visible":true,"color":16776960,"opacity":1},"1456159":{"id":1456159,"baseName":"EC_D_sg3r_armpit 1456160","selected":true,"pre_visible":true,"post_visible":true,"desmosome_visible":false,"text_visible":true,"meta_visible":true,"color":16776960,"opacity":1},"1618144":{"id":1618144,"baseName":"EC_D_sg3r 1618145","selected":true,"pre_visible":true,"post_visible":true,"desmosome_visible":false,"text_visible":true,"meta_visible":true,"color":16776960,"opacity":1},"1622103":{"id":1622103,"baseName":"EC_D_sg3l 1622104","selected":true,"pre_visible":true,"post_visible":true,"desmosome_visible":false,"text_visible":true,"meta_visible":true,"color":16776960,"opacity":1},"1626672":{"id":1626672,"baseName":"EC_D_sg3r 1626673","selected":true,"pre_visible":true,"post_visible":true,"desmosome_visible":false,"text_visible":true,"meta_visible":true,"color":16776960,"opacity":1},"1630857":{"id":1630857,"baseName":"EC_D_sg3l 1630858","selected":true,"pre_visible":true,"post_visible":true,"desmosome_visible":false,"text_visible":true,"meta_visible":true,"color":16776960,"opacity":1},"1632525":{"id":1632525,"baseName":"EC_D_sg3l 1632526","selected":true,"pre_visible":true,"post_visible":true,"desmosome_visible":false,"text_visible":true,"meta_visible":true,"color":16776960,"opacity":1},"1632556":{"id":1632556,"baseName":"EC_D_sg3l 1632557","selected":true,"pre_visible":true,"post_visible":true,"desmosome_visible":false,"text_visible":true,"meta_visible":true,"color":16776960,"opacity":1},"1632624":{"id":1632624,"baseName":"EC_D_sg3r 1632625","selected":true,"pre_visible":true,"post_visible":true,"desmosome_visible":false,"text_visible":true,"meta_visible":true,"color":16776960,"opacity":1},"1633323":{"id":1633323,"baseName":"EC_D_sg3l 1633324","selected":true,"pre_visible":true,"post_visible":true,"desmosome_visible":false,"text_visible":true,"meta_visible":true,"color":16776960,"opacity":1},"1635096":{"id":1635096,"baseName":"EC_D_sg3l 1635097","selected":true,"pre_visible":true,"post_visible":true,"desmosome_visible":false,"text_visible":true,"meta_visible":true,"color":16776960,"opacity":1},"1646655":{"id":1646655,"baseName":"EC_D_sg3r 1646656","selected":true,"pre_visible":true,"post_visible":true,"desmosome_visible":false,"text_visible":true,"meta_visible":true,"color":16776960,"opacity":1},"1646869":{"id":1646869,"baseName":"EC_D_sg1l 1646870","selected":true,"pre_visible":true,"post_visible":true,"desmosome_visible":false,"text_visible":true,"meta_visible":true,"color":16776960,"opacity":1},"1647016":{"id":1647016,"baseName":"EC_D_sg2l 1647017","selected":true,"pre_visible":true,"post_visible":true,"desmosome_visible":false,"text_visible":true,"meta_visible":true,"color":16776960,"opacity":1},"1669233":{"id":1669233,"baseName":"EC_D_sg3l 1669234","selected":true,"pre_visible":true,"post_visible":true,"desmosome_visible":false,"text_visible":true,"meta_visible":true,"color":16776960,"opacity":1},"1681253":{"id":1681253,"baseName":"EC_D_sg0r 1681254","selected":true,"pre_visible":true,"post_visible":true,"desmosome_visible":false,"text_visible":true,"meta_visible":true,"color":16776960,"opacity":1},"1756206":{"id":1756206,"baseName":"EC_D_sg2l 1756207","selected":true,"pre_visible":true,"post_visible":true,"desmosome_visible":false,"text_visible":true,"meta_visible":true,"color":16776960,"opacity":1},"1793579":{"id":1793579,"baseName":"EC_D_sg2r 1793580","selected":true,"pre_visible":true,"post_visible":true,"desmosome_visible":false,"text_visible":true,"meta_visible":true,"color":16776960,"opacity":1},"1813061":{"id":1813061,"baseName":"EC_D_sg3r 1813062","selected":true,"pre_visible":true,"post_visible":true,"desmosome_visible":false,"text_visible":true,"meta_visible":true,"color":16776960,"opacity":1},"1816775":{"id":1816775,"baseName":"EC_D_sg2r 1816776","selected":true,"pre_visible":true,"post_visible":true,"desmosome_visible":false,"text_visible":true,"meta_visible":true,"color":16776960,"opacity":1},"1833773":{"id":1833773,"baseName":"EC_D_sg1r 1833774","selected":true,"pre_visible":true,"post_visible":true,"desmosome_visible":false,"text_visible":true,"meta_visible":true,"color":16776960,"opacity":1},"1835290":{"id":1835290,"baseName":"EC_D_sg2l 1835291","selected":true,"pre_visible":true,"post_visible":true,"desmosome_visible":false,"text_visible":true,"meta_visible":true,"color":16776960,"opacity":1},"1835338":{"id":1835338,"baseName":"EC_D_sg2l 1835339","selected":true,"pre_visible":true,"post_visible":true,"desmosome_visible":false,"text_visible":true,"meta_visible":true,"color":16776960,"opacity":1},"1837957":{"id":1837957,"baseName":"EC_D_sg2r 1837958","selected":true,"pre_visible":true,"post_visible":true,"desmosome_visible":false,"text_visible":true,"meta_visible":true,"color":16776960,"opacity":1},"1844570":{"id":1844570,"baseName":"EC_D_sg2l 1844571","selected":true,"pre_visible":true,"post_visible":true,"desmosome_visible":false,"text_visible":true,"meta_visible":true,"color":16776960,"opacity":1},"1844635":{"id":1844635,"baseName":"EC_D_sg2l 1844636","selected":true,"pre_visible":true,"post_visible":true,"desmosome_visible":false,"text_visible":true,"meta_visible":true,"color":16776960,"opacity":1},"1844758":{"id":1844758,"baseName":"EC_D_sg2l 1844759","selected":true,"pre_visible":true,"post_visible":true,"desmosome_visible":false,"text_visible":true,"meta_visible":true,"color":16776960,"opacity":1},"1844915":{"id":1844915,"baseName":"EC_D_sg2l 1844916","selected":true,"pre_visible":true,"post_visible":true,"desmosome_visible":false,"text_visible":true,"meta_visible":true,"color":16776960,"opacity":1},"1848152":{"id":1848152,"baseName":"EC_D_sg3r 1848153","selected":true,"pre_visible":true,"post_visible":true,"desmosome_visible":false,"text_visible":true,"meta_visible":true,"color":16776960,"opacity":1},"1852506":{"id":1852506,"baseName":"EC_D_sg2r 1852507","selected":true,"pre_visible":true,"post_visible":true,"desmosome_visible":false,"text_visible":true,"meta_visible":true,"color":16776960,"opacity":1},"1853212":{"id":1853212,"baseName":"EC_D_sg0r 1853213","selected":true,"pre_visible":true,"post_visible":true,"desmosome_visible":false,"text_visible":true,"meta_visible":true,"color":16776960,"opacity":1},"1914834":{"id":1914834,"baseName":"EC_D_sg1r 1914835","selected":true,"pre_visible":true,"post_visible":true,"desmosome_visible":false,"text_visible":true,"meta_visible":true,"color":16776960,"opacity":1},"1917024":{"id":1917024,"baseName":"EC_D_sg2r_muscle-attachment 1917025","selected":true,"pre_visible":true,"post_visible":true,"desmosome_visible":false,"text_visible":true,"meta_visible":true,"color":16776960,"opacity":1},"1917681":{"id":1917681,"baseName":"EC_D_sg1l_muscle-attachment 1917682","selected":true,"pre_visible":true,"post_visible":true,"desmosome_visible":false,"text_visible":true,"meta_visible":true,"color":16776960,"opacity":1},"1918193":{"id":1918193,"baseName":"EC_D_sg2r 1918194","selected":true,"pre_visible":true,"post_visible":true,"desmosome_visible":false,"text_visible":true,"meta_visible":true,"color":16776960,"opacity":1},"1918220":{"id":1918220,"baseName":"EC_D_sg2r_muscle-attachment 1918221","selected":true,"pre_visible":true,"post_visible":true,"desmosome_visible":false,"text_visible":true,"meta_visible":true,"color":16776960,"opacity":1},"1919001":{"id":1919001,"baseName":"EC_D_sg2l 1919002","selected":true,"pre_visible":true,"post_visible":true,"desmosome_visible":false,"text_visible":true,"meta_visible":true,"color":16776960,"opacity":1},"1937630":{"id":1937630,"baseName":"EC_D_sg2r_muscle-atttachment 1937631","selected":true,"pre_visible":true,"post_visible":true,"desmosome_visible":false,"text_visible":true,"meta_visible":true,"color":16776960,"opacity":1},"1941112":{"id":1941112,"baseName":"EC_D_sg3l 1941113","selected":true,"pre_visible":true,"post_visible":true,"desmosome_visible":false,"text_visible":true,"meta_visible":true,"color":16776960,"opacity":1},"1941139":{"id":1941139,"baseName":"EC_D_sg3l 1941140","selected":true,"pre_visible":true,"post_visible":true,"desmosome_visible":false,"text_visible":true,"meta_visible":true,"color":16776960,"opacity":1},"1941525":{"id":1941525,"baseName":"EC_D_sg3r 1941526","selected":true,"pre_visible":true,"post_visible":true,"desmosome_visible":false,"text_visible":true,"meta_visible":true,"color":16776960,"opacity":1},"1941551":{"id":1941551,"baseName":"EC_D_sg3r 1941552","selected":true,"pre_visible":true,"post_visible":true,"desmosome_visible":false,"text_visible":true,"meta_visible":true,"color":16776960,"opacity":1},"1943469":{"id":1943469,"baseName":"EC_D_sg3r_armpit 1943470","selected":true,"pre_visible":true,"post_visible":true,"desmosome_visible":false,"text_visible":true,"meta_visible":true,"color":16776960,"opacity":1},"1944514":{"id":1944514,"baseName":"EC_D_sg2r 1944515","selected":true,"pre_visible":true,"post_visible":true,"desmosome_visible":false,"text_visible":true,"meta_visible":true,"color":16776960,"opacity":1},"1966400":{"id":1966400,"baseName":"EC_D_sg3r_armpit 1966401","selected":true,"pre_visible":true,"post_visible":true,"desmosome_visible":false,"text_visible":true,"meta_visible":true,"color":16776960,"opacity":1}},"color":1556175,"hide_self_edges":true},"g27":{"id":"g27","label":"circumchaetal not [#9]","models":{"1636793":{"id":1636793,"baseName":"circumchaetal_sg3r_noto-3_1","selected":true,"pre_visible":true,"post_visible":true,"desmosome_visible":false,"text_visible":true,"meta_visible":true,"color":16776960,"opacity":1},"1937576":{"id":1937576,"baseName":"circumchaetal_sg2r_noto-7_1","selected":true,"pre_visible":true,"post_visible":true,"desmosome_visible":false,"text_visible":true,"meta_visible":true,"color":16776960,"opacity":1},"1948145":{"id":1948145,"baseName":"circumchaetal_sg3r_noto-2_3","selected":true,"pre_visible":true,"post_visible":true,"desmosome_visible":false,"text_visible":true,"meta_visible":true,"color":16776960,"opacity":1},"1987922":{"id":1987922,"baseName":"circumchaetal_sg2l_noto-9_3","selected":true,"pre_visible":true,"post_visible":true,"desmosome_visible":false,"text_visible":true,"meta_visible":true,"color":16776960,"opacity":1},"1988165":{"id":1988165,"baseName":"circumchaetal_sg2l_noto-10_3","selected":true,"pre_visible":true,"post_visible":true,"desmosome_visible":false,"text_visible":true,"meta_visible":true,"color":16776960,"opacity":1},"1990477":{"id":1990477,"baseName":"circumchaetal_sg2r_noto-7_2","selected":true,"pre_visible":true,"post_visible":true,"desmosome_visible":false,"text_visible":true,"meta_visible":true,"color":16776960,"opacity":1},"1992313":{"id":1992313,"baseName":"circumchaetal_sg3r_noto-3_2","selected":true,"pre_visible":true,"post_visible":true,"desmosome_visible":false,"text_visible":true,"meta_visible":true,"color":16776960,"opacity":1},"1994162":{"id":1994162,"baseName":"circumchaetal_sg3l_noto-1_1","selected":true,"pre_visible":true,"post_visible":true,"desmosome_visible":false,"text_visible":true,"meta_visible":true,"color":16776960,"opacity":1},"1994173":{"id":1994173,"baseName":"circumchaetal_sg3l_noto-5_3","selected":true,"pre_visible":true,"post_visible":true,"desmosome_visible":false,"text_visible":true,"meta_visible":true,"color":16776960,"opacity":1}},"color":2191797,"hide_self_edges":true},"g28":{"id":"g28","label":"other ectoderm [#15]","models":{"1278649":{"id":1278649,"baseName":"other ectoderm [#14]","selected":true,"pre_visible":true,"post_visible":true,"desmosome_visible":true,"text_visible":false,"meta_visible":true,"color":1556175,"opacity":1},"1416066":{"id":1416066,"baseName":"other ectoderm [#14]","selected":true,"pre_visible":true,"post_visible":true,"desmosome_visible":true,"text_visible":false,"meta_visible":true,"color":1556175,"opacity":1},"1423994":{"id":1423994,"baseName":"other ectoderm [#14]","selected":true,"pre_visible":true,"post_visible":true,"desmosome_visible":true,"text_visible":false,"meta_visible":true,"color":1556175,"opacity":1},"1587010":{"id":1587010,"baseName":"other ectoderm [#14]","selected":true,"pre_visible":true,"post_visible":true,"desmosome_visible":true,"text_visible":false,"meta_visible":true,"color":1556175,"opacity":1},"1671428":{"id":1671428,"baseName":"other ectoderm [#14]","selected":true,"pre_visible":true,"post_visible":true,"desmosome_visible":true,"text_visible":false,"meta_visible":true,"color":1556175,"opacity":1},"1770472":{"id":1770472,"baseName":"other ectoderm [#14]","selected":true,"pre_visible":true,"post_visible":true,"desmosome_visible":true,"text_visible":false,"meta_visible":true,"color":1556175,"opacity":1},"1843659":{"id":1843659,"baseName":"other ectoderm [#14]","selected":true,"pre_visible":true,"post_visible":true,"desmosome_visible":true,"text_visible":false,"meta_visible":true,"color":1556175,"opacity":1},"1914711":{"id":1914711,"baseName":"other ectoderm [#14]","selected":true,"pre_visible":true,"post_visible":true,"desmosome_visible":true,"text_visible":false,"meta_visible":true,"color":1556175,"opacity":1},"1919571":{"id":1919571,"baseName":"other ectoderm [#14]","selected":true,"pre_visible":true,"post_visible":true,"desmosome_visible":true,"text_visible":false,"meta_visible":true,"color":1556175,"opacity":1},"1948836":{"id":1948836,"baseName":"other ectoderm [#14]","selected":true,"pre_visible":true,"post_visible":true,"desmosome_visible":true,"text_visible":false,"meta_visible":true,"color":1556175,"opacity":1},"1964590":{"id":1964590,"baseName":"other ectoderm [#14]","selected":true,"pre_visible":true,"post_visible":true,"desmosome_visible":true,"text_visible":false,"meta_visible":true,"color":1556175,"opacity":1},"1987444":{"id":1987444,"baseName":"other ectoderm [#14]","selected":true,"pre_visible":true,"post_visible":true,"desmosome_visible":true,"text_visible":false,"meta_visible":true,"color":1556175,"opacity":1},"1990390":{"id":1990390,"baseName":"chaetal sac fragment 1990391","selected":true,"pre_visible":true,"post_visible":true,"desmosome_visible":true,"text_visible":false,"meta_visible":true,"color":16776960,"opacity":1},"1991159":{"id":1991159,"baseName":"other ectoderm [#14]","selected":true,"pre_visible":true,"post_visible":true,"desmosome_visible":true,"text_visible":false,"meta_visible":true,"color":1556175,"opacity":1},"2001966":{"id":2001966,"baseName":"other ectoderm [#14]","selected":true,"pre_visible":true,"post_visible":true,"desmosome_visible":true,"text_visible":false,"meta_visible":true,"color":1556175,"opacity":1}},"color":1556175,"hide_self_edges":true},"g29":{"id":"g29","label":"MUSlongD [#5]","models":{"943145":{"id":943145,"baseName":"MUSlongD_sg1l12","selected":true,"pre_visible":true,"post_visible":true,"desmosome_visible":false,"text_visible":true,"meta_visible":true,"color":16776960,"opacity":1},"1484840":{"id":1484840,"baseName":"MUSlongD_sg1l9","selected":true,"pre_visible":true,"post_visible":true,"desmosome_visible":false,"text_visible":true,"meta_visible":true,"color":16776960,"opacity":1},"1484878":{"id":1484878,"baseName":"MUSlongD_sg0l2","selected":true,"pre_visible":true,"post_visible":true,"desmosome_visible":false,"text_visible":true,"meta_visible":true,"color":16776960,"opacity":1},"1502044":{"id":1502044,"baseName":"MUSlongD_sg1r10","selected":true,"pre_visible":true,"post_visible":true,"desmosome_visible":false,"text_visible":true,"meta_visible":true,"color":16776960,"opacity":1},"1626871":{"id":1626871,"baseName":"MUSlongD_sg1l5","selected":true,"pre_visible":true,"post_visible":true,"desmosome_visible":false,"text_visible":true,"meta_visible":true,"color":16776960,"opacity":1}},"color":3028929,"hide_self_edges":true},"g30":{"id":"g30","label":"MUSlongV [#6]","models":{"519936":{"id":519936,"baseName":"MUSlongV_sg2l8","selected":true,"pre_visible":true,"post_visible":true,"desmosome_visible":false,"text_visible":true,"meta_visible":true,"color":16776960,"opacity":1},"1027959":{"id":1027959,"baseName":"MUSlongV_sg3l6","selected":true,"pre_visible":true,"post_visible":true,"desmosome_visible":false,"text_visible":true,"meta_visible":true,"color":16776960,"opacity":1},"1368008":{"id":1368008,"baseName":"MUSlongV_headr2","selected":true,"pre_visible":true,"post_visible":true,"desmosome_visible":false,"text_visible":true,"meta_visible":true,"color":16776960,"opacity":1},"1395670":{"id":1395670,"baseName":"MUSlongV_sg1r1","selected":true,"pre_visible":true,"post_visible":true,"desmosome_visible":false,"text_visible":true,"meta_visible":true,"color":16776960,"opacity":1},"1405336":{"id":1405336,"baseName":"MUSlongV_sg0l2","selected":true,"pre_visible":true,"post_visible":true,"desmosome_visible":false,"text_visible":true,"meta_visible":true,"color":16776960,"opacity":1},"1546352":{"id":1546352,"baseName":"MUSlongV_sg0l4","selected":true,"pre_visible":true,"post_visible":true,"desmosome_visible":false,"text_visible":true,"meta_visible":true,"color":16776960,"opacity":1}},"color":3028929,"hide_self_edges":true},"g31":{"id":"g31","label":"MUSobP-neuDprox [#3]","models":{"1382011":{"id":1382011,"baseName":"MUSobP-neuDprox_sg2r3","selected":true,"pre_visible":true,"post_visible":true,"desmosome_visible":false,"text_visible":true,"meta_visible":true,"color":16776960,"opacity":1},"1460910":{"id":1460910,"baseName":"MUSobP-neuDprox_sg2l2","selected":true,"pre_visible":true,"post_visible":true,"desmosome_visible":false,"text_visible":true,"meta_visible":true,"color":16776960,"opacity":1},"1586923":{"id":1586923,"baseName":"MUSobP-neuDprox_sg1r1","selected":true,"pre_visible":true,"post_visible":true,"desmosome_visible":false,"text_visible":true,"meta_visible":true,"color":16776960,"opacity":1}},"color":3028929,"hide_self_edges":true},"g32":{"id":"g32","label":"MUSobP-notD [#14]","models":{"1486416":{"id":1486416,"baseName":"MUSobP-notD_sg3l3","selected":true,"pre_visible":true,"post_visible":true,"desmosome_visible":false,"text_visible":true,"meta_visible":true,"color":16776960,"opacity":1},"1504346":{"id":1504346,"baseName":"MUSobP-notD_sg2r3","selected":true,"pre_visible":true,"post_visible":true,"desmosome_visible":false,"text_visible":true,"meta_visible":true,"color":16776960,"opacity":1},"1504375":{"id":1504375,"baseName":"MUSobP-notD_sg2r4","selected":true,"pre_visible":true,"post_visible":true,"desmosome_visible":false,"text_visible":true,"meta_visible":true,"color":16776960,"opacity":1},"1504468":{"id":1504468,"baseName":"MUSobP-notD_sg2r5","selected":true,"pre_visible":true,"post_visible":true,"desmosome_visible":false,"text_visible":true,"meta_visible":true,"color":16776960,"opacity":1},"1569036":{"id":1569036,"baseName":"MUSobP-notD_sg3l2","selected":true,"pre_visible":true,"post_visible":true,"desmosome_visible":false,"text_visible":true,"meta_visible":true,"color":16776960,"opacity":1},"1586199":{"id":1586199,"baseName":"MUSobP-notD_sg1r1","selected":true,"pre_visible":true,"post_visible":true,"desmosome_visible":false,"text_visible":true,"meta_visible":true,"color":16776960,"opacity":1},"1588012":{"id":1588012,"baseName":"MUSobP-notD_sg2r1","selected":true,"pre_visible":true,"post_visible":true,"desmosome_visible":false,"text_visible":true,"meta_visible":true,"color":16776960,"opacity":1},"1588269":{"id":1588269,"baseName":"MUSobP-notD_sg2r2","selected":true,"pre_visible":true,"post_visible":true,"desmosome_visible":false,"text_visible":true,"meta_visible":true,"color":16776960,"opacity":1},"1590846":{"id":1590846,"baseName":"MUSobP-notD_sg3r3","selected":true,"pre_visible":true,"post_visible":true,"desmosome_visible":false,"text_visible":true,"meta_visible":true,"color":16776960,"opacity":1},"1590872":{"id":1590872,"baseName":"MUSobP-notD_sg3r4","selected":true,"pre_visible":true,"post_visible":true,"desmosome_visible":false,"text_visible":true,"meta_visible":true,"color":16776960,"opacity":1},"1591278":{"id":1591278,"baseName":"MUSobP-notD_sg3r5","selected":true,"pre_visible":true,"post_visible":true,"desmosome_visible":false,"text_visible":true,"meta_visible":true,"color":16776960,"opacity":1},"1626756":{"id":1626756,"baseName":"MUSobP-notD_sg1l1","selected":true,"pre_visible":true,"post_visible":true,"desmosome_visible":false,"text_visible":true,"meta_visible":true,"color":16776960,"opacity":1},"1646847":{"id":1646847,"baseName":"MUSobP-notD_sg2l4","selected":true,"pre_visible":true,"post_visible":true,"desmosome_visible":false,"text_visible":true,"meta_visible":true,"color":16776960,"opacity":1},"1648599":{"id":1648599,"baseName":"MUSobP-notD_sg2l5","selected":true,"pre_visible":true,"post_visible":true,"desmosome_visible":false,"text_visible":true,"meta_visible":true,"color":16776960,"opacity":1}},"color":3028929,"hide_self_edges":true},"g33":{"id":"g33","label":"MUS, meso [#6]","models":{"1584240":{"id":1584240,"baseName":"MUStrans_sg1l2","selected":true,"pre_visible":true,"post_visible":true,"desmosome_visible":false,"text_visible":true,"meta_visible":true,"color":16776960,"opacity":1},"1647763":{"id":1647763,"baseName":"MUSac-neuAV_sg1l1","selected":true,"pre_visible":true,"post_visible":true,"desmosome_visible":false,"text_visible":true,"meta_visible":true,"color":16776960,"opacity":1},"1648424":{"id":1648424,"baseName":"MUSac-i_sg3l","selected":true,"pre_visible":true,"post_visible":true,"desmosome_visible":false,"text_visible":true,"meta_visible":true,"color":16776960,"opacity":1},"1803068":{"id":1803068,"baseName":"putMUS 1803069","selected":true,"pre_visible":true,"post_visible":true,"desmosome_visible":false,"text_visible":true,"meta_visible":true,"color":16776960,"opacity":1},"1949681":{"id":1949681,"baseName":"meso 1949682","selected":true,"pre_visible":true,"post_visible":true,"desmosome_visible":false,"text_visible":true,"meta_visible":true,"color":16776960,"opacity":1},"1986881":{"id":1986881,"baseName":"meso 1986882","selected":true,"pre_visible":true,"post_visible":true,"desmosome_visible":false,"text_visible":true,"meta_visible":true,"color":16776960,"opacity":1}},"color":3028929,"hide_self_edges":true}},"subgraphs":{},"layout":{"name":"preset","positions":{"g1":{"x":210.33194323224743,"y":34.53494747498513},"g2":{"x":410.3697586517391,"y":188.3907709853617},"g3":{"x":117.9097715717913,"y":207.21666660610543},"g4":{"x":-123.04678786199467,"y":137.33130917349018},"g5":{"x":73.69013284537614,"y":112.9395769417225},"g6":{"x":548.9127101575767,"y":227.23046850413758},"g7":{"x":457.0191651536558,"y":74.94383572039973},"g8":{"x":-41.956500849152384,"y":81.07670431613684},"g9":{"x":-99.92834962253595,"y":217.47107808375222},"g10":{"x":6.849267920480905,"y":171.08515666310336},"g11":{"x":506.05328928381664,"y":141.87477584838442},"g12":{"x":310.83930947961653,"y":139.41553116752607},"g13":{"x":209.01627026485036,"y":169.4684670064727},"g14":{"x":285.4480792178191,"y":217.3236559844083},"g15":{"x":77.94927797860419,"y":511.350941714044},"g16":{"x":-139.58223013499634,"y":417.6281900572065},"g17":{"x":-147.92970776446157,"y":347.3592682746951},"g18":{"x":326.09839442862767,"y":589.4742885249555},"g19":{"x":546.690636918241,"y":362.1046461049477},"g20":{"x":592.5635632436283,"y":300.73885833943115},"g21":{"x":538.7290709182676,"y":453.7579485839196},"g22":{"x":492.06920808399866,"y":500.3199015722216},"g23":{"x":425.9441174856586,"y":548.4025059531535},"g24":{"x":-160.9628833581513,"y":288.4503459057565},"g25":{"x":-96.87933038225057,"y":482.0498887145724},"g26":{"x":183.48565700210744,"y":454.48344656246184},"g27":{"x":583.8888971742381,"y":407.1394601478438},"g28":{"x":139.01493601944853,"y":399.5803814226173},"g29":{"x":101.29251223186024,"y":577.1761124702812},"g30":{"x":44.62969600420492,"y":449.4909604723836},"g31":{"x":349.2926656046254,"y":376.7602166974111},"g32":{"x":212.59863573221318,"y":535.8438991597118},"g33":{"x":-27.90958330967535,"y":547.3218317815335}},"fit":false,"zoom":0.503654357921369,"pan":{"x":250.3260609399789,"y":313.00028293402335}}}
