# Supplementary material for: Desmosomal connectomics of all somatic muscles in an annelid larva
Source: eLife. 2022 Dec 20;11:e71231. doi: 10.7554/eLife.71231 (PMC9876572; doi:10.7554/eLife.71231)
Supplement: Figure 9—source data 1. — The graphs can be loaded in the CATMAID graph widget at https://catmaid.jekelylab.ex.ac.uk. [file elife-71231-fig9-data1.zip › MNhose_graph.json]

{"properties":{"label_valign":"top","label_halign":"center","show_node_labels":true,"trim_node_labels":false,"node_width":30,"node_height":30,"edge_text_color":"#FFFFFF","edge_text_opacity":0,"edge_text_outline_width":0.4,"edge_text_outline_opacity":1,"edge_min_width":0,"edge_width_function":"sqrt","grid_snap":false,"grid_side":10},"elements":{"nodes":[{"data":{"id":"g1","skeletons":[{"id":1297489,"baseName":"MNhose_sg1r1","selected":true,"pre_visible":true,"post_visible":true,"desmosome_visible":true,"text_visible":false,"meta_visible":true,"color":16776960,"opacity":1,"isRemote":false},{"id":1338917,"baseName":"MNhose_sg1l1","selected":true,"pre_visible":true,"post_visible":true,"desmosome_visible":true,"text_visible":false,"meta_visible":true,"color":16776960,"opacity":1,"isRemote":false},{"id":1387435,"baseName":"MNhose_sg3r1","selected":true,"pre_visible":true,"post_visible":true,"desmosome_visible":true,"text_visible":false,"meta_visible":true,"color":16776960,"opacity":1,"isRemote":false},{"id":1391222,"baseName":"MNhose_sg3l1","selected":true,"pre_visible":true,"post_visible":true,"desmosome_visible":true,"text_visible":false,"meta_visible":true,"color":16776960,"opacity":1,"isRemote":false},{"id":1831679,"baseName":"MNhose_sg2l1","selected":true,"pre_visible":true,"post_visible":true,"desmosome_visible":true,"text_visible":false,"meta_visible":true,"color":16776960,"opacity":1,"isRemote":false},{"id":1956332,"baseName":"MNhose_sg2r1","selected":true,"pre_visible":true,"post_visible":true,"desmosome_visible":true,"text_visible":false,"meta_visible":true,"color":16776960,"opacity":1,"isRemote":false}],"label":"MNhose [#6]","color":"#530048","shape":"hexagon"},"classes":""},{"data":{"id":"g2","skeletons":[{"id":804282,"baseName":"MUSobA-mpp_sg1r1","selected":true,"pre_visible":true,"post_visible":true,"desmosome_visible":false,"text_visible":true,"meta_visible":true,"color":16776960,"opacity":1,"isRemote":false},{"id":1381896,"baseName":"MUSobA-mpp_sg3l1","selected":true,"pre_visible":true,"post_visible":true,"desmosome_visible":false,"text_visible":true,"meta_visible":true,"color":16776960,"opacity":1,"isRemote":false}],"label":"MUSobA-mpp [#2]","color":"#ef3b2c","shape":"hexagon"},"classes":""},{"data":{"id":"g3","skeletons":[{"id":1621996,"baseName":"MUSobA-mlpp_sg3r1","selected":true,"pre_visible":true,"post_visible":true,"desmosome_visible":false,"text_visible":true,"meta_visible":true,"color":16776960,"opacity":1,"isRemote":false},{"id":1622033,"baseName":"MUSobA-mlpp_sg3r2","selected":true,"pre_visible":true,"post_visible":true,"desmosome_visible":false,"text_visible":true,"meta_visible":true,"color":16776960,"opacity":1,"isRemote":false}],"label":"MUSobA-mlpp [#2]","color":"#fb6a4a","shape":"hexagon"},"classes":""},{"data":{"id":"g4","skeletons":[{"id":1279584,"baseName":"MUStrans_pygr4","selected":true,"pre_visible":true,"post_visible":true,"desmosome_visible":false,"text_visible":true,"meta_visible":true,"color":16776960,"opacity":1,"isRemote":false},{"id":1392216,"baseName":"MUStrans_pygl1","selected":true,"pre_visible":true,"post_visible":true,"desmosome_visible":false,"text_visible":true,"meta_visible":true,"color":16776960,"opacity":1,"isRemote":false},{"id":1392222,"baseName":"MUStrans_pygl2","selected":true,"pre_visible":true,"post_visible":true,"desmosome_visible":false,"text_visible":true,"meta_visible":true,"color":16776960,"opacity":1,"isRemote":false},{"id":1408570,"baseName":"MUStrans_pygr1","selected":true,"pre_visible":true,"post_visible":true,"desmosome_visible":false,"text_visible":true,"meta_visible":true,"color":16776960,"opacity":1,"isRemote":false},{"id":1583047,"baseName":"MUStrans_sg3l1","selected":true,"pre_visible":true,"post_visible":true,"desmosome_visible":false,"text_visible":true,"meta_visible":true,"color":16776960,"opacity":1,"isRemote":false},{"id":1621926,"baseName":"MUStrans_sg3r7","selected":true,"pre_visible":true,"post_visible":true,"desmosome_visible":false,"text_visible":true,"meta_visible":true,"color":16776960,"opacity":1,"isRemote":false},{"id":1654460,"baseName":"MUStrans_sg3r3","selected":true,"pre_visible":true,"post_visible":true,"desmosome_visible":false,"text_visible":true,"meta_visible":true,"color":16776960,"opacity":1,"isRemote":false},{"id":1654515,"baseName":"MUStrans_sg3r1","selected":true,"pre_visible":true,"post_visible":true,"desmosome_visible":false,"text_visible":true,"meta_visible":true,"color":16776960,"opacity":1,"isRemote":false},{"id":1678542,"baseName":"MUStrans_sg2l9","selected":true,"pre_visible":true,"post_visible":true,"desmosome_visible":false,"text_visible":true,"meta_visible":true,"color":16776960,"opacity":1,"isRemote":false},{"id":1703468,"baseName":"MUStrans_sg2r7","selected":true,"pre_visible":true,"post_visible":true,"desmosome_visible":false,"text_visible":true,"meta_visible":true,"color":16776960,"opacity":1,"isRemote":false}],"label":"MUStrans [#10]","color":"#cdd030","shape":"hexagon"},"classes":""},{"data":{"id":"g5","skeletons":[{"id":1380806,"baseName":"MUSobA-re_sg3r7","selected":true,"pre_visible":true,"post_visible":true,"desmosome_visible":false,"text_visible":true,"meta_visible":true,"color":16776960,"opacity":1,"isRemote":false},{"id":1380855,"baseName":"MUSobA-re_sg3l8","selected":true,"pre_visible":true,"post_visible":true,"desmosome_visible":false,"text_visible":true,"meta_visible":true,"color":16776960,"opacity":1,"isRemote":false},{"id":1403308,"baseName":"MUSobA-re_sg3r4","selected":true,"pre_visible":true,"post_visible":true,"desmosome_visible":false,"text_visible":true,"meta_visible":true,"color":16776960,"opacity":1,"isRemote":false},{"id":1427985,"baseName":"MUSobA-re_sg3l7","selected":true,"pre_visible":true,"post_visible":true,"desmosome_visible":false,"text_visible":true,"meta_visible":true,"color":16776960,"opacity":1,"isRemote":false},{"id":1568562,"baseName":"MUSobA-re_sg1l4","selected":true,"pre_visible":true,"post_visible":true,"desmosome_visible":false,"text_visible":true,"meta_visible":true,"color":16776960,"opacity":1,"isRemote":false},{"id":1568596,"baseName":"MUSobA-re_sg1l3","selected":true,"pre_visible":true,"post_visible":true,"desmosome_visible":false,"text_visible":true,"meta_visible":true,"color":16776960,"opacity":1,"isRemote":false},{"id":1568781,"baseName":"MUSobA-re_sg1r4","selected":true,"pre_visible":true,"post_visible":true,"desmosome_visible":false,"text_visible":true,"meta_visible":true,"color":16776960,"opacity":1,"isRemote":false},{"id":1568802,"baseName":"MUSobA-re_sg1l2","selected":true,"pre_visible":true,"post_visible":true,"desmosome_visible":false,"text_visible":true,"meta_visible":true,"color":16776960,"opacity":1,"isRemote":false},{"id":1584400,"baseName":"MUSobA-re_sg1r3","selected":true,"pre_visible":true,"post_visible":true,"desmosome_visible":false,"text_visible":true,"meta_visible":true,"color":16776960,"opacity":1,"isRemote":false},{"id":1628716,"baseName":"MUSobA-re_sg2l5","selected":true,"pre_visible":true,"post_visible":true,"desmosome_visible":false,"text_visible":true,"meta_visible":true,"color":16776960,"opacity":1,"isRemote":false},{"id":1629909,"baseName":"MUSobA-re_sg2l1","selected":true,"pre_visible":true,"post_visible":true,"desmosome_visible":false,"text_visible":true,"meta_visible":true,"color":16776960,"opacity":1,"isRemote":false},{"id":1630022,"baseName":"MUSobA-re_sg2l3","selected":true,"pre_visible":true,"post_visible":true,"desmosome_visible":false,"text_visible":true,"meta_visible":true,"color":16776960,"opacity":1,"isRemote":false}],"label":"MUSobA-re [#12]","color":"#cb181d","shape":"hexagon"},"classes":""},{"data":{"id":"g6","skeletons":[{"id":1397746,"baseName":"MUSobA-arc_sg2l3","selected":true,"pre_visible":true,"post_visible":true,"desmosome_visible":false,"text_visible":true,"meta_visible":true,"color":16776960,"opacity":1,"isRemote":false},{"id":1605349,"baseName":"MUSobA-arc_sg2r3","selected":true,"pre_visible":true,"post_visible":true,"desmosome_visible":false,"text_visible":true,"meta_visible":true,"color":16776960,"opacity":1,"isRemote":false}],"label":"MUSobA-arc [#2]","color":"#a43535","shape":"hexagon"},"classes":""},{"data":{"id":"g7","skeletons":[{"id":1399974,"baseName":"MUSobA-lpp_sg2l2","selected":true,"pre_visible":true,"post_visible":true,"desmosome_visible":false,"text_visible":true,"meta_visible":true,"color":16776960,"opacity":1,"isRemote":false},{"id":1435271,"baseName":"MUSobA-lpp_sg3r1","selected":true,"pre_visible":true,"post_visible":true,"desmosome_visible":false,"text_visible":true,"meta_visible":true,"color":16776960,"opacity":1,"isRemote":false}],"label":"MUSobA-lpp [#2]","color":"#fc3e3e","shape":"hexagon"},"classes":""},{"data":{"id":"g8","skeletons":[{"id":1382545,"baseName":"MUSobA-trans_sg3l1","selected":true,"pre_visible":true,"post_visible":true,"desmosome_visible":false,"text_visible":true,"meta_visible":true,"color":16776960,"opacity":1,"isRemote":false},{"id":1443976,"baseName":"MUSobA-trans_sg3l2","selected":true,"pre_visible":true,"post_visible":true,"desmosome_visible":false,"text_visible":true,"meta_visible":true,"color":16776960,"opacity":1,"isRemote":false},{"id":1568536,"baseName":"MUSobA-trans_sg1r1","selected":true,"pre_visible":true,"post_visible":true,"desmosome_visible":false,"text_visible":true,"meta_visible":true,"color":16776960,"opacity":1,"isRemote":false},{"id":1622511,"baseName":"MUSobA-trans_sg3r2","selected":true,"pre_visible":true,"post_visible":true,"desmosome_visible":false,"text_visible":true,"meta_visible":true,"color":16776960,"opacity":1,"isRemote":false},{"id":1652260,"baseName":"MUSobA-trans_sg1l1","selected":true,"pre_visible":true,"post_visible":true,"desmosome_visible":false,"text_visible":true,"meta_visible":true,"color":16776960,"opacity":1,"isRemote":false},{"id":1736582,"baseName":"MUSobA-trans_sg3r1","selected":true,"pre_visible":true,"post_visible":true,"desmosome_visible":false,"text_visible":true,"meta_visible":true,"color":16776960,"opacity":1,"isRemote":false}],"label":"MuSobA-trans [#6]","color":"#900206","shape":"hexagon"},"classes":""},{"data":{"id":"g9","skeletons":[{"id":1279612,"baseName":"MUSobP-neuV_sg3r2","selected":true,"pre_visible":true,"post_visible":true,"desmosome_visible":false,"text_visible":true,"meta_visible":true,"color":16776960,"opacity":1,"isRemote":false},{"id":1343040,"baseName":"MUSobP-neuV_sg3l3","selected":true,"pre_visible":true,"post_visible":true,"desmosome_visible":false,"text_visible":true,"meta_visible":true,"color":16776960,"opacity":1,"isRemote":false},{"id":1392050,"baseName":"MUSobP-neuV_sg3r3","selected":true,"pre_visible":true,"post_visible":true,"desmosome_visible":false,"text_visible":true,"meta_visible":true,"color":16776960,"opacity":1,"isRemote":false},{"id":1392209,"baseName":"MUSobP-neuV_sg3l1","selected":true,"pre_visible":true,"post_visible":true,"desmosome_visible":false,"text_visible":true,"meta_visible":true,"color":16776960,"opacity":1,"isRemote":false},{"id":1392567,"baseName":"MUSobP-neuV_sg3l2","selected":true,"pre_visible":true,"post_visible":true,"desmosome_visible":false,"text_visible":true,"meta_visible":true,"color":16776960,"opacity":1,"isRemote":false},{"id":1392754,"baseName":"MUSobP-neuV_sg3l5","selected":true,"pre_visible":true,"post_visible":true,"desmosome_visible":false,"text_visible":true,"meta_visible":true,"color":16776960,"opacity":1,"isRemote":false},{"id":1396739,"baseName":"MUSobP-neuV_sg1l5","selected":true,"pre_visible":true,"post_visible":true,"desmosome_visible":false,"text_visible":true,"meta_visible":true,"color":16776960,"opacity":1,"isRemote":false},{"id":1403093,"baseName":"MUSobP-neuV_sg3r1","selected":true,"pre_visible":true,"post_visible":true,"desmosome_visible":false,"text_visible":true,"meta_visible":true,"color":16776960,"opacity":1,"isRemote":false}],"label":"MUSoabP-neuV [#8]","color":"#12af0d","shape":"hexagon"},"classes":""},{"data":{"id":"g10","skeletons":[{"id":1381077,"baseName":"MUSobP-notV_sg2r2","selected":true,"pre_visible":true,"post_visible":true,"desmosome_visible":false,"text_visible":true,"meta_visible":true,"color":16776960,"opacity":1,"isRemote":false},{"id":1381952,"baseName":"MUSobP-notV_sg2r1","selected":true,"pre_visible":true,"post_visible":true,"desmosome_visible":false,"text_visible":true,"meta_visible":true,"color":16776960,"opacity":1,"isRemote":false},{"id":1392036,"baseName":"MUSobP-notV_sg3r2","selected":true,"pre_visible":true,"post_visible":true,"desmosome_visible":false,"text_visible":true,"meta_visible":true,"color":16776960,"opacity":1,"isRemote":false},{"id":1392152,"baseName":"MUSobP-notV_sg3l1","selected":true,"pre_visible":true,"post_visible":true,"desmosome_visible":false,"text_visible":true,"meta_visible":true,"color":16776960,"opacity":1,"isRemote":false},{"id":1392171,"baseName":"MUSobP-notV_sg3l2","selected":true,"pre_visible":true,"post_visible":true,"desmosome_visible":false,"text_visible":true,"meta_visible":true,"color":16776960,"opacity":1,"isRemote":false},{"id":1396918,"baseName":"MUSobP-notV_sg3r1","selected":true,"pre_visible":true,"post_visible":true,"desmosome_visible":false,"text_visible":true,"meta_visible":true,"color":16776960,"opacity":1,"isRemote":false},{"id":1444039,"baseName":"MUSobP-notV_sg2l1","selected":true,"pre_visible":true,"post_visible":true,"desmosome_visible":false,"text_visible":true,"meta_visible":true,"color":16776960,"opacity":1,"isRemote":false},{"id":1444070,"baseName":"MUSobP-notV_sg2l2","selected":true,"pre_visible":true,"post_visible":true,"desmosome_visible":false,"text_visible":true,"meta_visible":true,"color":16776960,"opacity":1,"isRemote":false}],"label":"MOSobP-notV [#8]","color":"#2ca02c","shape":"hexagon"},"classes":""},{"data":{"id":"g11","skeletons":[{"id":1381112,"baseName":"MUSobP-noty_sg2r1","selected":true,"pre_visible":true,"post_visible":true,"desmosome_visible":false,"text_visible":true,"meta_visible":true,"color":16776960,"opacity":1,"isRemote":false},{"id":1392132,"baseName":"MUSobP-noty_sg3l1","selected":true,"pre_visible":true,"post_visible":true,"desmosome_visible":false,"text_visible":true,"meta_visible":true,"color":16776960,"opacity":1,"isRemote":false},{"id":1396899,"baseName":"MUSobP-noty_sg3r1","selected":true,"pre_visible":true,"post_visible":true,"desmosome_visible":false,"text_visible":true,"meta_visible":true,"color":16776960,"opacity":1,"isRemote":false},{"id":1455507,"baseName":"MUSobP-noty_sg2l1","selected":true,"pre_visible":true,"post_visible":true,"desmosome_visible":false,"text_visible":true,"meta_visible":true,"color":16776960,"opacity":1,"isRemote":false}],"label":"MUSobP-noty [#4]","color":"#74c476","shape":"hexagon"},"classes":""},{"data":{"id":"g12","skeletons":[{"id":521359,"baseName":"EC_V_sg1l_3 521360","selected":true,"pre_visible":true,"post_visible":true,"desmosome_visible":false,"text_visible":true,"meta_visible":true,"color":16776960,"opacity":1,"isRemote":false},{"id":565197,"baseName":"EC_V_sg2l rad glia 565198","selected":true,"pre_visible":true,"post_visible":true,"desmosome_visible":false,"text_visible":true,"meta_visible":true,"color":16776960,"opacity":1,"isRemote":false},{"id":1421700,"baseName":"EC_V_sg3r 1421701","selected":true,"pre_visible":true,"post_visible":true,"desmosome_visible":false,"text_visible":true,"meta_visible":true,"color":16776960,"opacity":1,"isRemote":false},{"id":1515109,"baseName":"EC_V_sg2l lateral tonofilaments 1515110","selected":true,"pre_visible":true,"post_visible":true,"desmosome_visible":false,"text_visible":true,"meta_visible":true,"color":16776960,"opacity":1,"isRemote":false},{"id":1617475,"baseName":"EC_V_sg3r 1617476","selected":true,"pre_visible":true,"post_visible":true,"desmosome_visible":false,"text_visible":true,"meta_visible":true,"color":16776960,"opacity":1,"isRemote":false},{"id":1617535,"baseName":"EC_V_sg3l 1617536","selected":true,"pre_visible":true,"post_visible":true,"desmosome_visible":false,"text_visible":true,"meta_visible":true,"color":16776960,"opacity":1,"isRemote":false},{"id":1622250,"baseName":"EC_V_pygl 1622251","selected":true,"pre_visible":true,"post_visible":true,"desmosome_visible":false,"text_visible":true,"meta_visible":true,"color":16776960,"opacity":1,"isRemote":false},{"id":1622274,"baseName":"EC_V_sg3l_armpit 1622275","selected":true,"pre_visible":true,"post_visible":true,"desmosome_visible":false,"text_visible":true,"meta_visible":true,"color":16776960,"opacity":1,"isRemote":false},{"id":1622335,"baseName":"EC_V_pygl 1622336","selected":true,"pre_visible":true,"post_visible":true,"desmosome_visible":false,"text_visible":true,"meta_visible":true,"color":16776960,"opacity":1,"isRemote":false},{"id":1622375,"baseName":"EC_V_sg3l 1622376","selected":true,"pre_visible":true,"post_visible":true,"desmosome_visible":false,"text_visible":true,"meta_visible":true,"color":16776960,"opacity":1,"isRemote":false},{"id":1628116,"baseName":"EC_V_sg3r 1628117","selected":true,"pre_visible":true,"post_visible":true,"desmosome_visible":false,"text_visible":true,"meta_visible":true,"color":16776960,"opacity":1,"isRemote":false},{"id":1628857,"baseName":"EC_V_sg3r 1628858","selected":true,"pre_visible":true,"post_visible":true,"desmosome_visible":false,"text_visible":true,"meta_visible":true,"color":16776960,"opacity":1,"isRemote":false},{"id":1630368,"baseName":"EC_V_sg3l 1630369","selected":true,"pre_visible":true,"post_visible":true,"desmosome_visible":false,"text_visible":true,"meta_visible":true,"color":16776960,"opacity":1,"isRemote":false},{"id":1630931,"baseName":"EC_V_sg3r 1630932","selected":true,"pre_visible":true,"post_visible":true,"desmosome_visible":false,"text_visible":true,"meta_visible":true,"color":16776960,"opacity":1,"isRemote":false},{"id":1632461,"baseName":"EC_V_sg3l 1632462","selected":true,"pre_visible":true,"post_visible":true,"desmosome_visible":false,"text_visible":true,"meta_visible":true,"color":16776960,"opacity":1,"isRemote":false},{"id":1632917,"baseName":"EC_V_sg3l 1632918","selected":true,"pre_visible":true,"post_visible":true,"desmosome_visible":false,"text_visible":true,"meta_visible":true,"color":16776960,"opacity":1,"isRemote":false},{"id":1632956,"baseName":"EC_V_sg3l 1632957","selected":true,"pre_visible":true,"post_visible":true,"desmosome_visible":false,"text_visible":true,"meta_visible":true,"color":16776960,"opacity":1,"isRemote":false},{"id":1633300,"baseName":"EC_V_sg3l 1633301","selected":true,"pre_visible":true,"post_visible":true,"desmosome_visible":false,"text_visible":true,"meta_visible":true,"color":16776960,"opacity":1,"isRemote":false},{"id":1647148,"baseName":"EC_V_sg2l 1647149","selected":true,"pre_visible":true,"post_visible":true,"desmosome_visible":false,"text_visible":true,"meta_visible":true,"color":16776960,"opacity":1,"isRemote":false},{"id":1647156,"baseName":"EC_V_sg2l 1647157","selected":true,"pre_visible":true,"post_visible":true,"desmosome_visible":false,"text_visible":true,"meta_visible":true,"color":16776960,"opacity":1,"isRemote":false},{"id":1669121,"baseName":"EC_V_sg3l 1669122","selected":true,"pre_visible":true,"post_visible":true,"desmosome_visible":false,"text_visible":true,"meta_visible":true,"color":16776960,"opacity":1,"isRemote":false},{"id":1686030,"baseName":"EC_V_sg3r_armpit 1686031","selected":true,"pre_visible":true,"post_visible":true,"desmosome_visible":false,"text_visible":true,"meta_visible":true,"color":16776960,"opacity":1,"isRemote":false},{"id":1742992,"baseName":"EC_V_sg1l 1742993","selected":true,"pre_visible":true,"post_visible":true,"desmosome_visible":false,"text_visible":true,"meta_visible":true,"color":16776960,"opacity":1,"isRemote":false},{"id":1762815,"baseName":"EC_V_sg3r_armpit 1762816","selected":true,"pre_visible":true,"post_visible":true,"desmosome_visible":false,"text_visible":true,"meta_visible":true,"color":16776960,"opacity":1,"isRemote":false},{"id":1795850,"baseName":"EC_V_sg3l 1795851","selected":true,"pre_visible":true,"post_visible":true,"desmosome_visible":false,"text_visible":true,"meta_visible":true,"color":16776960,"opacity":1,"isRemote":false},{"id":1803983,"baseName":"EC_V_sg1r rad glia 1803984","selected":true,"pre_visible":true,"post_visible":true,"desmosome_visible":false,"text_visible":true,"meta_visible":true,"color":16776960,"opacity":1,"isRemote":false},{"id":1849438,"baseName":"EC_V_sg3l 1849439","selected":true,"pre_visible":true,"post_visible":true,"desmosome_visible":false,"text_visible":true,"meta_visible":true,"color":16776960,"opacity":1,"isRemote":false},{"id":1852871,"baseName":"EC_V_sg1r 1852872","selected":true,"pre_visible":true,"post_visible":true,"desmosome_visible":false,"text_visible":true,"meta_visible":true,"color":16776960,"opacity":1,"isRemote":false},{"id":1852911,"baseName":"EC_V_sg1l_muscle-attachment","selected":true,"pre_visible":true,"post_visible":true,"desmosome_visible":false,"text_visible":true,"meta_visible":true,"color":16776960,"opacity":1,"isRemote":false},{"id":1918047,"baseName":"EC_V_sg1l_muscle-attachment 1918048","selected":true,"pre_visible":true,"post_visible":true,"desmosome_visible":false,"text_visible":true,"meta_visible":true,"color":16776960,"opacity":1,"isRemote":false},{"id":1920877,"baseName":"EC_V_sg2r 1920878","selected":true,"pre_visible":true,"post_visible":true,"desmosome_visible":false,"text_visible":true,"meta_visible":true,"color":16776960,"opacity":1,"isRemote":false},{"id":1924565,"baseName":"EC_V_sg2l 1924566","selected":true,"pre_visible":true,"post_visible":true,"desmosome_visible":false,"text_visible":true,"meta_visible":true,"color":16776960,"opacity":1,"isRemote":false},{"id":1932111,"baseName":"EC_V_sg2l 1932112","selected":true,"pre_visible":true,"post_visible":true,"desmosome_visible":false,"text_visible":true,"meta_visible":true,"color":16776960,"opacity":1,"isRemote":false},{"id":1933235,"baseName":"EC_V_sg2r 1933236","selected":true,"pre_visible":true,"post_visible":true,"desmosome_visible":false,"text_visible":true,"meta_visible":true,"color":16776960,"opacity":1,"isRemote":false},{"id":1933585,"baseName":"EC_V_sg3r 1933586","selected":true,"pre_visible":true,"post_visible":true,"desmosome_visible":false,"text_visible":true,"meta_visible":true,"color":16776960,"opacity":1,"isRemote":false},{"id":1939182,"baseName":"EC_V_sg3r 1939183","selected":true,"pre_visible":true,"post_visible":true,"desmosome_visible":false,"text_visible":true,"meta_visible":true,"color":16776960,"opacity":1,"isRemote":false},{"id":1943358,"baseName":"EC_V_sg3r 1943359","selected":true,"pre_visible":true,"post_visible":true,"desmosome_visible":false,"text_visible":true,"meta_visible":true,"color":16776960,"opacity":1,"isRemote":false},{"id":1946208,"baseName":"EC_V_sg3r 1946209","selected":true,"pre_visible":true,"post_visible":true,"desmosome_visible":false,"text_visible":true,"meta_visible":true,"color":16776960,"opacity":1,"isRemote":false},{"id":1946914,"baseName":"EC_V_sg3r 1946915","selected":true,"pre_visible":true,"post_visible":true,"desmosome_visible":false,"text_visible":true,"meta_visible":true,"color":16776960,"opacity":1,"isRemote":false},{"id":1947448,"baseName":"EC_V_sg3r 1947449","selected":true,"pre_visible":true,"post_visible":true,"desmosome_visible":false,"text_visible":true,"meta_visible":true,"color":16776960,"opacity":1,"isRemote":false},{"id":1966253,"baseName":"EC_V_sg3r 1966254","selected":true,"pre_visible":true,"post_visible":true,"desmosome_visible":false,"text_visible":true,"meta_visible":true,"color":16776960,"opacity":1,"isRemote":false},{"id":1966361,"baseName":"EC_V_sg3r 1966362","selected":true,"pre_visible":true,"post_visible":true,"desmosome_visible":false,"text_visible":true,"meta_visible":true,"color":16776960,"opacity":1,"isRemote":false},{"id":1966833,"baseName":"EC_V_sg2r 1966834","selected":true,"pre_visible":true,"post_visible":true,"desmosome_visible":false,"text_visible":true,"meta_visible":true,"color":16776960,"opacity":1,"isRemote":false},{"id":1999943,"baseName":"EC_V_sg1r 1568128","selected":true,"pre_visible":true,"post_visible":true,"desmosome_visible":false,"text_visible":true,"meta_visible":true,"color":16776960,"opacity":1,"isRemote":false},{"id":2045799,"baseName":"EC_V_sg2l 2045800","selected":true,"pre_visible":true,"post_visible":true,"desmosome_visible":false,"text_visible":true,"meta_visible":true,"color":16776960,"opacity":1,"isRemote":false},{"id":2242572,"baseName":"EC_V_sg1l 2242573","selected":true,"pre_visible":true,"post_visible":true,"desmosome_visible":false,"text_visible":true,"meta_visible":true,"color":16776960,"opacity":1,"isRemote":false}],"label":"EC V [#46]","color":"#17becf","shape":"hexagon"},"classes":""},{"data":{"id":"g13","skeletons":[{"id":1456159,"baseName":"EC_D_sg3r_armpit 1456160","selected":true,"pre_visible":true,"post_visible":true,"desmosome_visible":false,"text_visible":true,"meta_visible":true,"color":16776960,"opacity":1,"isRemote":false},{"id":1461015,"baseName":"EC_D_sg2l 1461016","selected":true,"pre_visible":true,"post_visible":true,"desmosome_visible":false,"text_visible":true,"meta_visible":true,"color":16776960,"opacity":1,"isRemote":false},{"id":1622232,"baseName":"EC_D_pygl 1622233","selected":true,"pre_visible":true,"post_visible":true,"desmosome_visible":false,"text_visible":true,"meta_visible":true,"color":16776960,"opacity":1,"isRemote":false},{"id":1622259,"baseName":"EC_D_pygl_armpit 1622260","selected":true,"pre_visible":true,"post_visible":true,"desmosome_visible":false,"text_visible":true,"meta_visible":true,"color":16776960,"opacity":1,"isRemote":false},{"id":1626701,"baseName":"EC_D_sg3r 1626702","selected":true,"pre_visible":true,"post_visible":true,"desmosome_visible":false,"text_visible":true,"meta_visible":true,"color":16776960,"opacity":1,"isRemote":false},{"id":1630892,"baseName":"EC_D_sg3l 1630893","selected":true,"pre_visible":true,"post_visible":true,"desmosome_visible":false,"text_visible":true,"meta_visible":true,"color":16776960,"opacity":1,"isRemote":false},{"id":1631093,"baseName":"EC_D_pygl 1631094","selected":true,"pre_visible":true,"post_visible":true,"desmosome_visible":false,"text_visible":true,"meta_visible":true,"color":16776960,"opacity":1,"isRemote":false},{"id":1671576,"baseName":"EC_D_sg2r 1671577","selected":true,"pre_visible":true,"post_visible":true,"desmosome_visible":false,"text_visible":true,"meta_visible":true,"color":16776960,"opacity":1,"isRemote":false},{"id":1821534,"baseName":"EC_D_sg3l 1457768","selected":true,"pre_visible":true,"post_visible":true,"desmosome_visible":false,"text_visible":true,"meta_visible":true,"color":16776960,"opacity":1,"isRemote":false},{"id":1844570,"baseName":"EC_D_sg2l 1844571","selected":true,"pre_visible":true,"post_visible":true,"desmosome_visible":false,"text_visible":true,"meta_visible":true,"color":16776960,"opacity":1,"isRemote":false},{"id":1844635,"baseName":"EC_D_sg2l 1844636","selected":true,"pre_visible":true,"post_visible":true,"desmosome_visible":false,"text_visible":true,"meta_visible":true,"color":16776960,"opacity":1,"isRemote":false},{"id":1844655,"baseName":"EC_D_sg2l 1844656","selected":true,"pre_visible":true,"post_visible":true,"desmosome_visible":false,"text_visible":true,"meta_visible":true,"color":16776960,"opacity":1,"isRemote":false},{"id":1943469,"baseName":"EC_D_sg3r_armpit 1943470","selected":true,"pre_visible":true,"post_visible":true,"desmosome_visible":false,"text_visible":true,"meta_visible":true,"color":16776960,"opacity":1,"isRemote":false},{"id":1946217,"baseName":"EC_D_sg3r_armpit 1946218","selected":true,"pre_visible":true,"post_visible":true,"desmosome_visible":false,"text_visible":true,"meta_visible":true,"color":16776960,"opacity":1,"isRemote":false},{"id":1946360,"baseName":"EC_D_sg2r 1946361","selected":true,"pre_visible":true,"post_visible":true,"desmosome_visible":false,"text_visible":true,"meta_visible":true,"color":16776960,"opacity":1,"isRemote":false},{"id":1966400,"baseName":"EC_D_sg3r_armpit 1966401","selected":true,"pre_visible":true,"post_visible":true,"desmosome_visible":false,"text_visible":true,"meta_visible":true,"color":16776960,"opacity":1,"isRemote":false},{"id":1966419,"baseName":"EC_D_sg2r 1966420","selected":true,"pre_visible":true,"post_visible":true,"desmosome_visible":false,"text_visible":true,"meta_visible":true,"color":16776960,"opacity":1,"isRemote":false}],"label":"EC D [#17]","color":"#17becf","shape":"hexagon"},"classes":""},{"data":{"id":"g14","skeletons":[{"id":1625858,"baseName":"EC_circumchaetal_sg3l_noto-4_5","selected":true,"pre_visible":true,"post_visible":true,"desmosome_visible":false,"text_visible":true,"meta_visible":true,"color":16776960,"opacity":1,"isRemote":false},{"id":1646441,"baseName":"EC_circumchaetal_sg3r_noto-1_5","selected":true,"pre_visible":true,"post_visible":true,"desmosome_visible":false,"text_visible":true,"meta_visible":true,"color":16776960,"opacity":1,"isRemote":false},{"id":1844629,"baseName":"EC_circumchaetal_sg2l_noto-3_5","selected":true,"pre_visible":true,"post_visible":true,"desmosome_visible":false,"text_visible":true,"meta_visible":true,"color":16776960,"opacity":1,"isRemote":false},{"id":1946386,"baseName":"EC_circumchaetal_sg2r_noto-2_5","selected":true,"pre_visible":true,"post_visible":true,"desmosome_visible":false,"text_visible":true,"meta_visible":true,"color":16776960,"opacity":1,"isRemote":false}],"label":"EC_circumchaetal_not [#4]","color":"#08306b","shape":"hexagon"},"classes":""},{"data":{"id":"g15","skeletons":[{"id":1653319,"baseName":"EC_circumchaetal_sg3l_neuro-1_1","selected":true,"pre_visible":true,"post_visible":true,"desmosome_visible":false,"text_visible":true,"meta_visible":true,"color":16776960,"opacity":1,"isRemote":false},{"id":1856384,"baseName":"EC_circumchaetal_sg1r_neuro-1_5","selected":true,"pre_visible":true,"post_visible":true,"desmosome_visible":false,"text_visible":true,"meta_visible":true,"color":16776960,"opacity":1,"isRemote":false},{"id":1914564,"baseName":"EC_circumchaetal_sg1l_neuro-3_5","selected":true,"pre_visible":true,"post_visible":true,"desmosome_visible":false,"text_visible":true,"meta_visible":true,"color":16776960,"opacity":1,"isRemote":false},{"id":1916462,"baseName":"EC_circumchaetal_sg1l_neuro-1_5","selected":true,"pre_visible":true,"post_visible":true,"desmosome_visible":false,"text_visible":true,"meta_visible":true,"color":16776960,"opacity":1,"isRemote":false},{"id":1934032,"baseName":"EC_circumchaetal_sg3r_neuro-3_5","selected":true,"pre_visible":true,"post_visible":true,"desmosome_visible":false,"text_visible":true,"meta_visible":true,"color":16776960,"opacity":1,"isRemote":false},{"id":1938115,"baseName":"EC_circumchaetal_sg2l_neuro-6_5","selected":true,"pre_visible":true,"post_visible":true,"desmosome_visible":false,"text_visible":true,"meta_visible":true,"color":16776960,"opacity":1,"isRemote":false},{"id":1942316,"baseName":"EC_circumchaetal_sg3r_neuro-6_5","selected":true,"pre_visible":true,"post_visible":true,"desmosome_visible":false,"text_visible":true,"meta_visible":true,"color":16776960,"opacity":1,"isRemote":false},{"id":1944652,"baseName":"EC_circumchaetal_sg2l_neuro-4_5","selected":true,"pre_visible":true,"post_visible":true,"desmosome_visible":false,"text_visible":true,"meta_visible":true,"color":16776960,"opacity":1,"isRemote":false},{"id":1987234,"baseName":"EC_circumchaetal_sg1r_neuro-7_5","selected":true,"pre_visible":true,"post_visible":true,"desmosome_visible":false,"text_visible":true,"meta_visible":true,"color":16776960,"opacity":1,"isRemote":false},{"id":1988966,"baseName":"EC_circumchaetal_sg2l_neuro-7_5","selected":true,"pre_visible":true,"post_visible":true,"desmosome_visible":false,"text_visible":true,"meta_visible":true,"color":16776960,"opacity":1,"isRemote":false},{"id":1992886,"baseName":"EC_circumchaetal_sg3r_neuro-1_4","selected":true,"pre_visible":true,"post_visible":true,"desmosome_visible":false,"text_visible":true,"meta_visible":true,"color":16776960,"opacity":1,"isRemote":false}],"label":"EC_circumchaetal_neu [#11]","color":"#08306b","shape":"hexagon"},"classes":""},{"data":{"id":"g16","skeletons":[{"id":1448906,"baseName":"cheatal sac neu [#4]","selected":true,"pre_visible":true,"post_visible":true,"desmosome_visible":false,"text_visible":true,"meta_visible":true,"color":10406625,"opacity":1,"isRemote":false},{"id":1823451,"baseName":"cheatal sac neu [#4]","selected":true,"pre_visible":true,"post_visible":true,"desmosome_visible":false,"text_visible":true,"meta_visible":true,"color":10406625,"opacity":1,"isRemote":false},{"id":1934094,"baseName":"cheatal sac neu [#4]","selected":true,"pre_visible":true,"post_visible":true,"desmosome_visible":false,"text_visible":true,"meta_visible":true,"color":10406625,"opacity":1,"isRemote":false}],"label":"EC chaetal sac neu [#3]","color":"#17becf","shape":"hexagon"},"classes":""},{"data":{"id":"g17","skeletons":[{"id":1646462,"baseName":"circumacicular_sg3r_noto_4","selected":true,"pre_visible":true,"post_visible":true,"desmosome_visible":false,"text_visible":true,"meta_visible":true,"color":16776960,"opacity":1,"isRemote":false},{"id":1984590,"baseName":"cheatal sac neu [#4]","selected":true,"pre_visible":true,"post_visible":true,"desmosome_visible":false,"text_visible":true,"meta_visible":true,"color":10406625,"opacity":1,"isRemote":false}],"label":"circumacicular [#2]","color":"#9ecae1","shape":"hexagon"},"classes":""},{"data":{"id":"g18","skeletons":[{"id":1381121,"baseName":"meso 1381122","selected":true,"pre_visible":true,"post_visible":true,"desmosome_visible":true,"text_visible":false,"meta_visible":true,"color":16776960,"opacity":1,"isRemote":false},{"id":1564364,"baseName":"MUSac-neuDy_sg2r1","selected":true,"pre_visible":true,"post_visible":true,"desmosome_visible":true,"text_visible":false,"meta_visible":true,"color":16776960,"opacity":1,"isRemote":false},{"id":1576014,"baseName":"MUSobP-i_sg3l1","selected":true,"pre_visible":true,"post_visible":true,"desmosome_visible":true,"text_visible":false,"meta_visible":true,"color":16776960,"opacity":1,"isRemote":false},{"id":1941240,"baseName":"meso 1941241","selected":true,"pre_visible":true,"post_visible":true,"desmosome_visible":true,"text_visible":false,"meta_visible":true,"color":16776960,"opacity":1,"isRemote":false},{"id":1955380,"baseName":"meso","selected":true,"pre_visible":true,"post_visible":true,"desmosome_visible":true,"text_visible":false,"meta_visible":true,"color":16776960,"opacity":1,"isRemote":false}],"label":"MUS, meso [#5]","color":"#2e37c1","shape":"hexagon"},"classes":""}],"edges":[{"data":{"directed":true,"arrow":"triangle","id":"g1_g4","label":29,"link_type":"synaptic-connector","color":"#FFFFFF","label_color":"#FFFFFF","source":"g1","target":"g4","confidence":[0,0,0,0,29],"weight":29,"width":5.385164807134504},"classes":""},{"data":{"directed":true,"arrow":"triangle","id":"g1_g9","label":20,"link_type":"synaptic-connector","color":"#FFFFFF","label_color":"#FFFFFF","source":"g1","target":"g9","confidence":[0,0,0,0,20],"weight":20,"width":4.47213595499958},"classes":""},{"data":{"directed":true,"arrow":"triangle","id":"g1_g11","label":13,"link_type":"synaptic-connector","color":"#FFFFFF","label_color":"#FFFFFF","source":"g1","target":"g11","confidence":[0,0,0,0,13],"weight":13,"width":3.605551275463989},"classes":""},{"data":{"directed":true,"arrow":"triangle","id":"g1_g10","label":27,"link_type":"synaptic-connector","color":"#FFFFFF","label_color":"#FFFFFF","source":"g1","target":"g10","confidence":[0,0,0,0,27],"weight":27,"width":5.196152422706632},"classes":""},{"data":{"directed":true,"arrow":"triangle","id":"g1_g8","label":11,"link_type":"synaptic-connector","color":"#FFFFFF","label_color":"#FFFFFF","source":"g1","target":"g8","confidence":[0,0,0,0,11],"weight":11,"width":3.3166247903554},"classes":""},{"data":{"directed":true,"arrow":"triangle","id":"g1_g7","label":3,"link_type":"synaptic-connector","color":"#FFFFFF","label_color":"#FFFFFF","source":"g1","target":"g7","confidence":[0,0,0,0,3],"weight":3,"width":1.7320508075688772},"classes":""},{"data":{"directed":true,"arrow":"triangle","id":"g1_g5","label":12,"link_type":"synaptic-connector","color":"#FFFFFF","label_color":"#FFFFFF","source":"g1","target":"g5","confidence":[0,0,0,0,12],"weight":12,"width":3.4641016151377544},"classes":""},{"data":{"directed":true,"arrow":"triangle","id":"g1_g3","label":5,"link_type":"synaptic-connector","color":"#FFFFFF","label_color":"#FFFFFF","source":"g1","target":"g3","confidence":[0,0,0,0,5],"weight":5,"width":2.23606797749979},"classes":""},{"data":{"directed":true,"arrow":"triangle","id":"g1_g2","label":4,"link_type":"synaptic-connector","color":"#FFFFFF","label_color":"#FFFFFF","source":"g1","target":"g2","confidence":[0,0,0,0,4],"weight":4,"width":2},"classes":""},{"data":{"directed":true,"arrow":"triangle","id":"g1_g6","label":2,"link_type":"synaptic-connector","color":"#FFFFFF","label_color":"#FFFFFF","source":"g1","target":"g6","confidence":[0,0,0,0,2],"weight":2,"width":1.4142135623730951},"classes":""},{"data":{"directed":false,"arrow":"none","id":"g5_g12","label":68,"link_type":"desmosome-connector","color":"#2171B5","label_color":"#FFFFFF","source":"g5","target":"g12","confidence":[0,0,0,0,68],"weight":68,"width":8.246211251235321},"classes":""},{"data":{"directed":false,"arrow":"none","id":"g5_g15","label":47,"link_type":"desmosome-connector","color":"#2171B5","label_color":"#FFFFFF","source":"g5","target":"g15","confidence":[0,0,0,0,47],"weight":47,"width":6.855654600401044},"classes":""},{"data":{"directed":false,"arrow":"none","id":"g4_g13","label":21,"link_type":"desmosome-connector","color":"#2171B5","label_color":"#FFFFFF","source":"g4","target":"g13","confidence":[0,0,0,0,21],"weight":21,"width":4.58257569495584},"classes":""},{"data":{"directed":false,"arrow":"none","id":"g12_g18","label":10,"link_type":"desmosome-connector","color":"#2171B5","label_color":"#FFFFFF","source":"g18","target":"g12","confidence":[0,0,0,0,10],"weight":10,"width":3.1622776601683795},"classes":""},{"data":{"directed":false,"arrow":"none","id":"g4_g18","label":3,"link_type":"desmosome-connector","color":"#2171B5","label_color":"#FFFFFF","source":"g18","target":"g4","confidence":[0,0,0,0,3],"weight":3,"width":1.7320508075688772},"classes":""},{"data":{"directed":false,"arrow":"none","id":"g4_g12","label":18,"link_type":"desmosome-connector","color":"#2171B5","label_color":"#FFFFFF","source":"g4","target":"g12","confidence":[0,0,0,0,18],"weight":18,"width":4.242640687119285},"classes":""},{"data":{"directed":false,"arrow":"none","id":"g9_g15","label":2,"link_type":"desmosome-connector","color":"#2171B5","label_color":"#FFFFFF","source":"g9","target":"g15","confidence":[0,0,0,0,2],"weight":2,"width":1.4142135623730951},"classes":""},{"data":{"directed":false,"arrow":"none","id":"g9_g16","label":13,"link_type":"desmosome-connector","color":"#2171B5","label_color":"#FFFFFF","source":"g9","target":"g16","confidence":[0,0,0,0,13],"weight":13,"width":3.605551275463989},"classes":""},{"data":{"directed":false,"arrow":"none","id":"g2_g12","label":14,"link_type":"desmosome-connector","color":"#2171B5","label_color":"#FFFFFF","source":"g2","target":"g12","confidence":[0,0,0,0,14],"weight":14,"width":3.7416573867739413},"classes":""},{"data":{"directed":false,"arrow":"none","id":"g5_g13","label":11,"link_type":"desmosome-connector","color":"#2171B5","label_color":"#FFFFFF","source":"g5","target":"g13","confidence":[0,0,0,0,11],"weight":11,"width":3.3166247903554},"classes":""},{"data":{"directed":false,"arrow":"none","id":"g10_g13","label":10,"link_type":"desmosome-connector","color":"#2171B5","label_color":"#FFFFFF","source":"g10","target":"g13","confidence":[0,0,0,0,10],"weight":10,"width":3.1622776601683795},"classes":""},{"data":{"directed":false,"arrow":"none","id":"g11_g12","label":43,"link_type":"desmosome-connector","color":"#2171B5","label_color":"#FFFFFF","source":"g11","target":"g12","confidence":[0,0,0,0,43],"weight":43,"width":6.557438524302},"classes":""},{"data":{"directed":false,"arrow":"none","id":"g11_g18","label":1,"link_type":"desmosome-connector","color":"#2171B5","label_color":"#FFFFFF","source":"g11","target":"g18","confidence":[0,0,0,0,1],"weight":1,"width":1},"classes":""},{"data":{"directed":false,"arrow":"none","id":"g9_g12","label":6,"link_type":"desmosome-connector","color":"#2171B5","label_color":"#FFFFFF","source":"g9","target":"g12","confidence":[0,0,0,0,6],"weight":6,"width":2.449489742783178},"classes":""},{"data":{"directed":false,"arrow":"none","id":"g6_g12","label":9,"link_type":"desmosome-connector","color":"#2171B5","label_color":"#FFFFFF","source":"g6","target":"g12","confidence":[0,0,0,0,9],"weight":9,"width":3},"classes":""},{"data":{"directed":false,"arrow":"none","id":"g6_g15","label":2,"link_type":"desmosome-connector","color":"#2171B5","label_color":"#FFFFFF","source":"g6","target":"g15","confidence":[0,0,0,0,2],"weight":2,"width":1.4142135623730951},"classes":""},{"data":{"directed":false,"arrow":"none","id":"g10_g14","label":8,"link_type":"desmosome-connector","color":"#2171B5","label_color":"#FFFFFF","source":"g10","target":"g14","confidence":[0,0,0,0,8],"weight":8,"width":2.8284271247461903},"classes":""},{"data":{"directed":false,"arrow":"none","id":"g8_g12","label":10,"link_type":"desmosome-connector","color":"#2171B5","label_color":"#FFFFFF","source":"g8","target":"g12","confidence":[0,0,0,0,10],"weight":10,"width":3.1622776601683795},"classes":""},{"data":{"directed":false,"arrow":"none","id":"g9_g17","label":1,"link_type":"desmosome-connector","color":"#2171B5","label_color":"#FFFFFF","source":"g9","target":"g17","confidence":[0,0,0,0,1],"weight":1,"width":1},"classes":""},{"data":{"directed":false,"arrow":"none","id":"g13_g18","label":1,"link_type":"desmosome-connector","color":"#2171B5","label_color":"#FFFFFF","source":"g13","target":"g18","confidence":[0,0,0,0,1],"weight":1,"width":1},"classes":""},{"data":{"directed":false,"arrow":"none","id":"g7_g12","label":5,"link_type":"desmosome-connector","color":"#2171B5","label_color":"#FFFFFF","source":"g7","target":"g12","confidence":[0,0,0,0,5],"weight":5,"width":2.23606797749979},"classes":""},{"data":{"directed":false,"arrow":"none","id":"g10_g12","label":1,"link_type":"desmosome-connector","color":"#2171B5","label_color":"#FFFFFF","source":"g10","target":"g12","confidence":[0,0,0,0,1],"weight":1,"width":1},"classes":""},{"data":{"directed":false,"arrow":"none","id":"g10_g17","label":1,"link_type":"desmosome-connector","color":"#2171B5","label_color":"#FFFFFF","source":"g10","target":"g17","confidence":[0,0,0,0,1],"weight":1,"width":1},"classes":""},{"data":{"directed":false,"arrow":"none","id":"g10_g18","label":1,"link_type":"desmosome-connector","color":"#2171B5","label_color":"#FFFFFF","source":"g10","target":"g18","confidence":[0,0,0,0,1],"weight":1,"width":1},"classes":""},{"data":{"directed":false,"arrow":"none","id":"g3_g12","label":1,"link_type":"desmosome-connector","color":"#2171B5","label_color":"#FFFFFF","source":"g3","target":"g12","confidence":[0,0,0,0,1],"weight":1,"width":1},"classes":""}]},"groups":{"g1":{"id":"g1","label":"MNhose [#6]","models":{"1297489":{"id":1297489,"baseName":"MNhose_sg1r1","selected":true,"pre_visible":true,"post_visible":true,"desmosome_visible":true,"text_visible":false,"meta_visible":true,"color":16776960,"opacity":1},"1338917":{"id":1338917,"baseName":"MNhose_sg1l1","selected":true,"pre_visible":true,"post_visible":true,"desmosome_visible":true,"text_visible":false,"meta_visible":true,"color":16776960,"opacity":1},"1387435":{"id":1387435,"baseName":"MNhose_sg3r1","selected":true,"pre_visible":true,"post_visible":true,"desmosome_visible":true,"text_visible":false,"meta_visible":true,"color":16776960,"opacity":1},"1391222":{"id":1391222,"baseName":"MNhose_sg3l1","selected":true,"pre_visible":true,"post_visible":true,"desmosome_visible":true,"text_visible":false,"meta_visible":true,"color":16776960,"opacity":1},"1831679":{"id":1831679,"baseName":"MNhose_sg2l1","selected":true,"pre_visible":true,"post_visible":true,"desmosome_visible":true,"text_visible":false,"meta_visible":true,"color":16776960,"opacity":1},"1956332":{"id":1956332,"baseName":"MNhose_sg2r1","selected":true,"pre_visible":true,"post_visible":true,"desmosome_visible":true,"text_visible":false,"meta_visible":true,"color":16776960,"opacity":1}},"color":5439560,"hide_self_edges":true},"g2":{"id":"g2","label":"MUSobA-mpp [#2]","models":{"804282":{"id":804282,"baseName":"MUSobA-mpp_sg1r1","selected":true,"pre_visible":true,"post_visible":true,"desmosome_visible":false,"text_visible":true,"meta_visible":true,"color":16776960,"opacity":1},"1381896":{"id":1381896,"baseName":"MUSobA-mpp_sg3l1","selected":true,"pre_visible":true,"post_visible":true,"desmosome_visible":false,"text_visible":true,"meta_visible":true,"color":16776960,"opacity":1}},"color":15678252,"hide_self_edges":true},"g3":{"id":"g3","label":"MUSobA-mlpp [#2]","models":{"1621996":{"id":1621996,"baseName":"MUSobA-mlpp_sg3r1","selected":true,"pre_visible":true,"post_visible":true,"desmosome_visible":false,"text_visible":true,"meta_visible":true,"color":16776960,"opacity":1},"1622033":{"id":1622033,"baseName":"MUSobA-mlpp_sg3r2","selected":true,"pre_visible":true,"post_visible":true,"desmosome_visible":false,"text_visible":true,"meta_visible":true,"color":16776960,"opacity":1}},"color":16476746,"hide_self_edges":true},"g4":{"id":"g4","label":"MUStrans [#10]","models":{"1279584":{"id":1279584,"baseName":"MUStrans_pygr4","selected":true,"pre_visible":true,"post_visible":true,"desmosome_visible":false,"text_visible":true,"meta_visible":true,"color":16776960,"opacity":1},"1392216":{"id":1392216,"baseName":"MUStrans_pygl1","selected":true,"pre_visible":true,"post_visible":true,"desmosome_visible":false,"text_visible":true,"meta_visible":true,"color":16776960,"opacity":1},"1392222":{"id":1392222,"baseName":"MUStrans_pygl2","selected":true,"pre_visible":true,"post_visible":true,"desmosome_visible":false,"text_visible":true,"meta_visible":true,"color":16776960,"opacity":1},"1408570":{"id":1408570,"baseName":"MUStrans_pygr1","selected":true,"pre_visible":true,"post_visible":true,"desmosome_visible":false,"text_visible":true,"meta_visible":true,"color":16776960,"opacity":1},"1583047":{"id":1583047,"baseName":"MUStrans_sg3l1","selected":true,"pre_visible":true,"post_visible":true,"desmosome_visible":false,"text_visible":true,"meta_visible":true,"color":16776960,"opacity":1},"1621926":{"id":1621926,"baseName":"MUStrans_sg3r7","selected":true,"pre_visible":true,"post_visible":true,"desmosome_visible":false,"text_visible":true,"meta_visible":true,"color":16776960,"opacity":1},"1654460":{"id":1654460,"baseName":"MUStrans_sg3r3","selected":true,"pre_visible":true,"post_visible":true,"desmosome_visible":false,"text_visible":true,"meta_visible":true,"color":16776960,"opacity":1},"1654515":{"id":1654515,"baseName":"MUStrans_sg3r1","selected":true,"pre_visible":true,"post_visible":true,"desmosome_visible":false,"text_visible":true,"meta_visible":true,"color":16776960,"opacity":1},"1678542":{"id":1678542,"baseName":"MUStrans_sg2l9","selected":true,"pre_visible":true,"post_visible":true,"desmosome_visible":false,"text_visible":true,"meta_visible":true,"color":16776960,"opacity":1},"1703468":{"id":1703468,"baseName":"MUStrans_sg2r7","selected":true,"pre_visible":true,"post_visible":true,"desmosome_visible":false,"text_visible":true,"meta_visible":true,"color":16776960,"opacity":1}},"color":13488176,"hide_self_edges":true},"g5":{"id":"g5","label":"MUSobA-re [#12]","models":{"1380806":{"id":1380806,"baseName":"MUSobA-re_sg3r7","selected":true,"pre_visible":true,"post_visible":true,"desmosome_visible":false,"text_visible":true,"meta_visible":true,"color":16776960,"opacity":1},"1380855":{"id":1380855,"baseName":"MUSobA-re_sg3l8","selected":true,"pre_visible":true,"post_visible":true,"desmosome_visible":false,"text_visible":true,"meta_visible":true,"color":16776960,"opacity":1},"1403308":{"id":1403308,"baseName":"MUSobA-re_sg3r4","selected":true,"pre_visible":true,"post_visible":true,"desmosome_visible":false,"text_visible":true,"meta_visible":true,"color":16776960,"opacity":1},"1427985":{"id":1427985,"baseName":"MUSobA-re_sg3l7","selected":true,"pre_visible":true,"post_visible":true,"desmosome_visible":false,"text_visible":true,"meta_visible":true,"color":16776960,"opacity":1},"1568562":{"id":1568562,"baseName":"MUSobA-re_sg1l4","selected":true,"pre_visible":true,"post_visible":true,"desmosome_visible":false,"text_visible":true,"meta_visible":true,"color":16776960,"opacity":1},"1568596":{"id":1568596,"baseName":"MUSobA-re_sg1l3","selected":true,"pre_visible":true,"post_visible":true,"desmosome_visible":false,"text_visible":true,"meta_visible":true,"color":16776960,"opacity":1},"1568781":{"id":1568781,"baseName":"MUSobA-re_sg1r4","selected":true,"pre_visible":true,"post_visible":true,"desmosome_visible":false,"text_visible":true,"meta_visible":true,"color":16776960,"opacity":1},"1568802":{"id":1568802,"baseName":"MUSobA-re_sg1l2","selected":true,"pre_visible":true,"post_visible":true,"desmosome_visible":false,"text_visible":true,"meta_visible":true,"color":16776960,"opacity":1},"1584400":{"id":1584400,"baseName":"MUSobA-re_sg1r3","selected":true,"pre_visible":true,"post_visible":true,"desmosome_visible":false,"text_visible":true,"meta_visible":true,"color":16776960,"opacity":1},"1628716":{"id":1628716,"baseName":"MUSobA-re_sg2l5","selected":true,"pre_visible":true,"post_visible":true,"desmosome_visible":false,"text_visible":true,"meta_visible":true,"color":16776960,"opacity":1},"1629909":{"id":1629909,"baseName":"MUSobA-re_sg2l1","selected":true,"pre_visible":true,"post_visible":true,"desmosome_visible":false,"text_visible":true,"meta_visible":true,"color":16776960,"opacity":1},"1630022":{"id":1630022,"baseName":"MUSobA-re_sg2l3","selected":true,"pre_visible":true,"post_visible":true,"desmosome_visible":false,"text_visible":true,"meta_visible":true,"color":16776960,"opacity":1}},"color":13309981,"hide_self_edges":true},"g6":{"id":"g6","label":"MUSobA-arc [#2]","models":{"1397746":{"id":1397746,"baseName":"MUSobA-arc_sg2l3","selected":true,"pre_visible":true,"post_visible":true,"desmosome_visible":false,"text_visible":true,"meta_visible":true,"color":16776960,"opacity":1},"1605349":{"id":1605349,"baseName":"MUSobA-arc_sg2r3","selected":true,"pre_visible":true,"post_visible":true,"desmosome_visible":false,"text_visible":true,"meta_visible":true,"color":16776960,"opacity":1}},"color":10761525,"hide_self_edges":true},"g7":{"id":"g7","label":"MUSobA-lpp [#2]","models":{"1399974":{"id":1399974,"baseName":"MUSobA-lpp_sg2l2","selected":true,"pre_visible":true,"post_visible":true,"desmosome_visible":false,"text_visible":true,"meta_visible":true,"color":16776960,"opacity":1},"1435271":{"id":1435271,"baseName":"MUSobA-lpp_sg3r1","selected":true,"pre_visible":true,"post_visible":true,"desmosome_visible":false,"text_visible":true,"meta_visible":true,"color":16776960,"opacity":1}},"color":16531006,"hide_self_edges":true},"g8":{"id":"g8","label":"MuSobA-trans [#6]","models":{"1382545":{"id":1382545,"baseName":"MUSobA-trans_sg3l1","selected":true,"pre_visible":true,"post_visible":true,"desmosome_visible":false,"text_visible":true,"meta_visible":true,"color":16776960,"opacity":1},"1443976":{"id":1443976,"baseName":"MUSobA-trans_sg3l2","selected":true,"pre_visible":true,"post_visible":true,"desmosome_visible":false,"text_visible":true,"meta_visible":true,"color":16776960,"opacity":1},"1568536":{"id":1568536,"baseName":"MUSobA-trans_sg1r1","selected":true,"pre_visible":true,"post_visible":true,"desmosome_visible":false,"text_visible":true,"meta_visible":true,"color":16776960,"opacity":1},"1622511":{"id":1622511,"baseName":"MUSobA-trans_sg3r2","selected":true,"pre_visible":true,"post_visible":true,"desmosome_visible":false,"text_visible":true,"meta_visible":true,"color":16776960,"opacity":1},"1652260":{"id":1652260,"baseName":"MUSobA-trans_sg1l1","selected":true,"pre_visible":true,"post_visible":true,"desmosome_visible":false,"text_visible":true,"meta_visible":true,"color":16776960,"opacity":1},"1736582":{"id":1736582,"baseName":"MUSobA-trans_sg3r1","selected":true,"pre_visible":true,"post_visible":true,"desmosome_visible":false,"text_visible":true,"meta_visible":true,"color":16776960,"opacity":1}},"color":9437702,"hide_self_edges":true},"g9":{"id":"g9","label":"MUSoabP-neuV [#8]","models":{"1279612":{"id":1279612,"baseName":"MUSobP-neuV_sg3r2","selected":true,"pre_visible":true,"post_visible":true,"desmosome_visible":false,"text_visible":true,"meta_visible":true,"color":16776960,"opacity":1},"1343040":{"id":1343040,"baseName":"MUSobP-neuV_sg3l3","selected":true,"pre_visible":true,"post_visible":true,"desmosome_visible":false,"text_visible":true,"meta_visible":true,"color":16776960,"opacity":1},"1392050":{"id":1392050,"baseName":"MUSobP-neuV_sg3r3","selected":true,"pre_visible":true,"post_visible":true,"desmosome_visible":false,"text_visible":true,"meta_visible":true,"color":16776960,"opacity":1},"1392209":{"id":1392209,"baseName":"MUSobP-neuV_sg3l1","selected":true,"pre_visible":true,"post_visible":true,"desmosome_visible":false,"text_visible":true,"meta_visible":true,"color":16776960,"opacity":1},"1392567":{"id":1392567,"baseName":"MUSobP-neuV_sg3l2","selected":true,"pre_visible":true,"post_visible":true,"desmosome_visible":false,"text_visible":true,"meta_visible":true,"color":16776960,"opacity":1},"1392754":{"id":1392754,"baseName":"MUSobP-neuV_sg3l5","selected":true,"pre_visible":true,"post_visible":true,"desmosome_visible":false,"text_visible":true,"meta_visible":true,"color":16776960,"opacity":1},"1396739":{"id":1396739,"baseName":"MUSobP-neuV_sg1l5","selected":true,"pre_visible":true,"post_visible":true,"desmosome_visible":false,"text_visible":true,"meta_visible":true,"color":16776960,"opacity":1},"1403093":{"id":1403093,"baseName":"MUSobP-neuV_sg3r1","selected":true,"pre_visible":true,"post_visible":true,"desmosome_visible":false,"text_visible":true,"meta_visible":true,"color":16776960,"opacity":1}},"color":1224461,"hide_self_edges":true},"g10":{"id":"g10","label":"MOSobP-notV [#8]","models":{"1381077":{"id":1381077,"baseName":"MUSobP-notV_sg2r2","selected":true,"pre_visible":true,"post_visible":true,"desmosome_visible":false,"text_visible":true,"meta_visible":true,"color":16776960,"opacity":1},"1381952":{"id":1381952,"baseName":"MUSobP-notV_sg2r1","selected":true,"pre_visible":true,"post_visible":true,"desmosome_visible":false,"text_visible":true,"meta_visible":true,"color":16776960,"opacity":1},"1392036":{"id":1392036,"baseName":"MUSobP-notV_sg3r2","selected":true,"pre_visible":true,"post_visible":true,"desmosome_visible":false,"text_visible":true,"meta_visible":true,"color":16776960,"opacity":1},"1392152":{"id":1392152,"baseName":"MUSobP-notV_sg3l1","selected":true,"pre_visible":true,"post_visible":true,"desmosome_visible":false,"text_visible":true,"meta_visible":true,"color":16776960,"opacity":1},"1392171":{"id":1392171,"baseName":"MUSobP-notV_sg3l2","selected":true,"pre_visible":true,"post_visible":true,"desmosome_visible":false,"text_visible":true,"meta_visible":true,"color":16776960,"opacity":1},"1396918":{"id":1396918,"baseName":"MUSobP-notV_sg3r1","selected":true,"pre_visible":true,"post_visible":true,"desmosome_visible":false,"text_visible":true,"meta_visible":true,"color":16776960,"opacity":1},"1444039":{"id":1444039,"baseName":"MUSobP-notV_sg2l1","selected":true,"pre_visible":true,"post_visible":true,"desmosome_visible":false,"text_visible":true,"meta_visible":true,"color":16776960,"opacity":1},"1444070":{"id":1444070,"baseName":"MUSobP-notV_sg2l2","selected":true,"pre_visible":true,"post_visible":true,"desmosome_visible":false,"text_visible":true,"meta_visible":true,"color":16776960,"opacity":1}},"color":2924588,"hide_self_edges":true},"g11":{"id":"g11","label":"MUSobP-noty [#4]","models":{"1381112":{"id":1381112,"baseName":"MUSobP-noty_sg2r1","selected":true,"pre_visible":true,"post_visible":true,"desmosome_visible":false,"text_visible":true,"meta_visible":true,"color":16776960,"opacity":1},"1392132":{"id":1392132,"baseName":"MUSobP-noty_sg3l1","selected":true,"pre_visible":true,"post_visible":true,"desmosome_visible":false,"text_visible":true,"meta_visible":true,"color":16776960,"opacity":1},"1396899":{"id":1396899,"baseName":"MUSobP-noty_sg3r1","selected":true,"pre_visible":true,"post_visible":true,"desmosome_visible":false,"text_visible":true,"meta_visible":true,"color":16776960,"opacity":1},"1455507":{"id":1455507,"baseName":"MUSobP-noty_sg2l1","selected":true,"pre_visible":true,"post_visible":true,"desmosome_visible":false,"text_visible":true,"meta_visible":true,"color":16776960,"opacity":1}},"color":7652470,"hide_self_edges":true},"g12":{"id":"g12","label":"EC V [#46]","models":{"521359":{"id":521359,"baseName":"EC_V_sg1l_3 521360","selected":true,"pre_visible":true,"post_visible":true,"desmosome_visible":false,"text_visible":true,"meta_visible":true,"color":16776960,"opacity":1},"565197":{"id":565197,"baseName":"EC_V_sg2l rad glia 565198","selected":true,"pre_visible":true,"post_visible":true,"desmosome_visible":false,"text_visible":true,"meta_visible":true,"color":16776960,"opacity":1},"1421700":{"id":1421700,"baseName":"EC_V_sg3r 1421701","selected":true,"pre_visible":true,"post_visible":true,"desmosome_visible":false,"text_visible":true,"meta_visible":true,"color":16776960,"opacity":1},"1515109":{"id":1515109,"baseName":"EC_V_sg2l lateral tonofilaments 1515110","selected":true,"pre_visible":true,"post_visible":true,"desmosome_visible":false,"text_visible":true,"meta_visible":true,"color":16776960,"opacity":1},"1617475":{"id":1617475,"baseName":"EC_V_sg3r 1617476","selected":true,"pre_visible":true,"post_visible":true,"desmosome_visible":false,"text_visible":true,"meta_visible":true,"color":16776960,"opacity":1},"1617535":{"id":1617535,"baseName":"EC_V_sg3l 1617536","selected":true,"pre_visible":true,"post_visible":true,"desmosome_visible":false,"text_visible":true,"meta_visible":true,"color":16776960,"opacity":1},"1622250":{"id":1622250,"baseName":"EC_V_pygl 1622251","selected":true,"pre_visible":true,"post_visible":true,"desmosome_visible":false,"text_visible":true,"meta_visible":true,"color":16776960,"opacity":1},"1622274":{"id":1622274,"baseName":"EC_V_sg3l_armpit 1622275","selected":true,"pre_visible":true,"post_visible":true,"desmosome_visible":false,"text_visible":true,"meta_visible":true,"color":16776960,"opacity":1},"1622335":{"id":1622335,"baseName":"EC_V_pygl 1622336","selected":true,"pre_visible":true,"post_visible":true,"desmosome_visible":false,"text_visible":true,"meta_visible":true,"color":16776960,"opacity":1},"1622375":{"id":1622375,"baseName":"EC_V_sg3l 1622376","selected":true,"pre_visible":true,"post_visible":true,"desmosome_visible":false,"text_visible":true,"meta_visible":true,"color":16776960,"opacity":1},"1628116":{"id":1628116,"baseName":"EC_V_sg3r 1628117","selected":true,"pre_visible":true,"post_visible":true,"desmosome_visible":false,"text_visible":true,"meta_visible":true,"color":16776960,"opacity":1},"1628857":{"id":1628857,"baseName":"EC_V_sg3r 1628858","selected":true,"pre_visible":true,"post_visible":true,"desmosome_visible":false,"text_visible":true,"meta_visible":true,"color":16776960,"opacity":1},"1630368":{"id":1630368,"baseName":"EC_V_sg3l 1630369","selected":true,"pre_visible":true,"post_visible":true,"desmosome_visible":false,"text_visible":true,"meta_visible":true,"color":16776960,"opacity":1},"1630931":{"id":1630931,"baseName":"EC_V_sg3r 1630932","selected":true,"pre_visible":true,"post_visible":true,"desmosome_visible":false,"text_visible":true,"meta_visible":true,"color":16776960,"opacity":1},"1632461":{"id":1632461,"baseName":"EC_V_sg3l 1632462","selected":true,"pre_visible":true,"post_visible":true,"desmosome_visible":false,"text_visible":true,"meta_visible":true,"color":16776960,"opacity":1},"1632917":{"id":1632917,"baseName":"EC_V_sg3l 1632918","selected":true,"pre_visible":true,"post_visible":true,"desmosome_visible":false,"text_visible":true,"meta_visible":true,"color":16776960,"opacity":1},"1632956":{"id":1632956,"baseName":"EC_V_sg3l 1632957","selected":true,"pre_visible":true,"post_visible":true,"desmosome_visible":false,"text_visible":true,"meta_visible":true,"color":16776960,"opacity":1},"1633300":{"id":1633300,"baseName":"EC_V_sg3l 1633301","selected":true,"pre_visible":true,"post_visible":true,"desmosome_visible":false,"text_visible":true,"meta_visible":true,"color":16776960,"opacity":1},"1647148":{"id":1647148,"baseName":"EC_V_sg2l 1647149","selected":true,"pre_visible":true,"post_visible":true,"desmosome_visible":false,"text_visible":true,"meta_visible":true,"color":16776960,"opacity":1},"1647156":{"id":1647156,"baseName":"EC_V_sg2l 1647157","selected":true,"pre_visible":true,"post_visible":true,"desmosome_visible":false,"text_visible":true,"meta_visible":true,"color":16776960,"opacity":1},"1669121":{"id":1669121,"baseName":"EC_V_sg3l 1669122","selected":true,"pre_visible":true,"post_visible":true,"desmosome_visible":false,"text_visible":true,"meta_visible":true,"color":16776960,"opacity":1},"1686030":{"id":1686030,"baseName":"EC_V_sg3r_armpit 1686031","selected":true,"pre_visible":true,"post_visible":true,"desmosome_visible":false,"text_visible":true,"meta_visible":true,"color":16776960,"opacity":1},"1742992":{"id":1742992,"baseName":"EC_V_sg1l 1742993","selected":true,"pre_visible":true,"post_visible":true,"desmosome_visible":false,"text_visible":true,"meta_visible":true,"color":16776960,"opacity":1},"1762815":{"id":1762815,"baseName":"EC_V_sg3r_armpit 1762816","selected":true,"pre_visible":true,"post_visible":true,"desmosome_visible":false,"text_visible":true,"meta_visible":true,"color":16776960,"opacity":1},"1795850":{"id":1795850,"baseName":"EC_V_sg3l 1795851","selected":true,"pre_visible":true,"post_visible":true,"desmosome_visible":false,"text_visible":true,"meta_visible":true,"color":16776960,"opacity":1},"1803983":{"id":1803983,"baseName":"EC_V_sg1r rad glia 1803984","selected":true,"pre_visible":true,"post_visible":true,"desmosome_visible":false,"text_visible":true,"meta_visible":true,"color":16776960,"opacity":1},"1849438":{"id":1849438,"baseName":"EC_V_sg3l 1849439","selected":true,"pre_visible":true,"post_visible":true,"desmosome_visible":false,"text_visible":true,"meta_visible":true,"color":16776960,"opacity":1},"1852871":{"id":1852871,"baseName":"EC_V_sg1r 1852872","selected":true,"pre_visible":true,"post_visible":true,"desmosome_visible":false,"text_visible":true,"meta_visible":true,"color":16776960,"opacity":1},"1852911":{"id":1852911,"baseName":"EC_V_sg1l_muscle-attachment","selected":true,"pre_visible":true,"post_visible":true,"desmosome_visible":false,"text_visible":true,"meta_visible":true,"color":16776960,"opacity":1},"1918047":{"id":1918047,"baseName":"EC_V_sg1l_muscle-attachment 1918048","selected":true,"pre_visible":true,"post_visible":true,"desmosome_visible":false,"text_visible":true,"meta_visible":true,"color":16776960,"opacity":1},"1920877":{"id":1920877,"baseName":"EC_V_sg2r 1920878","selected":true,"pre_visible":true,"post_visible":true,"desmosome_visible":false,"text_visible":true,"meta_visible":true,"color":16776960,"opacity":1},"1924565":{"id":1924565,"baseName":"EC_V_sg2l 1924566","selected":true,"pre_visible":true,"post_visible":true,"desmosome_visible":false,"text_visible":true,"meta_visible":true,"color":16776960,"opacity":1},"1932111":{"id":1932111,"baseName":"EC_V_sg2l 1932112","selected":true,"pre_visible":true,"post_visible":true,"desmosome_visible":false,"text_visible":true,"meta_visible":true,"color":16776960,"opacity":1},"1933235":{"id":1933235,"baseName":"EC_V_sg2r 1933236","selected":true,"pre_visible":true,"post_visible":true,"desmosome_visible":false,"text_visible":true,"meta_visible":true,"color":16776960,"opacity":1},"1933585":{"id":1933585,"baseName":"EC_V_sg3r 1933586","selected":true,"pre_visible":true,"post_visible":true,"desmosome_visible":false,"text_visible":true,"meta_visible":true,"color":16776960,"opacity":1},"1939182":{"id":1939182,"baseName":"EC_V_sg3r 1939183","selected":true,"pre_visible":true,"post_visible":true,"desmosome_visible":false,"text_visible":true,"meta_visible":true,"color":16776960,"opacity":1},"1943358":{"id":1943358,"baseName":"EC_V_sg3r 1943359","selected":true,"pre_visible":true,"post_visible":true,"desmosome_visible":false,"text_visible":true,"meta_visible":true,"color":16776960,"opacity":1},"1946208":{"id":1946208,"baseName":"EC_V_sg3r 1946209","selected":true,"pre_visible":true,"post_visible":true,"desmosome_visible":false,"text_visible":true,"meta_visible":true,"color":16776960,"opacity":1},"1946914":{"id":1946914,"baseName":"EC_V_sg3r 1946915","selected":true,"pre_visible":true,"post_visible":true,"desmosome_visible":false,"text_visible":true,"meta_visible":true,"color":16776960,"opacity":1},"1947448":{"id":1947448,"baseName":"EC_V_sg3r 1947449","selected":true,"pre_visible":true,"post_visible":true,"desmosome_visible":false,"text_visible":true,"meta_visible":true,"color":16776960,"opacity":1},"1966253":{"id":1966253,"baseName":"EC_V_sg3r 1966254","selected":true,"pre_visible":true,"post_visible":true,"desmosome_visible":false,"text_visible":true,"meta_visible":true,"color":16776960,"opacity":1},"1966361":{"id":1966361,"baseName":"EC_V_sg3r 1966362","selected":true,"pre_visible":true,"post_visible":true,"desmosome_visible":false,"text_visible":true,"meta_visible":true,"color":16776960,"opacity":1},"1966833":{"id":1966833,"baseName":"EC_V_sg2r 1966834","selected":true,"pre_visible":true,"post_visible":true,"desmosome_visible":false,"text_visible":true,"meta_visible":true,"color":16776960,"opacity":1},"1999943":{"id":1999943,"baseName":"EC_V_sg1r 1568128","selected":true,"pre_visible":true,"post_visible":true,"desmosome_visible":false,"text_visible":true,"meta_visible":true,"color":16776960,"opacity":1},"2045799":{"id":2045799,"baseName":"EC_V_sg2l 2045800","selected":true,"pre_visible":true,"post_visible":true,"desmosome_visible":false,"text_visible":true,"meta_visible":true,"color":16776960,"opacity":1},"2242572":{"id":2242572,"baseName":"EC_V_sg1l 2242573","selected":true,"pre_visible":true,"post_visible":true,"desmosome_visible":false,"text_visible":true,"meta_visible":true,"color":16776960,"opacity":1}},"color":1556175,"hide_self_edges":true},"g13":{"id":"g13","label":"EC D [#17]","models":{"1456159":{"id":1456159,"baseName":"EC_D_sg3r_armpit 1456160","selected":true,"pre_visible":true,"post_visible":true,"desmosome_visible":false,"text_visible":true,"meta_visible":true,"color":16776960,"opacity":1},"1461015":{"id":1461015,"baseName":"EC_D_sg2l 1461016","selected":true,"pre_visible":true,"post_visible":true,"desmosome_visible":false,"text_visible":true,"meta_visible":true,"color":16776960,"opacity":1},"1622232":{"id":1622232,"baseName":"EC_D_pygl 1622233","selected":true,"pre_visible":true,"post_visible":true,"desmosome_visible":false,"text_visible":true,"meta_visible":true,"color":16776960,"opacity":1},"1622259":{"id":1622259,"baseName":"EC_D_pygl_armpit 1622260","selected":true,"pre_visible":true,"post_visible":true,"desmosome_visible":false,"text_visible":true,"meta_visible":true,"color":16776960,"opacity":1},"1626701":{"id":1626701,"baseName":"EC_D_sg3r 1626702","selected":true,"pre_visible":true,"post_visible":true,"desmosome_visible":false,"text_visible":true,"meta_visible":true,"color":16776960,"opacity":1},"1630892":{"id":1630892,"baseName":"EC_D_sg3l 1630893","selected":true,"pre_visible":true,"post_visible":true,"desmosome_visible":false,"text_visible":true,"meta_visible":true,"color":16776960,"opacity":1},"1631093":{"id":1631093,"baseName":"EC_D_pygl 1631094","selected":true,"pre_visible":true,"post_visible":true,"desmosome_visible":false,"text_visible":true,"meta_visible":true,"color":16776960,"opacity":1},"1671576":{"id":1671576,"baseName":"EC_D_sg2r 1671577","selected":true,"pre_visible":true,"post_visible":true,"desmosome_visible":false,"text_visible":true,"meta_visible":true,"color":16776960,"opacity":1},"1821534":{"id":1821534,"baseName":"EC_D_sg3l 1457768","selected":true,"pre_visible":true,"post_visible":true,"desmosome_visible":false,"text_visible":true,"meta_visible":true,"color":16776960,"opacity":1},"1844570":{"id":1844570,"baseName":"EC_D_sg2l 1844571","selected":true,"pre_visible":true,"post_visible":true,"desmosome_visible":false,"text_visible":true,"meta_visible":true,"color":16776960,"opacity":1},"1844635":{"id":1844635,"baseName":"EC_D_sg2l 1844636","selected":true,"pre_visible":true,"post_visible":true,"desmosome_visible":false,"text_visible":true,"meta_visible":true,"color":16776960,"opacity":1},"1844655":{"id":1844655,"baseName":"EC_D_sg2l 1844656","selected":true,"pre_visible":true,"post_visible":true,"desmosome_visible":false,"text_visible":true,"meta_visible":true,"color":16776960,"opacity":1},"1943469":{"id":1943469,"baseName":"EC_D_sg3r_armpit 1943470","selected":true,"pre_visible":true,"post_visible":true,"desmosome_visible":false,"text_visible":true,"meta_visible":true,"color":16776960,"opacity":1},"1946217":{"id":1946217,"baseName":"EC_D_sg3r_armpit 1946218","selected":true,"pre_visible":true,"post_visible":true,"desmosome_visible":false,"text_visible":true,"meta_visible":true,"color":16776960,"opacity":1},"1946360":{"id":1946360,"baseName":"EC_D_sg2r 1946361","selected":true,"pre_visible":true,"post_visible":true,"desmosome_visible":false,"text_visible":true,"meta_visible":true,"color":16776960,"opacity":1},"1966400":{"id":1966400,"baseName":"EC_D_sg3r_armpit 1966401","selected":true,"pre_visible":true,"post_visible":true,"desmosome_visible":false,"text_visible":true,"meta_visible":true,"color":16776960,"opacity":1},"1966419":{"id":1966419,"baseName":"EC_D_sg2r 1966420","selected":true,"pre_visible":true,"post_visible":true,"desmosome_visible":false,"text_visible":true,"meta_visible":true,"color":16776960,"opacity":1}},"color":1556175,"hide_self_edges":true},"g14":{"id":"g14","label":"EC_circumchaetal_not [#4]","models":{"1625858":{"id":1625858,"baseName":"EC_circumchaetal_sg3l_noto-4_5","selected":true,"pre_visible":true,"post_visible":true,"desmosome_visible":false,"text_visible":true,"meta_visible":true,"color":16776960,"opacity":1},"1646441":{"id":1646441,"baseName":"EC_circumchaetal_sg3r_noto-1_5","selected":true,"pre_visible":true,"post_visible":true,"desmosome_visible":false,"text_visible":true,"meta_visible":true,"color":16776960,"opacity":1},"1844629":{"id":1844629,"baseName":"EC_circumchaetal_sg2l_noto-3_5","selected":true,"pre_visible":true,"post_visible":true,"desmosome_visible":false,"text_visible":true,"meta_visible":true,"color":16776960,"opacity":1},"1946386":{"id":1946386,"baseName":"EC_circumchaetal_sg2r_noto-2_5","selected":true,"pre_visible":true,"post_visible":true,"desmosome_visible":false,"text_visible":true,"meta_visible":true,"color":16776960,"opacity":1}},"color":536683,"hide_self_edges":true},"g15":{"id":"g15","label":"EC_circumchaetal_neu [#11]","models":{"1653319":{"id":1653319,"baseName":"EC_circumchaetal_sg3l_neuro-1_1","selected":true,"pre_visible":true,"post_visible":true,"desmosome_visible":false,"text_visible":true,"meta_visible":true,"color":16776960,"opacity":1},"1856384":{"id":1856384,"baseName":"EC_circumchaetal_sg1r_neuro-1_5","selected":true,"pre_visible":true,"post_visible":true,"desmosome_visible":false,"text_visible":true,"meta_visible":true,"color":16776960,"opacity":1},"1914564":{"id":1914564,"baseName":"EC_circumchaetal_sg1l_neuro-3_5","selected":true,"pre_visible":true,"post_visible":true,"desmosome_visible":false,"text_visible":true,"meta_visible":true,"color":16776960,"opacity":1},"1916462":{"id":1916462,"baseName":"EC_circumchaetal_sg1l_neuro-1_5","selected":true,"pre_visible":true,"post_visible":true,"desmosome_visible":false,"text_visible":true,"meta_visible":true,"color":16776960,"opacity":1},"1934032":{"id":1934032,"baseName":"EC_circumchaetal_sg3r_neuro-3_5","selected":true,"pre_visible":true,"post_visible":true,"desmosome_visible":false,"text_visible":true,"meta_visible":true,"color":16776960,"opacity":1},"1938115":{"id":1938115,"baseName":"EC_circumchaetal_sg2l_neuro-6_5","selected":true,"pre_visible":true,"post_visible":true,"desmosome_visible":false,"text_visible":true,"meta_visible":true,"color":16776960,"opacity":1},"1942316":{"id":1942316,"baseName":"EC_circumchaetal_sg3r_neuro-6_5","selected":true,"pre_visible":true,"post_visible":true,"desmosome_visible":false,"text_visible":true,"meta_visible":true,"color":16776960,"opacity":1},"1944652":{"id":1944652,"baseName":"EC_circumchaetal_sg2l_neuro-4_5","selected":true,"pre_visible":true,"post_visible":true,"desmosome_visible":false,"text_visible":true,"meta_visible":true,"color":16776960,"opacity":1},"1987234":{"id":1987234,"baseName":"EC_circumchaetal_sg1r_neuro-7_5","selected":true,"pre_visible":true,"post_visible":true,"desmosome_visible":false,"text_visible":true,"meta_visible":true,"color":16776960,"opacity":1},"1988966":{"id":1988966,"baseName":"EC_circumchaetal_sg2l_neuro-7_5","selected":true,"pre_visible":true,"post_visible":true,"desmosome_visible":false,"text_visible":true,"meta_visible":true,"color":16776960,"opacity":1},"1992886":{"id":1992886,"baseName":"EC_circumchaetal_sg3r_neuro-1_4","selected":true,"pre_visible":true,"post_visible":true,"desmosome_visible":false,"text_visible":true,"meta_visible":true,"color":16776960,"opacity":1}},"color":536683,"hide_self_edges":true},"g16":{"id":"g16","label":"EC chaetal sac neu [#3]","models":{"1448906":{"id":1448906,"baseName":"cheatal sac neu [#4]","selected":true,"pre_visible":true,"post_visible":true,"desmosome_visible":false,"text_visible":true,"meta_visible":true,"color":10406625,"opacity":1},"1823451":{"id":1823451,"baseName":"cheatal sac neu [#4]","selected":true,"pre_visible":true,"post_visible":true,"desmosome_visible":false,"text_visible":true,"meta_visible":true,"color":10406625,"opacity":1},"1934094":{"id":1934094,"baseName":"cheatal sac neu [#4]","selected":true,"pre_visible":true,"post_visible":true,"desmosome_visible":false,"text_visible":true,"meta_visible":true,"color":10406625,"opacity":1}},"color":1556175,"hide_self_edges":true},"g17":{"id":"g17","label":"circumacicular [#2]","models":{"1646462":{"id":1646462,"baseName":"circumacicular_sg3r_noto_4","selected":true,"pre_visible":true,"post_visible":true,"desmosome_visible":false,"text_visible":true,"meta_visible":true,"color":16776960,"opacity":1},"1984590":{"id":1984590,"baseName":"cheatal sac neu [#4]","selected":true,"pre_visible":true,"post_visible":true,"desmosome_visible":false,"text_visible":true,"meta_visible":true,"color":10406625,"opacity":1}},"color":10406625,"hide_self_edges":true},"g18":{"id":"g18","label":"MUS, meso [#5]","models":{"1381121":{"id":1381121,"baseName":"meso 1381122","selected":true,"pre_visible":true,"post_visible":true,"desmosome_visible":true,"text_visible":false,"meta_visible":true,"color":16776960,"opacity":1},"1564364":{"id":1564364,"baseName":"MUSac-neuDy_sg2r1","selected":true,"pre_visible":true,"post_visible":true,"desmosome_visible":true,"text_visible":false,"meta_visible":true,"color":16776960,"opacity":1},"1576014":{"id":1576014,"baseName":"MUSobP-i_sg3l1","selected":true,"pre_visible":true,"post_visible":true,"desmosome_visible":true,"text_visible":false,"meta_visible":true,"color":16776960,"opacity":1},"1941240":{"id":1941240,"baseName":"meso 1941241","selected":true,"pre_visible":true,"post_visible":true,"desmosome_visible":true,"text_visible":false,"meta_visible":true,"color":16776960,"opacity":1},"1955380":{"id":1955380,"baseName":"meso","selected":true,"pre_visible":true,"post_visible":true,"desmosome_visible":true,"text_visible":false,"meta_visible":true,"color":16776960,"opacity":1}},"color":3028929,"hide_self_edges":true}},"subgraphs":{},"layout":{"name":"preset","positions":{"g1":{"x":216.15648650625317,"y":288.97043311347113},"g2":{"x":-22.700281780252563,"y":441.9226512140549},"g3":{"x":-62.90516275543304,"y":513.4752566132323},"g4":{"x":341.99157107583846,"y":492.3032876289152},"g5":{"x":254.16078446268585,"y":448.84338326939076},"g6":{"x":182.5160664324159,"y":506.2878425190048},"g7":{"x":96.85359249687619,"y":471.16719732045993},"g8":{"x":33.18538456399897,"y":383.1530335033171},"g9":{"x":350.37303787499997,"y":407.48944310933433},"g10":{"x":447.64147898934056,"y":439.95357539921827},"g11":{"x":139.96194914521493,"y":409.86994691407284},"g12":{"x":-38.94639257749671,"y":582.6768196529538},"g13":{"x":215.67924488632644,"y":652.1754714204285},"g14":{"x":380.92164510347567,"y":652.1754714204285},"g15":{"x":144.31201749472552,"y":599.7538440601553},"g16":{"x":371.16591073815334,"y":557.866556544501},"g17":{"x":435.12162575176774,"y":604.4510872463825},"g18":{"x":21.414369733493288,"y":652.1754714204285}},"fit":false,"zoom":0.9872474596298298,"pan":{"x":169.0362801109665,"y":-86.67172368430805}}}
