# Supplementary material for: Desmosomal connectomics of all somatic muscles in an annelid larva
Source: eLife. 2022 Dec 20;11:e71231. doi: 10.7554/eLife.71231 (PMC9876572; doi:10.7554/eLife.71231)
Supplement: Figure 9—source data 1. — The graphs can be loaded in the CATMAID graph widget at https://catmaid.jekelylab.ex.ac.uk. [file elife-71231-fig9-data1.zip › MNladder_graph.json]

{"properties":{"label_valign":"top","label_halign":"center","show_node_labels":true,"trim_node_labels":false,"node_width":30,"node_height":30,"edge_text_color":"#FFFFFF","edge_text_opacity":0,"edge_text_outline_width":0.4,"edge_text_outline_opacity":1,"edge_min_width":0,"edge_width_function":"sqrt","grid_snap":false,"grid_side":10},"elements":{"nodes":[{"data":{"id":"g1","skeletons":[{"id":1598752,"baseName":"MNladder_sg1l","selected":true,"pre_visible":true,"post_visible":true,"desmosome_visible":true,"text_visible":false,"meta_visible":true,"color":16776960,"opacity":1,"isRemote":false},{"id":1739384,"baseName":"MNladder_sg1r","selected":true,"pre_visible":true,"post_visible":true,"desmosome_visible":true,"text_visible":false,"meta_visible":true,"color":16776960,"opacity":1,"isRemote":false}],"label":"MNladder [#2]","color":"#530048","shape":"hexagon"},"classes":""},{"data":{"id":"g2","skeletons":[{"id":1380806,"baseName":"MUSobA-re_sg3r7","selected":true,"pre_visible":true,"post_visible":true,"desmosome_visible":false,"text_visible":true,"meta_visible":true,"color":16776960,"opacity":1,"isRemote":false},{"id":1414358,"baseName":"MUSobA-arc_sg3l2","selected":true,"pre_visible":true,"post_visible":true,"desmosome_visible":false,"text_visible":true,"meta_visible":true,"color":16776960,"opacity":1,"isRemote":false}],"label":"MUSobA-re,arc [#2]","color":"#cb181d","shape":"hexagon"},"classes":""},{"data":{"id":"g3","skeletons":[{"id":1392036,"baseName":"MUSobP-notV_sg3r2","selected":true,"pre_visible":true,"post_visible":true,"desmosome_visible":false,"text_visible":true,"meta_visible":true,"color":16776960,"opacity":1,"isRemote":false},{"id":1392050,"baseName":"MUSobP-neuV_sg3r3","selected":true,"pre_visible":true,"post_visible":true,"desmosome_visible":false,"text_visible":true,"meta_visible":true,"color":16776960,"opacity":1,"isRemote":false},{"id":1392171,"baseName":"MUSobP-notV_sg3l2","selected":true,"pre_visible":true,"post_visible":true,"desmosome_visible":false,"text_visible":true,"meta_visible":true,"color":16776960,"opacity":1,"isRemote":false},{"id":1396918,"baseName":"MUSobP-notV_sg3r1","selected":true,"pre_visible":true,"post_visible":true,"desmosome_visible":false,"text_visible":true,"meta_visible":true,"color":16776960,"opacity":1,"isRemote":false}],"label":"MUSobP-notV [#4]","color":"#2ca02c","shape":"hexagon"},"classes":""},{"data":{"id":"g4","skeletons":[{"id":1392216,"baseName":"MUStrans_pygl1","selected":true,"pre_visible":true,"post_visible":true,"desmosome_visible":false,"text_visible":true,"meta_visible":true,"color":16776960,"opacity":1,"isRemote":false},{"id":1408570,"baseName":"MUStrans_pygr1","selected":true,"pre_visible":true,"post_visible":true,"desmosome_visible":false,"text_visible":true,"meta_visible":true,"color":16776960,"opacity":1,"isRemote":false}],"label":"MUStrans [#2]","color":"#cdd030","shape":"hexagon"},"classes":""},{"data":{"id":"g5","skeletons":[{"id":1421700,"baseName":"EC_V_sg3r 1421701","selected":true,"pre_visible":true,"post_visible":true,"desmosome_visible":false,"text_visible":true,"meta_visible":true,"color":16776960,"opacity":1,"isRemote":false},{"id":1617475,"baseName":"EC_V_sg3r 1617476","selected":true,"pre_visible":true,"post_visible":true,"desmosome_visible":false,"text_visible":true,"meta_visible":true,"color":16776960,"opacity":1,"isRemote":false},{"id":1622335,"baseName":"EC_V_pygl 1622336","selected":true,"pre_visible":true,"post_visible":true,"desmosome_visible":false,"text_visible":true,"meta_visible":true,"color":16776960,"opacity":1,"isRemote":false},{"id":1622375,"baseName":"EC_V_sg3l 1622376","selected":true,"pre_visible":true,"post_visible":true,"desmosome_visible":false,"text_visible":true,"meta_visible":true,"color":16776960,"opacity":1,"isRemote":false},{"id":1628116,"baseName":"EC_V_sg3r 1628117","selected":true,"pre_visible":true,"post_visible":true,"desmosome_visible":false,"text_visible":true,"meta_visible":true,"color":16776960,"opacity":1,"isRemote":false},{"id":1630931,"baseName":"EC_V_sg3r 1630932","selected":true,"pre_visible":true,"post_visible":true,"desmosome_visible":false,"text_visible":true,"meta_visible":true,"color":16776960,"opacity":1,"isRemote":false},{"id":1632379,"baseName":"EC_V_sg3l 1632380","selected":true,"pre_visible":true,"post_visible":true,"desmosome_visible":false,"text_visible":true,"meta_visible":true,"color":16776960,"opacity":1,"isRemote":false},{"id":1669077,"baseName":"EC_V_sg3l 1669078","selected":true,"pre_visible":true,"post_visible":true,"desmosome_visible":false,"text_visible":true,"meta_visible":true,"color":16776960,"opacity":1,"isRemote":false},{"id":1743238,"baseName":"EC_V_sg3l 1743239","selected":true,"pre_visible":true,"post_visible":true,"desmosome_visible":false,"text_visible":true,"meta_visible":true,"color":16776960,"opacity":1,"isRemote":false},{"id":1743305,"baseName":"EC_V_sg3l 1743306","selected":true,"pre_visible":true,"post_visible":true,"desmosome_visible":false,"text_visible":true,"meta_visible":true,"color":16776960,"opacity":1,"isRemote":false},{"id":1933585,"baseName":"EC_V_sg3r 1933586","selected":true,"pre_visible":true,"post_visible":true,"desmosome_visible":false,"text_visible":true,"meta_visible":true,"color":16776960,"opacity":1,"isRemote":false},{"id":1943358,"baseName":"EC_V_sg3r 1943359","selected":true,"pre_visible":true,"post_visible":true,"desmosome_visible":false,"text_visible":true,"meta_visible":true,"color":16776960,"opacity":1,"isRemote":false}],"label":"EC_V [#12]","color":"#17becf","shape":"hexagon"},"classes":""},{"data":{"id":"g6","skeletons":[{"id":1456159,"baseName":"EC_D_sg3r_armpit 1456160","selected":true,"pre_visible":true,"post_visible":true,"desmosome_visible":false,"text_visible":true,"meta_visible":true,"color":16776960,"opacity":1,"isRemote":false},{"id":1622232,"baseName":"EC_D_pygl 1622233","selected":true,"pre_visible":true,"post_visible":true,"desmosome_visible":false,"text_visible":true,"meta_visible":true,"color":16776960,"opacity":1,"isRemote":false},{"id":1626701,"baseName":"EC_D_sg3r 1626702","selected":true,"pre_visible":true,"post_visible":true,"desmosome_visible":false,"text_visible":true,"meta_visible":true,"color":16776960,"opacity":1,"isRemote":false},{"id":1821534,"baseName":"EC_D_sg3l 1457768","selected":true,"pre_visible":true,"post_visible":true,"desmosome_visible":false,"text_visible":true,"meta_visible":true,"color":16776960,"opacity":1,"isRemote":false},{"id":1943469,"baseName":"EC_D_sg3r_armpit 1943470","selected":true,"pre_visible":true,"post_visible":true,"desmosome_visible":false,"text_visible":true,"meta_visible":true,"color":16776960,"opacity":1,"isRemote":false},{"id":1966400,"baseName":"EC_D_sg3r_armpit 1966401","selected":true,"pre_visible":true,"post_visible":true,"desmosome_visible":false,"text_visible":true,"meta_visible":true,"color":16776960,"opacity":1,"isRemote":false}],"label":"EC_D [#6]","color":"#17becf","shape":"hexagon"},"classes":""},{"data":{"id":"g7","skeletons":[{"id":1823451,"baseName":"EC_chaetal_sac_sg3r_neuro_1","selected":true,"pre_visible":true,"post_visible":true,"desmosome_visible":false,"text_visible":true,"meta_visible":true,"color":16776960,"opacity":1,"isRemote":false},{"id":1934032,"baseName":"EC_circumchaetal_sg3r_neuro-3_5","selected":true,"pre_visible":true,"post_visible":true,"desmosome_visible":false,"text_visible":true,"meta_visible":true,"color":16776960,"opacity":1,"isRemote":false},{"id":1992886,"baseName":"EC_circumchaetal_sg3r_neuro-1_4","selected":true,"pre_visible":true,"post_visible":true,"desmosome_visible":false,"text_visible":true,"meta_visible":true,"color":16776960,"opacity":1,"isRemote":false}],"label":"EC_circumchaetal_neu [#3]","color":"#08306b","shape":"hexagon"},"classes":""},{"data":{"id":"g8","skeletons":[{"id":1646441,"baseName":"EC_circumchaetal_sg3r_noto-1_5","selected":true,"pre_visible":true,"post_visible":true,"desmosome_visible":false,"text_visible":true,"meta_visible":true,"color":16776960,"opacity":1,"isRemote":false},{"id":1646462,"baseName":"circumacicular_sg3r_noto_4","selected":true,"pre_visible":true,"post_visible":true,"desmosome_visible":false,"text_visible":true,"meta_visible":true,"color":16776960,"opacity":1,"isRemote":false}],"label":"chaetal sac not [#2]","color":"#9ecae1","shape":"hexagon"},"classes":""},{"data":{"id":"g9","skeletons":[{"id":1576014,"baseName":"MUSobP-i_sg3l1","selected":true,"pre_visible":true,"post_visible":true,"desmosome_visible":true,"text_visible":false,"meta_visible":true,"color":16776960,"opacity":1,"isRemote":false},{"id":1955380,"baseName":"meso","selected":true,"pre_visible":true,"post_visible":true,"desmosome_visible":true,"text_visible":false,"meta_visible":true,"color":16776960,"opacity":1,"isRemote":false}],"label":"MUS, meso [#2]","color":"#2e37c1","shape":"hexagon"},"classes":""}],"edges":[{"data":{"directed":true,"arrow":"triangle","id":"g1_g2","label":2,"link_type":"synaptic-connector","color":"#FFFFFF","label_color":"#FFFFFF","source":"g1","target":"g2","confidence":[0,0,0,0,2],"weight":2,"width":1.4142135623730951},"classes":""},{"data":{"directed":true,"arrow":"triangle","id":"g1_g4","label":4,"link_type":"synaptic-connector","color":"#FFFFFF","label_color":"#FFFFFF","source":"g1","target":"g4","confidence":[0,0,0,0,4],"weight":4,"width":2},"classes":""},{"data":{"directed":true,"arrow":"triangle","id":"g1_g3","label":5,"link_type":"synaptic-connector","color":"#FFFFFF","label_color":"#FFFFFF","source":"g1","target":"g3","confidence":[0,0,0,0,5],"weight":5,"width":2.23606797749979},"classes":""},{"data":{"directed":false,"arrow":"none","id":"g2_g5","label":18,"link_type":"desmosome-connector","color":"#2171B5","label_color":"#FFFFFF","source":"g2","target":"g5","confidence":[0,0,0,0,18],"weight":18,"width":4.242640687119285},"classes":""},{"data":{"directed":false,"arrow":"none","id":"g2_g7","label":7,"link_type":"desmosome-connector","color":"#2171B5","label_color":"#FFFFFF","source":"g2","target":"g7","confidence":[0,0,0,0,7],"weight":7,"width":2.6457513110645907},"classes":""},{"data":{"directed":false,"arrow":"none","id":"g3_g5","label":1,"link_type":"desmosome-connector","color":"#2171B5","label_color":"#FFFFFF","source":"g3","target":"g5","confidence":[0,0,0,0,1],"weight":1,"width":1},"classes":""},{"data":{"directed":false,"arrow":"none","id":"g3_g7","label":2,"link_type":"desmosome-connector","color":"#2171B5","label_color":"#FFFFFF","source":"g3","target":"g7","confidence":[0,0,0,0,2],"weight":2,"width":1.4142135623730951},"classes":""},{"data":{"directed":false,"arrow":"none","id":"g4_g6","label":8,"link_type":"desmosome-connector","color":"#2171B5","label_color":"#FFFFFF","source":"g4","target":"g6","confidence":[0,0,0,0,8],"weight":8,"width":2.8284271247461903},"classes":""},{"data":{"directed":false,"arrow":"none","id":"g4_g9","label":1,"link_type":"desmosome-connector","color":"#2171B5","label_color":"#FFFFFF","source":"g4","target":"g9","confidence":[0,0,0,0,1],"weight":1,"width":1},"classes":""},{"data":{"directed":false,"arrow":"none","id":"g4_g5","label":4,"link_type":"desmosome-connector","color":"#2171B5","label_color":"#FFFFFF","source":"g4","target":"g5","confidence":[0,0,0,0,4],"weight":4,"width":2},"classes":""},{"data":{"directed":false,"arrow":"none","id":"g3_g6","label":4,"link_type":"desmosome-connector","color":"#2171B5","label_color":"#FFFFFF","source":"g3","target":"g6","confidence":[0,0,0,0,4],"weight":4,"width":2},"classes":""},{"data":{"directed":false,"arrow":"none","id":"g3_g8","label":4,"link_type":"desmosome-connector","color":"#2171B5","label_color":"#FFFFFF","source":"g3","target":"g8","confidence":[0,0,0,0,4],"weight":4,"width":2},"classes":""},{"data":{"directed":false,"arrow":"none","id":"g3_g9","label":1,"link_type":"desmosome-connector","color":"#2171B5","label_color":"#FFFFFF","source":"g3","target":"g9","confidence":[0,0,0,0,1],"weight":1,"width":1},"classes":""}]},"groups":{"g1":{"id":"g1","label":"MNladder [#2]","models":{"1598752":{"id":1598752,"baseName":"MNladder_sg1l","selected":true,"pre_visible":true,"post_visible":true,"desmosome_visible":true,"text_visible":false,"meta_visible":true,"color":16776960,"opacity":1},"1739384":{"id":1739384,"baseName":"MNladder_sg1r","selected":true,"pre_visible":true,"post_visible":true,"desmosome_visible":true,"text_visible":false,"meta_visible":true,"color":16776960,"opacity":1}},"color":5439560,"hide_self_edges":true},"g2":{"id":"g2","label":"MUSobA-re,arc [#2]","models":{"1380806":{"id":1380806,"baseName":"MUSobA-re_sg3r7","selected":true,"pre_visible":true,"post_visible":true,"desmosome_visible":false,"text_visible":true,"meta_visible":true,"color":16776960,"opacity":1},"1414358":{"id":1414358,"baseName":"MUSobA-arc_sg3l2","selected":true,"pre_visible":true,"post_visible":true,"desmosome_visible":false,"text_visible":true,"meta_visible":true,"color":16776960,"opacity":1}},"color":13309981,"hide_self_edges":true},"g3":{"id":"g3","label":"MUSobP-notV [#4]","models":{"1392036":{"id":1392036,"baseName":"MUSobP-notV_sg3r2","selected":true,"pre_visible":true,"post_visible":true,"desmosome_visible":false,"text_visible":true,"meta_visible":true,"color":16776960,"opacity":1},"1392050":{"id":1392050,"baseName":"MUSobP-neuV_sg3r3","selected":true,"pre_visible":true,"post_visible":true,"desmosome_visible":false,"text_visible":true,"meta_visible":true,"color":16776960,"opacity":1},"1392171":{"id":1392171,"baseName":"MUSobP-notV_sg3l2","selected":true,"pre_visible":true,"post_visible":true,"desmosome_visible":false,"text_visible":true,"meta_visible":true,"color":16776960,"opacity":1},"1396918":{"id":1396918,"baseName":"MUSobP-notV_sg3r1","selected":true,"pre_visible":true,"post_visible":true,"desmosome_visible":false,"text_visible":true,"meta_visible":true,"color":16776960,"opacity":1}},"color":2924588,"hide_self_edges":true},"g4":{"id":"g4","label":"MUStrans [#2]","models":{"1392216":{"id":1392216,"baseName":"MUStrans_pygl1","selected":true,"pre_visible":true,"post_visible":true,"desmosome_visible":false,"text_visible":true,"meta_visible":true,"color":16776960,"opacity":1},"1408570":{"id":1408570,"baseName":"MUStrans_pygr1","selected":true,"pre_visible":true,"post_visible":true,"desmosome_visible":false,"text_visible":true,"meta_visible":true,"color":16776960,"opacity":1}},"color":13488176,"hide_self_edges":true},"g5":{"id":"g5","label":"EC_V [#12]","models":{"1421700":{"id":1421700,"baseName":"EC_V_sg3r 1421701","selected":true,"pre_visible":true,"post_visible":true,"desmosome_visible":false,"text_visible":true,"meta_visible":true,"color":16776960,"opacity":1},"1617475":{"id":1617475,"baseName":"EC_V_sg3r 1617476","selected":true,"pre_visible":true,"post_visible":true,"desmosome_visible":false,"text_visible":true,"meta_visible":true,"color":16776960,"opacity":1},"1622335":{"id":1622335,"baseName":"EC_V_pygl 1622336","selected":true,"pre_visible":true,"post_visible":true,"desmosome_visible":false,"text_visible":true,"meta_visible":true,"color":16776960,"opacity":1},"1622375":{"id":1622375,"baseName":"EC_V_sg3l 1622376","selected":true,"pre_visible":true,"post_visible":true,"desmosome_visible":false,"text_visible":true,"meta_visible":true,"color":16776960,"opacity":1},"1628116":{"id":1628116,"baseName":"EC_V_sg3r 1628117","selected":true,"pre_visible":true,"post_visible":true,"desmosome_visible":false,"text_visible":true,"meta_visible":true,"color":16776960,"opacity":1},"1630931":{"id":1630931,"baseName":"EC_V_sg3r 1630932","selected":true,"pre_visible":true,"post_visible":true,"desmosome_visible":false,"text_visible":true,"meta_visible":true,"color":16776960,"opacity":1},"1632379":{"id":1632379,"baseName":"EC_V_sg3l 1632380","selected":true,"pre_visible":true,"post_visible":true,"desmosome_visible":false,"text_visible":true,"meta_visible":true,"color":16776960,"opacity":1},"1669077":{"id":1669077,"baseName":"EC_V_sg3l 1669078","selected":true,"pre_visible":true,"post_visible":true,"desmosome_visible":false,"text_visible":true,"meta_visible":true,"color":16776960,"opacity":1},"1743238":{"id":1743238,"baseName":"EC_V_sg3l 1743239","selected":true,"pre_visible":true,"post_visible":true,"desmosome_visible":false,"text_visible":true,"meta_visible":true,"color":16776960,"opacity":1},"1743305":{"id":1743305,"baseName":"EC_V_sg3l 1743306","selected":true,"pre_visible":true,"post_visible":true,"desmosome_visible":false,"text_visible":true,"meta_visible":true,"color":16776960,"opacity":1},"1933585":{"id":1933585,"baseName":"EC_V_sg3r 1933586","selected":true,"pre_visible":true,"post_visible":true,"desmosome_visible":false,"text_visible":true,"meta_visible":true,"color":16776960,"opacity":1},"1943358":{"id":1943358,"baseName":"EC_V_sg3r 1943359","selected":true,"pre_visible":true,"post_visible":true,"desmosome_visible":false,"text_visible":true,"meta_visible":true,"color":16776960,"opacity":1}},"color":1556175,"hide_self_edges":true},"g6":{"id":"g6","label":"EC_D [#6]","models":{"1456159":{"id":1456159,"baseName":"EC_D_sg3r_armpit 1456160","selected":true,"pre_visible":true,"post_visible":true,"desmosome_visible":false,"text_visible":true,"meta_visible":true,"color":16776960,"opacity":1},"1622232":{"id":1622232,"baseName":"EC_D_pygl 1622233","selected":true,"pre_visible":true,"post_visible":true,"desmosome_visible":false,"text_visible":true,"meta_visible":true,"color":16776960,"opacity":1},"1626701":{"id":1626701,"baseName":"EC_D_sg3r 1626702","selected":true,"pre_visible":true,"post_visible":true,"desmosome_visible":false,"text_visible":true,"meta_visible":true,"color":16776960,"opacity":1},"1821534":{"id":1821534,"baseName":"EC_D_sg3l 1457768","selected":true,"pre_visible":true,"post_visible":true,"desmosome_visible":false,"text_visible":true,"meta_visible":true,"color":16776960,"opacity":1},"1943469":{"id":1943469,"baseName":"EC_D_sg3r_armpit 1943470","selected":true,"pre_visible":true,"post_visible":true,"desmosome_visible":false,"text_visible":true,"meta_visible":true,"color":16776960,"opacity":1},"1966400":{"id":1966400,"baseName":"EC_D_sg3r_armpit 1966401","selected":true,"pre_visible":true,"post_visible":true,"desmosome_visible":false,"text_visible":true,"meta_visible":true,"color":16776960,"opacity":1}},"color":1556175,"hide_self_edges":true},"g7":{"id":"g7","label":"EC_circumchaetal_neu [#3]","models":{"1823451":{"id":1823451,"baseName":"EC_chaetal_sac_sg3r_neuro_1","selected":true,"pre_visible":true,"post_visible":true,"desmosome_visible":false,"text_visible":true,"meta_visible":true,"color":16776960,"opacity":1},"1934032":{"id":1934032,"baseName":"EC_circumchaetal_sg3r_neuro-3_5","selected":true,"pre_visible":true,"post_visible":true,"desmosome_visible":false,"text_visible":true,"meta_visible":true,"color":16776960,"opacity":1},"1992886":{"id":1992886,"baseName":"EC_circumchaetal_sg3r_neuro-1_4","selected":true,"pre_visible":true,"post_visible":true,"desmosome_visible":false,"text_visible":true,"meta_visible":true,"color":16776960,"opacity":1}},"color":536683,"hide_self_edges":true},"g8":{"id":"g8","label":"chaetal sac not [#2]","models":{"1646441":{"id":1646441,"baseName":"EC_circumchaetal_sg3r_noto-1_5","selected":true,"pre_visible":true,"post_visible":true,"desmosome_visible":false,"text_visible":true,"meta_visible":true,"color":16776960,"opacity":1},"1646462":{"id":1646462,"baseName":"circumacicular_sg3r_noto_4","selected":true,"pre_visible":true,"post_visible":true,"desmosome_visible":false,"text_visible":true,"meta_visible":true,"color":16776960,"opacity":1}},"color":10406625,"hide_self_edges":true},"g9":{"id":"g9","label":"MUS, meso [#2]","models":{"1576014":{"id":1576014,"baseName":"MUSobP-i_sg3l1","selected":true,"pre_visible":true,"post_visible":true,"desmosome_visible":true,"text_visible":false,"meta_visible":true,"color":16776960,"opacity":1},"1955380":{"id":1955380,"baseName":"meso","selected":true,"pre_visible":true,"post_visible":true,"desmosome_visible":true,"text_visible":false,"meta_visible":true,"color":16776960,"opacity":1}},"color":3028929,"hide_self_edges":true}},"subgraphs":{},"layout":{"name":"preset","positions":{"g1":{"x":295.20525291828795,"y":333.2509727626459},"g2":{"x":137.73929961089502,"y":416.20914396887156},"g3":{"x":451.90272373540853,"y":416.20914396887156},"g4":{"x":295.20525291828795,"y":416.20914396887156},"g5":{"x":103.15661478599228,"y":522.7490272373536},"g6":{"x":390.46765564202326,"y":560.2568093385215},"g7":{"x":198.28818093385215,"y":560.2568093385215},"g8":{"x":487.5155642023346,"y":522.7490272373536},"g9":{"x":295.33608949416345,"y":522.7490272373536}},"fit":false,"zoom":1.0436548223350255,"pan":{"x":-27.174619289339354,"y":-223.42893401015127}}}
