# Supplementary material for: Desmosomal connectomics of all somatic muscles in an annelid larva
Source: eLife. 2022 Dec 20;11:e71231. doi: 10.7554/eLife.71231 (PMC9876572; doi:10.7554/eLife.71231)
Supplement: Figure 9—source data 1. — The graphs can be loaded in the CATMAID graph widget at https://catmaid.jekelylab.ex.ac.uk. [file elife-71231-fig9-data1.zip › MNring_graph.json]

{"properties":{"label_valign":"top","label_halign":"center","show_node_labels":true,"trim_node_labels":false,"node_width":30,"node_height":30,"edge_text_color":"#FFFFFF","edge_text_opacity":0,"edge_text_outline_width":0.4,"edge_text_outline_opacity":1,"edge_min_width":0,"edge_width_function":"sqrt","grid_snap":false,"grid_side":10},"elements":{"nodes":[{"data":{"id":"g1","skeletons":[{"id":518764,"baseName":"MUSlong_V_sg2l_7","selected":true,"pre_visible":true,"post_visible":true,"desmosome_visible":true,"text_visible":false,"meta_visible":true,"color":16776960,"opacity":1,"isRemote":false},{"id":519936,"baseName":"MUSlong_V_sg2l_8","selected":true,"pre_visible":true,"post_visible":true,"desmosome_visible":true,"text_visible":false,"meta_visible":true,"color":16776960,"opacity":1,"isRemote":false},{"id":520593,"baseName":"MUSlong_V_sg1l_8","selected":true,"pre_visible":true,"post_visible":true,"desmosome_visible":true,"text_visible":false,"meta_visible":true,"color":16776960,"opacity":1,"isRemote":false},{"id":520755,"baseName":"MUSlong_V_sg1l_6","selected":true,"pre_visible":true,"post_visible":true,"desmosome_visible":true,"text_visible":false,"meta_visible":true,"color":16776960,"opacity":1,"isRemote":false},{"id":556399,"baseName":"MUSlong_V_sg0l_6","selected":true,"pre_visible":true,"post_visible":true,"desmosome_visible":true,"text_visible":false,"meta_visible":true,"color":16776960,"opacity":1,"isRemote":false},{"id":557195,"baseName":"MUSlong_V_sg1l_4","selected":true,"pre_visible":true,"post_visible":true,"desmosome_visible":true,"text_visible":false,"meta_visible":true,"color":16776960,"opacity":1,"isRemote":false},{"id":557403,"baseName":"MUSlong_V_sg1l_5","selected":true,"pre_visible":true,"post_visible":true,"desmosome_visible":true,"text_visible":false,"meta_visible":true,"color":16776960,"opacity":1,"isRemote":false},{"id":587391,"baseName":"MUSlong_V_sg1r_10","selected":true,"pre_visible":true,"post_visible":true,"desmosome_visible":true,"text_visible":false,"meta_visible":true,"color":16776960,"opacity":1,"isRemote":false},{"id":593849,"baseName":"MUSlong_V_sg1r_12","selected":true,"pre_visible":true,"post_visible":true,"desmosome_visible":true,"text_visible":false,"meta_visible":true,"color":16776960,"opacity":1,"isRemote":false},{"id":600071,"baseName":"MUSlong_V_sg2r_6","selected":true,"pre_visible":true,"post_visible":true,"desmosome_visible":true,"text_visible":false,"meta_visible":true,"color":16776960,"opacity":1,"isRemote":false},{"id":1027911,"baseName":"MUSlong_V_sg2l_3","selected":true,"pre_visible":true,"post_visible":true,"desmosome_visible":true,"text_visible":false,"meta_visible":true,"color":16776960,"opacity":1,"isRemote":false},{"id":1027917,"baseName":"MUSlong_V_sg3l_3","selected":true,"pre_visible":true,"post_visible":true,"desmosome_visible":true,"text_visible":false,"meta_visible":true,"color":16776960,"opacity":1,"isRemote":false},{"id":1027959,"baseName":"MUSlong_V_sg3l_6","selected":true,"pre_visible":true,"post_visible":true,"desmosome_visible":true,"text_visible":false,"meta_visible":true,"color":16776960,"opacity":1,"isRemote":false},{"id":1057387,"baseName":"MUSlong_V_sg2l_9","selected":true,"pre_visible":true,"post_visible":true,"desmosome_visible":true,"text_visible":false,"meta_visible":true,"color":16776960,"opacity":1,"isRemote":false},{"id":1238488,"baseName":"MUSlong_V_sg1l_7","selected":true,"pre_visible":true,"post_visible":true,"desmosome_visible":true,"text_visible":false,"meta_visible":true,"color":16776960,"opacity":1,"isRemote":false},{"id":1276376,"baseName":"MUSlong_V_sg2l_5","selected":true,"pre_visible":true,"post_visible":true,"desmosome_visible":true,"text_visible":false,"meta_visible":true,"color":16776960,"opacity":1,"isRemote":false},{"id":1276831,"baseName":"MUSlong_V_sg1l_3","selected":true,"pre_visible":true,"post_visible":true,"desmosome_visible":true,"text_visible":false,"meta_visible":true,"color":16776960,"opacity":1,"isRemote":false},{"id":1277115,"baseName":"MUSlong_V_sg1l_2","selected":true,"pre_visible":true,"post_visible":true,"desmosome_visible":true,"text_visible":false,"meta_visible":true,"color":16776960,"opacity":1,"isRemote":false},{"id":1277150,"baseName":"MUSlong_V_sg0l_3","selected":true,"pre_visible":true,"post_visible":true,"desmosome_visible":true,"text_visible":false,"meta_visible":true,"color":16776960,"opacity":1,"isRemote":false},{"id":1314620,"baseName":"MUSlong_V_sg2l_2","selected":true,"pre_visible":true,"post_visible":true,"desmosome_visible":true,"text_visible":false,"meta_visible":true,"color":16776960,"opacity":1,"isRemote":false},{"id":1357861,"baseName":"MUSlong_V_sg2r_2","selected":true,"pre_visible":true,"post_visible":true,"desmosome_visible":true,"text_visible":false,"meta_visible":true,"color":16776960,"opacity":1,"isRemote":false},{"id":1357867,"baseName":"MUSlong_V_sg1r_4","selected":true,"pre_visible":true,"post_visible":true,"desmosome_visible":true,"text_visible":false,"meta_visible":true,"color":16776960,"opacity":1,"isRemote":false},{"id":1368008,"baseName":"MUSlong_V_headr2","selected":true,"pre_visible":true,"post_visible":true,"desmosome_visible":true,"text_visible":false,"meta_visible":true,"color":16776960,"opacity":1,"isRemote":false},{"id":1368019,"baseName":"MUSlong_V_sg3l_4","selected":true,"pre_visible":true,"post_visible":true,"desmosome_visible":true,"text_visible":false,"meta_visible":true,"color":16776960,"opacity":1,"isRemote":false},{"id":1368030,"baseName":"MUSlong_V_sg3l_5","selected":true,"pre_visible":true,"post_visible":true,"desmosome_visible":true,"text_visible":false,"meta_visible":true,"color":16776960,"opacity":1,"isRemote":false},{"id":1368417,"baseName":"MUSlong_V_sg2l_10","selected":true,"pre_visible":true,"post_visible":true,"desmosome_visible":true,"text_visible":false,"meta_visible":true,"color":16776960,"opacity":1,"isRemote":false},{"id":1391139,"baseName":"MUSlong_V_sg3l_7","selected":true,"pre_visible":true,"post_visible":true,"desmosome_visible":true,"text_visible":false,"meta_visible":true,"color":16776960,"opacity":1,"isRemote":false},{"id":1393903,"baseName":"MUSlong_V_sg3r_1","selected":true,"pre_visible":true,"post_visible":true,"desmosome_visible":true,"text_visible":false,"meta_visible":true,"color":16776960,"opacity":1,"isRemote":false},{"id":1395664,"baseName":"MUSlong_V_sg1r_2","selected":true,"pre_visible":true,"post_visible":true,"desmosome_visible":true,"text_visible":false,"meta_visible":true,"color":16776960,"opacity":1,"isRemote":false},{"id":1395670,"baseName":"MUSlong_V_sg1r_1","selected":true,"pre_visible":true,"post_visible":true,"desmosome_visible":true,"text_visible":false,"meta_visible":true,"color":16776960,"opacity":1,"isRemote":false},{"id":1395692,"baseName":"MUSlong_V_sg1r_3","selected":true,"pre_visible":true,"post_visible":true,"desmosome_visible":true,"text_visible":false,"meta_visible":true,"color":16776960,"opacity":1,"isRemote":false},{"id":1395717,"baseName":"MUSlong_V_sg1r_6","selected":true,"pre_visible":true,"post_visible":true,"desmosome_visible":true,"text_visible":false,"meta_visible":true,"color":16776960,"opacity":1,"isRemote":false},{"id":1395731,"baseName":"MUSlong_V_sg1r_7","selected":true,"pre_visible":true,"post_visible":true,"desmosome_visible":true,"text_visible":false,"meta_visible":true,"color":16776960,"opacity":1,"isRemote":false},{"id":1544834,"baseName":"MUSlong_V_sg1l_1","selected":true,"pre_visible":true,"post_visible":true,"desmosome_visible":true,"text_visible":false,"meta_visible":true,"color":16776960,"opacity":1,"isRemote":false},{"id":1546352,"baseName":"MUSlong_V_sg0l_4","selected":true,"pre_visible":true,"post_visible":true,"desmosome_visible":true,"text_visible":false,"meta_visible":true,"color":16776960,"opacity":1,"isRemote":false},{"id":1546380,"baseName":"MUSlong_V_sg0l_7","selected":true,"pre_visible":true,"post_visible":true,"desmosome_visible":true,"text_visible":false,"meta_visible":true,"color":16776960,"opacity":1,"isRemote":false},{"id":1568912,"baseName":"MUSlong_V_headl3","selected":true,"pre_visible":true,"post_visible":true,"desmosome_visible":true,"text_visible":false,"meta_visible":true,"color":16776960,"opacity":1,"isRemote":false},{"id":1593058,"baseName":"MUSlong_V_sg0r_2","selected":true,"pre_visible":true,"post_visible":true,"desmosome_visible":true,"text_visible":false,"meta_visible":true,"color":16776960,"opacity":1,"isRemote":false},{"id":1728847,"baseName":"MUSlong_V_sg2l_6","selected":true,"pre_visible":true,"post_visible":true,"desmosome_visible":true,"text_visible":false,"meta_visible":true,"color":16776960,"opacity":1,"isRemote":false}],"label":"MUSlong_V [#39]","color":"#a6d96a","shape":"hexagon"},"classes":""},{"data":{"id":"g2","skeletons":[{"id":137882,"baseName":"MUSlong_D_sg0r_7","selected":true,"pre_visible":true,"post_visible":true,"desmosome_visible":true,"text_visible":false,"meta_visible":true,"color":16776960,"opacity":1,"isRemote":false},{"id":568273,"baseName":"MUSlong_D_sg0r_4","selected":true,"pre_visible":true,"post_visible":true,"desmosome_visible":true,"text_visible":false,"meta_visible":true,"color":16776960,"opacity":1,"isRemote":false},{"id":568290,"baseName":"MUSlong_D_sg1r_12","selected":true,"pre_visible":true,"post_visible":true,"desmosome_visible":true,"text_visible":false,"meta_visible":true,"color":16776960,"opacity":1,"isRemote":false},{"id":568702,"baseName":"MUSlong_D_sg0r_2","selected":true,"pre_visible":true,"post_visible":true,"desmosome_visible":true,"text_visible":false,"meta_visible":true,"color":16776960,"opacity":1,"isRemote":false},{"id":568710,"baseName":"MUSlong_D_sg0r_3","selected":true,"pre_visible":true,"post_visible":true,"desmosome_visible":true,"text_visible":false,"meta_visible":true,"color":16776960,"opacity":1,"isRemote":false},{"id":573635,"baseName":"MUSlong_D_sg0r_5","selected":true,"pre_visible":true,"post_visible":true,"desmosome_visible":true,"text_visible":false,"meta_visible":true,"color":16776960,"opacity":1,"isRemote":false},{"id":575119,"baseName":"MUSlong_D_sg2r_8","selected":true,"pre_visible":true,"post_visible":true,"desmosome_visible":true,"text_visible":false,"meta_visible":true,"color":16776960,"opacity":1,"isRemote":false},{"id":575853,"baseName":"MUSlong_D_sg2r_7","selected":true,"pre_visible":true,"post_visible":true,"desmosome_visible":true,"text_visible":false,"meta_visible":true,"color":16776960,"opacity":1,"isRemote":false},{"id":580213,"baseName":"MUSlong_D_sg3r_6","selected":true,"pre_visible":true,"post_visible":true,"desmosome_visible":true,"text_visible":false,"meta_visible":true,"color":16776960,"opacity":1,"isRemote":false},{"id":582306,"baseName":"MUSlong_D_sg3r_5","selected":true,"pre_visible":true,"post_visible":true,"desmosome_visible":true,"text_visible":false,"meta_visible":true,"color":16776960,"opacity":1,"isRemote":false},{"id":583190,"baseName":"MUSlong_D_sg0r_1","selected":true,"pre_visible":true,"post_visible":true,"desmosome_visible":true,"text_visible":false,"meta_visible":true,"color":16776960,"opacity":1,"isRemote":false},{"id":939008,"baseName":"MUSlong_D_sg3l_7","selected":true,"pre_visible":true,"post_visible":true,"desmosome_visible":true,"text_visible":false,"meta_visible":true,"color":16776960,"opacity":1,"isRemote":false},{"id":941766,"baseName":"MUSlong_D_sg2l_9","selected":true,"pre_visible":true,"post_visible":true,"desmosome_visible":true,"text_visible":false,"meta_visible":true,"color":16776960,"opacity":1,"isRemote":false},{"id":942233,"baseName":"MUSlong_D_sg0l_7","selected":true,"pre_visible":true,"post_visible":true,"desmosome_visible":true,"text_visible":false,"meta_visible":true,"color":16776960,"opacity":1,"isRemote":false},{"id":943145,"baseName":"MUSlong_D_sg1l_12","selected":true,"pre_visible":true,"post_visible":true,"desmosome_visible":true,"text_visible":false,"meta_visible":true,"color":16776960,"opacity":1,"isRemote":false},{"id":943540,"baseName":"MUSlong_D_sg0l_6","selected":true,"pre_visible":true,"post_visible":true,"desmosome_visible":true,"text_visible":false,"meta_visible":true,"color":16776960,"opacity":1,"isRemote":false},{"id":944377,"baseName":"MUSlong_D_sg0l_4","selected":true,"pre_visible":true,"post_visible":true,"desmosome_visible":true,"text_visible":false,"meta_visible":true,"color":16776960,"opacity":1,"isRemote":false},{"id":945427,"baseName":"MUSlong_D_sg1l_13","selected":true,"pre_visible":true,"post_visible":true,"desmosome_visible":true,"text_visible":false,"meta_visible":true,"color":16776960,"opacity":1,"isRemote":false},{"id":1339663,"baseName":"MUSlong_D_sg0l_10","selected":true,"pre_visible":true,"post_visible":true,"desmosome_visible":true,"text_visible":false,"meta_visible":true,"color":16776960,"opacity":1,"isRemote":false},{"id":1339712,"baseName":"MUSlong_D_sg0l_11","selected":true,"pre_visible":true,"post_visible":true,"desmosome_visible":true,"text_visible":false,"meta_visible":true,"color":16776960,"opacity":1,"isRemote":false},{"id":1348569,"baseName":"MUSlong_D_sg0l_5","selected":true,"pre_visible":true,"post_visible":true,"desmosome_visible":true,"text_visible":false,"meta_visible":true,"color":16776960,"opacity":1,"isRemote":false},{"id":1348581,"baseName":"MUSlong_D_sg2l_6","selected":true,"pre_visible":true,"post_visible":true,"desmosome_visible":true,"text_visible":false,"meta_visible":true,"color":16776960,"opacity":1,"isRemote":false},{"id":1356793,"baseName":"MUSlong_D_sg2l_7","selected":true,"pre_visible":true,"post_visible":true,"desmosome_visible":true,"text_visible":false,"meta_visible":true,"color":16776960,"opacity":1,"isRemote":false},{"id":1368040,"baseName":"MUSlong_D_sg0l_1","selected":true,"pre_visible":true,"post_visible":true,"desmosome_visible":true,"text_visible":false,"meta_visible":true,"color":16776960,"opacity":1,"isRemote":false},{"id":1416198,"baseName":"MUSlong_D_sg2r_5","selected":true,"pre_visible":true,"post_visible":true,"desmosome_visible":true,"text_visible":false,"meta_visible":true,"color":16776960,"opacity":1,"isRemote":false},{"id":1416299,"baseName":"MUSlong_D_sg1l_10","selected":true,"pre_visible":true,"post_visible":true,"desmosome_visible":true,"text_visible":false,"meta_visible":true,"color":16776960,"opacity":1,"isRemote":false},{"id":1416309,"baseName":"MUSlong_D_sg1l_8","selected":true,"pre_visible":true,"post_visible":true,"desmosome_visible":true,"text_visible":false,"meta_visible":true,"color":16776960,"opacity":1,"isRemote":false},{"id":1420472,"baseName":"MUSlong_D_sg3l_4","selected":true,"pre_visible":true,"post_visible":true,"desmosome_visible":true,"text_visible":false,"meta_visible":true,"color":16776960,"opacity":1,"isRemote":false},{"id":1420504,"baseName":"MUSlong_D_sg2l_5","selected":true,"pre_visible":true,"post_visible":true,"desmosome_visible":true,"text_visible":false,"meta_visible":true,"color":16776960,"opacity":1,"isRemote":false},{"id":1420510,"baseName":"MUSlong_D_sg3l_3","selected":true,"pre_visible":true,"post_visible":true,"desmosome_visible":true,"text_visible":false,"meta_visible":true,"color":16776960,"opacity":1,"isRemote":false},{"id":1420523,"baseName":"MUSlong_D_sg2l_3","selected":true,"pre_visible":true,"post_visible":true,"desmosome_visible":true,"text_visible":false,"meta_visible":true,"color":16776960,"opacity":1,"isRemote":false},{"id":1420530,"baseName":"MUSlong_D_sg2r_3","selected":true,"pre_visible":true,"post_visible":true,"desmosome_visible":true,"text_visible":false,"meta_visible":true,"color":16776960,"opacity":1,"isRemote":false},{"id":1420539,"baseName":"MUSlong_D_sg2r_6","selected":true,"pre_visible":true,"post_visible":true,"desmosome_visible":true,"text_visible":false,"meta_visible":true,"color":16776960,"opacity":1,"isRemote":false},{"id":1423327,"baseName":"MUSlong_D_sg3r_3","selected":true,"pre_visible":true,"post_visible":true,"desmosome_visible":true,"text_visible":false,"meta_visible":true,"color":16776960,"opacity":1,"isRemote":false},{"id":1441872,"baseName":"MUSlong_D_sg1r_11","selected":true,"pre_visible":true,"post_visible":true,"desmosome_visible":true,"text_visible":false,"meta_visible":true,"color":16776960,"opacity":1,"isRemote":false},{"id":1463843,"baseName":"MUSlong_D_sg2l_10","selected":true,"pre_visible":true,"post_visible":true,"desmosome_visible":true,"text_visible":false,"meta_visible":true,"color":16776960,"opacity":1,"isRemote":false},{"id":1463859,"baseName":"MUSlong_D_sg3l_6","selected":true,"pre_visible":true,"post_visible":true,"desmosome_visible":true,"text_visible":false,"meta_visible":true,"color":16776960,"opacity":1,"isRemote":false},{"id":1463866,"baseName":"MUSlong_D_sg3l_5","selected":true,"pre_visible":true,"post_visible":true,"desmosome_visible":true,"text_visible":false,"meta_visible":true,"color":16776960,"opacity":1,"isRemote":false},{"id":1484753,"baseName":"MUSlong_D_sg3l_2","selected":true,"pre_visible":true,"post_visible":true,"desmosome_visible":true,"text_visible":false,"meta_visible":true,"color":16776960,"opacity":1,"isRemote":false},{"id":1484878,"baseName":"MUSlong_D_sg0l_2","selected":true,"pre_visible":true,"post_visible":true,"desmosome_visible":true,"text_visible":false,"meta_visible":true,"color":16776960,"opacity":1,"isRemote":false},{"id":1485154,"baseName":"MUSlong_D_sg0l_3","selected":true,"pre_visible":true,"post_visible":true,"desmosome_visible":true,"text_visible":false,"meta_visible":true,"color":16776960,"opacity":1,"isRemote":false},{"id":1485960,"baseName":"MUSlong_D_sg2l_8","selected":true,"pre_visible":true,"post_visible":true,"desmosome_visible":true,"text_visible":false,"meta_visible":true,"color":16776960,"opacity":1,"isRemote":false},{"id":1485984,"baseName":"MUSlong_D_sg1l_11","selected":true,"pre_visible":true,"post_visible":true,"desmosome_visible":true,"text_visible":false,"meta_visible":true,"color":16776960,"opacity":1,"isRemote":false},{"id":1486039,"baseName":"MUSlong_D_sg1l_4","selected":true,"pre_visible":true,"post_visible":true,"desmosome_visible":true,"text_visible":false,"meta_visible":true,"color":16776960,"opacity":1,"isRemote":false},{"id":1501795,"baseName":"MUSlong_D_sg1l_3","selected":true,"pre_visible":true,"post_visible":true,"desmosome_visible":true,"text_visible":false,"meta_visible":true,"color":16776960,"opacity":1,"isRemote":false},{"id":1501807,"baseName":"MUSlong_D_sg1l_2","selected":true,"pre_visible":true,"post_visible":true,"desmosome_visible":true,"text_visible":false,"meta_visible":true,"color":16776960,"opacity":1,"isRemote":false},{"id":1501849,"baseName":"MUSlong_D_sg0r_6","selected":true,"pre_visible":true,"post_visible":true,"desmosome_visible":true,"text_visible":false,"meta_visible":true,"color":16776960,"opacity":1,"isRemote":false},{"id":1501871,"baseName":"MUSlong_D_sg1r_9","selected":true,"pre_visible":true,"post_visible":true,"desmosome_visible":true,"text_visible":false,"meta_visible":true,"color":16776960,"opacity":1,"isRemote":false},{"id":1502044,"baseName":"MUSlong_D_sg1r_10","selected":true,"pre_visible":true,"post_visible":true,"desmosome_visible":true,"text_visible":false,"meta_visible":true,"color":16776960,"opacity":1,"isRemote":false},{"id":1590351,"baseName":"MUSlong_D_sg3r_7","selected":true,"pre_visible":true,"post_visible":true,"desmosome_visible":true,"text_visible":false,"meta_visible":true,"color":16776960,"opacity":1,"isRemote":false},{"id":1626831,"baseName":"MUSlong_D_sg1l_6","selected":true,"pre_visible":true,"post_visible":true,"desmosome_visible":true,"text_visible":false,"meta_visible":true,"color":16776960,"opacity":1,"isRemote":false}],"label":"MUSlong_D [#51]","color":"#bcbd22","shape":"hexagon"},"classes":""},{"data":{"id":"g3","skeletons":[{"id":1343040,"baseName":"MUSob-post_neuV_sg3l_3","selected":true,"pre_visible":true,"post_visible":true,"desmosome_visible":true,"text_visible":false,"meta_visible":true,"color":16776960,"opacity":1,"isRemote":false},{"id":1392209,"baseName":"MUSob-post_neuV_sg3l_1","selected":true,"pre_visible":true,"post_visible":true,"desmosome_visible":true,"text_visible":false,"meta_visible":true,"color":16776960,"opacity":1,"isRemote":false},{"id":1392754,"baseName":"MUSob-post_neuV_sg3l_5","selected":true,"pre_visible":true,"post_visible":true,"desmosome_visible":true,"text_visible":false,"meta_visible":true,"color":16776960,"opacity":1,"isRemote":false},{"id":1394518,"baseName":"MUSob-post_neuV_sg2l_7","selected":true,"pre_visible":true,"post_visible":true,"desmosome_visible":true,"text_visible":false,"meta_visible":true,"color":16776960,"opacity":1,"isRemote":false},{"id":1441731,"baseName":"MUSob-post_neuV_sg2r_6","selected":true,"pre_visible":true,"post_visible":true,"desmosome_visible":true,"text_visible":false,"meta_visible":true,"color":16776960,"opacity":1,"isRemote":false},{"id":1454752,"baseName":"MUSob-post_neuV_sg2l_2","selected":true,"pre_visible":true,"post_visible":true,"desmosome_visible":true,"text_visible":false,"meta_visible":true,"color":16776960,"opacity":1,"isRemote":false},{"id":1455427,"baseName":"MUSob-post_neuV_sg2l_1","selected":true,"pre_visible":true,"post_visible":true,"desmosome_visible":true,"text_visible":false,"meta_visible":true,"color":16776960,"opacity":1,"isRemote":false},{"id":1460107,"baseName":"MUSob-post_neuV_sg2r_5","selected":true,"pre_visible":true,"post_visible":true,"desmosome_visible":true,"text_visible":false,"meta_visible":true,"color":16776960,"opacity":1,"isRemote":false},{"id":1461417,"baseName":"MUSob-post_neuV_sg2l_3","selected":true,"pre_visible":true,"post_visible":true,"desmosome_visible":true,"text_visible":false,"meta_visible":true,"color":16776960,"opacity":1,"isRemote":false},{"id":1670599,"baseName":"MUSob-post_neuV_sg2l_4","selected":true,"pre_visible":true,"post_visible":true,"desmosome_visible":true,"text_visible":false,"meta_visible":true,"color":16776960,"opacity":1,"isRemote":false},{"id":1732185,"baseName":"MUSob-post_neuV_sg2r_4","selected":true,"pre_visible":true,"post_visible":true,"desmosome_visible":true,"text_visible":false,"meta_visible":true,"color":16776960,"opacity":1,"isRemote":false}],"label":"MUSob-post_neuV [#11]","color":"#12af0d","shape":"hexagon"},"classes":""},{"data":{"id":"g5","skeletons":[{"id":1230301,"baseName":"MUSac_neuAV_sg2r_1","selected":true,"pre_visible":true,"post_visible":true,"desmosome_visible":true,"text_visible":false,"meta_visible":true,"color":16776960,"opacity":1,"isRemote":false},{"id":1630186,"baseName":"MUSac_neuAV_sg2l_1","selected":true,"pre_visible":true,"post_visible":true,"desmosome_visible":true,"text_visible":false,"meta_visible":true,"color":16776960,"opacity":1,"isRemote":false},{"id":1647763,"baseName":"MUSac_neuAV_sg1l_1","selected":true,"pre_visible":true,"post_visible":true,"desmosome_visible":true,"text_visible":false,"meta_visible":true,"color":16776960,"opacity":1,"isRemote":false},{"id":1648444,"baseName":"MUSac_neuAV_sg3l_1","selected":true,"pre_visible":true,"post_visible":true,"desmosome_visible":true,"text_visible":false,"meta_visible":true,"color":16776960,"opacity":1,"isRemote":false}],"label":"MUSac_neuAV [#4]","color":"#dd3497","shape":"hexagon"},"classes":""},{"data":{"id":"g6","skeletons":[{"id":1315028,"baseName":"MUSac_notA_sg3r_1","selected":true,"pre_visible":true,"post_visible":true,"desmosome_visible":true,"text_visible":false,"meta_visible":true,"color":16776960,"opacity":1,"isRemote":false},{"id":1420457,"baseName":"MUSac_notA_sg3l_1","selected":true,"pre_visible":true,"post_visible":true,"desmosome_visible":true,"text_visible":false,"meta_visible":true,"color":16776960,"opacity":1,"isRemote":false},{"id":1545686,"baseName":"MUSac_notA_sg1r_1","selected":true,"pre_visible":true,"post_visible":true,"desmosome_visible":true,"text_visible":false,"meta_visible":true,"color":16776960,"opacity":1,"isRemote":false},{"id":1570739,"baseName":"MUSac_notA_sg1l_1","selected":true,"pre_visible":true,"post_visible":true,"desmosome_visible":true,"text_visible":false,"meta_visible":true,"color":16776960,"opacity":1,"isRemote":false},{"id":1570773,"baseName":"MUSac_notA_sg2r_1","selected":true,"pre_visible":true,"post_visible":true,"desmosome_visible":true,"text_visible":false,"meta_visible":true,"color":16776960,"opacity":1,"isRemote":false},{"id":1626051,"baseName":"MUSac_notA_sg2l_1","selected":true,"pre_visible":true,"post_visible":true,"desmosome_visible":true,"text_visible":false,"meta_visible":true,"color":16776960,"opacity":1,"isRemote":false}],"label":"MUSac_notA [#6]","color":"#f768a1","shape":"hexagon"},"classes":""},{"data":{"id":"g8","skeletons":[{"id":1635512,"baseName":"MUSac_neuPV_sg3l_1","selected":true,"pre_visible":true,"post_visible":true,"desmosome_visible":true,"text_visible":false,"meta_visible":true,"color":16776960,"opacity":1,"isRemote":false},{"id":1649437,"baseName":"MUSac_neuPV_sg1l_2","selected":true,"pre_visible":true,"post_visible":true,"desmosome_visible":true,"text_visible":false,"meta_visible":true,"color":16776960,"opacity":1,"isRemote":false}],"label":"MUSac_neuPV [#2]","color":"#ae017e","shape":"hexagon"},"classes":""},{"data":{"id":"g9","skeletons":[{"id":1564364,"baseName":"MUSac_neuDy [#2]","selected":true,"pre_visible":true,"post_visible":true,"desmosome_visible":true,"text_visible":false,"meta_visible":true,"color":11403646,"opacity":1,"isRemote":false},{"id":1645973,"baseName":"MUSac_neuDy [#2]","selected":true,"pre_visible":true,"post_visible":true,"desmosome_visible":true,"text_visible":false,"meta_visible":true,"color":11403646,"opacity":1,"isRemote":false}],"label":"MUSac_neuDy [#2]","color":"#a41ca8","shape":"hexagon"},"classes":""},{"data":{"id":"g10","skeletons":[{"id":1339741,"baseName":"MUStrans_sg1l_5","selected":true,"pre_visible":true,"post_visible":true,"desmosome_visible":true,"text_visible":false,"meta_visible":true,"color":16776960,"opacity":1,"isRemote":false},{"id":1392216,"baseName":"MUStrans_pygl_1","selected":true,"pre_visible":true,"post_visible":true,"desmosome_visible":true,"text_visible":false,"meta_visible":true,"color":16776960,"opacity":1,"isRemote":false},{"id":1392222,"baseName":"MUStrans_pygl_2","selected":true,"pre_visible":true,"post_visible":true,"desmosome_visible":true,"text_visible":false,"meta_visible":true,"color":16776960,"opacity":1,"isRemote":false},{"id":1436266,"baseName":"MUStrans_sg2r_1","selected":true,"pre_visible":true,"post_visible":true,"desmosome_visible":true,"text_visible":false,"meta_visible":true,"color":16776960,"opacity":1,"isRemote":false},{"id":1583047,"baseName":"MUStrans_sg3l_1","selected":true,"pre_visible":true,"post_visible":true,"desmosome_visible":true,"text_visible":false,"meta_visible":true,"color":16776960,"opacity":1,"isRemote":false},{"id":1587509,"baseName":"MUStrans_sg2r_4","selected":true,"pre_visible":true,"post_visible":true,"desmosome_visible":true,"text_visible":false,"meta_visible":true,"color":16776960,"opacity":1,"isRemote":false},{"id":1592834,"baseName":"MUStrans_sg1r_4","selected":true,"pre_visible":true,"post_visible":true,"desmosome_visible":true,"text_visible":false,"meta_visible":true,"color":16776960,"opacity":1,"isRemote":false},{"id":1626309,"baseName":"MUStrans_sg2l_2","selected":true,"pre_visible":true,"post_visible":true,"desmosome_visible":true,"text_visible":false,"meta_visible":true,"color":16776960,"opacity":1,"isRemote":false},{"id":1627561,"baseName":"MUStrans_sg2l_6","selected":true,"pre_visible":true,"post_visible":true,"desmosome_visible":true,"text_visible":false,"meta_visible":true,"color":16776960,"opacity":1,"isRemote":false},{"id":1629097,"baseName":"MUStrans_sg2l_4","selected":true,"pre_visible":true,"post_visible":true,"desmosome_visible":true,"text_visible":false,"meta_visible":true,"color":16776960,"opacity":1,"isRemote":false},{"id":1635500,"baseName":"MUStrans_sg3l_3","selected":true,"pre_visible":true,"post_visible":true,"desmosome_visible":true,"text_visible":false,"meta_visible":true,"color":16776960,"opacity":1,"isRemote":false},{"id":1654454,"baseName":"MUStrans_sg3r_4","selected":true,"pre_visible":true,"post_visible":true,"desmosome_visible":true,"text_visible":false,"meta_visible":true,"color":16776960,"opacity":1,"isRemote":false},{"id":1654460,"baseName":"MUStrans_sg3r_3","selected":true,"pre_visible":true,"post_visible":true,"desmosome_visible":true,"text_visible":false,"meta_visible":true,"color":16776960,"opacity":1,"isRemote":false},{"id":1654515,"baseName":"MUStrans_sg3r_1","selected":true,"pre_visible":true,"post_visible":true,"desmosome_visible":true,"text_visible":false,"meta_visible":true,"color":16776960,"opacity":1,"isRemote":false},{"id":1654526,"baseName":"MUStrans_sg3r_2","selected":true,"pre_visible":true,"post_visible":true,"desmosome_visible":true,"text_visible":false,"meta_visible":true,"color":16776960,"opacity":1,"isRemote":false},{"id":1669116,"baseName":"MUStrans_sg2l_5","selected":true,"pre_visible":true,"post_visible":true,"desmosome_visible":true,"text_visible":false,"meta_visible":true,"color":16776960,"opacity":1,"isRemote":false},{"id":1673505,"baseName":"MUStrans_sg2r_3","selected":true,"pre_visible":true,"post_visible":true,"desmosome_visible":true,"text_visible":false,"meta_visible":true,"color":16776960,"opacity":1,"isRemote":false},{"id":1694438,"baseName":"MUStrans_sg1r_5","selected":true,"pre_visible":true,"post_visible":true,"desmosome_visible":true,"text_visible":false,"meta_visible":true,"color":16776960,"opacity":1,"isRemote":false},{"id":1703390,"baseName":"MUStrans_sg2r_6","selected":true,"pre_visible":true,"post_visible":true,"desmosome_visible":true,"text_visible":false,"meta_visible":true,"color":16776960,"opacity":1,"isRemote":false},{"id":1703455,"baseName":"MUStrans_sg2r_5","selected":true,"pre_visible":true,"post_visible":true,"desmosome_visible":true,"text_visible":false,"meta_visible":true,"color":16776960,"opacity":1,"isRemote":false}],"label":"MUStrans [#20]","color":"#cdd030","shape":"hexagon"},"classes":""},{"data":{"id":"g11","skeletons":[{"id":1339705,"baseName":"putMUS 1339706","selected":true,"pre_visible":true,"post_visible":true,"desmosome_visible":true,"text_visible":false,"meta_visible":true,"color":16776960,"opacity":1,"isRemote":false},{"id":1339753,"baseName":"MUSob-ant_l-pp_sg1l_1","selected":true,"pre_visible":true,"post_visible":true,"desmosome_visible":true,"text_visible":false,"meta_visible":true,"color":16776960,"opacity":1,"isRemote":false},{"id":1381926,"baseName":"MUSob-ant_m-pp_sg1l_1","selected":true,"pre_visible":true,"post_visible":true,"desmosome_visible":true,"text_visible":false,"meta_visible":true,"color":16776960,"opacity":1,"isRemote":false},{"id":1547921,"baseName":"MUSob-ant_arc_sg1l_1","selected":true,"pre_visible":true,"post_visible":true,"desmosome_visible":true,"text_visible":false,"meta_visible":true,"color":16776960,"opacity":1,"isRemote":false},{"id":1570729,"baseName":"MUSac_notP_sg1l_2","selected":true,"pre_visible":true,"post_visible":true,"desmosome_visible":true,"text_visible":false,"meta_visible":true,"color":16776960,"opacity":1,"isRemote":false}],"label":"other_MUS [#5]","color":"#c8015e","shape":"hexagon"},"classes":""},{"data":{"id":"g12","skeletons":[{"id":579755,"baseName":"MNring_sg3l1","selected":true,"pre_visible":true,"post_visible":true,"desmosome_visible":true,"text_visible":false,"meta_visible":true,"color":16776960,"opacity":1,"isRemote":false},{"id":932125,"baseName":"MNring_sg1r6","selected":true,"pre_visible":true,"post_visible":true,"desmosome_visible":true,"text_visible":false,"meta_visible":true,"color":16776960,"opacity":1,"isRemote":false},{"id":1026501,"baseName":"MNring_sg3r1","selected":true,"pre_visible":true,"post_visible":true,"desmosome_visible":true,"text_visible":false,"meta_visible":true,"color":16776960,"opacity":1,"isRemote":false},{"id":1241266,"baseName":"MNring_sg3r2","selected":true,"pre_visible":true,"post_visible":true,"desmosome_visible":true,"text_visible":false,"meta_visible":true,"color":16776960,"opacity":1,"isRemote":false},{"id":1244182,"baseName":"MNring_sg3r3","selected":true,"pre_visible":true,"post_visible":true,"desmosome_visible":true,"text_visible":false,"meta_visible":true,"color":16776960,"opacity":1,"isRemote":false},{"id":1249546,"baseName":"MNring_sg2l2","selected":true,"pre_visible":true,"post_visible":true,"desmosome_visible":true,"text_visible":false,"meta_visible":true,"color":16776960,"opacity":1,"isRemote":false},{"id":1297975,"baseName":"MNring_sg3l4","selected":true,"pre_visible":true,"post_visible":true,"desmosome_visible":true,"text_visible":false,"meta_visible":true,"color":16776960,"opacity":1,"isRemote":false},{"id":1308618,"baseName":"MNring_sg1l1","selected":true,"pre_visible":true,"post_visible":true,"desmosome_visible":true,"text_visible":false,"meta_visible":true,"color":16776960,"opacity":1,"isRemote":false},{"id":1392970,"baseName":"MNring_sg3l2","selected":true,"pre_visible":true,"post_visible":true,"desmosome_visible":true,"text_visible":false,"meta_visible":true,"color":16776960,"opacity":1,"isRemote":false},{"id":1395647,"baseName":"MNring_sg2l1","selected":true,"pre_visible":true,"post_visible":true,"desmosome_visible":true,"text_visible":false,"meta_visible":true,"color":16776960,"opacity":1,"isRemote":false},{"id":1396596,"baseName":"MNring_sg3l3","selected":true,"pre_visible":true,"post_visible":true,"desmosome_visible":true,"text_visible":false,"meta_visible":true,"color":16776960,"opacity":1,"isRemote":false},{"id":1409372,"baseName":"MNring_sg2r 8","selected":true,"pre_visible":true,"post_visible":true,"desmosome_visible":true,"text_visible":false,"meta_visible":true,"color":16776960,"opacity":1,"isRemote":false},{"id":1434598,"baseName":"MNring_pygr1","selected":true,"pre_visible":true,"post_visible":true,"desmosome_visible":true,"text_visible":false,"meta_visible":true,"color":16776960,"opacity":1,"isRemote":false},{"id":1460772,"baseName":"MNring_sg2r2","selected":true,"pre_visible":true,"post_visible":true,"desmosome_visible":true,"text_visible":false,"meta_visible":true,"color":16776960,"opacity":1,"isRemote":false},{"id":1461953,"baseName":"MNring_sg2l4","selected":true,"pre_visible":true,"post_visible":true,"desmosome_visible":true,"text_visible":false,"meta_visible":true,"color":16776960,"opacity":1,"isRemote":false},{"id":1466424,"baseName":"MNring_sg2r3","selected":true,"pre_visible":true,"post_visible":true,"desmosome_visible":true,"text_visible":false,"meta_visible":true,"color":16776960,"opacity":1,"isRemote":false},{"id":1486247,"baseName":"MNring_sg2r4","selected":true,"pre_visible":true,"post_visible":true,"desmosome_visible":true,"text_visible":false,"meta_visible":true,"color":16776960,"opacity":1,"isRemote":false},{"id":1486363,"baseName":"MNring_sg2r6","selected":true,"pre_visible":true,"post_visible":true,"desmosome_visible":true,"text_visible":false,"meta_visible":true,"color":16776960,"opacity":1,"isRemote":false},{"id":1488411,"baseName":"MNring_sg1l3","selected":true,"pre_visible":true,"post_visible":true,"desmosome_visible":true,"text_visible":false,"meta_visible":true,"color":16776960,"opacity":1,"isRemote":false},{"id":1667913,"baseName":"MNring_sg2r1","selected":true,"pre_visible":true,"post_visible":true,"desmosome_visible":true,"text_visible":false,"meta_visible":true,"color":16776960,"opacity":1,"isRemote":false},{"id":1678661,"baseName":"MNring_sg1r2","selected":true,"pre_visible":true,"post_visible":true,"desmosome_visible":true,"text_visible":false,"meta_visible":true,"color":16776960,"opacity":1,"isRemote":false},{"id":1679615,"baseName":"MNring_sg1r1","selected":true,"pre_visible":true,"post_visible":true,"desmosome_visible":true,"text_visible":false,"meta_visible":true,"color":16776960,"opacity":1,"isRemote":false},{"id":1741418,"baseName":"MNring_sg1l2","selected":true,"pre_visible":true,"post_visible":true,"desmosome_visible":true,"text_visible":false,"meta_visible":true,"color":16776960,"opacity":1,"isRemote":false},{"id":1741422,"baseName":"MNring_sg1l4","selected":true,"pre_visible":true,"post_visible":true,"desmosome_visible":true,"text_visible":false,"meta_visible":true,"color":16776960,"opacity":1,"isRemote":false},{"id":1776476,"baseName":"MNring_sg2l3","selected":true,"pre_visible":true,"post_visible":true,"desmosome_visible":true,"text_visible":false,"meta_visible":true,"color":16776960,"opacity":1,"isRemote":false},{"id":1776504,"baseName":"MNring_sg2l5","selected":true,"pre_visible":true,"post_visible":true,"desmosome_visible":true,"text_visible":false,"meta_visible":true,"color":16776960,"opacity":1,"isRemote":false},{"id":1792917,"baseName":"MNring_sg2r5","selected":true,"pre_visible":true,"post_visible":true,"desmosome_visible":true,"text_visible":false,"meta_visible":true,"color":16776960,"opacity":1,"isRemote":false},{"id":1824372,"baseName":"MNring_sg2l 7","selected":true,"pre_visible":true,"post_visible":true,"desmosome_visible":true,"text_visible":false,"meta_visible":true,"color":16776960,"opacity":1,"isRemote":false},{"id":1831596,"baseName":"MNring_sg2l6","selected":true,"pre_visible":true,"post_visible":true,"desmosome_visible":true,"text_visible":false,"meta_visible":true,"color":16776960,"opacity":1,"isRemote":false},{"id":1832672,"baseName":"MNring_sg1r3","selected":true,"pre_visible":true,"post_visible":true,"desmosome_visible":true,"text_visible":false,"meta_visible":true,"color":16776960,"opacity":1,"isRemote":false},{"id":1971650,"baseName":"MNring_sg2r7","selected":true,"pre_visible":true,"post_visible":true,"desmosome_visible":true,"text_visible":false,"meta_visible":true,"color":16776960,"opacity":1,"isRemote":false},{"id":2185709,"baseName":"MNring_sg1r8","selected":true,"pre_visible":true,"post_visible":true,"desmosome_visible":true,"text_visible":false,"meta_visible":true,"color":16776960,"opacity":1,"isRemote":false}],"label":"MNring [#32]","color":"#530048","shape":"hexagon"},"classes":""},{"data":{"id":"g13","skeletons":[{"id":979707,"baseName":"MUSob-post_other [#5]","selected":true,"pre_visible":true,"post_visible":true,"desmosome_visible":true,"text_visible":false,"meta_visible":true,"color":1162314,"opacity":1,"isRemote":false},{"id":1444039,"baseName":"MUSob-post_other [#5]","selected":true,"pre_visible":true,"post_visible":true,"desmosome_visible":true,"text_visible":false,"meta_visible":true,"color":1162314,"opacity":1,"isRemote":false},{"id":1460810,"baseName":"MUSob-post_other [#5]","selected":true,"pre_visible":true,"post_visible":true,"desmosome_visible":true,"text_visible":false,"meta_visible":true,"color":1162314,"opacity":1,"isRemote":false}],"label":"MNob_other [#3]","color":"#11bc4a","shape":"hexagon"},"classes":""},{"data":{"id":"g14","skeletons":[{"id":518599,"baseName":"paratroch_I_vl_2","selected":true,"pre_visible":true,"post_visible":true,"desmosome_visible":false,"text_visible":true,"meta_visible":true,"color":16776960,"opacity":1,"isRemote":false},{"id":556693,"baseName":"paratroch_I_vl_1","selected":true,"pre_visible":true,"post_visible":true,"desmosome_visible":false,"text_visible":true,"meta_visible":true,"color":16776960,"opacity":1,"isRemote":false},{"id":575787,"baseName":"paratroch_II_dr_2","selected":true,"pre_visible":true,"post_visible":true,"desmosome_visible":false,"text_visible":true,"meta_visible":true,"color":16776960,"opacity":1,"isRemote":false},{"id":608173,"baseName":"paratroch_I_vr_1","selected":true,"pre_visible":true,"post_visible":true,"desmosome_visible":false,"text_visible":true,"meta_visible":true,"color":16776960,"opacity":1,"isRemote":false},{"id":940016,"baseName":"paratroch_II_dl_2","selected":true,"pre_visible":true,"post_visible":true,"desmosome_visible":false,"text_visible":true,"meta_visible":true,"color":16776960,"opacity":1,"isRemote":false},{"id":992096,"baseName":"paratroch_III_vl_2; telotroch_vl_2","selected":true,"pre_visible":true,"post_visible":true,"desmosome_visible":false,"text_visible":true,"meta_visible":true,"color":16776960,"opacity":1,"isRemote":false},{"id":992337,"baseName":"paratroch_II_vl_4","selected":true,"pre_visible":true,"post_visible":true,"desmosome_visible":false,"text_visible":true,"meta_visible":true,"color":16776960,"opacity":1,"isRemote":false},{"id":992344,"baseName":"paratroch_II_vl_3","selected":true,"pre_visible":true,"post_visible":true,"desmosome_visible":false,"text_visible":true,"meta_visible":true,"color":16776960,"opacity":1,"isRemote":false},{"id":992429,"baseName":"paratroch_II_dl_3","selected":true,"pre_visible":true,"post_visible":true,"desmosome_visible":false,"text_visible":true,"meta_visible":true,"color":16776960,"opacity":1,"isRemote":false},{"id":992446,"baseName":"paratroch_I_dr_1","selected":true,"pre_visible":true,"post_visible":true,"desmosome_visible":false,"text_visible":true,"meta_visible":true,"color":16776960,"opacity":1,"isRemote":false},{"id":992455,"baseName":"paratroch_I_dl_2","selected":true,"pre_visible":true,"post_visible":true,"desmosome_visible":false,"text_visible":true,"meta_visible":true,"color":16776960,"opacity":1,"isRemote":false},{"id":1670429,"baseName":"paratroch_III_vl_1; telotroch_vl_1","selected":true,"pre_visible":true,"post_visible":true,"desmosome_visible":false,"text_visible":true,"meta_visible":true,"color":16776960,"opacity":1,"isRemote":false}],"label":"paratroch [#12]","color":"#9ecae1","shape":"hexagon"},"classes":""},{"data":{"id":"g15","skeletons":[{"id":1059857,"baseName":"acicula_neuro_sg3l","selected":true,"pre_visible":true,"post_visible":true,"desmosome_visible":false,"text_visible":true,"meta_visible":true,"color":16776960,"opacity":1,"isRemote":false},{"id":1651359,"baseName":"circumacicular_sg3l_neuro_2","selected":true,"pre_visible":true,"post_visible":true,"desmosome_visible":false,"text_visible":true,"meta_visible":true,"color":16776960,"opacity":1,"isRemote":false},{"id":1701343,"baseName":"acicula_neuro_sg2r","selected":true,"pre_visible":true,"post_visible":true,"desmosome_visible":false,"text_visible":true,"meta_visible":true,"color":16776960,"opacity":1,"isRemote":false},{"id":1708880,"baseName":"circumacicular_sg2l_neuro_2","selected":true,"pre_visible":true,"post_visible":true,"desmosome_visible":false,"text_visible":true,"meta_visible":true,"color":16776960,"opacity":1,"isRemote":false},{"id":1945618,"baseName":"circumacicular_sg2r_neuro_3","selected":true,"pre_visible":true,"post_visible":true,"desmosome_visible":false,"text_visible":true,"meta_visible":true,"color":16776960,"opacity":1,"isRemote":false},{"id":1950726,"baseName":"circumacicular_sg1l_neuro_2","selected":true,"pre_visible":true,"post_visible":true,"desmosome_visible":false,"text_visible":true,"meta_visible":true,"color":16776960,"opacity":1,"isRemote":false},{"id":1951760,"baseName":"circumacicular_sg2r_neuro_2","selected":true,"pre_visible":true,"post_visible":true,"desmosome_visible":false,"text_visible":true,"meta_visible":true,"color":16776960,"opacity":1,"isRemote":false},{"id":1952670,"baseName":"circumacicular_sg2l_neuro_3","selected":true,"pre_visible":true,"post_visible":true,"desmosome_visible":false,"text_visible":true,"meta_visible":true,"color":16776960,"opacity":1,"isRemote":false},{"id":1995221,"baseName":"circumacicular_sg1l_neuro_1","selected":true,"pre_visible":true,"post_visible":true,"desmosome_visible":false,"text_visible":true,"meta_visible":true,"color":16776960,"opacity":1,"isRemote":false},{"id":1995624,"baseName":"circumacicular_sg2l_neuro_1","selected":true,"pre_visible":true,"post_visible":true,"desmosome_visible":false,"text_visible":true,"meta_visible":true,"color":16776960,"opacity":1,"isRemote":false}],"label":"acicula and circumacicular neu [#10]","color":"#9ecae1","shape":"hexagon"},"classes":""},{"data":{"id":"g16","skeletons":[{"id":1179725,"baseName":"acicula_noto_sg2r","selected":true,"pre_visible":true,"post_visible":true,"desmosome_visible":true,"text_visible":false,"meta_visible":true,"color":16776960,"opacity":1,"isRemote":false},{"id":1784327,"baseName":"circumacicular_sg3r_noto_1","selected":true,"pre_visible":true,"post_visible":true,"desmosome_visible":true,"text_visible":false,"meta_visible":true,"color":16776960,"opacity":1,"isRemote":false},{"id":1980943,"baseName":"circumacicular_sg1l_noto_2","selected":true,"pre_visible":true,"post_visible":true,"desmosome_visible":true,"text_visible":false,"meta_visible":true,"color":16776960,"opacity":1,"isRemote":false},{"id":1989493,"baseName":"circumacicular_sg2l_noto_1","selected":true,"pre_visible":true,"post_visible":true,"desmosome_visible":true,"text_visible":false,"meta_visible":true,"color":16776960,"opacity":1,"isRemote":false},{"id":1995570,"baseName":"circumacicular_sg1l_noto_1","selected":true,"pre_visible":true,"post_visible":true,"desmosome_visible":true,"text_visible":false,"meta_visible":true,"color":16776960,"opacity":1,"isRemote":false},{"id":1995586,"baseName":"circumacicular_sg1r_noto_1","selected":true,"pre_visible":true,"post_visible":true,"desmosome_visible":true,"text_visible":false,"meta_visible":true,"color":16776960,"opacity":1,"isRemote":false},{"id":1995697,"baseName":"circumacicular_sg2r_noto_1","selected":true,"pre_visible":true,"post_visible":true,"desmosome_visible":true,"text_visible":false,"meta_visible":true,"color":16776960,"opacity":1,"isRemote":false},{"id":1995852,"baseName":"circumacicular_sg3l_noto_1","selected":true,"pre_visible":true,"post_visible":true,"desmosome_visible":true,"text_visible":false,"meta_visible":true,"color":16776960,"opacity":1,"isRemote":false}],"label":"acicula and circumacicular not [#8]","color":"#9ecae1","shape":"hexagon"},"classes":""},{"data":{"id":"g17","skeletons":[{"id":1273303,"baseName":"CB_pigment_sg1 1273304","selected":true,"pre_visible":true,"post_visible":true,"desmosome_visible":false,"text_visible":true,"meta_visible":true,"color":16776960,"opacity":1,"isRemote":false},{"id":1334352,"baseName":"CB_pigment_sg2 1334353","selected":true,"pre_visible":true,"post_visible":true,"desmosome_visible":false,"text_visible":true,"meta_visible":true,"color":16776960,"opacity":1,"isRemote":false},{"id":1335104,"baseName":"CB_pigment 1335105","selected":true,"pre_visible":true,"post_visible":true,"desmosome_visible":false,"text_visible":true,"meta_visible":true,"color":16776960,"opacity":1,"isRemote":false},{"id":1345915,"baseName":"CB_pigment_sg3 1345916","selected":true,"pre_visible":true,"post_visible":true,"desmosome_visible":false,"text_visible":true,"meta_visible":true,"color":16776960,"opacity":1,"isRemote":false},{"id":1418943,"baseName":"CB_pigment_sg2 1418944","selected":true,"pre_visible":true,"post_visible":true,"desmosome_visible":false,"text_visible":true,"meta_visible":true,"color":16776960,"opacity":1,"isRemote":false},{"id":1917392,"baseName":"CB_pigment_sg2 1917393","selected":true,"pre_visible":true,"post_visible":true,"desmosome_visible":false,"text_visible":true,"meta_visible":true,"color":16776960,"opacity":1,"isRemote":false}],"label":"CB_pigment [#6]","color":"#08306b","shape":"hexagon"},"classes":""},{"data":{"id":"g18","skeletons":[{"id":518390,"baseName":"EC_V_glila_sg1_1 518391","selected":true,"pre_visible":true,"post_visible":true,"desmosome_visible":false,"text_visible":true,"meta_visible":true,"color":16776960,"opacity":1,"isRemote":false},{"id":520167,"baseName":"EC_V_sg2l 520168","selected":true,"pre_visible":true,"post_visible":true,"desmosome_visible":false,"text_visible":true,"meta_visible":true,"color":16776960,"opacity":1,"isRemote":false},{"id":521359,"baseName":"EC_V_sg1l_3 521360","selected":true,"pre_visible":true,"post_visible":true,"desmosome_visible":false,"text_visible":true,"meta_visible":true,"color":16776960,"opacity":1,"isRemote":false},{"id":555435,"baseName":"EC_V_sg2l_5 555436","selected":true,"pre_visible":true,"post_visible":true,"desmosome_visible":false,"text_visible":true,"meta_visible":true,"color":16776960,"opacity":1,"isRemote":false},{"id":555503,"baseName":"EC_V_sg2l_6 555504","selected":true,"pre_visible":true,"post_visible":true,"desmosome_visible":false,"text_visible":true,"meta_visible":true,"color":16776960,"opacity":1,"isRemote":false},{"id":608926,"baseName":"EC_V_sg1r_1 608927","selected":true,"pre_visible":true,"post_visible":true,"desmosome_visible":false,"text_visible":true,"meta_visible":true,"color":16776960,"opacity":1,"isRemote":false},{"id":609098,"baseName":"EC_V_sg1r_2 609099","selected":true,"pre_visible":true,"post_visible":true,"desmosome_visible":false,"text_visible":true,"meta_visible":true,"color":16776960,"opacity":1,"isRemote":false},{"id":844338,"baseName":"EC_V_sg1l 844339","selected":true,"pre_visible":true,"post_visible":true,"desmosome_visible":false,"text_visible":true,"meta_visible":true,"color":16776960,"opacity":1,"isRemote":false},{"id":914153,"baseName":"EC_V_sg1l_muscle-attachment 914154","selected":true,"pre_visible":true,"post_visible":true,"desmosome_visible":false,"text_visible":true,"meta_visible":true,"color":16776960,"opacity":1,"isRemote":false},{"id":1308387,"baseName":"EC_V_sg0rr 1308388","selected":true,"pre_visible":true,"post_visible":true,"desmosome_visible":false,"text_visible":true,"meta_visible":true,"color":16776960,"opacity":1,"isRemote":false},{"id":1394977,"baseName":"EC_V_sg1r with long process 1394978","selected":true,"pre_visible":true,"post_visible":true,"desmosome_visible":false,"text_visible":true,"meta_visible":true,"color":16776960,"opacity":1,"isRemote":false},{"id":1408621,"baseName":"EC_V_heald 1408622","selected":true,"pre_visible":true,"post_visible":true,"desmosome_visible":false,"text_visible":true,"meta_visible":true,"color":16776960,"opacity":1,"isRemote":false},{"id":1411919,"baseName":"EC_V_heald 1411920","selected":true,"pre_visible":true,"post_visible":true,"desmosome_visible":false,"text_visible":true,"meta_visible":true,"color":16776960,"opacity":1,"isRemote":false},{"id":1419586,"baseName":"EC_V_heald 1419587","selected":true,"pre_visible":true,"post_visible":true,"desmosome_visible":false,"text_visible":true,"meta_visible":true,"color":16776960,"opacity":1,"isRemote":false},{"id":1427440,"baseName":"EC_V_sg3l 1427441","selected":true,"pre_visible":true,"post_visible":true,"desmosome_visible":false,"text_visible":true,"meta_visible":true,"color":16776960,"opacity":1,"isRemote":false},{"id":1457288,"baseName":"EC_V_heald 1457288","selected":true,"pre_visible":true,"post_visible":true,"desmosome_visible":false,"text_visible":true,"meta_visible":true,"color":16776960,"opacity":1,"isRemote":false},{"id":1464491,"baseName":"EC_V_sg3l 1464492","selected":true,"pre_visible":true,"post_visible":true,"desmosome_visible":false,"text_visible":true,"meta_visible":true,"color":16776960,"opacity":1,"isRemote":false},{"id":1473394,"baseName":"EC_V_heard 1473395","selected":true,"pre_visible":true,"post_visible":true,"desmosome_visible":false,"text_visible":true,"meta_visible":true,"color":16776960,"opacity":1,"isRemote":false},{"id":1515109,"baseName":"EC_V_sg2l lateral tonofilaments 1515110","selected":true,"pre_visible":true,"post_visible":true,"desmosome_visible":false,"text_visible":true,"meta_visible":true,"color":16776960,"opacity":1,"isRemote":false},{"id":1547023,"baseName":"EC_V_sg0l_muscle-attachment 1547024","selected":true,"pre_visible":true,"post_visible":true,"desmosome_visible":false,"text_visible":true,"meta_visible":true,"color":16776960,"opacity":1,"isRemote":false},{"id":1563606,"baseName":"EC_V_sg2r 1563607","selected":true,"pre_visible":true,"post_visible":true,"desmosome_visible":false,"text_visible":true,"meta_visible":true,"color":16776960,"opacity":1,"isRemote":false},{"id":1617535,"baseName":"EC_V_sg3l 1617536","selected":true,"pre_visible":true,"post_visible":true,"desmosome_visible":false,"text_visible":true,"meta_visible":true,"color":16776960,"opacity":1,"isRemote":false},{"id":1622250,"baseName":"EC_V_pygl 1622251","selected":true,"pre_visible":true,"post_visible":true,"desmosome_visible":false,"text_visible":true,"meta_visible":true,"color":16776960,"opacity":1,"isRemote":false},{"id":1622335,"baseName":"EC_V_pygl 1622336","selected":true,"pre_visible":true,"post_visible":true,"desmosome_visible":false,"text_visible":true,"meta_visible":true,"color":16776960,"opacity":1,"isRemote":false},{"id":1622375,"baseName":"EC_V_sg3l 1622376","selected":true,"pre_visible":true,"post_visible":true,"desmosome_visible":false,"text_visible":true,"meta_visible":true,"color":16776960,"opacity":1,"isRemote":false},{"id":1630368,"baseName":"EC_V_sg3l 1630369","selected":true,"pre_visible":true,"post_visible":true,"desmosome_visible":false,"text_visible":true,"meta_visible":true,"color":16776960,"opacity":1,"isRemote":false},{"id":1632956,"baseName":"EC_V_sg3l 1632957","selected":true,"pre_visible":true,"post_visible":true,"desmosome_visible":false,"text_visible":true,"meta_visible":true,"color":16776960,"opacity":1,"isRemote":false},{"id":1638906,"baseName":"EC_V_sg1r 1638907","selected":true,"pre_visible":true,"post_visible":true,"desmosome_visible":false,"text_visible":true,"meta_visible":true,"color":16776960,"opacity":1,"isRemote":false},{"id":1638931,"baseName":"EC_V_sg1r 1638932","selected":true,"pre_visible":true,"post_visible":true,"desmosome_visible":false,"text_visible":true,"meta_visible":true,"color":16776960,"opacity":1,"isRemote":false},{"id":1647156,"baseName":"EC_V_sg2l 1647157","selected":true,"pre_visible":true,"post_visible":true,"desmosome_visible":false,"text_visible":true,"meta_visible":true,"color":16776960,"opacity":1,"isRemote":false},{"id":1655856,"baseName":"EC_V_sg1r 1655857","selected":true,"pre_visible":true,"post_visible":true,"desmosome_visible":false,"text_visible":true,"meta_visible":true,"color":16776960,"opacity":1,"isRemote":false},{"id":1669206,"baseName":"EC_V_sg3l lateral tonofilaments 1669207","selected":true,"pre_visible":true,"post_visible":true,"desmosome_visible":false,"text_visible":true,"meta_visible":true,"color":16776960,"opacity":1,"isRemote":false},{"id":1681120,"baseName":"EC_V_sg1r 1681121","selected":true,"pre_visible":true,"post_visible":true,"desmosome_visible":false,"text_visible":true,"meta_visible":true,"color":16776960,"opacity":1,"isRemote":false},{"id":1685248,"baseName":"EC_V_sg2r 1685249","selected":true,"pre_visible":true,"post_visible":true,"desmosome_visible":false,"text_visible":true,"meta_visible":true,"color":16776960,"opacity":1,"isRemote":false},{"id":1690770,"baseName":"EC_V_sg2l 1690771","selected":true,"pre_visible":true,"post_visible":true,"desmosome_visible":false,"text_visible":true,"meta_visible":true,"color":16776960,"opacity":1,"isRemote":false},{"id":1742992,"baseName":"EC_V_sg1l 1742993","selected":true,"pre_visible":true,"post_visible":true,"desmosome_visible":false,"text_visible":true,"meta_visible":true,"color":16776960,"opacity":1,"isRemote":false},{"id":1743506,"baseName":"EC_V_heald 1743507","selected":true,"pre_visible":true,"post_visible":true,"desmosome_visible":false,"text_visible":true,"meta_visible":true,"color":16776960,"opacity":1,"isRemote":false},{"id":1762815,"baseName":"EC_V_sg3r_armpit 1762816","selected":true,"pre_visible":true,"post_visible":true,"desmosome_visible":false,"text_visible":true,"meta_visible":true,"color":16776960,"opacity":1,"isRemote":false},{"id":1782262,"baseName":"EC_V_sg1l 1782263","selected":true,"pre_visible":true,"post_visible":true,"desmosome_visible":false,"text_visible":true,"meta_visible":true,"color":16776960,"opacity":1,"isRemote":false},{"id":1782275,"baseName":"EC_V_sg1l 1782276","selected":true,"pre_visible":true,"post_visible":true,"desmosome_visible":false,"text_visible":true,"meta_visible":true,"color":16776960,"opacity":1,"isRemote":false},{"id":1782523,"baseName":"EC_V_sg1l 1782524","selected":true,"pre_visible":true,"post_visible":true,"desmosome_visible":false,"text_visible":true,"meta_visible":true,"color":16776960,"opacity":1,"isRemote":false},{"id":1782822,"baseName":"EC_V_sg1r 1782823","selected":true,"pre_visible":true,"post_visible":true,"desmosome_visible":false,"text_visible":true,"meta_visible":true,"color":16776960,"opacity":1,"isRemote":false},{"id":1782846,"baseName":"EC_V_sg1r 1782847","selected":true,"pre_visible":true,"post_visible":true,"desmosome_visible":false,"text_visible":true,"meta_visible":true,"color":16776960,"opacity":1,"isRemote":false},{"id":1783830,"baseName":"EC_V_sg1r 1783831","selected":true,"pre_visible":true,"post_visible":true,"desmosome_visible":false,"text_visible":true,"meta_visible":true,"color":16776960,"opacity":1,"isRemote":false},{"id":1792497,"baseName":"EC_V_sg2l 1792498","selected":true,"pre_visible":true,"post_visible":true,"desmosome_visible":false,"text_visible":true,"meta_visible":true,"color":16776960,"opacity":1,"isRemote":false},{"id":1792754,"baseName":"EC_V_sg2r 1792755","selected":true,"pre_visible":true,"post_visible":true,"desmosome_visible":false,"text_visible":true,"meta_visible":true,"color":16776960,"opacity":1,"isRemote":false},{"id":1803923,"baseName":"EC_V_sg1l rad glia 1803924","selected":true,"pre_visible":true,"post_visible":true,"desmosome_visible":false,"text_visible":true,"meta_visible":true,"color":16776960,"opacity":1,"isRemote":false},{"id":1809524,"baseName":"EC_V_sg2l 1809525","selected":true,"pre_visible":true,"post_visible":true,"desmosome_visible":false,"text_visible":true,"meta_visible":true,"color":16776960,"opacity":1,"isRemote":false},{"id":1835036,"baseName":"EC_V_sg2r 1835037","selected":true,"pre_visible":true,"post_visible":true,"desmosome_visible":false,"text_visible":true,"meta_visible":true,"color":16776960,"opacity":1,"isRemote":false},{"id":1841508,"baseName":"EC_V_sg0l 1841509","selected":true,"pre_visible":true,"post_visible":true,"desmosome_visible":false,"text_visible":true,"meta_visible":true,"color":16776960,"opacity":1,"isRemote":false},{"id":1844297,"baseName":"EC_V_sg2l 1844298","selected":true,"pre_visible":true,"post_visible":true,"desmosome_visible":false,"text_visible":true,"meta_visible":true,"color":16776960,"opacity":1,"isRemote":false},{"id":1844371,"baseName":"EC_V_sg2l 1844372","selected":true,"pre_visible":true,"post_visible":true,"desmosome_visible":false,"text_visible":true,"meta_visible":true,"color":16776960,"opacity":1,"isRemote":false},{"id":1844524,"baseName":"EC_V_sg2l 1844525","selected":true,"pre_visible":true,"post_visible":true,"desmosome_visible":false,"text_visible":true,"meta_visible":true,"color":16776960,"opacity":1,"isRemote":false},{"id":1847342,"baseName":"EC_V_sg2l 1847343","selected":true,"pre_visible":true,"post_visible":true,"desmosome_visible":false,"text_visible":true,"meta_visible":true,"color":16776960,"opacity":1,"isRemote":false},{"id":1847446,"baseName":"EC_V_sg2l 1847447","selected":true,"pre_visible":true,"post_visible":true,"desmosome_visible":false,"text_visible":true,"meta_visible":true,"color":16776960,"opacity":1,"isRemote":false},{"id":1849438,"baseName":"EC_V_sg3l 1849439","selected":true,"pre_visible":true,"post_visible":true,"desmosome_visible":false,"text_visible":true,"meta_visible":true,"color":16776960,"opacity":1,"isRemote":false},{"id":1850382,"baseName":"EC_V_sg0r 1850383","selected":true,"pre_visible":true,"post_visible":true,"desmosome_visible":false,"text_visible":true,"meta_visible":true,"color":16776960,"opacity":1,"isRemote":false},{"id":1852518,"baseName":"EC_V_sg0r 1852519","selected":true,"pre_visible":true,"post_visible":true,"desmosome_visible":false,"text_visible":true,"meta_visible":true,"color":16776960,"opacity":1,"isRemote":false},{"id":1852885,"baseName":"EC_V_sg1l 1852886","selected":true,"pre_visible":true,"post_visible":true,"desmosome_visible":false,"text_visible":true,"meta_visible":true,"color":16776960,"opacity":1,"isRemote":false},{"id":1852911,"baseName":"EC_V_sg1l_muscle-attachment","selected":true,"pre_visible":true,"post_visible":true,"desmosome_visible":false,"text_visible":true,"meta_visible":true,"color":16776960,"opacity":1,"isRemote":false},{"id":1853289,"baseName":"EC_V_sg1l 1853290","selected":true,"pre_visible":true,"post_visible":true,"desmosome_visible":false,"text_visible":true,"meta_visible":true,"color":16776960,"opacity":1,"isRemote":false},{"id":1856944,"baseName":"EC_V_sg1l 1856945","selected":true,"pre_visible":true,"post_visible":true,"desmosome_visible":false,"text_visible":true,"meta_visible":true,"color":16776960,"opacity":1,"isRemote":false},{"id":1857356,"baseName":"EC_V_sg1l 1857357","selected":true,"pre_visible":true,"post_visible":true,"desmosome_visible":false,"text_visible":true,"meta_visible":true,"color":16776960,"opacity":1,"isRemote":false},{"id":1915109,"baseName":"EC_V_sg3l 1915110","selected":true,"pre_visible":true,"post_visible":true,"desmosome_visible":false,"text_visible":true,"meta_visible":true,"color":16776960,"opacity":1,"isRemote":false},{"id":1918047,"baseName":"EC_V_sg1l_muscle-attachment 1918048","selected":true,"pre_visible":true,"post_visible":true,"desmosome_visible":false,"text_visible":true,"meta_visible":true,"color":16776960,"opacity":1,"isRemote":false},{"id":1920008,"baseName":"EC_V_sg2l 1920009","selected":true,"pre_visible":true,"post_visible":true,"desmosome_visible":false,"text_visible":true,"meta_visible":true,"color":16776960,"opacity":1,"isRemote":false},{"id":1920138,"baseName":"EC_V_sg2r 1920139","selected":true,"pre_visible":true,"post_visible":true,"desmosome_visible":false,"text_visible":true,"meta_visible":true,"color":16776960,"opacity":1,"isRemote":false},{"id":1920301,"baseName":"EC_V_sg2l lateral tonofilaments 1920302","selected":true,"pre_visible":true,"post_visible":true,"desmosome_visible":false,"text_visible":true,"meta_visible":true,"color":16776960,"opacity":1,"isRemote":false},{"id":1920338,"baseName":"EC_V_sg2l 1920339","selected":true,"pre_visible":true,"post_visible":true,"desmosome_visible":false,"text_visible":true,"meta_visible":true,"color":16776960,"opacity":1,"isRemote":false},{"id":1920390,"baseName":"EC_V_sg2r 1920391","selected":true,"pre_visible":true,"post_visible":true,"desmosome_visible":false,"text_visible":true,"meta_visible":true,"color":16776960,"opacity":1,"isRemote":false},{"id":1920498,"baseName":"EC_V_sg2l 1920499","selected":true,"pre_visible":true,"post_visible":true,"desmosome_visible":false,"text_visible":true,"meta_visible":true,"color":16776960,"opacity":1,"isRemote":false},{"id":1920508,"baseName":"EC_V_sg2ll","selected":true,"pre_visible":true,"post_visible":true,"desmosome_visible":false,"text_visible":true,"meta_visible":true,"color":16776960,"opacity":1,"isRemote":false},{"id":1924728,"baseName":"EC_V_sg2r 1924729","selected":true,"pre_visible":true,"post_visible":true,"desmosome_visible":false,"text_visible":true,"meta_visible":true,"color":16776960,"opacity":1,"isRemote":false},{"id":1937777,"baseName":"EC_V_sg2r 1937778","selected":true,"pre_visible":true,"post_visible":true,"desmosome_visible":false,"text_visible":true,"meta_visible":true,"color":16776960,"opacity":1,"isRemote":false},{"id":1937990,"baseName":"EC_V_sg2r 1937991","selected":true,"pre_visible":true,"post_visible":true,"desmosome_visible":false,"text_visible":true,"meta_visible":true,"color":16776960,"opacity":1,"isRemote":false},{"id":1939182,"baseName":"EC_V_sg3r 1939183","selected":true,"pre_visible":true,"post_visible":true,"desmosome_visible":false,"text_visible":true,"meta_visible":true,"color":16776960,"opacity":1,"isRemote":false},{"id":1941130,"baseName":"EC_V_sg3l 1941131","selected":true,"pre_visible":true,"post_visible":true,"desmosome_visible":false,"text_visible":true,"meta_visible":true,"color":16776960,"opacity":1,"isRemote":false},{"id":1941622,"baseName":"EC_V_sg3l 1941623","selected":true,"pre_visible":true,"post_visible":true,"desmosome_visible":false,"text_visible":true,"meta_visible":true,"color":16776960,"opacity":1,"isRemote":false},{"id":1941636,"baseName":"EC_V_sg3l 1941637","selected":true,"pre_visible":true,"post_visible":true,"desmosome_visible":false,"text_visible":true,"meta_visible":true,"color":16776960,"opacity":1,"isRemote":false},{"id":1945932,"baseName":"EC_V_sg2l 1945933","selected":true,"pre_visible":true,"post_visible":true,"desmosome_visible":false,"text_visible":true,"meta_visible":true,"color":16776960,"opacity":1,"isRemote":false},{"id":1946208,"baseName":"EC_V_sg3r 1946209","selected":true,"pre_visible":true,"post_visible":true,"desmosome_visible":false,"text_visible":true,"meta_visible":true,"color":16776960,"opacity":1,"isRemote":false},{"id":1966253,"baseName":"EC_V_sg3r 1966254","selected":true,"pre_visible":true,"post_visible":true,"desmosome_visible":false,"text_visible":true,"meta_visible":true,"color":16776960,"opacity":1,"isRemote":false},{"id":1968487,"baseName":"EC_V_sg0l 1968488","selected":true,"pre_visible":true,"post_visible":true,"desmosome_visible":false,"text_visible":true,"meta_visible":true,"color":16776960,"opacity":1,"isRemote":false},{"id":1973245,"baseName":"EC_V_sg2l 1973246","selected":true,"pre_visible":true,"post_visible":true,"desmosome_visible":false,"text_visible":true,"meta_visible":true,"color":16776960,"opacity":1,"isRemote":false},{"id":1979704,"baseName":"EC_V_sg0r 1979705","selected":true,"pre_visible":true,"post_visible":true,"desmosome_visible":false,"text_visible":true,"meta_visible":true,"color":16776960,"opacity":1,"isRemote":false},{"id":1979709,"baseName":"EC_V_sg0r 1979710","selected":true,"pre_visible":true,"post_visible":true,"desmosome_visible":false,"text_visible":true,"meta_visible":true,"color":16776960,"opacity":1,"isRemote":false},{"id":2034268,"baseName":"EC_V_sg3r 2034269","selected":true,"pre_visible":true,"post_visible":true,"desmosome_visible":false,"text_visible":true,"meta_visible":true,"color":16776960,"opacity":1,"isRemote":false},{"id":2242572,"baseName":"EC_V_sg1l 2242573","selected":true,"pre_visible":true,"post_visible":true,"desmosome_visible":false,"text_visible":true,"meta_visible":true,"color":16776960,"opacity":1,"isRemote":false}],"label":"EC_V [#88]","color":"#17becf","shape":"hexagon"},"classes":""},{"data":{"id":"g19","skeletons":[{"id":579543,"baseName":"EC_D_sg3r_1 579544","selected":true,"pre_visible":true,"post_visible":true,"desmosome_visible":false,"text_visible":true,"meta_visible":true,"color":16776960,"opacity":1,"isRemote":false},{"id":579865,"baseName":"EC_D_sg3r_2 579866","selected":true,"pre_visible":true,"post_visible":true,"desmosome_visible":false,"text_visible":true,"meta_visible":true,"color":16776960,"opacity":1,"isRemote":false},{"id":826263,"baseName":"EC_D_sg3r 826264","selected":true,"pre_visible":true,"post_visible":true,"desmosome_visible":false,"text_visible":true,"meta_visible":true,"color":16776960,"opacity":1,"isRemote":false},{"id":915979,"baseName":"EC_D_sg3r 915980","selected":true,"pre_visible":true,"post_visible":true,"desmosome_visible":false,"text_visible":true,"meta_visible":true,"color":16776960,"opacity":1,"isRemote":false},{"id":1306699,"baseName":"EC_D_heard_nuchal 1306700","selected":true,"pre_visible":true,"post_visible":true,"desmosome_visible":false,"text_visible":true,"meta_visible":true,"color":16776960,"opacity":1,"isRemote":false},{"id":1345907,"baseName":"EC_D_sg3 back cell 4","selected":true,"pre_visible":true,"post_visible":true,"desmosome_visible":false,"text_visible":true,"meta_visible":true,"color":16776960,"opacity":1,"isRemote":false},{"id":1366261,"baseName":"EC_D_sg2r 1366262","selected":true,"pre_visible":true,"post_visible":true,"desmosome_visible":false,"text_visible":true,"meta_visible":true,"color":16776960,"opacity":1,"isRemote":false},{"id":1444493,"baseName":"EC_D_sg0r 1444494","selected":true,"pre_visible":true,"post_visible":true,"desmosome_visible":false,"text_visible":true,"meta_visible":true,"color":16776960,"opacity":1,"isRemote":false},{"id":1461015,"baseName":"EC_D_sg2l 1461016","selected":true,"pre_visible":true,"post_visible":true,"desmosome_visible":false,"text_visible":true,"meta_visible":true,"color":16776960,"opacity":1,"isRemote":false},{"id":1622232,"baseName":"EC_D_pygl 1622233","selected":true,"pre_visible":true,"post_visible":true,"desmosome_visible":false,"text_visible":true,"meta_visible":true,"color":16776960,"opacity":1,"isRemote":false},{"id":1622259,"baseName":"EC_D_pygl_armpit 1622260","selected":true,"pre_visible":true,"post_visible":true,"desmosome_visible":false,"text_visible":true,"meta_visible":true,"color":16776960,"opacity":1,"isRemote":false},{"id":1626193,"baseName":"EC_D_pygr 1626194","selected":true,"pre_visible":true,"post_visible":true,"desmosome_visible":false,"text_visible":true,"meta_visible":true,"color":16776960,"opacity":1,"isRemote":false},{"id":1626318,"baseName":"EC_D_pygr 1626319","selected":true,"pre_visible":true,"post_visible":true,"desmosome_visible":false,"text_visible":true,"meta_visible":true,"color":16776960,"opacity":1,"isRemote":false},{"id":1630751,"baseName":"EC_D_sg3r 1630752","selected":true,"pre_visible":true,"post_visible":true,"desmosome_visible":false,"text_visible":true,"meta_visible":true,"color":16776960,"opacity":1,"isRemote":false},{"id":1630844,"baseName":"EC_D_sg3l 1630845","selected":true,"pre_visible":true,"post_visible":true,"desmosome_visible":false,"text_visible":true,"meta_visible":true,"color":16776960,"opacity":1,"isRemote":false},{"id":1630857,"baseName":"EC_D_sg3l 1630858","selected":true,"pre_visible":true,"post_visible":true,"desmosome_visible":false,"text_visible":true,"meta_visible":true,"color":16776960,"opacity":1,"isRemote":false},{"id":1630892,"baseName":"EC_D_sg3l 1630893","selected":true,"pre_visible":true,"post_visible":true,"desmosome_visible":false,"text_visible":true,"meta_visible":true,"color":16776960,"opacity":1,"isRemote":false},{"id":1631093,"baseName":"EC_D_pygl 1631094","selected":true,"pre_visible":true,"post_visible":true,"desmosome_visible":false,"text_visible":true,"meta_visible":true,"color":16776960,"opacity":1,"isRemote":false},{"id":1632556,"baseName":"EC_D_sg3l 1632557","selected":true,"pre_visible":true,"post_visible":true,"desmosome_visible":false,"text_visible":true,"meta_visible":true,"color":16776960,"opacity":1,"isRemote":false},{"id":1635096,"baseName":"EC_D_sg3l 1635097","selected":true,"pre_visible":true,"post_visible":true,"desmosome_visible":false,"text_visible":true,"meta_visible":true,"color":16776960,"opacity":1,"isRemote":false},{"id":1646655,"baseName":"EC_D_sg3r 1646656","selected":true,"pre_visible":true,"post_visible":true,"desmosome_visible":false,"text_visible":true,"meta_visible":true,"color":16776960,"opacity":1,"isRemote":false},{"id":1646869,"baseName":"EC_D_sg1l 1646870","selected":true,"pre_visible":true,"post_visible":true,"desmosome_visible":false,"text_visible":true,"meta_visible":true,"color":16776960,"opacity":1,"isRemote":false},{"id":1647016,"baseName":"EC_D_sg2l 1647017","selected":true,"pre_visible":true,"post_visible":true,"desmosome_visible":false,"text_visible":true,"meta_visible":true,"color":16776960,"opacity":1,"isRemote":false},{"id":1650226,"baseName":"EC_D_sg0l 1650227","selected":true,"pre_visible":true,"post_visible":true,"desmosome_visible":false,"text_visible":true,"meta_visible":true,"color":16776960,"opacity":1,"isRemote":false},{"id":1650251,"baseName":"EC_D_sg0l 1650252","selected":true,"pre_visible":true,"post_visible":true,"desmosome_visible":false,"text_visible":true,"meta_visible":true,"color":16776960,"opacity":1,"isRemote":false},{"id":1669233,"baseName":"EC_D_sg3l 1669234","selected":true,"pre_visible":true,"post_visible":true,"desmosome_visible":false,"text_visible":true,"meta_visible":true,"color":16776960,"opacity":1,"isRemote":false},{"id":1669245,"baseName":"EC_D_sg3l 1669246","selected":true,"pre_visible":true,"post_visible":true,"desmosome_visible":false,"text_visible":true,"meta_visible":true,"color":16776960,"opacity":1,"isRemote":false},{"id":1681253,"baseName":"EC_D_sg0r 1681254","selected":true,"pre_visible":true,"post_visible":true,"desmosome_visible":false,"text_visible":true,"meta_visible":true,"color":16776960,"opacity":1,"isRemote":false},{"id":1727000,"baseName":"EC_D_sg2r 1727001","selected":true,"pre_visible":true,"post_visible":true,"desmosome_visible":false,"text_visible":true,"meta_visible":true,"color":16776960,"opacity":1,"isRemote":false},{"id":1742908,"baseName":"EC_D_sg0l 1742909","selected":true,"pre_visible":true,"post_visible":true,"desmosome_visible":false,"text_visible":true,"meta_visible":true,"color":16776960,"opacity":1,"isRemote":false},{"id":1756206,"baseName":"EC_D_sg2l 1756207","selected":true,"pre_visible":true,"post_visible":true,"desmosome_visible":false,"text_visible":true,"meta_visible":true,"color":16776960,"opacity":1,"isRemote":false},{"id":1793579,"baseName":"EC_D_sg2r 1793580","selected":true,"pre_visible":true,"post_visible":true,"desmosome_visible":false,"text_visible":true,"meta_visible":true,"color":16776960,"opacity":1,"isRemote":false},{"id":1816775,"baseName":"EC_D_sg2r 1816776","selected":true,"pre_visible":true,"post_visible":true,"desmosome_visible":false,"text_visible":true,"meta_visible":true,"color":16776960,"opacity":1,"isRemote":false},{"id":1821534,"baseName":"EC_D_sg3l 1457768","selected":true,"pre_visible":true,"post_visible":true,"desmosome_visible":false,"text_visible":true,"meta_visible":true,"color":16776960,"opacity":1,"isRemote":false},{"id":1833773,"baseName":"EC_D_sg1r 1833774","selected":true,"pre_visible":true,"post_visible":true,"desmosome_visible":false,"text_visible":true,"meta_visible":true,"color":16776960,"opacity":1,"isRemote":false},{"id":1833929,"baseName":"EC_D_sg1l 1833930","selected":true,"pre_visible":true,"post_visible":true,"desmosome_visible":false,"text_visible":true,"meta_visible":true,"color":16776960,"opacity":1,"isRemote":false},{"id":1834069,"baseName":"EC_D_sg1l 1834070","selected":true,"pre_visible":true,"post_visible":true,"desmosome_visible":false,"text_visible":true,"meta_visible":true,"color":16776960,"opacity":1,"isRemote":false},{"id":1835290,"baseName":"EC_D_sg2l 1835291","selected":true,"pre_visible":true,"post_visible":true,"desmosome_visible":false,"text_visible":true,"meta_visible":true,"color":16776960,"opacity":1,"isRemote":false},{"id":1835338,"baseName":"EC_D_sg2l 1835339","selected":true,"pre_visible":true,"post_visible":true,"desmosome_visible":false,"text_visible":true,"meta_visible":true,"color":16776960,"opacity":1,"isRemote":false},{"id":1837957,"baseName":"EC_D_sg2r 1837958","selected":true,"pre_visible":true,"post_visible":true,"desmosome_visible":false,"text_visible":true,"meta_visible":true,"color":16776960,"opacity":1,"isRemote":false},{"id":1844480,"baseName":"EC_D_sg2l 1844481","selected":true,"pre_visible":true,"post_visible":true,"desmosome_visible":false,"text_visible":true,"meta_visible":true,"color":16776960,"opacity":1,"isRemote":false},{"id":1844570,"baseName":"EC_D_sg2l 1844571","selected":true,"pre_visible":true,"post_visible":true,"desmosome_visible":false,"text_visible":true,"meta_visible":true,"color":16776960,"opacity":1,"isRemote":false},{"id":1844635,"baseName":"EC_D_sg2l 1844636","selected":true,"pre_visible":true,"post_visible":true,"desmosome_visible":false,"text_visible":true,"meta_visible":true,"color":16776960,"opacity":1,"isRemote":false},{"id":1844758,"baseName":"EC_D_sg2l 1844759","selected":true,"pre_visible":true,"post_visible":true,"desmosome_visible":false,"text_visible":true,"meta_visible":true,"color":16776960,"opacity":1,"isRemote":false},{"id":1844915,"baseName":"EC_D_sg2l 1844916","selected":true,"pre_visible":true,"post_visible":true,"desmosome_visible":false,"text_visible":true,"meta_visible":true,"color":16776960,"opacity":1,"isRemote":false},{"id":1848152,"baseName":"EC_D_sg3r 1848153","selected":true,"pre_visible":true,"post_visible":true,"desmosome_visible":false,"text_visible":true,"meta_visible":true,"color":16776960,"opacity":1,"isRemote":false},{"id":1852506,"baseName":"EC_D_sg2r 1852507","selected":true,"pre_visible":true,"post_visible":true,"desmosome_visible":false,"text_visible":true,"meta_visible":true,"color":16776960,"opacity":1,"isRemote":false},{"id":1853212,"baseName":"EC_D_sg0r 1853213","selected":true,"pre_visible":true,"post_visible":true,"desmosome_visible":false,"text_visible":true,"meta_visible":true,"color":16776960,"opacity":1,"isRemote":false},{"id":1854209,"baseName":"EC_D_heald 1854210","selected":true,"pre_visible":true,"post_visible":true,"desmosome_visible":false,"text_visible":true,"meta_visible":true,"color":16776960,"opacity":1,"isRemote":false},{"id":1914429,"baseName":"EC_D_sg0l 1914430","selected":true,"pre_visible":true,"post_visible":true,"desmosome_visible":false,"text_visible":true,"meta_visible":true,"color":16776960,"opacity":1,"isRemote":false},{"id":1914834,"baseName":"EC_D_sg1r 1914835","selected":true,"pre_visible":true,"post_visible":true,"desmosome_visible":false,"text_visible":true,"meta_visible":true,"color":16776960,"opacity":1,"isRemote":false},{"id":1917024,"baseName":"EC_D_sg2r_muscle-attachment 1917025","selected":true,"pre_visible":true,"post_visible":true,"desmosome_visible":false,"text_visible":true,"meta_visible":true,"color":16776960,"opacity":1,"isRemote":false},{"id":1917681,"baseName":"EC_D_sg1l_muscle-attachment 1917682","selected":true,"pre_visible":true,"post_visible":true,"desmosome_visible":false,"text_visible":true,"meta_visible":true,"color":16776960,"opacity":1,"isRemote":false},{"id":1918193,"baseName":"EC_D_sg2r 1918194","selected":true,"pre_visible":true,"post_visible":true,"desmosome_visible":false,"text_visible":true,"meta_visible":true,"color":16776960,"opacity":1,"isRemote":false},{"id":1918220,"baseName":"EC_D_sg2r_muscle-attachment 1918221","selected":true,"pre_visible":true,"post_visible":true,"desmosome_visible":false,"text_visible":true,"meta_visible":true,"color":16776960,"opacity":1,"isRemote":false},{"id":1918468,"baseName":"EC_D_sg1l 1918469","selected":true,"pre_visible":true,"post_visible":true,"desmosome_visible":false,"text_visible":true,"meta_visible":true,"color":16776960,"opacity":1,"isRemote":false},{"id":1919001,"baseName":"EC_D_sg2l 1919002","selected":true,"pre_visible":true,"post_visible":true,"desmosome_visible":false,"text_visible":true,"meta_visible":true,"color":16776960,"opacity":1,"isRemote":false},{"id":1937630,"baseName":"EC_D_sg2r_muscle-atttachment 1937631","selected":true,"pre_visible":true,"post_visible":true,"desmosome_visible":false,"text_visible":true,"meta_visible":true,"color":16776960,"opacity":1,"isRemote":false},{"id":1941112,"baseName":"EC_D_sg3l 1941113","selected":true,"pre_visible":true,"post_visible":true,"desmosome_visible":false,"text_visible":true,"meta_visible":true,"color":16776960,"opacity":1,"isRemote":false},{"id":1941139,"baseName":"EC_D_sg3l 1941140","selected":true,"pre_visible":true,"post_visible":true,"desmosome_visible":false,"text_visible":true,"meta_visible":true,"color":16776960,"opacity":1,"isRemote":false},{"id":1941525,"baseName":"EC_D_sg3r 1941526","selected":true,"pre_visible":true,"post_visible":true,"desmosome_visible":false,"text_visible":true,"meta_visible":true,"color":16776960,"opacity":1,"isRemote":false},{"id":1945437,"baseName":"EC_D_sg3r_armpit 1945438","selected":true,"pre_visible":true,"post_visible":true,"desmosome_visible":false,"text_visible":true,"meta_visible":true,"color":16776960,"opacity":1,"isRemote":false},{"id":1946217,"baseName":"EC_D_sg3r_armpit 1946218","selected":true,"pre_visible":true,"post_visible":true,"desmosome_visible":false,"text_visible":true,"meta_visible":true,"color":16776960,"opacity":1,"isRemote":false},{"id":1950884,"baseName":"EC_D_sg1l 1950885","selected":true,"pre_visible":true,"post_visible":true,"desmosome_visible":false,"text_visible":true,"meta_visible":true,"color":16776960,"opacity":1,"isRemote":false},{"id":1969925,"baseName":"EC_D_sg1l 1969926","selected":true,"pre_visible":true,"post_visible":true,"desmosome_visible":false,"text_visible":true,"meta_visible":true,"color":16776960,"opacity":1,"isRemote":false}],"label":"EC_D [#65]","color":"#17becf","shape":"hexagon"},"classes":""},{"data":{"id":"g20","skeletons":[{"id":1448906,"baseName":"EC_chaetal_sac_sg3l_neuro_2","selected":true,"pre_visible":true,"post_visible":true,"desmosome_visible":true,"text_visible":false,"meta_visible":true,"color":16776960,"opacity":1,"isRemote":false},{"id":1840535,"baseName":"EC_circumchaetal_sg2l_neuro-5_5","selected":true,"pre_visible":true,"post_visible":true,"desmosome_visible":true,"text_visible":false,"meta_visible":true,"color":16776960,"opacity":1,"isRemote":false},{"id":1983059,"baseName":"EC_circumchaetal_sg1l_neuro-4_5","selected":true,"pre_visible":true,"post_visible":true,"desmosome_visible":true,"text_visible":false,"meta_visible":true,"color":16776960,"opacity":1,"isRemote":false},{"id":1988393,"baseName":"hemichaetal_sg2l_neuro-4_1","selected":true,"pre_visible":true,"post_visible":true,"desmosome_visible":true,"text_visible":false,"meta_visible":true,"color":16776960,"opacity":1,"isRemote":false},{"id":1989037,"baseName":"hemichaetal_sg2l_neuro-7_4","selected":true,"pre_visible":true,"post_visible":true,"desmosome_visible":true,"text_visible":false,"meta_visible":true,"color":16776960,"opacity":1,"isRemote":false},{"id":1989451,"baseName":"EC_chaetal_sac_sg2l_neuro-1","selected":true,"pre_visible":true,"post_visible":true,"desmosome_visible":true,"text_visible":false,"meta_visible":true,"color":16776960,"opacity":1,"isRemote":false}],"label":"chaetal_sac_neu [#6]","color":"#2171b5","shape":"hexagon"},"classes":""},{"data":{"id":"g21","skeletons":[{"id":1273836,"baseName":"other ectoderm [#6]","selected":true,"pre_visible":true,"post_visible":true,"desmosome_visible":true,"text_visible":false,"meta_visible":true,"color":1556175,"opacity":1,"isRemote":false},{"id":1278649,"baseName":"other ectoderm [#6]","selected":true,"pre_visible":true,"post_visible":true,"desmosome_visible":true,"text_visible":false,"meta_visible":true,"color":1556175,"opacity":1,"isRemote":false},{"id":1303054,"baseName":"other ectoderm [#6]","selected":true,"pre_visible":true,"post_visible":true,"desmosome_visible":true,"text_visible":false,"meta_visible":true,"color":1556175,"opacity":1,"isRemote":false},{"id":1416066,"baseName":"other ectoderm [#6]","selected":true,"pre_visible":true,"post_visible":true,"desmosome_visible":true,"text_visible":false,"meta_visible":true,"color":1556175,"opacity":1,"isRemote":false},{"id":1843659,"baseName":"ecto fragment 1843660","selected":true,"pre_visible":true,"post_visible":true,"desmosome_visible":true,"text_visible":false,"meta_visible":true,"color":16776960,"opacity":1,"isRemote":false},{"id":1844629,"baseName":"other ectoderm [#6]","selected":true,"pre_visible":true,"post_visible":true,"desmosome_visible":true,"text_visible":false,"meta_visible":true,"color":1556175,"opacity":1,"isRemote":false},{"id":1919571,"baseName":"other ectoderm [#6]","selected":true,"pre_visible":true,"post_visible":true,"desmosome_visible":true,"text_visible":false,"meta_visible":true,"color":1556175,"opacity":1,"isRemote":false},{"id":1959415,"baseName":"ecto fragment 1959416","selected":true,"pre_visible":true,"post_visible":true,"desmosome_visible":true,"text_visible":false,"meta_visible":true,"color":16776960,"opacity":1,"isRemote":false}],"label":"other ectoderm [#8]","color":"#17becf","shape":"hexagon"},"classes":""}],"edges":[{"data":{"directed":true,"arrow":"triangle","id":"g12_g2","label":199,"link_type":"synaptic-connector","color":"#FFFFFF","label_color":"#FFFFFF","source":"g12","target":"g2","confidence":[0,0,0,0,199],"weight":199,"width":14.106735979665885},"classes":""},{"data":{"directed":true,"arrow":"triangle","id":"g12_g1","label":96,"link_type":"synaptic-connector","color":"#FFFFFF","label_color":"#FFFFFF","source":"g12","target":"g1","confidence":[0,0,0,0,96],"weight":96,"width":9.797958971132712},"classes":""},{"data":{"directed":true,"arrow":"triangle","id":"g12_g19","label":7,"link_type":"synaptic-connector","color":"#FFFFFF","label_color":"#FFFFFF","source":"g12","target":"g19","confidence":[0,0,0,0,7],"weight":7,"width":2.6457513110645907},"classes":""},{"data":{"directed":true,"arrow":"triangle","id":"g12_g10","label":62,"link_type":"synaptic-connector","color":"#FFFFFF","label_color":"#FFFFFF","source":"g12","target":"g10","confidence":[0,0,0,0,62],"weight":62,"width":7.874007874011811},"classes":""},{"data":{"directed":true,"arrow":"triangle","id":"g12_g6","label":50,"link_type":"synaptic-connector","color":"#FFFFFF","label_color":"#FFFFFF","source":"g12","target":"g6","confidence":[0,0,0,0,50],"weight":50,"width":7.0710678118654755},"classes":""},{"data":{"directed":true,"arrow":"triangle","id":"g12_g3","label":33,"link_type":"synaptic-connector","color":"#FFFFFF","label_color":"#FFFFFF","source":"g12","target":"g3","confidence":[1,0,0,0,32],"weight":33,"width":5.744562646538029},"classes":""},{"data":{"directed":true,"arrow":"triangle","id":"g12_g13","label":5,"link_type":"synaptic-connector","color":"#FFFFFF","label_color":"#FFFFFF","source":"g12","target":"g13","confidence":[0,0,0,0,5],"weight":5,"width":2.23606797749979},"classes":""},{"data":{"directed":true,"arrow":"triangle","id":"g12_g9","label":2,"link_type":"synaptic-connector","color":"#FFFFFF","label_color":"#FFFFFF","source":"g12","target":"g9","confidence":[0,0,0,0,2],"weight":2,"width":1.4142135623730951},"classes":""},{"data":{"directed":true,"arrow":"triangle","id":"g12_g5","label":9,"link_type":"synaptic-connector","color":"#FFFFFF","label_color":"#FFFFFF","source":"g12","target":"g5","confidence":[0,0,0,0,9],"weight":9,"width":3},"classes":""},{"data":{"directed":true,"arrow":"triangle","id":"g12_g8","label":3,"link_type":"synaptic-connector","color":"#FFFFFF","label_color":"#FFFFFF","source":"g12","target":"g8","confidence":[0,0,0,0,3],"weight":3,"width":1.7320508075688772},"classes":""},{"data":{"directed":true,"arrow":"triangle","id":"g12_g18","label":4,"link_type":"synaptic-connector","color":"#FFFFFF","label_color":"#FFFFFF","source":"g12","target":"g18","confidence":[1,0,0,0,3],"weight":4,"width":2},"classes":""},{"data":{"directed":true,"arrow":"triangle","id":"g12_g11","label":10,"link_type":"synaptic-connector","color":"#FFFFFF","label_color":"#FFFFFF","source":"g12","target":"g11","confidence":[0,0,0,0,10],"weight":10,"width":3.1622776601683795},"classes":""},{"data":{"directed":false,"arrow":"none","id":"g2_g19","label":111,"link_type":"desmosome-connector","color":"#2171B5","label_color":"#FFFFFF","source":"g2","target":"g19","confidence":[0,0,0,0,111],"weight":111,"width":10.535653752852738},"classes":""},{"data":{"directed":false,"arrow":"none","id":"g1_g18","label":154,"link_type":"desmosome-connector","color":"#2171B5","label_color":"#FFFFFF","source":"g18","target":"g1","confidence":[0,0,0,0,154],"weight":154,"width":12.409673645990857},"classes":""},{"data":{"directed":false,"arrow":"none","id":"g8_g14","label":13,"link_type":"desmosome-connector","color":"#2171B5","label_color":"#FFFFFF","source":"g14","target":"g8","confidence":[0,0,0,0,13],"weight":13,"width":3.605551275463989},"classes":""},{"data":{"directed":false,"arrow":"none","id":"g1_g17","label":11,"link_type":"desmosome-connector","color":"#2171B5","label_color":"#FFFFFF","source":"g1","target":"g17","confidence":[0,0,0,0,11],"weight":11,"width":3.3166247903554},"classes":""},{"data":{"directed":false,"arrow":"none","id":"g11_g18","label":29,"link_type":"desmosome-connector","color":"#2171B5","label_color":"#FFFFFF","source":"g18","target":"g11","confidence":[0,0,0,0,29],"weight":29,"width":5.385164807134504},"classes":""},{"data":{"directed":false,"arrow":"none","id":"g5_g18","label":40,"link_type":"desmosome-connector","color":"#2171B5","label_color":"#FFFFFF","source":"g18","target":"g5","confidence":[0,0,0,0,40],"weight":40,"width":6.324555320336759},"classes":""},{"data":{"directed":false,"arrow":"none","id":"g1_g14","label":7,"link_type":"desmosome-connector","color":"#2171B5","label_color":"#FFFFFF","source":"g14","target":"g1","confidence":[0,0,0,0,7],"weight":7,"width":2.6457513110645907},"classes":""},{"data":{"directed":false,"arrow":"none","id":"g2_g14","label":3,"link_type":"desmosome-connector","color":"#2171B5","label_color":"#FFFFFF","source":"g2","target":"g14","confidence":[0,0,0,0,3],"weight":3,"width":1.7320508075688772},"classes":""},{"data":{"directed":false,"arrow":"none","id":"g6_g19","label":53,"link_type":"desmosome-connector","color":"#2171B5","label_color":"#FFFFFF","source":"g19","target":"g6","confidence":[0,0,0,0,53],"weight":53,"width":7.280109889280518},"classes":""},{"data":{"directed":false,"arrow":"none","id":"g10_g19","label":54,"link_type":"desmosome-connector","color":"#2171B5","label_color":"#FFFFFF","source":"g19","target":"g10","confidence":[0,0,0,0,54],"weight":54,"width":7.3484692283495345},"classes":""},{"data":{"directed":false,"arrow":"none","id":"g13_g14","label":1,"link_type":"desmosome-connector","color":"#2171B5","label_color":"#FFFFFF","source":"g14","target":"g13","confidence":[0,0,0,0,1],"weight":1,"width":1},"classes":""},{"data":{"directed":false,"arrow":"none","id":"g2_g13","label":7,"link_type":"desmosome-connector","color":"#2171B5","label_color":"#FFFFFF","source":"g2","target":"g13","confidence":[0,0,0,0,7],"weight":7,"width":2.6457513110645907},"classes":""},{"data":{"directed":false,"arrow":"none","id":"g2_g18","label":17,"link_type":"desmosome-connector","color":"#2171B5","label_color":"#FFFFFF","source":"g2","target":"g18","confidence":[0,0,0,0,17],"weight":17,"width":4.123105625617661},"classes":""},{"data":{"directed":false,"arrow":"none","id":"g13_g18","label":5,"link_type":"desmosome-connector","color":"#2171B5","label_color":"#FFFFFF","source":"g13","target":"g18","confidence":[0,0,0,0,5],"weight":5,"width":2.23606797749979},"classes":""},{"data":{"directed":false,"arrow":"none","id":"g11_g14","label":1,"link_type":"desmosome-connector","color":"#2171B5","label_color":"#FFFFFF","source":"g14","target":"g11","confidence":[0,0,0,0,1],"weight":1,"width":1},"classes":""},{"data":{"directed":false,"arrow":"none","id":"g5_g15","label":23,"link_type":"desmosome-connector","color":"#2171B5","label_color":"#FFFFFF","source":"g15","target":"g5","confidence":[0,0,0,0,23],"weight":23,"width":4.795831523312719},"classes":""},{"data":{"directed":false,"arrow":"none","id":"g6_g16","label":35,"link_type":"desmosome-connector","color":"#2171B5","label_color":"#FFFFFF","source":"g16","target":"g6","confidence":[0,0,0,0,35],"weight":35,"width":5.916079783099616},"classes":""},{"data":{"directed":false,"arrow":"none","id":"g2_g21","label":1,"link_type":"desmosome-connector","color":"#2171B5","label_color":"#FFFFFF","source":"g21","target":"g2","confidence":[0,0,0,0,1],"weight":1,"width":1},"classes":""},{"data":{"directed":false,"arrow":"none","id":"g1_g21","label":25,"link_type":"desmosome-connector","color":"#2171B5","label_color":"#FFFFFF","source":"g1","target":"g21","confidence":[0,0,0,0,25],"weight":25,"width":5},"classes":""},{"data":{"directed":false,"arrow":"none","id":"g11_g21","label":2,"link_type":"desmosome-connector","color":"#2171B5","label_color":"#FFFFFF","source":"g21","target":"g11","confidence":[0,0,0,0,2],"weight":2,"width":1.4142135623730951},"classes":""},{"data":{"directed":false,"arrow":"none","id":"g2_g11","label":3,"link_type":"desmosome-connector","color":"#2171B5","label_color":"#FFFFFF","source":"g11","target":"g2","confidence":[0,0,0,0,3],"weight":3,"width":1.7320508075688772},"classes":""},{"data":{"directed":false,"arrow":"none","id":"g11_g19","label":14,"link_type":"desmosome-connector","color":"#2171B5","label_color":"#FFFFFF","source":"g11","target":"g19","confidence":[0,0,0,0,14],"weight":14,"width":3.7416573867739413},"classes":""},{"data":{"directed":false,"arrow":"none","id":"g10_g11","label":1,"link_type":"desmosome-connector","color":"#2171B5","label_color":"#FFFFFF","source":"g10","target":"g11","confidence":[0,0,0,0,1],"weight":1,"width":1},"classes":""},{"data":{"directed":false,"arrow":"none","id":"g3_g18","label":39,"link_type":"desmosome-connector","color":"#2171B5","label_color":"#FFFFFF","source":"g3","target":"g18","confidence":[0,0,0,0,39],"weight":39,"width":6.244997998398398},"classes":""},{"data":{"directed":false,"arrow":"none","id":"g2_g17","label":2,"link_type":"desmosome-connector","color":"#2171B5","label_color":"#FFFFFF","source":"g17","target":"g2","confidence":[0,0,0,0,2],"weight":2,"width":1.4142135623730951},"classes":""},{"data":{"directed":false,"arrow":"none","id":"g3_g20","label":6,"link_type":"desmosome-connector","color":"#2171B5","label_color":"#FFFFFF","source":"g3","target":"g20","confidence":[0,0,0,0,6],"weight":6,"width":2.449489742783178},"classes":""},{"data":{"directed":false,"arrow":"none","id":"g10_g18","label":43,"link_type":"desmosome-connector","color":"#2171B5","label_color":"#FFFFFF","source":"g10","target":"g18","confidence":[0,0,0,0,43],"weight":43,"width":6.557438524302},"classes":""},{"data":{"directed":false,"arrow":"none","id":"g13_g19","label":7,"link_type":"desmosome-connector","color":"#2171B5","label_color":"#FFFFFF","source":"g13","target":"g19","confidence":[0,0,0,0,7],"weight":7,"width":2.6457513110645907},"classes":""},{"data":{"directed":false,"arrow":"none","id":"g13_g21","label":2,"link_type":"desmosome-connector","color":"#2171B5","label_color":"#FFFFFF","source":"g13","target":"g21","confidence":[0,0,0,0,2],"weight":2,"width":1.4142135623730951},"classes":""},{"data":{"directed":false,"arrow":"none","id":"g11_g20","label":1,"link_type":"desmosome-connector","color":"#2171B5","label_color":"#FFFFFF","source":"g11","target":"g20","confidence":[0,0,0,0,1],"weight":1,"width":1},"classes":""},{"data":{"directed":false,"arrow":"none","id":"g9_g15","label":9,"link_type":"desmosome-connector","color":"#2171B5","label_color":"#FFFFFF","source":"g9","target":"g15","confidence":[0,0,0,0,9],"weight":9,"width":3},"classes":""},{"data":{"directed":false,"arrow":"none","id":"g9_g18","label":9,"link_type":"desmosome-connector","color":"#2171B5","label_color":"#FFFFFF","source":"g9","target":"g18","confidence":[0,0,0,0,9],"weight":9,"width":3},"classes":""},{"data":{"directed":false,"arrow":"none","id":"g11_g16","label":7,"link_type":"desmosome-connector","color":"#2171B5","label_color":"#FFFFFF","source":"g11","target":"g16","confidence":[0,0,0,0,7],"weight":7,"width":2.6457513110645907},"classes":""},{"data":{"directed":false,"arrow":"none","id":"g6_g21","label":1,"link_type":"desmosome-connector","color":"#2171B5","label_color":"#FFFFFF","source":"g6","target":"g21","confidence":[0,0,0,0,1],"weight":1,"width":1},"classes":""},{"data":{"directed":false,"arrow":"none","id":"g8_g15","label":13,"link_type":"desmosome-connector","color":"#2171B5","label_color":"#FFFFFF","source":"g8","target":"g15","confidence":[0,0,0,0,13],"weight":13,"width":3.605551275463989},"classes":""},{"data":{"directed":false,"arrow":"none","id":"g9_g20","label":6,"link_type":"desmosome-connector","color":"#2171B5","label_color":"#FFFFFF","source":"g9","target":"g20","confidence":[0,0,0,0,6],"weight":6,"width":2.449489742783178},"classes":""},{"data":{"directed":false,"arrow":"none","id":"g5_g8","label":1,"link_type":"desmosome-connector","color":"#2171B5","label_color":"#FFFFFF","source":"g5","target":"g8","confidence":[0,0,0,0,1],"weight":1,"width":1},"classes":""},{"data":{"directed":false,"arrow":"none","id":"g8_g18","label":4,"link_type":"desmosome-connector","color":"#2171B5","label_color":"#FFFFFF","source":"g8","target":"g18","confidence":[0,0,0,0,4],"weight":4,"width":2},"classes":""}]},"groups":{"g1":{"id":"g1","label":"MUSlong_V [#39]","models":{"518764":{"id":518764,"baseName":"MUSlong_V_sg2l_7","selected":true,"pre_visible":true,"post_visible":true,"desmosome_visible":true,"text_visible":false,"meta_visible":true,"color":16776960,"opacity":1},"519936":{"id":519936,"baseName":"MUSlong_V_sg2l_8","selected":true,"pre_visible":true,"post_visible":true,"desmosome_visible":true,"text_visible":false,"meta_visible":true,"color":16776960,"opacity":1},"520593":{"id":520593,"baseName":"MUSlong_V_sg1l_8","selected":true,"pre_visible":true,"post_visible":true,"desmosome_visible":true,"text_visible":false,"meta_visible":true,"color":16776960,"opacity":1},"520755":{"id":520755,"baseName":"MUSlong_V_sg1l_6","selected":true,"pre_visible":true,"post_visible":true,"desmosome_visible":true,"text_visible":false,"meta_visible":true,"color":16776960,"opacity":1},"556399":{"id":556399,"baseName":"MUSlong_V_sg0l_6","selected":true,"pre_visible":true,"post_visible":true,"desmosome_visible":true,"text_visible":false,"meta_visible":true,"color":16776960,"opacity":1},"557195":{"id":557195,"baseName":"MUSlong_V_sg1l_4","selected":true,"pre_visible":true,"post_visible":true,"desmosome_visible":true,"text_visible":false,"meta_visible":true,"color":16776960,"opacity":1},"557403":{"id":557403,"baseName":"MUSlong_V_sg1l_5","selected":true,"pre_visible":true,"post_visible":true,"desmosome_visible":true,"text_visible":false,"meta_visible":true,"color":16776960,"opacity":1},"587391":{"id":587391,"baseName":"MUSlong_V_sg1r_10","selected":true,"pre_visible":true,"post_visible":true,"desmosome_visible":true,"text_visible":false,"meta_visible":true,"color":16776960,"opacity":1},"593849":{"id":593849,"baseName":"MUSlong_V_sg1r_12","selected":true,"pre_visible":true,"post_visible":true,"desmosome_visible":true,"text_visible":false,"meta_visible":true,"color":16776960,"opacity":1},"600071":{"id":600071,"baseName":"MUSlong_V_sg2r_6","selected":true,"pre_visible":true,"post_visible":true,"desmosome_visible":true,"text_visible":false,"meta_visible":true,"color":16776960,"opacity":1},"1027911":{"id":1027911,"baseName":"MUSlong_V_sg2l_3","selected":true,"pre_visible":true,"post_visible":true,"desmosome_visible":true,"text_visible":false,"meta_visible":true,"color":16776960,"opacity":1},"1027917":{"id":1027917,"baseName":"MUSlong_V_sg3l_3","selected":true,"pre_visible":true,"post_visible":true,"desmosome_visible":true,"text_visible":false,"meta_visible":true,"color":16776960,"opacity":1},"1027959":{"id":1027959,"baseName":"MUSlong_V_sg3l_6","selected":true,"pre_visible":true,"post_visible":true,"desmosome_visible":true,"text_visible":false,"meta_visible":true,"color":16776960,"opacity":1},"1057387":{"id":1057387,"baseName":"MUSlong_V_sg2l_9","selected":true,"pre_visible":true,"post_visible":true,"desmosome_visible":true,"text_visible":false,"meta_visible":true,"color":16776960,"opacity":1},"1238488":{"id":1238488,"baseName":"MUSlong_V_sg1l_7","selected":true,"pre_visible":true,"post_visible":true,"desmosome_visible":true,"text_visible":false,"meta_visible":true,"color":16776960,"opacity":1},"1276376":{"id":1276376,"baseName":"MUSlong_V_sg2l_5","selected":true,"pre_visible":true,"post_visible":true,"desmosome_visible":true,"text_visible":false,"meta_visible":true,"color":16776960,"opacity":1},"1276831":{"id":1276831,"baseName":"MUSlong_V_sg1l_3","selected":true,"pre_visible":true,"post_visible":true,"desmosome_visible":true,"text_visible":false,"meta_visible":true,"color":16776960,"opacity":1},"1277115":{"id":1277115,"baseName":"MUSlong_V_sg1l_2","selected":true,"pre_visible":true,"post_visible":true,"desmosome_visible":true,"text_visible":false,"meta_visible":true,"color":16776960,"opacity":1},"1277150":{"id":1277150,"baseName":"MUSlong_V_sg0l_3","selected":true,"pre_visible":true,"post_visible":true,"desmosome_visible":true,"text_visible":false,"meta_visible":true,"color":16776960,"opacity":1},"1314620":{"id":1314620,"baseName":"MUSlong_V_sg2l_2","selected":true,"pre_visible":true,"post_visible":true,"desmosome_visible":true,"text_visible":false,"meta_visible":true,"color":16776960,"opacity":1},"1357861":{"id":1357861,"baseName":"MUSlong_V_sg2r_2","selected":true,"pre_visible":true,"post_visible":true,"desmosome_visible":true,"text_visible":false,"meta_visible":true,"color":16776960,"opacity":1},"1357867":{"id":1357867,"baseName":"MUSlong_V_sg1r_4","selected":true,"pre_visible":true,"post_visible":true,"desmosome_visible":true,"text_visible":false,"meta_visible":true,"color":16776960,"opacity":1},"1368008":{"id":1368008,"baseName":"MUSlong_V_headr2","selected":true,"pre_visible":true,"post_visible":true,"desmosome_visible":true,"text_visible":false,"meta_visible":true,"color":16776960,"opacity":1},"1368019":{"id":1368019,"baseName":"MUSlong_V_sg3l_4","selected":true,"pre_visible":true,"post_visible":true,"desmosome_visible":true,"text_visible":false,"meta_visible":true,"color":16776960,"opacity":1},"1368030":{"id":1368030,"baseName":"MUSlong_V_sg3l_5","selected":true,"pre_visible":true,"post_visible":true,"desmosome_visible":true,"text_visible":false,"meta_visible":true,"color":16776960,"opacity":1},"1368417":{"id":1368417,"baseName":"MUSlong_V_sg2l_10","selected":true,"pre_visible":true,"post_visible":true,"desmosome_visible":true,"text_visible":false,"meta_visible":true,"color":16776960,"opacity":1},"1391139":{"id":1391139,"baseName":"MUSlong_V_sg3l_7","selected":true,"pre_visible":true,"post_visible":true,"desmosome_visible":true,"text_visible":false,"meta_visible":true,"color":16776960,"opacity":1},"1393903":{"id":1393903,"baseName":"MUSlong_V_sg3r_1","selected":true,"pre_visible":true,"post_visible":true,"desmosome_visible":true,"text_visible":false,"meta_visible":true,"color":16776960,"opacity":1},"1395664":{"id":1395664,"baseName":"MUSlong_V_sg1r_2","selected":true,"pre_visible":true,"post_visible":true,"desmosome_visible":true,"text_visible":false,"meta_visible":true,"color":16776960,"opacity":1},"1395670":{"id":1395670,"baseName":"MUSlong_V_sg1r_1","selected":true,"pre_visible":true,"post_visible":true,"desmosome_visible":true,"text_visible":false,"meta_visible":true,"color":16776960,"opacity":1},"1395692":{"id":1395692,"baseName":"MUSlong_V_sg1r_3","selected":true,"pre_visible":true,"post_visible":true,"desmosome_visible":true,"text_visible":false,"meta_visible":true,"color":16776960,"opacity":1},"1395717":{"id":1395717,"baseName":"MUSlong_V_sg1r_6","selected":true,"pre_visible":true,"post_visible":true,"desmosome_visible":true,"text_visible":false,"meta_visible":true,"color":16776960,"opacity":1},"1395731":{"id":1395731,"baseName":"MUSlong_V_sg1r_7","selected":true,"pre_visible":true,"post_visible":true,"desmosome_visible":true,"text_visible":false,"meta_visible":true,"color":16776960,"opacity":1},"1544834":{"id":1544834,"baseName":"MUSlong_V_sg1l_1","selected":true,"pre_visible":true,"post_visible":true,"desmosome_visible":true,"text_visible":false,"meta_visible":true,"color":16776960,"opacity":1},"1546352":{"id":1546352,"baseName":"MUSlong_V_sg0l_4","selected":true,"pre_visible":true,"post_visible":true,"desmosome_visible":true,"text_visible":false,"meta_visible":true,"color":16776960,"opacity":1},"1546380":{"id":1546380,"baseName":"MUSlong_V_sg0l_7","selected":true,"pre_visible":true,"post_visible":true,"desmosome_visible":true,"text_visible":false,"meta_visible":true,"color":16776960,"opacity":1},"1568912":{"id":1568912,"baseName":"MUSlong_V_headl3","selected":true,"pre_visible":true,"post_visible":true,"desmosome_visible":true,"text_visible":false,"meta_visible":true,"color":16776960,"opacity":1},"1593058":{"id":1593058,"baseName":"MUSlong_V_sg0r_2","selected":true,"pre_visible":true,"post_visible":true,"desmosome_visible":true,"text_visible":false,"meta_visible":true,"color":16776960,"opacity":1},"1728847":{"id":1728847,"baseName":"MUSlong_V_sg2l_6","selected":true,"pre_visible":true,"post_visible":true,"desmosome_visible":true,"text_visible":false,"meta_visible":true,"color":16776960,"opacity":1}},"color":10934634,"hide_self_edges":true},"g2":{"id":"g2","label":"MUSlong_D [#51]","models":{"137882":{"id":137882,"baseName":"MUSlong_D_sg0r_7","selected":true,"pre_visible":true,"post_visible":true,"desmosome_visible":true,"text_visible":false,"meta_visible":true,"color":16776960,"opacity":1},"568273":{"id":568273,"baseName":"MUSlong_D_sg0r_4","selected":true,"pre_visible":true,"post_visible":true,"desmosome_visible":true,"text_visible":false,"meta_visible":true,"color":16776960,"opacity":1},"568290":{"id":568290,"baseName":"MUSlong_D_sg1r_12","selected":true,"pre_visible":true,"post_visible":true,"desmosome_visible":true,"text_visible":false,"meta_visible":true,"color":16776960,"opacity":1},"568702":{"id":568702,"baseName":"MUSlong_D_sg0r_2","selected":true,"pre_visible":true,"post_visible":true,"desmosome_visible":true,"text_visible":false,"meta_visible":true,"color":16776960,"opacity":1},"568710":{"id":568710,"baseName":"MUSlong_D_sg0r_3","selected":true,"pre_visible":true,"post_visible":true,"desmosome_visible":true,"text_visible":false,"meta_visible":true,"color":16776960,"opacity":1},"573635":{"id":573635,"baseName":"MUSlong_D_sg0r_5","selected":true,"pre_visible":true,"post_visible":true,"desmosome_visible":true,"text_visible":false,"meta_visible":true,"color":16776960,"opacity":1},"575119":{"id":575119,"baseName":"MUSlong_D_sg2r_8","selected":true,"pre_visible":true,"post_visible":true,"desmosome_visible":true,"text_visible":false,"meta_visible":true,"color":16776960,"opacity":1},"575853":{"id":575853,"baseName":"MUSlong_D_sg2r_7","selected":true,"pre_visible":true,"post_visible":true,"desmosome_visible":true,"text_visible":false,"meta_visible":true,"color":16776960,"opacity":1},"580213":{"id":580213,"baseName":"MUSlong_D_sg3r_6","selected":true,"pre_visible":true,"post_visible":true,"desmosome_visible":true,"text_visible":false,"meta_visible":true,"color":16776960,"opacity":1},"582306":{"id":582306,"baseName":"MUSlong_D_sg3r_5","selected":true,"pre_visible":true,"post_visible":true,"desmosome_visible":true,"text_visible":false,"meta_visible":true,"color":16776960,"opacity":1},"583190":{"id":583190,"baseName":"MUSlong_D_sg0r_1","selected":true,"pre_visible":true,"post_visible":true,"desmosome_visible":true,"text_visible":false,"meta_visible":true,"color":16776960,"opacity":1},"939008":{"id":939008,"baseName":"MUSlong_D_sg3l_7","selected":true,"pre_visible":true,"post_visible":true,"desmosome_visible":true,"text_visible":false,"meta_visible":true,"color":16776960,"opacity":1},"941766":{"id":941766,"baseName":"MUSlong_D_sg2l_9","selected":true,"pre_visible":true,"post_visible":true,"desmosome_visible":true,"text_visible":false,"meta_visible":true,"color":16776960,"opacity":1},"942233":{"id":942233,"baseName":"MUSlong_D_sg0l_7","selected":true,"pre_visible":true,"post_visible":true,"desmosome_visible":true,"text_visible":false,"meta_visible":true,"color":16776960,"opacity":1},"943145":{"id":943145,"baseName":"MUSlong_D_sg1l_12","selected":true,"pre_visible":true,"post_visible":true,"desmosome_visible":true,"text_visible":false,"meta_visible":true,"color":16776960,"opacity":1},"943540":{"id":943540,"baseName":"MUSlong_D_sg0l_6","selected":true,"pre_visible":true,"post_visible":true,"desmosome_visible":true,"text_visible":false,"meta_visible":true,"color":16776960,"opacity":1},"944377":{"id":944377,"baseName":"MUSlong_D_sg0l_4","selected":true,"pre_visible":true,"post_visible":true,"desmosome_visible":true,"text_visible":false,"meta_visible":true,"color":16776960,"opacity":1},"945427":{"id":945427,"baseName":"MUSlong_D_sg1l_13","selected":true,"pre_visible":true,"post_visible":true,"desmosome_visible":true,"text_visible":false,"meta_visible":true,"color":16776960,"opacity":1},"1339663":{"id":1339663,"baseName":"MUSlong_D_sg0l_10","selected":true,"pre_visible":true,"post_visible":true,"desmosome_visible":true,"text_visible":false,"meta_visible":true,"color":16776960,"opacity":1},"1339712":{"id":1339712,"baseName":"MUSlong_D_sg0l_11","selected":true,"pre_visible":true,"post_visible":true,"desmosome_visible":true,"text_visible":false,"meta_visible":true,"color":16776960,"opacity":1},"1348569":{"id":1348569,"baseName":"MUSlong_D_sg0l_5","selected":true,"pre_visible":true,"post_visible":true,"desmosome_visible":true,"text_visible":false,"meta_visible":true,"color":16776960,"opacity":1},"1348581":{"id":1348581,"baseName":"MUSlong_D_sg2l_6","selected":true,"pre_visible":true,"post_visible":true,"desmosome_visible":true,"text_visible":false,"meta_visible":true,"color":16776960,"opacity":1},"1356793":{"id":1356793,"baseName":"MUSlong_D_sg2l_7","selected":true,"pre_visible":true,"post_visible":true,"desmosome_visible":true,"text_visible":false,"meta_visible":true,"color":16776960,"opacity":1},"1368040":{"id":1368040,"baseName":"MUSlong_D_sg0l_1","selected":true,"pre_visible":true,"post_visible":true,"desmosome_visible":true,"text_visible":false,"meta_visible":true,"color":16776960,"opacity":1},"1416198":{"id":1416198,"baseName":"MUSlong_D_sg2r_5","selected":true,"pre_visible":true,"post_visible":true,"desmosome_visible":true,"text_visible":false,"meta_visible":true,"color":16776960,"opacity":1},"1416299":{"id":1416299,"baseName":"MUSlong_D_sg1l_10","selected":true,"pre_visible":true,"post_visible":true,"desmosome_visible":true,"text_visible":false,"meta_visible":true,"color":16776960,"opacity":1},"1416309":{"id":1416309,"baseName":"MUSlong_D_sg1l_8","selected":true,"pre_visible":true,"post_visible":true,"desmosome_visible":true,"text_visible":false,"meta_visible":true,"color":16776960,"opacity":1},"1420472":{"id":1420472,"baseName":"MUSlong_D_sg3l_4","selected":true,"pre_visible":true,"post_visible":true,"desmosome_visible":true,"text_visible":false,"meta_visible":true,"color":16776960,"opacity":1},"1420504":{"id":1420504,"baseName":"MUSlong_D_sg2l_5","selected":true,"pre_visible":true,"post_visible":true,"desmosome_visible":true,"text_visible":false,"meta_visible":true,"color":16776960,"opacity":1},"1420510":{"id":1420510,"baseName":"MUSlong_D_sg3l_3","selected":true,"pre_visible":true,"post_visible":true,"desmosome_visible":true,"text_visible":false,"meta_visible":true,"color":16776960,"opacity":1},"1420523":{"id":1420523,"baseName":"MUSlong_D_sg2l_3","selected":true,"pre_visible":true,"post_visible":true,"desmosome_visible":true,"text_visible":false,"meta_visible":true,"color":16776960,"opacity":1},"1420530":{"id":1420530,"baseName":"MUSlong_D_sg2r_3","selected":true,"pre_visible":true,"post_visible":true,"desmosome_visible":true,"text_visible":false,"meta_visible":true,"color":16776960,"opacity":1},"1420539":{"id":1420539,"baseName":"MUSlong_D_sg2r_6","selected":true,"pre_visible":true,"post_visible":true,"desmosome_visible":true,"text_visible":false,"meta_visible":true,"color":16776960,"opacity":1},"1423327":{"id":1423327,"baseName":"MUSlong_D_sg3r_3","selected":true,"pre_visible":true,"post_visible":true,"desmosome_visible":true,"text_visible":false,"meta_visible":true,"color":16776960,"opacity":1},"1441872":{"id":1441872,"baseName":"MUSlong_D_sg1r_11","selected":true,"pre_visible":true,"post_visible":true,"desmosome_visible":true,"text_visible":false,"meta_visible":true,"color":16776960,"opacity":1},"1463843":{"id":1463843,"baseName":"MUSlong_D_sg2l_10","selected":true,"pre_visible":true,"post_visible":true,"desmosome_visible":true,"text_visible":false,"meta_visible":true,"color":16776960,"opacity":1},"1463859":{"id":1463859,"baseName":"MUSlong_D_sg3l_6","selected":true,"pre_visible":true,"post_visible":true,"desmosome_visible":true,"text_visible":false,"meta_visible":true,"color":16776960,"opacity":1},"1463866":{"id":1463866,"baseName":"MUSlong_D_sg3l_5","selected":true,"pre_visible":true,"post_visible":true,"desmosome_visible":true,"text_visible":false,"meta_visible":true,"color":16776960,"opacity":1},"1484753":{"id":1484753,"baseName":"MUSlong_D_sg3l_2","selected":true,"pre_visible":true,"post_visible":true,"desmosome_visible":true,"text_visible":false,"meta_visible":true,"color":16776960,"opacity":1},"1484878":{"id":1484878,"baseName":"MUSlong_D_sg0l_2","selected":true,"pre_visible":true,"post_visible":true,"desmosome_visible":true,"text_visible":false,"meta_visible":true,"color":16776960,"opacity":1},"1485154":{"id":1485154,"baseName":"MUSlong_D_sg0l_3","selected":true,"pre_visible":true,"post_visible":true,"desmosome_visible":true,"text_visible":false,"meta_visible":true,"color":16776960,"opacity":1},"1485960":{"id":1485960,"baseName":"MUSlong_D_sg2l_8","selected":true,"pre_visible":true,"post_visible":true,"desmosome_visible":true,"text_visible":false,"meta_visible":true,"color":16776960,"opacity":1},"1485984":{"id":1485984,"baseName":"MUSlong_D_sg1l_11","selected":true,"pre_visible":true,"post_visible":true,"desmosome_visible":true,"text_visible":false,"meta_visible":true,"color":16776960,"opacity":1},"1486039":{"id":1486039,"baseName":"MUSlong_D_sg1l_4","selected":true,"pre_visible":true,"post_visible":true,"desmosome_visible":true,"text_visible":false,"meta_visible":true,"color":16776960,"opacity":1},"1501795":{"id":1501795,"baseName":"MUSlong_D_sg1l_3","selected":true,"pre_visible":true,"post_visible":true,"desmosome_visible":true,"text_visible":false,"meta_visible":true,"color":16776960,"opacity":1},"1501807":{"id":1501807,"baseName":"MUSlong_D_sg1l_2","selected":true,"pre_visible":true,"post_visible":true,"desmosome_visible":true,"text_visible":false,"meta_visible":true,"color":16776960,"opacity":1},"1501849":{"id":1501849,"baseName":"MUSlong_D_sg0r_6","selected":true,"pre_visible":true,"post_visible":true,"desmosome_visible":true,"text_visible":false,"meta_visible":true,"color":16776960,"opacity":1},"1501871":{"id":1501871,"baseName":"MUSlong_D_sg1r_9","selected":true,"pre_visible":true,"post_visible":true,"desmosome_visible":true,"text_visible":false,"meta_visible":true,"color":16776960,"opacity":1},"1502044":{"id":1502044,"baseName":"MUSlong_D_sg1r_10","selected":true,"pre_visible":true,"post_visible":true,"desmosome_visible":true,"text_visible":false,"meta_visible":true,"color":16776960,"opacity":1},"1590351":{"id":1590351,"baseName":"MUSlong_D_sg3r_7","selected":true,"pre_visible":true,"post_visible":true,"desmosome_visible":true,"text_visible":false,"meta_visible":true,"color":16776960,"opacity":1},"1626831":{"id":1626831,"baseName":"MUSlong_D_sg1l_6","selected":true,"pre_visible":true,"post_visible":true,"desmosome_visible":true,"text_visible":false,"meta_visible":true,"color":16776960,"opacity":1}},"color":12369186,"hide_self_edges":true},"g3":{"id":"g3","label":"MUSob-post_neuV [#11]","models":{"1343040":{"id":1343040,"baseName":"MUSob-post_neuV_sg3l_3","selected":true,"pre_visible":true,"post_visible":true,"desmosome_visible":true,"text_visible":false,"meta_visible":true,"color":16776960,"opacity":1},"1392209":{"id":1392209,"baseName":"MUSob-post_neuV_sg3l_1","selected":true,"pre_visible":true,"post_visible":true,"desmosome_visible":true,"text_visible":false,"meta_visible":true,"color":16776960,"opacity":1},"1392754":{"id":1392754,"baseName":"MUSob-post_neuV_sg3l_5","selected":true,"pre_visible":true,"post_visible":true,"desmosome_visible":true,"text_visible":false,"meta_visible":true,"color":16776960,"opacity":1},"1394518":{"id":1394518,"baseName":"MUSob-post_neuV_sg2l_7","selected":true,"pre_visible":true,"post_visible":true,"desmosome_visible":true,"text_visible":false,"meta_visible":true,"color":16776960,"opacity":1},"1441731":{"id":1441731,"baseName":"MUSob-post_neuV_sg2r_6","selected":true,"pre_visible":true,"post_visible":true,"desmosome_visible":true,"text_visible":false,"meta_visible":true,"color":16776960,"opacity":1},"1454752":{"id":1454752,"baseName":"MUSob-post_neuV_sg2l_2","selected":true,"pre_visible":true,"post_visible":true,"desmosome_visible":true,"text_visible":false,"meta_visible":true,"color":16776960,"opacity":1},"1455427":{"id":1455427,"baseName":"MUSob-post_neuV_sg2l_1","selected":true,"pre_visible":true,"post_visible":true,"desmosome_visible":true,"text_visible":false,"meta_visible":true,"color":16776960,"opacity":1},"1460107":{"id":1460107,"baseName":"MUSob-post_neuV_sg2r_5","selected":true,"pre_visible":true,"post_visible":true,"desmosome_visible":true,"text_visible":false,"meta_visible":true,"color":16776960,"opacity":1},"1461417":{"id":1461417,"baseName":"MUSob-post_neuV_sg2l_3","selected":true,"pre_visible":true,"post_visible":true,"desmosome_visible":true,"text_visible":false,"meta_visible":true,"color":16776960,"opacity":1},"1670599":{"id":1670599,"baseName":"MUSob-post_neuV_sg2l_4","selected":true,"pre_visible":true,"post_visible":true,"desmosome_visible":true,"text_visible":false,"meta_visible":true,"color":16776960,"opacity":1},"1732185":{"id":1732185,"baseName":"MUSob-post_neuV_sg2r_4","selected":true,"pre_visible":true,"post_visible":true,"desmosome_visible":true,"text_visible":false,"meta_visible":true,"color":16776960,"opacity":1}},"color":1224461,"hide_self_edges":true},"g5":{"id":"g5","label":"MUSac_neuAV [#4]","models":{"1230301":{"id":1230301,"baseName":"MUSac_neuAV_sg2r_1","selected":true,"pre_visible":true,"post_visible":true,"desmosome_visible":true,"text_visible":false,"meta_visible":true,"color":16776960,"opacity":1},"1630186":{"id":1630186,"baseName":"MUSac_neuAV_sg2l_1","selected":true,"pre_visible":true,"post_visible":true,"desmosome_visible":true,"text_visible":false,"meta_visible":true,"color":16776960,"opacity":1},"1647763":{"id":1647763,"baseName":"MUSac_neuAV_sg1l_1","selected":true,"pre_visible":true,"post_visible":true,"desmosome_visible":true,"text_visible":false,"meta_visible":true,"color":16776960,"opacity":1},"1648444":{"id":1648444,"baseName":"MUSac_neuAV_sg3l_1","selected":true,"pre_visible":true,"post_visible":true,"desmosome_visible":true,"text_visible":false,"meta_visible":true,"color":16776960,"opacity":1}},"color":14496919,"hide_self_edges":true},"g6":{"id":"g6","label":"MUSac_notA [#6]","models":{"1315028":{"id":1315028,"baseName":"MUSac_notA_sg3r_1","selected":true,"pre_visible":true,"post_visible":true,"desmosome_visible":true,"text_visible":false,"meta_visible":true,"color":16776960,"opacity":1},"1420457":{"id":1420457,"baseName":"MUSac_notA_sg3l_1","selected":true,"pre_visible":true,"post_visible":true,"desmosome_visible":true,"text_visible":false,"meta_visible":true,"color":16776960,"opacity":1},"1545686":{"id":1545686,"baseName":"MUSac_notA_sg1r_1","selected":true,"pre_visible":true,"post_visible":true,"desmosome_visible":true,"text_visible":false,"meta_visible":true,"color":16776960,"opacity":1},"1570739":{"id":1570739,"baseName":"MUSac_notA_sg1l_1","selected":true,"pre_visible":true,"post_visible":true,"desmosome_visible":true,"text_visible":false,"meta_visible":true,"color":16776960,"opacity":1},"1570773":{"id":1570773,"baseName":"MUSac_notA_sg2r_1","selected":true,"pre_visible":true,"post_visible":true,"desmosome_visible":true,"text_visible":false,"meta_visible":true,"color":16776960,"opacity":1},"1626051":{"id":1626051,"baseName":"MUSac_notA_sg2l_1","selected":true,"pre_visible":true,"post_visible":true,"desmosome_visible":true,"text_visible":false,"meta_visible":true,"color":16776960,"opacity":1}},"color":16214177,"hide_self_edges":true},"g8":{"id":"g8","label":"MUSac_neuPV [#2]","models":{"1635512":{"id":1635512,"baseName":"MUSac_neuPV_sg3l_1","selected":true,"pre_visible":true,"post_visible":true,"desmosome_visible":true,"text_visible":false,"meta_visible":true,"color":16776960,"opacity":1},"1649437":{"id":1649437,"baseName":"MUSac_neuPV_sg1l_2","selected":true,"pre_visible":true,"post_visible":true,"desmosome_visible":true,"text_visible":false,"meta_visible":true,"color":16776960,"opacity":1}},"color":11403646,"hide_self_edges":true},"g9":{"id":"g9","label":"MUSac_neuDy [#2]","models":{"1564364":{"id":1564364,"baseName":"MUSac_neuDy [#2]","selected":true,"pre_visible":true,"post_visible":true,"desmosome_visible":true,"text_visible":false,"meta_visible":true,"color":11403646,"opacity":1},"1645973":{"id":1645973,"baseName":"MUSac_neuDy [#2]","selected":true,"pre_visible":true,"post_visible":true,"desmosome_visible":true,"text_visible":false,"meta_visible":true,"color":11403646,"opacity":1}},"color":10755240,"hide_self_edges":true},"g10":{"id":"g10","label":"MUStrans [#20]","models":{"1339741":{"id":1339741,"baseName":"MUStrans_sg1l_5","selected":true,"pre_visible":true,"post_visible":true,"desmosome_visible":true,"text_visible":false,"meta_visible":true,"color":16776960,"opacity":1},"1392216":{"id":1392216,"baseName":"MUStrans_pygl_1","selected":true,"pre_visible":true,"post_visible":true,"desmosome_visible":true,"text_visible":false,"meta_visible":true,"color":16776960,"opacity":1},"1392222":{"id":1392222,"baseName":"MUStrans_pygl_2","selected":true,"pre_visible":true,"post_visible":true,"desmosome_visible":true,"text_visible":false,"meta_visible":true,"color":16776960,"opacity":1},"1436266":{"id":1436266,"baseName":"MUStrans_sg2r_1","selected":true,"pre_visible":true,"post_visible":true,"desmosome_visible":true,"text_visible":false,"meta_visible":true,"color":16776960,"opacity":1},"1583047":{"id":1583047,"baseName":"MUStrans_sg3l_1","selected":true,"pre_visible":true,"post_visible":true,"desmosome_visible":true,"text_visible":false,"meta_visible":true,"color":16776960,"opacity":1},"1587509":{"id":1587509,"baseName":"MUStrans_sg2r_4","selected":true,"pre_visible":true,"post_visible":true,"desmosome_visible":true,"text_visible":false,"meta_visible":true,"color":16776960,"opacity":1},"1592834":{"id":1592834,"baseName":"MUStrans_sg1r_4","selected":true,"pre_visible":true,"post_visible":true,"desmosome_visible":true,"text_visible":false,"meta_visible":true,"color":16776960,"opacity":1},"1626309":{"id":1626309,"baseName":"MUStrans_sg2l_2","selected":true,"pre_visible":true,"post_visible":true,"desmosome_visible":true,"text_visible":false,"meta_visible":true,"color":16776960,"opacity":1},"1627561":{"id":1627561,"baseName":"MUStrans_sg2l_6","selected":true,"pre_visible":true,"post_visible":true,"desmosome_visible":true,"text_visible":false,"meta_visible":true,"color":16776960,"opacity":1},"1629097":{"id":1629097,"baseName":"MUStrans_sg2l_4","selected":true,"pre_visible":true,"post_visible":true,"desmosome_visible":true,"text_visible":false,"meta_visible":true,"color":16776960,"opacity":1},"1635500":{"id":1635500,"baseName":"MUStrans_sg3l_3","selected":true,"pre_visible":true,"post_visible":true,"desmosome_visible":true,"text_visible":false,"meta_visible":true,"color":16776960,"opacity":1},"1654454":{"id":1654454,"baseName":"MUStrans_sg3r_4","selected":true,"pre_visible":true,"post_visible":true,"desmosome_visible":true,"text_visible":false,"meta_visible":true,"color":16776960,"opacity":1},"1654460":{"id":1654460,"baseName":"MUStrans_sg3r_3","selected":true,"pre_visible":true,"post_visible":true,"desmosome_visible":true,"text_visible":false,"meta_visible":true,"color":16776960,"opacity":1},"1654515":{"id":1654515,"baseName":"MUStrans_sg3r_1","selected":true,"pre_visible":true,"post_visible":true,"desmosome_visible":true,"text_visible":false,"meta_visible":true,"color":16776960,"opacity":1},"1654526":{"id":1654526,"baseName":"MUStrans_sg3r_2","selected":true,"pre_visible":true,"post_visible":true,"desmosome_visible":true,"text_visible":false,"meta_visible":true,"color":16776960,"opacity":1},"1669116":{"id":1669116,"baseName":"MUStrans_sg2l_5","selected":true,"pre_visible":true,"post_visible":true,"desmosome_visible":true,"text_visible":false,"meta_visible":true,"color":16776960,"opacity":1},"1673505":{"id":1673505,"baseName":"MUStrans_sg2r_3","selected":true,"pre_visible":true,"post_visible":true,"desmosome_visible":true,"text_visible":false,"meta_visible":true,"color":16776960,"opacity":1},"1694438":{"id":1694438,"baseName":"MUStrans_sg1r_5","selected":true,"pre_visible":true,"post_visible":true,"desmosome_visible":true,"text_visible":false,"meta_visible":true,"color":16776960,"opacity":1},"1703390":{"id":1703390,"baseName":"MUStrans_sg2r_6","selected":true,"pre_visible":true,"post_visible":true,"desmosome_visible":true,"text_visible":false,"meta_visible":true,"color":16776960,"opacity":1},"1703455":{"id":1703455,"baseName":"MUStrans_sg2r_5","selected":true,"pre_visible":true,"post_visible":true,"desmosome_visible":true,"text_visible":false,"meta_visible":true,"color":16776960,"opacity":1}},"color":13488176,"hide_self_edges":true},"g11":{"id":"g11","label":"other_MUS [#5]","models":{"1339705":{"id":1339705,"baseName":"putMUS 1339706","selected":true,"pre_visible":true,"post_visible":true,"desmosome_visible":true,"text_visible":false,"meta_visible":true,"color":16776960,"opacity":1},"1339753":{"id":1339753,"baseName":"MUSob-ant_l-pp_sg1l_1","selected":true,"pre_visible":true,"post_visible":true,"desmosome_visible":true,"text_visible":false,"meta_visible":true,"color":16776960,"opacity":1},"1381926":{"id":1381926,"baseName":"MUSob-ant_m-pp_sg1l_1","selected":true,"pre_visible":true,"post_visible":true,"desmosome_visible":true,"text_visible":false,"meta_visible":true,"color":16776960,"opacity":1},"1547921":{"id":1547921,"baseName":"MUSob-ant_arc_sg1l_1","selected":true,"pre_visible":true,"post_visible":true,"desmosome_visible":true,"text_visible":false,"meta_visible":true,"color":16776960,"opacity":1},"1570729":{"id":1570729,"baseName":"MUSac_notP_sg1l_2","selected":true,"pre_visible":true,"post_visible":true,"desmosome_visible":true,"text_visible":false,"meta_visible":true,"color":16776960,"opacity":1}},"color":13107550,"hide_self_edges":true},"g12":{"id":"g12","label":"MNring [#32]","models":{"579755":{"id":579755,"baseName":"MNring_sg3l1","selected":true,"pre_visible":true,"post_visible":true,"desmosome_visible":true,"text_visible":false,"meta_visible":true,"color":16776960,"opacity":1},"932125":{"id":932125,"baseName":"MNring_sg1r6","selected":true,"pre_visible":true,"post_visible":true,"desmosome_visible":true,"text_visible":false,"meta_visible":true,"color":16776960,"opacity":1},"1026501":{"id":1026501,"baseName":"MNring_sg3r1","selected":true,"pre_visible":true,"post_visible":true,"desmosome_visible":true,"text_visible":false,"meta_visible":true,"color":16776960,"opacity":1},"1241266":{"id":1241266,"baseName":"MNring_sg3r2","selected":true,"pre_visible":true,"post_visible":true,"desmosome_visible":true,"text_visible":false,"meta_visible":true,"color":16776960,"opacity":1},"1244182":{"id":1244182,"baseName":"MNring_sg3r3","selected":true,"pre_visible":true,"post_visible":true,"desmosome_visible":true,"text_visible":false,"meta_visible":true,"color":16776960,"opacity":1},"1249546":{"id":1249546,"baseName":"MNring_sg2l2","selected":true,"pre_visible":true,"post_visible":true,"desmosome_visible":true,"text_visible":false,"meta_visible":true,"color":16776960,"opacity":1},"1297975":{"id":1297975,"baseName":"MNring_sg3l4","selected":true,"pre_visible":true,"post_visible":true,"desmosome_visible":true,"text_visible":false,"meta_visible":true,"color":16776960,"opacity":1},"1308618":{"id":1308618,"baseName":"MNring_sg1l1","selected":true,"pre_visible":true,"post_visible":true,"desmosome_visible":true,"text_visible":false,"meta_visible":true,"color":16776960,"opacity":1},"1392970":{"id":1392970,"baseName":"MNring_sg3l2","selected":true,"pre_visible":true,"post_visible":true,"desmosome_visible":true,"text_visible":false,"meta_visible":true,"color":16776960,"opacity":1},"1395647":{"id":1395647,"baseName":"MNring_sg2l1","selected":true,"pre_visible":true,"post_visible":true,"desmosome_visible":true,"text_visible":false,"meta_visible":true,"color":16776960,"opacity":1},"1396596":{"id":1396596,"baseName":"MNring_sg3l3","selected":true,"pre_visible":true,"post_visible":true,"desmosome_visible":true,"text_visible":false,"meta_visible":true,"color":16776960,"opacity":1},"1409372":{"id":1409372,"baseName":"MNring_sg2r 8","selected":true,"pre_visible":true,"post_visible":true,"desmosome_visible":true,"text_visible":false,"meta_visible":true,"color":16776960,"opacity":1},"1434598":{"id":1434598,"baseName":"MNring_pygr1","selected":true,"pre_visible":true,"post_visible":true,"desmosome_visible":true,"text_visible":false,"meta_visible":true,"color":16776960,"opacity":1},"1460772":{"id":1460772,"baseName":"MNring_sg2r2","selected":true,"pre_visible":true,"post_visible":true,"desmosome_visible":true,"text_visible":false,"meta_visible":true,"color":16776960,"opacity":1},"1461953":{"id":1461953,"baseName":"MNring_sg2l4","selected":true,"pre_visible":true,"post_visible":true,"desmosome_visible":true,"text_visible":false,"meta_visible":true,"color":16776960,"opacity":1},"1466424":{"id":1466424,"baseName":"MNring_sg2r3","selected":true,"pre_visible":true,"post_visible":true,"desmosome_visible":true,"text_visible":false,"meta_visible":true,"color":16776960,"opacity":1},"1486247":{"id":1486247,"baseName":"MNring_sg2r4","selected":true,"pre_visible":true,"post_visible":true,"desmosome_visible":true,"text_visible":false,"meta_visible":true,"color":16776960,"opacity":1},"1486363":{"id":1486363,"baseName":"MNring_sg2r6","selected":true,"pre_visible":true,"post_visible":true,"desmosome_visible":true,"text_visible":false,"meta_visible":true,"color":16776960,"opacity":1},"1488411":{"id":1488411,"baseName":"MNring_sg1l3","selected":true,"pre_visible":true,"post_visible":true,"desmosome_visible":true,"text_visible":false,"meta_visible":true,"color":16776960,"opacity":1},"1667913":{"id":1667913,"baseName":"MNring_sg2r1","selected":true,"pre_visible":true,"post_visible":true,"desmosome_visible":true,"text_visible":false,"meta_visible":true,"color":16776960,"opacity":1},"1678661":{"id":1678661,"baseName":"MNring_sg1r2","selected":true,"pre_visible":true,"post_visible":true,"desmosome_visible":true,"text_visible":false,"meta_visible":true,"color":16776960,"opacity":1},"1679615":{"id":1679615,"baseName":"MNring_sg1r1","selected":true,"pre_visible":true,"post_visible":true,"desmosome_visible":true,"text_visible":false,"meta_visible":true,"color":16776960,"opacity":1},"1741418":{"id":1741418,"baseName":"MNring_sg1l2","selected":true,"pre_visible":true,"post_visible":true,"desmosome_visible":true,"text_visible":false,"meta_visible":true,"color":16776960,"opacity":1},"1741422":{"id":1741422,"baseName":"MNring_sg1l4","selected":true,"pre_visible":true,"post_visible":true,"desmosome_visible":true,"text_visible":false,"meta_visible":true,"color":16776960,"opacity":1},"1776476":{"id":1776476,"baseName":"MNring_sg2l3","selected":true,"pre_visible":true,"post_visible":true,"desmosome_visible":true,"text_visible":false,"meta_visible":true,"color":16776960,"opacity":1},"1776504":{"id":1776504,"baseName":"MNring_sg2l5","selected":true,"pre_visible":true,"post_visible":true,"desmosome_visible":true,"text_visible":false,"meta_visible":true,"color":16776960,"opacity":1},"1792917":{"id":1792917,"baseName":"MNring_sg2r5","selected":true,"pre_visible":true,"post_visible":true,"desmosome_visible":true,"text_visible":false,"meta_visible":true,"color":16776960,"opacity":1},"1824372":{"id":1824372,"baseName":"MNring_sg2l 7","selected":true,"pre_visible":true,"post_visible":true,"desmosome_visible":true,"text_visible":false,"meta_visible":true,"color":16776960,"opacity":1},"1831596":{"id":1831596,"baseName":"MNring_sg2l6","selected":true,"pre_visible":true,"post_visible":true,"desmosome_visible":true,"text_visible":false,"meta_visible":true,"color":16776960,"opacity":1},"1832672":{"id":1832672,"baseName":"MNring_sg1r3","selected":true,"pre_visible":true,"post_visible":true,"desmosome_visible":true,"text_visible":false,"meta_visible":true,"color":16776960,"opacity":1},"1971650":{"id":1971650,"baseName":"MNring_sg2r7","selected":true,"pre_visible":true,"post_visible":true,"desmosome_visible":true,"text_visible":false,"meta_visible":true,"color":16776960,"opacity":1},"2185709":{"id":2185709,"baseName":"MNring_sg1r8","selected":true,"pre_visible":true,"post_visible":true,"desmosome_visible":true,"text_visible":false,"meta_visible":true,"color":16776960,"opacity":1}},"color":5439560,"hide_self_edges":true},"g13":{"id":"g13","label":"MNob_other [#3]","models":{"979707":{"id":979707,"baseName":"MUSob-post_other [#5]","selected":true,"pre_visible":true,"post_visible":true,"desmosome_visible":true,"text_visible":false,"meta_visible":true,"color":1162314,"opacity":1},"1444039":{"id":1444039,"baseName":"MUSob-post_other [#5]","selected":true,"pre_visible":true,"post_visible":true,"desmosome_visible":true,"text_visible":false,"meta_visible":true,"color":1162314,"opacity":1},"1460810":{"id":1460810,"baseName":"MUSob-post_other [#5]","selected":true,"pre_visible":true,"post_visible":true,"desmosome_visible":true,"text_visible":false,"meta_visible":true,"color":1162314,"opacity":1}},"color":1162314,"hide_self_edges":true},"g14":{"id":"g14","label":"paratroch [#12]","models":{"518599":{"id":518599,"baseName":"paratroch_I_vl_2","selected":true,"pre_visible":true,"post_visible":true,"desmosome_visible":false,"text_visible":true,"meta_visible":true,"color":16776960,"opacity":1},"556693":{"id":556693,"baseName":"paratroch_I_vl_1","selected":true,"pre_visible":true,"post_visible":true,"desmosome_visible":false,"text_visible":true,"meta_visible":true,"color":16776960,"opacity":1},"575787":{"id":575787,"baseName":"paratroch_II_dr_2","selected":true,"pre_visible":true,"post_visible":true,"desmosome_visible":false,"text_visible":true,"meta_visible":true,"color":16776960,"opacity":1},"608173":{"id":608173,"baseName":"paratroch_I_vr_1","selected":true,"pre_visible":true,"post_visible":true,"desmosome_visible":false,"text_visible":true,"meta_visible":true,"color":16776960,"opacity":1},"940016":{"id":940016,"baseName":"paratroch_II_dl_2","selected":true,"pre_visible":true,"post_visible":true,"desmosome_visible":false,"text_visible":true,"meta_visible":true,"color":16776960,"opacity":1},"992096":{"id":992096,"baseName":"paratroch_III_vl_2; telotroch_vl_2","selected":true,"pre_visible":true,"post_visible":true,"desmosome_visible":false,"text_visible":true,"meta_visible":true,"color":16776960,"opacity":1},"992337":{"id":992337,"baseName":"paratroch_II_vl_4","selected":true,"pre_visible":true,"post_visible":true,"desmosome_visible":false,"text_visible":true,"meta_visible":true,"color":16776960,"opacity":1},"992344":{"id":992344,"baseName":"paratroch_II_vl_3","selected":true,"pre_visible":true,"post_visible":true,"desmosome_visible":false,"text_visible":true,"meta_visible":true,"color":16776960,"opacity":1},"992429":{"id":992429,"baseName":"paratroch_II_dl_3","selected":true,"pre_visible":true,"post_visible":true,"desmosome_visible":false,"text_visible":true,"meta_visible":true,"color":16776960,"opacity":1},"992446":{"id":992446,"baseName":"paratroch_I_dr_1","selected":true,"pre_visible":true,"post_visible":true,"desmosome_visible":false,"text_visible":true,"meta_visible":true,"color":16776960,"opacity":1},"992455":{"id":992455,"baseName":"paratroch_I_dl_2","selected":true,"pre_visible":true,"post_visible":true,"desmosome_visible":false,"text_visible":true,"meta_visible":true,"color":16776960,"opacity":1},"1670429":{"id":1670429,"baseName":"paratroch_III_vl_1; telotroch_vl_1","selected":true,"pre_visible":true,"post_visible":true,"desmosome_visible":false,"text_visible":true,"meta_visible":true,"color":16776960,"opacity":1}},"color":10406625,"hide_self_edges":true},"g15":{"id":"g15","label":"acicula and circumacicular neu [#10]","models":{"1059857":{"id":1059857,"baseName":"acicula_neuro_sg3l","selected":true,"pre_visible":true,"post_visible":true,"desmosome_visible":false,"text_visible":true,"meta_visible":true,"color":16776960,"opacity":1},"1651359":{"id":1651359,"baseName":"circumacicular_sg3l_neuro_2","selected":true,"pre_visible":true,"post_visible":true,"desmosome_visible":false,"text_visible":true,"meta_visible":true,"color":16776960,"opacity":1},"1701343":{"id":1701343,"baseName":"acicula_neuro_sg2r","selected":true,"pre_visible":true,"post_visible":true,"desmosome_visible":false,"text_visible":true,"meta_visible":true,"color":16776960,"opacity":1},"1708880":{"id":1708880,"baseName":"circumacicular_sg2l_neuro_2","selected":true,"pre_visible":true,"post_visible":true,"desmosome_visible":false,"text_visible":true,"meta_visible":true,"color":16776960,"opacity":1},"1945618":{"id":1945618,"baseName":"circumacicular_sg2r_neuro_3","selected":true,"pre_visible":true,"post_visible":true,"desmosome_visible":false,"text_visible":true,"meta_visible":true,"color":16776960,"opacity":1},"1950726":{"id":1950726,"baseName":"circumacicular_sg1l_neuro_2","selected":true,"pre_visible":true,"post_visible":true,"desmosome_visible":false,"text_visible":true,"meta_visible":true,"color":16776960,"opacity":1},"1951760":{"id":1951760,"baseName":"circumacicular_sg2r_neuro_2","selected":true,"pre_visible":true,"post_visible":true,"desmosome_visible":false,"text_visible":true,"meta_visible":true,"color":16776960,"opacity":1},"1952670":{"id":1952670,"baseName":"circumacicular_sg2l_neuro_3","selected":true,"pre_visible":true,"post_visible":true,"desmosome_visible":false,"text_visible":true,"meta_visible":true,"color":16776960,"opacity":1},"1995221":{"id":1995221,"baseName":"circumacicular_sg1l_neuro_1","selected":true,"pre_visible":true,"post_visible":true,"desmosome_visible":false,"text_visible":true,"meta_visible":true,"color":16776960,"opacity":1},"1995624":{"id":1995624,"baseName":"circumacicular_sg2l_neuro_1","selected":true,"pre_visible":true,"post_visible":true,"desmosome_visible":false,"text_visible":true,"meta_visible":true,"color":16776960,"opacity":1}},"color":10406625,"hide_self_edges":true},"g16":{"id":"g16","label":"acicula and circumacicular not [#8]","models":{"1179725":{"id":1179725,"baseName":"acicula_noto_sg2r","selected":true,"pre_visible":true,"post_visible":true,"desmosome_visible":true,"text_visible":false,"meta_visible":true,"color":16776960,"opacity":1},"1784327":{"id":1784327,"baseName":"circumacicular_sg3r_noto_1","selected":true,"pre_visible":true,"post_visible":true,"desmosome_visible":true,"text_visible":false,"meta_visible":true,"color":16776960,"opacity":1},"1980943":{"id":1980943,"baseName":"circumacicular_sg1l_noto_2","selected":true,"pre_visible":true,"post_visible":true,"desmosome_visible":true,"text_visible":false,"meta_visible":true,"color":16776960,"opacity":1},"1989493":{"id":1989493,"baseName":"circumacicular_sg2l_noto_1","selected":true,"pre_visible":true,"post_visible":true,"desmosome_visible":true,"text_visible":false,"meta_visible":true,"color":16776960,"opacity":1},"1995570":{"id":1995570,"baseName":"circumacicular_sg1l_noto_1","selected":true,"pre_visible":true,"post_visible":true,"desmosome_visible":true,"text_visible":false,"meta_visible":true,"color":16776960,"opacity":1},"1995586":{"id":1995586,"baseName":"circumacicular_sg1r_noto_1","selected":true,"pre_visible":true,"post_visible":true,"desmosome_visible":true,"text_visible":false,"meta_visible":true,"color":16776960,"opacity":1},"1995697":{"id":1995697,"baseName":"circumacicular_sg2r_noto_1","selected":true,"pre_visible":true,"post_visible":true,"desmosome_visible":true,"text_visible":false,"meta_visible":true,"color":16776960,"opacity":1},"1995852":{"id":1995852,"baseName":"circumacicular_sg3l_noto_1","selected":true,"pre_visible":true,"post_visible":true,"desmosome_visible":true,"text_visible":false,"meta_visible":true,"color":16776960,"opacity":1}},"color":10406625,"hide_self_edges":true},"g17":{"id":"g17","label":"CB_pigment [#6]","models":{"1273303":{"id":1273303,"baseName":"CB_pigment_sg1 1273304","selected":true,"pre_visible":true,"post_visible":true,"desmosome_visible":false,"text_visible":true,"meta_visible":true,"color":16776960,"opacity":1},"1334352":{"id":1334352,"baseName":"CB_pigment_sg2 1334353","selected":true,"pre_visible":true,"post_visible":true,"desmosome_visible":false,"text_visible":true,"meta_visible":true,"color":16776960,"opacity":1},"1335104":{"id":1335104,"baseName":"CB_pigment 1335105","selected":true,"pre_visible":true,"post_visible":true,"desmosome_visible":false,"text_visible":true,"meta_visible":true,"color":16776960,"opacity":1},"1345915":{"id":1345915,"baseName":"CB_pigment_sg3 1345916","selected":true,"pre_visible":true,"post_visible":true,"desmosome_visible":false,"text_visible":true,"meta_visible":true,"color":16776960,"opacity":1},"1418943":{"id":1418943,"baseName":"CB_pigment_sg2 1418944","selected":true,"pre_visible":true,"post_visible":true,"desmosome_visible":false,"text_visible":true,"meta_visible":true,"color":16776960,"opacity":1},"1917392":{"id":1917392,"baseName":"CB_pigment_sg2 1917393","selected":true,"pre_visible":true,"post_visible":true,"desmosome_visible":false,"text_visible":true,"meta_visible":true,"color":16776960,"opacity":1}},"color":536683,"hide_self_edges":true},"g18":{"id":"g18","label":"EC_V [#88]","models":{"518390":{"id":518390,"baseName":"EC_V_glila_sg1_1 518391","selected":true,"pre_visible":true,"post_visible":true,"desmosome_visible":false,"text_visible":true,"meta_visible":true,"color":16776960,"opacity":1},"520167":{"id":520167,"baseName":"EC_V_sg2l 520168","selected":true,"pre_visible":true,"post_visible":true,"desmosome_visible":false,"text_visible":true,"meta_visible":true,"color":16776960,"opacity":1},"521359":{"id":521359,"baseName":"EC_V_sg1l_3 521360","selected":true,"pre_visible":true,"post_visible":true,"desmosome_visible":false,"text_visible":true,"meta_visible":true,"color":16776960,"opacity":1},"555435":{"id":555435,"baseName":"EC_V_sg2l_5 555436","selected":true,"pre_visible":true,"post_visible":true,"desmosome_visible":false,"text_visible":true,"meta_visible":true,"color":16776960,"opacity":1},"555503":{"id":555503,"baseName":"EC_V_sg2l_6 555504","selected":true,"pre_visible":true,"post_visible":true,"desmosome_visible":false,"text_visible":true,"meta_visible":true,"color":16776960,"opacity":1},"608926":{"id":608926,"baseName":"EC_V_sg1r_1 608927","selected":true,"pre_visible":true,"post_visible":true,"desmosome_visible":false,"text_visible":true,"meta_visible":true,"color":16776960,"opacity":1},"609098":{"id":609098,"baseName":"EC_V_sg1r_2 609099","selected":true,"pre_visible":true,"post_visible":true,"desmosome_visible":false,"text_visible":true,"meta_visible":true,"color":16776960,"opacity":1},"844338":{"id":844338,"baseName":"EC_V_sg1l 844339","selected":true,"pre_visible":true,"post_visible":true,"desmosome_visible":false,"text_visible":true,"meta_visible":true,"color":16776960,"opacity":1},"914153":{"id":914153,"baseName":"EC_V_sg1l_muscle-attachment 914154","selected":true,"pre_visible":true,"post_visible":true,"desmosome_visible":false,"text_visible":true,"meta_visible":true,"color":16776960,"opacity":1},"1308387":{"id":1308387,"baseName":"EC_V_sg0rr 1308388","selected":true,"pre_visible":true,"post_visible":true,"desmosome_visible":false,"text_visible":true,"meta_visible":true,"color":16776960,"opacity":1},"1394977":{"id":1394977,"baseName":"EC_V_sg1r with long process 1394978","selected":true,"pre_visible":true,"post_visible":true,"desmosome_visible":false,"text_visible":true,"meta_visible":true,"color":16776960,"opacity":1},"1408621":{"id":1408621,"baseName":"EC_V_heald 1408622","selected":true,"pre_visible":true,"post_visible":true,"desmosome_visible":false,"text_visible":true,"meta_visible":true,"color":16776960,"opacity":1},"1411919":{"id":1411919,"baseName":"EC_V_heald 1411920","selected":true,"pre_visible":true,"post_visible":true,"desmosome_visible":false,"text_visible":true,"meta_visible":true,"color":16776960,"opacity":1},"1419586":{"id":1419586,"baseName":"EC_V_heald 1419587","selected":true,"pre_visible":true,"post_visible":true,"desmosome_visible":false,"text_visible":true,"meta_visible":true,"color":16776960,"opacity":1},"1427440":{"id":1427440,"baseName":"EC_V_sg3l 1427441","selected":true,"pre_visible":true,"post_visible":true,"desmosome_visible":false,"text_visible":true,"meta_visible":true,"color":16776960,"opacity":1},"1457288":{"id":1457288,"baseName":"EC_V_heald 1457288","selected":true,"pre_visible":true,"post_visible":true,"desmosome_visible":false,"text_visible":true,"meta_visible":true,"color":16776960,"opacity":1},"1464491":{"id":1464491,"baseName":"EC_V_sg3l 1464492","selected":true,"pre_visible":true,"post_visible":true,"desmosome_visible":false,"text_visible":true,"meta_visible":true,"color":16776960,"opacity":1},"1473394":{"id":1473394,"baseName":"EC_V_heard 1473395","selected":true,"pre_visible":true,"post_visible":true,"desmosome_visible":false,"text_visible":true,"meta_visible":true,"color":16776960,"opacity":1},"1515109":{"id":1515109,"baseName":"EC_V_sg2l lateral tonofilaments 1515110","selected":true,"pre_visible":true,"post_visible":true,"desmosome_visible":false,"text_visible":true,"meta_visible":true,"color":16776960,"opacity":1},"1547023":{"id":1547023,"baseName":"EC_V_sg0l_muscle-attachment 1547024","selected":true,"pre_visible":true,"post_visible":true,"desmosome_visible":false,"text_visible":true,"meta_visible":true,"color":16776960,"opacity":1},"1563606":{"id":1563606,"baseName":"EC_V_sg2r 1563607","selected":true,"pre_visible":true,"post_visible":true,"desmosome_visible":false,"text_visible":true,"meta_visible":true,"color":16776960,"opacity":1},"1617535":{"id":1617535,"baseName":"EC_V_sg3l 1617536","selected":true,"pre_visible":true,"post_visible":true,"desmosome_visible":false,"text_visible":true,"meta_visible":true,"color":16776960,"opacity":1},"1622250":{"id":1622250,"baseName":"EC_V_pygl 1622251","selected":true,"pre_visible":true,"post_visible":true,"desmosome_visible":false,"text_visible":true,"meta_visible":true,"color":16776960,"opacity":1},"1622335":{"id":1622335,"baseName":"EC_V_pygl 1622336","selected":true,"pre_visible":true,"post_visible":true,"desmosome_visible":false,"text_visible":true,"meta_visible":true,"color":16776960,"opacity":1},"1622375":{"id":1622375,"baseName":"EC_V_sg3l 1622376","selected":true,"pre_visible":true,"post_visible":true,"desmosome_visible":false,"text_visible":true,"meta_visible":true,"color":16776960,"opacity":1},"1630368":{"id":1630368,"baseName":"EC_V_sg3l 1630369","selected":true,"pre_visible":true,"post_visible":true,"desmosome_visible":false,"text_visible":true,"meta_visible":true,"color":16776960,"opacity":1},"1632956":{"id":1632956,"baseName":"EC_V_sg3l 1632957","selected":true,"pre_visible":true,"post_visible":true,"desmosome_visible":false,"text_visible":true,"meta_visible":true,"color":16776960,"opacity":1},"1638906":{"id":1638906,"baseName":"EC_V_sg1r 1638907","selected":true,"pre_visible":true,"post_visible":true,"desmosome_visible":false,"text_visible":true,"meta_visible":true,"color":16776960,"opacity":1},"1638931":{"id":1638931,"baseName":"EC_V_sg1r 1638932","selected":true,"pre_visible":true,"post_visible":true,"desmosome_visible":false,"text_visible":true,"meta_visible":true,"color":16776960,"opacity":1},"1647156":{"id":1647156,"baseName":"EC_V_sg2l 1647157","selected":true,"pre_visible":true,"post_visible":true,"desmosome_visible":false,"text_visible":true,"meta_visible":true,"color":16776960,"opacity":1},"1655856":{"id":1655856,"baseName":"EC_V_sg1r 1655857","selected":true,"pre_visible":true,"post_visible":true,"desmosome_visible":false,"text_visible":true,"meta_visible":true,"color":16776960,"opacity":1},"1669206":{"id":1669206,"baseName":"EC_V_sg3l lateral tonofilaments 1669207","selected":true,"pre_visible":true,"post_visible":true,"desmosome_visible":false,"text_visible":true,"meta_visible":true,"color":16776960,"opacity":1},"1681120":{"id":1681120,"baseName":"EC_V_sg1r 1681121","selected":true,"pre_visible":true,"post_visible":true,"desmosome_visible":false,"text_visible":true,"meta_visible":true,"color":16776960,"opacity":1},"1685248":{"id":1685248,"baseName":"EC_V_sg2r 1685249","selected":true,"pre_visible":true,"post_visible":true,"desmosome_visible":false,"text_visible":true,"meta_visible":true,"color":16776960,"opacity":1},"1690770":{"id":1690770,"baseName":"EC_V_sg2l 1690771","selected":true,"pre_visible":true,"post_visible":true,"desmosome_visible":false,"text_visible":true,"meta_visible":true,"color":16776960,"opacity":1},"1742992":{"id":1742992,"baseName":"EC_V_sg1l 1742993","selected":true,"pre_visible":true,"post_visible":true,"desmosome_visible":false,"text_visible":true,"meta_visible":true,"color":16776960,"opacity":1},"1743506":{"id":1743506,"baseName":"EC_V_heald 1743507","selected":true,"pre_visible":true,"post_visible":true,"desmosome_visible":false,"text_visible":true,"meta_visible":true,"color":16776960,"opacity":1},"1762815":{"id":1762815,"baseName":"EC_V_sg3r_armpit 1762816","selected":true,"pre_visible":true,"post_visible":true,"desmosome_visible":false,"text_visible":true,"meta_visible":true,"color":16776960,"opacity":1},"1782262":{"id":1782262,"baseName":"EC_V_sg1l 1782263","selected":true,"pre_visible":true,"post_visible":true,"desmosome_visible":false,"text_visible":true,"meta_visible":true,"color":16776960,"opacity":1},"1782275":{"id":1782275,"baseName":"EC_V_sg1l 1782276","selected":true,"pre_visible":true,"post_visible":true,"desmosome_visible":false,"text_visible":true,"meta_visible":true,"color":16776960,"opacity":1},"1782523":{"id":1782523,"baseName":"EC_V_sg1l 1782524","selected":true,"pre_visible":true,"post_visible":true,"desmosome_visible":false,"text_visible":true,"meta_visible":true,"color":16776960,"opacity":1},"1782822":{"id":1782822,"baseName":"EC_V_sg1r 1782823","selected":true,"pre_visible":true,"post_visible":true,"desmosome_visible":false,"text_visible":true,"meta_visible":true,"color":16776960,"opacity":1},"1782846":{"id":1782846,"baseName":"EC_V_sg1r 1782847","selected":true,"pre_visible":true,"post_visible":true,"desmosome_visible":false,"text_visible":true,"meta_visible":true,"color":16776960,"opacity":1},"1783830":{"id":1783830,"baseName":"EC_V_sg1r 1783831","selected":true,"pre_visible":true,"post_visible":true,"desmosome_visible":false,"text_visible":true,"meta_visible":true,"color":16776960,"opacity":1},"1792497":{"id":1792497,"baseName":"EC_V_sg2l 1792498","selected":true,"pre_visible":true,"post_visible":true,"desmosome_visible":false,"text_visible":true,"meta_visible":true,"color":16776960,"opacity":1},"1792754":{"id":1792754,"baseName":"EC_V_sg2r 1792755","selected":true,"pre_visible":true,"post_visible":true,"desmosome_visible":false,"text_visible":true,"meta_visible":true,"color":16776960,"opacity":1},"1803923":{"id":1803923,"baseName":"EC_V_sg1l rad glia 1803924","selected":true,"pre_visible":true,"post_visible":true,"desmosome_visible":false,"text_visible":true,"meta_visible":true,"color":16776960,"opacity":1},"1809524":{"id":1809524,"baseName":"EC_V_sg2l 1809525","selected":true,"pre_visible":true,"post_visible":true,"desmosome_visible":false,"text_visible":true,"meta_visible":true,"color":16776960,"opacity":1},"1835036":{"id":1835036,"baseName":"EC_V_sg2r 1835037","selected":true,"pre_visible":true,"post_visible":true,"desmosome_visible":false,"text_visible":true,"meta_visible":true,"color":16776960,"opacity":1},"1841508":{"id":1841508,"baseName":"EC_V_sg0l 1841509","selected":true,"pre_visible":true,"post_visible":true,"desmosome_visible":false,"text_visible":true,"meta_visible":true,"color":16776960,"opacity":1},"1844297":{"id":1844297,"baseName":"EC_V_sg2l 1844298","selected":true,"pre_visible":true,"post_visible":true,"desmosome_visible":false,"text_visible":true,"meta_visible":true,"color":16776960,"opacity":1},"1844371":{"id":1844371,"baseName":"EC_V_sg2l 1844372","selected":true,"pre_visible":true,"post_visible":true,"desmosome_visible":false,"text_visible":true,"meta_visible":true,"color":16776960,"opacity":1},"1844524":{"id":1844524,"baseName":"EC_V_sg2l 1844525","selected":true,"pre_visible":true,"post_visible":true,"desmosome_visible":false,"text_visible":true,"meta_visible":true,"color":16776960,"opacity":1},"1847342":{"id":1847342,"baseName":"EC_V_sg2l 1847343","selected":true,"pre_visible":true,"post_visible":true,"desmosome_visible":false,"text_visible":true,"meta_visible":true,"color":16776960,"opacity":1},"1847446":{"id":1847446,"baseName":"EC_V_sg2l 1847447","selected":true,"pre_visible":true,"post_visible":true,"desmosome_visible":false,"text_visible":true,"meta_visible":true,"color":16776960,"opacity":1},"1849438":{"id":1849438,"baseName":"EC_V_sg3l 1849439","selected":true,"pre_visible":true,"post_visible":true,"desmosome_visible":false,"text_visible":true,"meta_visible":true,"color":16776960,"opacity":1},"1850382":{"id":1850382,"baseName":"EC_V_sg0r 1850383","selected":true,"pre_visible":true,"post_visible":true,"desmosome_visible":false,"text_visible":true,"meta_visible":true,"color":16776960,"opacity":1},"1852518":{"id":1852518,"baseName":"EC_V_sg0r 1852519","selected":true,"pre_visible":true,"post_visible":true,"desmosome_visible":false,"text_visible":true,"meta_visible":true,"color":16776960,"opacity":1},"1852885":{"id":1852885,"baseName":"EC_V_sg1l 1852886","selected":true,"pre_visible":true,"post_visible":true,"desmosome_visible":false,"text_visible":true,"meta_visible":true,"color":16776960,"opacity":1},"1852911":{"id":1852911,"baseName":"EC_V_sg1l_muscle-attachment","selected":true,"pre_visible":true,"post_visible":true,"desmosome_visible":false,"text_visible":true,"meta_visible":true,"color":16776960,"opacity":1},"1853289":{"id":1853289,"baseName":"EC_V_sg1l 1853290","selected":true,"pre_visible":true,"post_visible":true,"desmosome_visible":false,"text_visible":true,"meta_visible":true,"color":16776960,"opacity":1},"1856944":{"id":1856944,"baseName":"EC_V_sg1l 1856945","selected":true,"pre_visible":true,"post_visible":true,"desmosome_visible":false,"text_visible":true,"meta_visible":true,"color":16776960,"opacity":1},"1857356":{"id":1857356,"baseName":"EC_V_sg1l 1857357","selected":true,"pre_visible":true,"post_visible":true,"desmosome_visible":false,"text_visible":true,"meta_visible":true,"color":16776960,"opacity":1},"1915109":{"id":1915109,"baseName":"EC_V_sg3l 1915110","selected":true,"pre_visible":true,"post_visible":true,"desmosome_visible":false,"text_visible":true,"meta_visible":true,"color":16776960,"opacity":1},"1918047":{"id":1918047,"baseName":"EC_V_sg1l_muscle-attachment 1918048","selected":true,"pre_visible":true,"post_visible":true,"desmosome_visible":false,"text_visible":true,"meta_visible":true,"color":16776960,"opacity":1},"1920008":{"id":1920008,"baseName":"EC_V_sg2l 1920009","selected":true,"pre_visible":true,"post_visible":true,"desmosome_visible":false,"text_visible":true,"meta_visible":true,"color":16776960,"opacity":1},"1920138":{"id":1920138,"baseName":"EC_V_sg2r 1920139","selected":true,"pre_visible":true,"post_visible":true,"desmosome_visible":false,"text_visible":true,"meta_visible":true,"color":16776960,"opacity":1},"1920301":{"id":1920301,"baseName":"EC_V_sg2l lateral tonofilaments 1920302","selected":true,"pre_visible":true,"post_visible":true,"desmosome_visible":false,"text_visible":true,"meta_visible":true,"color":16776960,"opacity":1},"1920338":{"id":1920338,"baseName":"EC_V_sg2l 1920339","selected":true,"pre_visible":true,"post_visible":true,"desmosome_visible":false,"text_visible":true,"meta_visible":true,"color":16776960,"opacity":1},"1920390":{"id":1920390,"baseName":"EC_V_sg2r 1920391","selected":true,"pre_visible":true,"post_visible":true,"desmosome_visible":false,"text_visible":true,"meta_visible":true,"color":16776960,"opacity":1},"1920498":{"id":1920498,"baseName":"EC_V_sg2l 1920499","selected":true,"pre_visible":true,"post_visible":true,"desmosome_visible":false,"text_visible":true,"meta_visible":true,"color":16776960,"opacity":1},"1920508":{"id":1920508,"baseName":"EC_V_sg2ll","selected":true,"pre_visible":true,"post_visible":true,"desmosome_visible":false,"text_visible":true,"meta_visible":true,"color":16776960,"opacity":1},"1924728":{"id":1924728,"baseName":"EC_V_sg2r 1924729","selected":true,"pre_visible":true,"post_visible":true,"desmosome_visible":false,"text_visible":true,"meta_visible":true,"color":16776960,"opacity":1},"1937777":{"id":1937777,"baseName":"EC_V_sg2r 1937778","selected":true,"pre_visible":true,"post_visible":true,"desmosome_visible":false,"text_visible":true,"meta_visible":true,"color":16776960,"opacity":1},"1937990":{"id":1937990,"baseName":"EC_V_sg2r 1937991","selected":true,"pre_visible":true,"post_visible":true,"desmosome_visible":false,"text_visible":true,"meta_visible":true,"color":16776960,"opacity":1},"1939182":{"id":1939182,"baseName":"EC_V_sg3r 1939183","selected":true,"pre_visible":true,"post_visible":true,"desmosome_visible":false,"text_visible":true,"meta_visible":true,"color":16776960,"opacity":1},"1941130":{"id":1941130,"baseName":"EC_V_sg3l 1941131","selected":true,"pre_visible":true,"post_visible":true,"desmosome_visible":false,"text_visible":true,"meta_visible":true,"color":16776960,"opacity":1},"1941622":{"id":1941622,"baseName":"EC_V_sg3l 1941623","selected":true,"pre_visible":true,"post_visible":true,"desmosome_visible":false,"text_visible":true,"meta_visible":true,"color":16776960,"opacity":1},"1941636":{"id":1941636,"baseName":"EC_V_sg3l 1941637","selected":true,"pre_visible":true,"post_visible":true,"desmosome_visible":false,"text_visible":true,"meta_visible":true,"color":16776960,"opacity":1},"1945932":{"id":1945932,"baseName":"EC_V_sg2l 1945933","selected":true,"pre_visible":true,"post_visible":true,"desmosome_visible":false,"text_visible":true,"meta_visible":true,"color":16776960,"opacity":1},"1946208":{"id":1946208,"baseName":"EC_V_sg3r 1946209","selected":true,"pre_visible":true,"post_visible":true,"desmosome_visible":false,"text_visible":true,"meta_visible":true,"color":16776960,"opacity":1},"1966253":{"id":1966253,"baseName":"EC_V_sg3r 1966254","selected":true,"pre_visible":true,"post_visible":true,"desmosome_visible":false,"text_visible":true,"meta_visible":true,"color":16776960,"opacity":1},"1968487":{"id":1968487,"baseName":"EC_V_sg0l 1968488","selected":true,"pre_visible":true,"post_visible":true,"desmosome_visible":false,"text_visible":true,"meta_visible":true,"color":16776960,"opacity":1},"1973245":{"id":1973245,"baseName":"EC_V_sg2l 1973246","selected":true,"pre_visible":true,"post_visible":true,"desmosome_visible":false,"text_visible":true,"meta_visible":true,"color":16776960,"opacity":1},"1979704":{"id":1979704,"baseName":"EC_V_sg0r 1979705","selected":true,"pre_visible":true,"post_visible":true,"desmosome_visible":false,"text_visible":true,"meta_visible":true,"color":16776960,"opacity":1},"1979709":{"id":1979709,"baseName":"EC_V_sg0r 1979710","selected":true,"pre_visible":true,"post_visible":true,"desmosome_visible":false,"text_visible":true,"meta_visible":true,"color":16776960,"opacity":1},"2034268":{"id":2034268,"baseName":"EC_V_sg3r 2034269","selected":true,"pre_visible":true,"post_visible":true,"desmosome_visible":false,"text_visible":true,"meta_visible":true,"color":16776960,"opacity":1},"2242572":{"id":2242572,"baseName":"EC_V_sg1l 2242573","selected":true,"pre_visible":true,"post_visible":true,"desmosome_visible":false,"text_visible":true,"meta_visible":true,"color":16776960,"opacity":1}},"color":1556175,"hide_self_edges":true},"g19":{"id":"g19","label":"EC_D [#65]","models":{"579543":{"id":579543,"baseName":"EC_D_sg3r_1 579544","selected":true,"pre_visible":true,"post_visible":true,"desmosome_visible":false,"text_visible":true,"meta_visible":true,"color":16776960,"opacity":1},"579865":{"id":579865,"baseName":"EC_D_sg3r_2 579866","selected":true,"pre_visible":true,"post_visible":true,"desmosome_visible":false,"text_visible":true,"meta_visible":true,"color":16776960,"opacity":1},"826263":{"id":826263,"baseName":"EC_D_sg3r 826264","selected":true,"pre_visible":true,"post_visible":true,"desmosome_visible":false,"text_visible":true,"meta_visible":true,"color":16776960,"opacity":1},"915979":{"id":915979,"baseName":"EC_D_sg3r 915980","selected":true,"pre_visible":true,"post_visible":true,"desmosome_visible":false,"text_visible":true,"meta_visible":true,"color":16776960,"opacity":1},"1306699":{"id":1306699,"baseName":"EC_D_heard_nuchal 1306700","selected":true,"pre_visible":true,"post_visible":true,"desmosome_visible":false,"text_visible":true,"meta_visible":true,"color":16776960,"opacity":1},"1345907":{"id":1345907,"baseName":"EC_D_sg3 back cell 4","selected":true,"pre_visible":true,"post_visible":true,"desmosome_visible":false,"text_visible":true,"meta_visible":true,"color":16776960,"opacity":1},"1366261":{"id":1366261,"baseName":"EC_D_sg2r 1366262","selected":true,"pre_visible":true,"post_visible":true,"desmosome_visible":false,"text_visible":true,"meta_visible":true,"color":16776960,"opacity":1},"1444493":{"id":1444493,"baseName":"EC_D_sg0r 1444494","selected":true,"pre_visible":true,"post_visible":true,"desmosome_visible":false,"text_visible":true,"meta_visible":true,"color":16776960,"opacity":1},"1461015":{"id":1461015,"baseName":"EC_D_sg2l 1461016","selected":true,"pre_visible":true,"post_visible":true,"desmosome_visible":false,"text_visible":true,"meta_visible":true,"color":16776960,"opacity":1},"1622232":{"id":1622232,"baseName":"EC_D_pygl 1622233","selected":true,"pre_visible":true,"post_visible":true,"desmosome_visible":false,"text_visible":true,"meta_visible":true,"color":16776960,"opacity":1},"1622259":{"id":1622259,"baseName":"EC_D_pygl_armpit 1622260","selected":true,"pre_visible":true,"post_visible":true,"desmosome_visible":false,"text_visible":true,"meta_visible":true,"color":16776960,"opacity":1},"1626193":{"id":1626193,"baseName":"EC_D_pygr 1626194","selected":true,"pre_visible":true,"post_visible":true,"desmosome_visible":false,"text_visible":true,"meta_visible":true,"color":16776960,"opacity":1},"1626318":{"id":1626318,"baseName":"EC_D_pygr 1626319","selected":true,"pre_visible":true,"post_visible":true,"desmosome_visible":false,"text_visible":true,"meta_visible":true,"color":16776960,"opacity":1},"1630751":{"id":1630751,"baseName":"EC_D_sg3r 1630752","selected":true,"pre_visible":true,"post_visible":true,"desmosome_visible":false,"text_visible":true,"meta_visible":true,"color":16776960,"opacity":1},"1630844":{"id":1630844,"baseName":"EC_D_sg3l 1630845","selected":true,"pre_visible":true,"post_visible":true,"desmosome_visible":false,"text_visible":true,"meta_visible":true,"color":16776960,"opacity":1},"1630857":{"id":1630857,"baseName":"EC_D_sg3l 1630858","selected":true,"pre_visible":true,"post_visible":true,"desmosome_visible":false,"text_visible":true,"meta_visible":true,"color":16776960,"opacity":1},"1630892":{"id":1630892,"baseName":"EC_D_sg3l 1630893","selected":true,"pre_visible":true,"post_visible":true,"desmosome_visible":false,"text_visible":true,"meta_visible":true,"color":16776960,"opacity":1},"1631093":{"id":1631093,"baseName":"EC_D_pygl 1631094","selected":true,"pre_visible":true,"post_visible":true,"desmosome_visible":false,"text_visible":true,"meta_visible":true,"color":16776960,"opacity":1},"1632556":{"id":1632556,"baseName":"EC_D_sg3l 1632557","selected":true,"pre_visible":true,"post_visible":true,"desmosome_visible":false,"text_visible":true,"meta_visible":true,"color":16776960,"opacity":1},"1635096":{"id":1635096,"baseName":"EC_D_sg3l 1635097","selected":true,"pre_visible":true,"post_visible":true,"desmosome_visible":false,"text_visible":true,"meta_visible":true,"color":16776960,"opacity":1},"1646655":{"id":1646655,"baseName":"EC_D_sg3r 1646656","selected":true,"pre_visible":true,"post_visible":true,"desmosome_visible":false,"text_visible":true,"meta_visible":true,"color":16776960,"opacity":1},"1646869":{"id":1646869,"baseName":"EC_D_sg1l 1646870","selected":true,"pre_visible":true,"post_visible":true,"desmosome_visible":false,"text_visible":true,"meta_visible":true,"color":16776960,"opacity":1},"1647016":{"id":1647016,"baseName":"EC_D_sg2l 1647017","selected":true,"pre_visible":true,"post_visible":true,"desmosome_visible":false,"text_visible":true,"meta_visible":true,"color":16776960,"opacity":1},"1650226":{"id":1650226,"baseName":"EC_D_sg0l 1650227","selected":true,"pre_visible":true,"post_visible":true,"desmosome_visible":false,"text_visible":true,"meta_visible":true,"color":16776960,"opacity":1},"1650251":{"id":1650251,"baseName":"EC_D_sg0l 1650252","selected":true,"pre_visible":true,"post_visible":true,"desmosome_visible":false,"text_visible":true,"meta_visible":true,"color":16776960,"opacity":1},"1669233":{"id":1669233,"baseName":"EC_D_sg3l 1669234","selected":true,"pre_visible":true,"post_visible":true,"desmosome_visible":false,"text_visible":true,"meta_visible":true,"color":16776960,"opacity":1},"1669245":{"id":1669245,"baseName":"EC_D_sg3l 1669246","selected":true,"pre_visible":true,"post_visible":true,"desmosome_visible":false,"text_visible":true,"meta_visible":true,"color":16776960,"opacity":1},"1681253":{"id":1681253,"baseName":"EC_D_sg0r 1681254","selected":true,"pre_visible":true,"post_visible":true,"desmosome_visible":false,"text_visible":true,"meta_visible":true,"color":16776960,"opacity":1},"1727000":{"id":1727000,"baseName":"EC_D_sg2r 1727001","selected":true,"pre_visible":true,"post_visible":true,"desmosome_visible":false,"text_visible":true,"meta_visible":true,"color":16776960,"opacity":1},"1742908":{"id":1742908,"baseName":"EC_D_sg0l 1742909","selected":true,"pre_visible":true,"post_visible":true,"desmosome_visible":false,"text_visible":true,"meta_visible":true,"color":16776960,"opacity":1},"1756206":{"id":1756206,"baseName":"EC_D_sg2l 1756207","selected":true,"pre_visible":true,"post_visible":true,"desmosome_visible":false,"text_visible":true,"meta_visible":true,"color":16776960,"opacity":1},"1793579":{"id":1793579,"baseName":"EC_D_sg2r 1793580","selected":true,"pre_visible":true,"post_visible":true,"desmosome_visible":false,"text_visible":true,"meta_visible":true,"color":16776960,"opacity":1},"1816775":{"id":1816775,"baseName":"EC_D_sg2r 1816776","selected":true,"pre_visible":true,"post_visible":true,"desmosome_visible":false,"text_visible":true,"meta_visible":true,"color":16776960,"opacity":1},"1821534":{"id":1821534,"baseName":"EC_D_sg3l 1457768","selected":true,"pre_visible":true,"post_visible":true,"desmosome_visible":false,"text_visible":true,"meta_visible":true,"color":16776960,"opacity":1},"1833773":{"id":1833773,"baseName":"EC_D_sg1r 1833774","selected":true,"pre_visible":true,"post_visible":true,"desmosome_visible":false,"text_visible":true,"meta_visible":true,"color":16776960,"opacity":1},"1833929":{"id":1833929,"baseName":"EC_D_sg1l 1833930","selected":true,"pre_visible":true,"post_visible":true,"desmosome_visible":false,"text_visible":true,"meta_visible":true,"color":16776960,"opacity":1},"1834069":{"id":1834069,"baseName":"EC_D_sg1l 1834070","selected":true,"pre_visible":true,"post_visible":true,"desmosome_visible":false,"text_visible":true,"meta_visible":true,"color":16776960,"opacity":1},"1835290":{"id":1835290,"baseName":"EC_D_sg2l 1835291","selected":true,"pre_visible":true,"post_visible":true,"desmosome_visible":false,"text_visible":true,"meta_visible":true,"color":16776960,"opacity":1},"1835338":{"id":1835338,"baseName":"EC_D_sg2l 1835339","selected":true,"pre_visible":true,"post_visible":true,"desmosome_visible":false,"text_visible":true,"meta_visible":true,"color":16776960,"opacity":1},"1837957":{"id":1837957,"baseName":"EC_D_sg2r 1837958","selected":true,"pre_visible":true,"post_visible":true,"desmosome_visible":false,"text_visible":true,"meta_visible":true,"color":16776960,"opacity":1},"1844480":{"id":1844480,"baseName":"EC_D_sg2l 1844481","selected":true,"pre_visible":true,"post_visible":true,"desmosome_visible":false,"text_visible":true,"meta_visible":true,"color":16776960,"opacity":1},"1844570":{"id":1844570,"baseName":"EC_D_sg2l 1844571","selected":true,"pre_visible":true,"post_visible":true,"desmosome_visible":false,"text_visible":true,"meta_visible":true,"color":16776960,"opacity":1},"1844635":{"id":1844635,"baseName":"EC_D_sg2l 1844636","selected":true,"pre_visible":true,"post_visible":true,"desmosome_visible":false,"text_visible":true,"meta_visible":true,"color":16776960,"opacity":1},"1844758":{"id":1844758,"baseName":"EC_D_sg2l 1844759","selected":true,"pre_visible":true,"post_visible":true,"desmosome_visible":false,"text_visible":true,"meta_visible":true,"color":16776960,"opacity":1},"1844915":{"id":1844915,"baseName":"EC_D_sg2l 1844916","selected":true,"pre_visible":true,"post_visible":true,"desmosome_visible":false,"text_visible":true,"meta_visible":true,"color":16776960,"opacity":1},"1848152":{"id":1848152,"baseName":"EC_D_sg3r 1848153","selected":true,"pre_visible":true,"post_visible":true,"desmosome_visible":false,"text_visible":true,"meta_visible":true,"color":16776960,"opacity":1},"1852506":{"id":1852506,"baseName":"EC_D_sg2r 1852507","selected":true,"pre_visible":true,"post_visible":true,"desmosome_visible":false,"text_visible":true,"meta_visible":true,"color":16776960,"opacity":1},"1853212":{"id":1853212,"baseName":"EC_D_sg0r 1853213","selected":true,"pre_visible":true,"post_visible":true,"desmosome_visible":false,"text_visible":true,"meta_visible":true,"color":16776960,"opacity":1},"1854209":{"id":1854209,"baseName":"EC_D_heald 1854210","selected":true,"pre_visible":true,"post_visible":true,"desmosome_visible":false,"text_visible":true,"meta_visible":true,"color":16776960,"opacity":1},"1914429":{"id":1914429,"baseName":"EC_D_sg0l 1914430","selected":true,"pre_visible":true,"post_visible":true,"desmosome_visible":false,"text_visible":true,"meta_visible":true,"color":16776960,"opacity":1},"1914834":{"id":1914834,"baseName":"EC_D_sg1r 1914835","selected":true,"pre_visible":true,"post_visible":true,"desmosome_visible":false,"text_visible":true,"meta_visible":true,"color":16776960,"opacity":1},"1917024":{"id":1917024,"baseName":"EC_D_sg2r_muscle-attachment 1917025","selected":true,"pre_visible":true,"post_visible":true,"desmosome_visible":false,"text_visible":true,"meta_visible":true,"color":16776960,"opacity":1},"1917681":{"id":1917681,"baseName":"EC_D_sg1l_muscle-attachment 1917682","selected":true,"pre_visible":true,"post_visible":true,"desmosome_visible":false,"text_visible":true,"meta_visible":true,"color":16776960,"opacity":1},"1918193":{"id":1918193,"baseName":"EC_D_sg2r 1918194","selected":true,"pre_visible":true,"post_visible":true,"desmosome_visible":false,"text_visible":true,"meta_visible":true,"color":16776960,"opacity":1},"1918220":{"id":1918220,"baseName":"EC_D_sg2r_muscle-attachment 1918221","selected":true,"pre_visible":true,"post_visible":true,"desmosome_visible":false,"text_visible":true,"meta_visible":true,"color":16776960,"opacity":1},"1918468":{"id":1918468,"baseName":"EC_D_sg1l 1918469","selected":true,"pre_visible":true,"post_visible":true,"desmosome_visible":false,"text_visible":true,"meta_visible":true,"color":16776960,"opacity":1},"1919001":{"id":1919001,"baseName":"EC_D_sg2l 1919002","selected":true,"pre_visible":true,"post_visible":true,"desmosome_visible":false,"text_visible":true,"meta_visible":true,"color":16776960,"opacity":1},"1937630":{"id":1937630,"baseName":"EC_D_sg2r_muscle-atttachment 1937631","selected":true,"pre_visible":true,"post_visible":true,"desmosome_visible":false,"text_visible":true,"meta_visible":true,"color":16776960,"opacity":1},"1941112":{"id":1941112,"baseName":"EC_D_sg3l 1941113","selected":true,"pre_visible":true,"post_visible":true,"desmosome_visible":false,"text_visible":true,"meta_visible":true,"color":16776960,"opacity":1},"1941139":{"id":1941139,"baseName":"EC_D_sg3l 1941140","selected":true,"pre_visible":true,"post_visible":true,"desmosome_visible":false,"text_visible":true,"meta_visible":true,"color":16776960,"opacity":1},"1941525":{"id":1941525,"baseName":"EC_D_sg3r 1941526","selected":true,"pre_visible":true,"post_visible":true,"desmosome_visible":false,"text_visible":true,"meta_visible":true,"color":16776960,"opacity":1},"1945437":{"id":1945437,"baseName":"EC_D_sg3r_armpit 1945438","selected":true,"pre_visible":true,"post_visible":true,"desmosome_visible":false,"text_visible":true,"meta_visible":true,"color":16776960,"opacity":1},"1946217":{"id":1946217,"baseName":"EC_D_sg3r_armpit 1946218","selected":true,"pre_visible":true,"post_visible":true,"desmosome_visible":false,"text_visible":true,"meta_visible":true,"color":16776960,"opacity":1},"1950884":{"id":1950884,"baseName":"EC_D_sg1l 1950885","selected":true,"pre_visible":true,"post_visible":true,"desmosome_visible":false,"text_visible":true,"meta_visible":true,"color":16776960,"opacity":1},"1969925":{"id":1969925,"baseName":"EC_D_sg1l 1969926","selected":true,"pre_visible":true,"post_visible":true,"desmosome_visible":false,"text_visible":true,"meta_visible":true,"color":16776960,"opacity":1}},"color":1556175,"hide_self_edges":true},"g20":{"id":"g20","label":"chaetal_sac_neu [#6]","models":{"1448906":{"id":1448906,"baseName":"EC_chaetal_sac_sg3l_neuro_2","selected":true,"pre_visible":true,"post_visible":true,"desmosome_visible":true,"text_visible":false,"meta_visible":true,"color":16776960,"opacity":1},"1840535":{"id":1840535,"baseName":"EC_circumchaetal_sg2l_neuro-5_5","selected":true,"pre_visible":true,"post_visible":true,"desmosome_visible":true,"text_visible":false,"meta_visible":true,"color":16776960,"opacity":1},"1983059":{"id":1983059,"baseName":"EC_circumchaetal_sg1l_neuro-4_5","selected":true,"pre_visible":true,"post_visible":true,"desmosome_visible":true,"text_visible":false,"meta_visible":true,"color":16776960,"opacity":1},"1988393":{"id":1988393,"baseName":"hemichaetal_sg2l_neuro-4_1","selected":true,"pre_visible":true,"post_visible":true,"desmosome_visible":true,"text_visible":false,"meta_visible":true,"color":16776960,"opacity":1},"1989037":{"id":1989037,"baseName":"hemichaetal_sg2l_neuro-7_4","selected":true,"pre_visible":true,"post_visible":true,"desmosome_visible":true,"text_visible":false,"meta_visible":true,"color":16776960,"opacity":1},"1989451":{"id":1989451,"baseName":"EC_chaetal_sac_sg2l_neuro-1","selected":true,"pre_visible":true,"post_visible":true,"desmosome_visible":true,"text_visible":false,"meta_visible":true,"color":16776960,"opacity":1}},"color":2191797,"hide_self_edges":true},"g21":{"id":"g21","label":"other ectoderm [#8]","models":{"1273836":{"id":1273836,"baseName":"other ectoderm [#6]","selected":true,"pre_visible":true,"post_visible":true,"desmosome_visible":true,"text_visible":false,"meta_visible":true,"color":1556175,"opacity":1},"1278649":{"id":1278649,"baseName":"other ectoderm [#6]","selected":true,"pre_visible":true,"post_visible":true,"desmosome_visible":true,"text_visible":false,"meta_visible":true,"color":1556175,"opacity":1},"1303054":{"id":1303054,"baseName":"other ectoderm [#6]","selected":true,"pre_visible":true,"post_visible":true,"desmosome_visible":true,"text_visible":false,"meta_visible":true,"color":1556175,"opacity":1},"1416066":{"id":1416066,"baseName":"other ectoderm [#6]","selected":true,"pre_visible":true,"post_visible":true,"desmosome_visible":true,"text_visible":false,"meta_visible":true,"color":1556175,"opacity":1},"1843659":{"id":1843659,"baseName":"ecto fragment 1843660","selected":true,"pre_visible":true,"post_visible":true,"desmosome_visible":true,"text_visible":false,"meta_visible":true,"color":16776960,"opacity":1},"1844629":{"id":1844629,"baseName":"other ectoderm [#6]","selected":true,"pre_visible":true,"post_visible":true,"desmosome_visible":true,"text_visible":false,"meta_visible":true,"color":1556175,"opacity":1},"1919571":{"id":1919571,"baseName":"other ectoderm [#6]","selected":true,"pre_visible":true,"post_visible":true,"desmosome_visible":true,"text_visible":false,"meta_visible":true,"color":1556175,"opacity":1},"1959415":{"id":1959415,"baseName":"ecto fragment 1959416","selected":true,"pre_visible":true,"post_visible":true,"desmosome_visible":true,"text_visible":false,"meta_visible":true,"color":16776960,"opacity":1}},"color":1556175,"hide_self_edges":true}},"subgraphs":{},"layout":{"name":"preset","positions":{"g1":{"x":285.61634019321576,"y":598.5938410274135},"g2":{"x":208.3768424948515,"y":609.944430913402},"g3":{"x":451.1310838231143,"y":537.0840335752594},"g5":{"x":368.3874228881136,"y":566.6457048135226},"g6":{"x":-24.33303957376602,"y":555.1622686643408},"g8":{"x":512.6347082327229,"y":440.7408273459798},"g9":{"x":529.4105650503739,"y":505.13675207331164},"g10":{"x":23.04108424199213,"y":615.9510959504452},"g11":{"x":117.70114664346778,"y":617.7415015600369},"g12":{"x":250,"y":347},"g13":{"x":542.6712612584482,"y":555.6729338043093},"g14":{"x":452.0536948199257,"y":798.6862086380488},"g15":{"x":375,"y":631},"g16":{"x":-66.59176476886879,"y":746.9743353935343},"g17":{"x":267.992503353015,"y":816.6932672463781},"g18":{"x":79.90660679906918,"y":853.0054650420478},"g19":{"x":97,"y":423},"g20":{"x":608.286165710764,"y":746.5158293161089},"g21":{"x":373.6142276571634,"y":834.527084010173}},"fit":false,"zoom":0.5670923603887883,"pan":{"x":139.42498096121827,"y":42.90155755554679}}}
