# Supplementary material for: Desmosomal connectomics of all somatic muscles in an annelid larva
Source: eLife. 2022 Dec 20;11:e71231. doi: 10.7554/eLife.71231 (PMC9876572; doi:10.7554/eLife.71231)
Supplement: Figure 9—source data 1. — The graphs can be loaded in the CATMAID graph widget at https://catmaid.jekelylab.ex.ac.uk. [file elife-71231-fig9-data1.zip › MNspider-ant_graph.json]

{"properties":{"label_valign":"top","label_halign":"center","show_node_labels":true,"trim_node_labels":false,"node_width":30,"node_height":30,"edge_text_color":"#FFFFFF","edge_text_opacity":0,"edge_text_outline_width":0.4,"edge_text_outline_opacity":1,"edge_min_width":0,"edge_width_function":"sqrt","grid_snap":false,"grid_side":10},"elements":{"nodes":[{"data":{"id":"g1","skeletons":[{"id":955074,"baseName":"MNspiderATO-ant_sg2r1","selected":true,"pre_visible":true,"post_visible":true,"desmosome_visible":true,"text_visible":false,"meta_visible":true,"color":16776960,"opacity":1,"isRemote":false},{"id":1181940,"baseName":"MNspider-ant_sg3r1","selected":true,"pre_visible":true,"post_visible":true,"desmosome_visible":true,"text_visible":false,"meta_visible":true,"color":16776960,"opacity":1,"isRemote":false},{"id":1383418,"baseName":"MNspider-ant_sg3l1","selected":true,"pre_visible":true,"post_visible":true,"desmosome_visible":true,"text_visible":false,"meta_visible":true,"color":16776960,"opacity":1,"isRemote":false},{"id":1395556,"baseName":"MNspider-ant_sg2l1","selected":true,"pre_visible":true,"post_visible":true,"desmosome_visible":true,"text_visible":false,"meta_visible":true,"color":16776960,"opacity":1,"isRemote":false}],"label":"MNspider-ant [#4]","color":"#530048","shape":"hexagon"},"classes":""},{"data":{"id":"g2","skeletons":[{"id":518764,"baseName":"MUSlongV_sg2l7","selected":true,"pre_visible":true,"post_visible":true,"desmosome_visible":false,"text_visible":true,"meta_visible":true,"color":16776960,"opacity":1,"isRemote":false},{"id":519936,"baseName":"MUSlongV_sg2l8","selected":true,"pre_visible":true,"post_visible":true,"desmosome_visible":false,"text_visible":true,"meta_visible":true,"color":16776960,"opacity":1,"isRemote":false},{"id":1028383,"baseName":"MUSlongV_sg2r5","selected":true,"pre_visible":true,"post_visible":true,"desmosome_visible":false,"text_visible":true,"meta_visible":true,"color":16776960,"opacity":1,"isRemote":false},{"id":1028395,"baseName":"MUSlongV_sg3r6","selected":true,"pre_visible":true,"post_visible":true,"desmosome_visible":false,"text_visible":true,"meta_visible":true,"color":16776960,"opacity":1,"isRemote":false},{"id":1057387,"baseName":"MUSlongV_sg2l9","selected":true,"pre_visible":true,"post_visible":true,"desmosome_visible":false,"text_visible":true,"meta_visible":true,"color":16776960,"opacity":1,"isRemote":false},{"id":1367987,"baseName":"MUSlongV_sg3r4","selected":true,"pre_visible":true,"post_visible":true,"desmosome_visible":false,"text_visible":true,"meta_visible":true,"color":16776960,"opacity":1,"isRemote":false},{"id":1368019,"baseName":"MUSlongV_sg3l4","selected":true,"pre_visible":true,"post_visible":true,"desmosome_visible":false,"text_visible":true,"meta_visible":true,"color":16776960,"opacity":1,"isRemote":false},{"id":1368417,"baseName":"MUSlongV_sg2l10","selected":true,"pre_visible":true,"post_visible":true,"desmosome_visible":false,"text_visible":true,"meta_visible":true,"color":16776960,"opacity":1,"isRemote":false},{"id":1393903,"baseName":"MUSlongV_sg3r1","selected":true,"pre_visible":true,"post_visible":true,"desmosome_visible":false,"text_visible":true,"meta_visible":true,"color":16776960,"opacity":1,"isRemote":false}],"label":"MUSlongV [#9]","color":"#a6d96a","shape":"hexagon"},"classes":""},{"data":{"id":"g3","skeletons":[{"id":1027978,"baseName":"MUSac-neuPV_sg2l3","selected":true,"pre_visible":true,"post_visible":true,"desmosome_visible":false,"text_visible":true,"meta_visible":true,"color":16776960,"opacity":1,"isRemote":false},{"id":1028750,"baseName":"MUSac-neuPV_sg2l1","selected":true,"pre_visible":true,"post_visible":true,"desmosome_visible":false,"text_visible":true,"meta_visible":true,"color":16776960,"opacity":1,"isRemote":false},{"id":1137595,"baseName":"MUSac-neuPV_sg1r2","selected":true,"pre_visible":true,"post_visible":true,"desmosome_visible":false,"text_visible":true,"meta_visible":true,"color":16776960,"opacity":1,"isRemote":false},{"id":1649437,"baseName":"MUSac-neuPV_sg1l2","selected":true,"pre_visible":true,"post_visible":true,"desmosome_visible":false,"text_visible":true,"meta_visible":true,"color":16776960,"opacity":1,"isRemote":false}],"label":"MUSac-neuPV [#4]","color":"#ae017e","shape":"hexagon"},"classes":""},{"data":{"id":"g4","skeletons":[{"id":1623277,"baseName":"MUSac-neuAV_sg3l2","selected":true,"pre_visible":true,"post_visible":true,"desmosome_visible":false,"text_visible":true,"meta_visible":true,"color":16776960,"opacity":1,"isRemote":false},{"id":1645931,"baseName":"MUSac-neuDx_sg2l2","selected":true,"pre_visible":true,"post_visible":true,"desmosome_visible":false,"text_visible":true,"meta_visible":true,"color":16776960,"opacity":1,"isRemote":false}],"label":"MUSac-neu other [#2]","color":"#dd3497","shape":"hexagon"},"classes":""},{"data":{"id":"g5","skeletons":[{"id":1450345,"baseName":"MUSac-notP_sg3r1","selected":true,"pre_visible":true,"post_visible":true,"desmosome_visible":false,"text_visible":true,"meta_visible":true,"color":16776960,"opacity":1,"isRemote":false},{"id":1504505,"baseName":"MUSac-notP_sg2r1","selected":true,"pre_visible":true,"post_visible":true,"desmosome_visible":false,"text_visible":true,"meta_visible":true,"color":16776960,"opacity":1,"isRemote":false},{"id":1547950,"baseName":"MUSac-notP_sg1l1","selected":true,"pre_visible":true,"post_visible":true,"desmosome_visible":false,"text_visible":true,"meta_visible":true,"color":16776960,"opacity":1,"isRemote":false},{"id":1570729,"baseName":"MUSac-notP_sg1l2","selected":true,"pre_visible":true,"post_visible":true,"desmosome_visible":false,"text_visible":true,"meta_visible":true,"color":16776960,"opacity":1,"isRemote":false},{"id":1625586,"baseName":"MUSac-notP_sg2l1","selected":true,"pre_visible":true,"post_visible":true,"desmosome_visible":false,"text_visible":true,"meta_visible":true,"color":16776960,"opacity":1,"isRemote":false}],"label":"MUSac-notP [#5]","color":"#bd0060","shape":"hexagon"},"classes":""},{"data":{"id":"g6","skeletons":[{"id":1397815,"baseName":"MUSac-notM_sg1l2","selected":true,"pre_visible":true,"post_visible":true,"desmosome_visible":false,"text_visible":true,"meta_visible":true,"color":16776960,"opacity":1,"isRemote":false},{"id":1601839,"baseName":"MUSac-notM_sg2l2","selected":true,"pre_visible":true,"post_visible":true,"desmosome_visible":false,"text_visible":true,"meta_visible":true,"color":16776960,"opacity":1,"isRemote":false}],"label":"MUSac-notM [#2]","color":"#ca6699","shape":"hexagon"},"classes":""},{"data":{"id":"g7","skeletons":[{"id":1381937,"baseName":"MUSobA-re_sg1l6","selected":true,"pre_visible":true,"post_visible":true,"desmosome_visible":false,"text_visible":true,"meta_visible":true,"color":16776960,"opacity":1,"isRemote":false},{"id":1420356,"baseName":"MUSobA-re_sg3l2","selected":true,"pre_visible":true,"post_visible":true,"desmosome_visible":false,"text_visible":true,"meta_visible":true,"color":16776960,"opacity":1,"isRemote":false},{"id":1545339,"baseName":"MUSobA-re_sg2r5","selected":true,"pre_visible":true,"post_visible":true,"desmosome_visible":false,"text_visible":true,"meta_visible":true,"color":16776960,"opacity":1,"isRemote":false},{"id":1545578,"baseName":"MUSobA-re_sg2r8","selected":true,"pre_visible":true,"post_visible":true,"desmosome_visible":false,"text_visible":true,"meta_visible":true,"color":16776960,"opacity":1,"isRemote":false},{"id":1568544,"baseName":"MUSobA-re_sg1r5","selected":true,"pre_visible":true,"post_visible":true,"desmosome_visible":false,"text_visible":true,"meta_visible":true,"color":16776960,"opacity":1,"isRemote":false},{"id":1568562,"baseName":"MUSobA-re_sg1l4","selected":true,"pre_visible":true,"post_visible":true,"desmosome_visible":false,"text_visible":true,"meta_visible":true,"color":16776960,"opacity":1,"isRemote":false},{"id":1568596,"baseName":"MUSobA-re_sg1l3","selected":true,"pre_visible":true,"post_visible":true,"desmosome_visible":false,"text_visible":true,"meta_visible":true,"color":16776960,"opacity":1,"isRemote":false},{"id":1568781,"baseName":"MUSobA-re_sg1r4","selected":true,"pre_visible":true,"post_visible":true,"desmosome_visible":false,"text_visible":true,"meta_visible":true,"color":16776960,"opacity":1,"isRemote":false},{"id":1568802,"baseName":"MUSobA-re_sg1l2","selected":true,"pre_visible":true,"post_visible":true,"desmosome_visible":false,"text_visible":true,"meta_visible":true,"color":16776960,"opacity":1,"isRemote":false},{"id":1570845,"baseName":"MUSobA-re_sg3l1","selected":true,"pre_visible":true,"post_visible":true,"desmosome_visible":false,"text_visible":true,"meta_visible":true,"color":16776960,"opacity":1,"isRemote":false},{"id":1628716,"baseName":"MUSobA-re_sg2l5","selected":true,"pre_visible":true,"post_visible":true,"desmosome_visible":false,"text_visible":true,"meta_visible":true,"color":16776960,"opacity":1,"isRemote":false},{"id":1628748,"baseName":"MUSobA-re_sg2l8","selected":true,"pre_visible":true,"post_visible":true,"desmosome_visible":false,"text_visible":true,"meta_visible":true,"color":16776960,"opacity":1,"isRemote":false},{"id":1629909,"baseName":"MUSobA-re_sg2l1","selected":true,"pre_visible":true,"post_visible":true,"desmosome_visible":false,"text_visible":true,"meta_visible":true,"color":16776960,"opacity":1,"isRemote":false},{"id":1630022,"baseName":"MUSobA-re_sg2l3","selected":true,"pre_visible":true,"post_visible":true,"desmosome_visible":false,"text_visible":true,"meta_visible":true,"color":16776960,"opacity":1,"isRemote":false}],"label":"MUSobA-re [#14]","color":"#cb181d","shape":"hexagon"},"classes":""},{"data":{"id":"g8","skeletons":[{"id":1395614,"baseName":"MUSobA-arc_sg2r2","selected":true,"pre_visible":true,"post_visible":true,"desmosome_visible":false,"text_visible":true,"meta_visible":true,"color":16776960,"opacity":1,"isRemote":false},{"id":1397746,"baseName":"MUSobA-arc_sg2l3","selected":true,"pre_visible":true,"post_visible":true,"desmosome_visible":false,"text_visible":true,"meta_visible":true,"color":16776960,"opacity":1,"isRemote":false},{"id":1397762,"baseName":"MUSobA-arc_sg2l4","selected":true,"pre_visible":true,"post_visible":true,"desmosome_visible":false,"text_visible":true,"meta_visible":true,"color":16776960,"opacity":1,"isRemote":false},{"id":1403298,"baseName":"MUSobA-arc_sg3r3","selected":true,"pre_visible":true,"post_visible":true,"desmosome_visible":false,"text_visible":true,"meta_visible":true,"color":16776960,"opacity":1,"isRemote":false},{"id":1414358,"baseName":"MUSobA-arc_sg3l2","selected":true,"pre_visible":true,"post_visible":true,"desmosome_visible":false,"text_visible":true,"meta_visible":true,"color":16776960,"opacity":1,"isRemote":false},{"id":1414384,"baseName":"MUSobA-arc_sg3l1","selected":true,"pre_visible":true,"post_visible":true,"desmosome_visible":false,"text_visible":true,"meta_visible":true,"color":16776960,"opacity":1,"isRemote":false},{"id":1416416,"baseName":"MUSobA-arc_sg1r2","selected":true,"pre_visible":true,"post_visible":true,"desmosome_visible":false,"text_visible":true,"meta_visible":true,"color":16776960,"opacity":1,"isRemote":false},{"id":1416450,"baseName":"MUSobA-arc_sg1r1","selected":true,"pre_visible":true,"post_visible":true,"desmosome_visible":false,"text_visible":true,"meta_visible":true,"color":16776960,"opacity":1,"isRemote":false},{"id":1419083,"baseName":"MUSobA-arc_sg3r2","selected":true,"pre_visible":true,"post_visible":true,"desmosome_visible":false,"text_visible":true,"meta_visible":true,"color":16776960,"opacity":1,"isRemote":false},{"id":1420342,"baseName":"MUSobA-arc_sg3l3","selected":true,"pre_visible":true,"post_visible":true,"desmosome_visible":false,"text_visible":true,"meta_visible":true,"color":16776960,"opacity":1,"isRemote":false},{"id":1421687,"baseName":"MUSobA-arc_sg3r1","selected":true,"pre_visible":true,"post_visible":true,"desmosome_visible":false,"text_visible":true,"meta_visible":true,"color":16776960,"opacity":1,"isRemote":false},{"id":1436321,"baseName":"MUSobA-arc_sg2l2","selected":true,"pre_visible":true,"post_visible":true,"desmosome_visible":false,"text_visible":true,"meta_visible":true,"color":16776960,"opacity":1,"isRemote":false},{"id":1547921,"baseName":"MUSobA-arc_sg1l1","selected":true,"pre_visible":true,"post_visible":true,"desmosome_visible":false,"text_visible":true,"meta_visible":true,"color":16776960,"opacity":1,"isRemote":false},{"id":1568821,"baseName":"MUSobA-arc_sg1l2","selected":true,"pre_visible":true,"post_visible":true,"desmosome_visible":false,"text_visible":true,"meta_visible":true,"color":16776960,"opacity":1,"isRemote":false},{"id":1605349,"baseName":"MUSobA-arc_sg2r3","selected":true,"pre_visible":true,"post_visible":true,"desmosome_visible":false,"text_visible":true,"meta_visible":true,"color":16776960,"opacity":1,"isRemote":false},{"id":1605372,"baseName":"MUSobA-arc_sg2r4","selected":true,"pre_visible":true,"post_visible":true,"desmosome_visible":false,"text_visible":true,"meta_visible":true,"color":16776960,"opacity":1,"isRemote":false}],"label":"MUSobA-arc [#16]","color":"#a43535","shape":"hexagon"},"classes":""},{"data":{"id":"g9","skeletons":[{"id":1486784,"baseName":"MUSchae-notAac_sg1l1","selected":true,"pre_visible":true,"post_visible":true,"desmosome_visible":false,"text_visible":true,"meta_visible":true,"color":16776960,"opacity":1,"isRemote":false},{"id":1486810,"baseName":"MUSchae-notAac_sg1l4","selected":true,"pre_visible":true,"post_visible":true,"desmosome_visible":false,"text_visible":true,"meta_visible":true,"color":16776960,"opacity":1,"isRemote":false},{"id":1545266,"baseName":"MUSchae-notAac_sg2r4","selected":true,"pre_visible":true,"post_visible":true,"desmosome_visible":false,"text_visible":true,"meta_visible":true,"color":16776960,"opacity":1,"isRemote":false},{"id":1633569,"baseName":"MUSchae-notAac_sg2l4","selected":true,"pre_visible":true,"post_visible":true,"desmosome_visible":false,"text_visible":true,"meta_visible":true,"color":16776960,"opacity":1,"isRemote":false}],"label":"MUSchae-notAac [#4]","color":"#a63603","shape":"hexagon"},"classes":""},{"data":{"id":"g10","skeletons":[{"id":1416569,"baseName":"MUSchae-notA_sg2r1","selected":true,"pre_visible":true,"post_visible":true,"desmosome_visible":false,"text_visible":true,"meta_visible":true,"color":16776960,"opacity":1,"isRemote":false},{"id":1626922,"baseName":"MUSchae-notA_sg1l1","selected":true,"pre_visible":true,"post_visible":true,"desmosome_visible":false,"text_visible":true,"meta_visible":true,"color":16776960,"opacity":1,"isRemote":false},{"id":1631633,"baseName":"MUSchae-notA_sg2l1","selected":true,"pre_visible":true,"post_visible":true,"desmosome_visible":false,"text_visible":true,"meta_visible":true,"color":16776960,"opacity":1,"isRemote":false}],"label":"MUSchae-notA [#3]","color":"#c05f1a","shape":"hexagon"},"classes":""},{"data":{"id":"g11","skeletons":[{"id":1548290,"baseName":"MUSchae-neuDac_sg1l4","selected":true,"pre_visible":true,"post_visible":true,"desmosome_visible":false,"text_visible":true,"meta_visible":true,"color":16776960,"opacity":1,"isRemote":false},{"id":1559953,"baseName":"MUSchae-neuDac_sg1r4","selected":true,"pre_visible":true,"post_visible":true,"desmosome_visible":false,"text_visible":true,"meta_visible":true,"color":16776960,"opacity":1,"isRemote":false},{"id":1570711,"baseName":"MUSchae-neuDac_sg1l5","selected":true,"pre_visible":true,"post_visible":true,"desmosome_visible":false,"text_visible":true,"meta_visible":true,"color":16776960,"opacity":1,"isRemote":false},{"id":1585339,"baseName":"MUSchae-neuDac_sg1r6","selected":true,"pre_visible":true,"post_visible":true,"desmosome_visible":false,"text_visible":true,"meta_visible":true,"color":16776960,"opacity":1,"isRemote":false},{"id":1585394,"baseName":"MUSchae-neuDac_sg1r5","selected":true,"pre_visible":true,"post_visible":true,"desmosome_visible":false,"text_visible":true,"meta_visible":true,"color":16776960,"opacity":1,"isRemote":false},{"id":1632536,"baseName":"MUSchae-neuDac_sg2l3","selected":true,"pre_visible":true,"post_visible":true,"desmosome_visible":false,"text_visible":true,"meta_visible":true,"color":16776960,"opacity":1,"isRemote":false}],"label":"MUSchae-neuDac [#6]","color":"#d94801","shape":"hexagon"},"classes":""},{"data":{"id":"g12","skeletons":[{"id":1633288,"baseName":"MUS other [#7]","selected":true,"pre_visible":true,"post_visible":true,"desmosome_visible":false,"text_visible":true,"meta_visible":true,"color":4464133,"opacity":1,"isRemote":false},{"id":1646725,"baseName":"MUS other [#7]","selected":true,"pre_visible":true,"post_visible":true,"desmosome_visible":false,"text_visible":true,"meta_visible":true,"color":4464133,"opacity":1,"isRemote":false}],"label":"MUSobP-notD [#2]","color":"#54e02d","shape":"hexagon"},"classes":""},{"data":{"id":"g13","skeletons":[{"id":1629968,"baseName":"MUS other [#7]","selected":true,"pre_visible":true,"post_visible":true,"desmosome_visible":false,"text_visible":true,"meta_visible":true,"color":4464133,"opacity":1,"isRemote":false},{"id":1670927,"baseName":"MUS other [#7]","selected":true,"pre_visible":true,"post_visible":true,"desmosome_visible":false,"text_visible":true,"meta_visible":true,"color":4464133,"opacity":1,"isRemote":false}],"label":"MUSchae-Are [#2]","color":"#f16913","shape":"hexagon"},"classes":""},{"data":{"id":"g14","skeletons":[{"id":1632286,"baseName":"MUS other [#7]","selected":true,"pre_visible":true,"post_visible":true,"desmosome_visible":false,"text_visible":true,"meta_visible":true,"color":4464133,"opacity":1,"isRemote":false},{"id":1633251,"baseName":"MUS other [#7]","selected":true,"pre_visible":true,"post_visible":true,"desmosome_visible":false,"text_visible":true,"meta_visible":true,"color":4464133,"opacity":1,"isRemote":false},{"id":1654454,"baseName":"MUS other [#7]","selected":true,"pre_visible":true,"post_visible":true,"desmosome_visible":false,"text_visible":true,"meta_visible":true,"color":4464133,"opacity":1,"isRemote":false}],"label":"MUS other [#3]","color":"#7b6ba0","shape":"hexagon"},"classes":""},{"data":{"id":"g15","skeletons":[{"id":1587010,"baseName":"EC_chaetal_sac_sg2_noto 1587011","selected":true,"pre_visible":true,"post_visible":true,"desmosome_visible":false,"text_visible":true,"meta_visible":true,"color":16776960,"opacity":1,"isRemote":false},{"id":1620646,"baseName":"chaeta_sg2r_noto-8","selected":true,"pre_visible":true,"post_visible":true,"desmosome_visible":false,"text_visible":true,"meta_visible":true,"color":16776960,"opacity":1,"isRemote":false},{"id":1622228,"baseName":"chaeta_sg1l_noto-8","selected":true,"pre_visible":true,"post_visible":true,"desmosome_visible":false,"text_visible":true,"meta_visible":true,"color":16776960,"opacity":1,"isRemote":false},{"id":1826526,"baseName":"noER_circumchaetal_sg2l_noto-2_4","selected":true,"pre_visible":true,"post_visible":true,"desmosome_visible":false,"text_visible":true,"meta_visible":true,"color":16776960,"opacity":1,"isRemote":false},{"id":1844629,"baseName":"EC_circumchaetal_sg2l_noto-3_5","selected":true,"pre_visible":true,"post_visible":true,"desmosome_visible":false,"text_visible":true,"meta_visible":true,"color":16776960,"opacity":1,"isRemote":false},{"id":1915450,"baseName":"circumchaetal_sg1l_noto-6_3","selected":true,"pre_visible":true,"post_visible":true,"desmosome_visible":false,"text_visible":true,"meta_visible":true,"color":16776960,"opacity":1,"isRemote":false},{"id":1915471,"baseName":"hemichaetal_sg1l_noto-6_1","selected":true,"pre_visible":true,"post_visible":true,"desmosome_visible":false,"text_visible":true,"meta_visible":true,"color":16776960,"opacity":1,"isRemote":false},{"id":1916487,"baseName":"EC_circumchaetal_sg1l_noto-7_5","selected":true,"pre_visible":true,"post_visible":true,"desmosome_visible":false,"text_visible":true,"meta_visible":true,"color":16776960,"opacity":1,"isRemote":false},{"id":1916522,"baseName":"EC_circumchaetal_sg1l_noto-2_5","selected":true,"pre_visible":true,"post_visible":true,"desmosome_visible":false,"text_visible":true,"meta_visible":true,"color":16776960,"opacity":1,"isRemote":false},{"id":1918487,"baseName":"EC_chaetal_sac_sg1l_noto2","selected":true,"pre_visible":true,"post_visible":true,"desmosome_visible":false,"text_visible":true,"meta_visible":true,"color":16776960,"opacity":1,"isRemote":false},{"id":1919213,"baseName":"EC_circumchaetal_sg1l_noto-3_3","selected":true,"pre_visible":true,"post_visible":true,"desmosome_visible":false,"text_visible":true,"meta_visible":true,"color":16776960,"opacity":1,"isRemote":false},{"id":1937576,"baseName":"circumchaetal_sg2r_noto-7_1","selected":true,"pre_visible":true,"post_visible":true,"desmosome_visible":false,"text_visible":true,"meta_visible":true,"color":16776960,"opacity":1,"isRemote":false},{"id":1937654,"baseName":"ER_circumchaetal_sg2r_noto-8_3","selected":true,"pre_visible":true,"post_visible":true,"desmosome_visible":false,"text_visible":true,"meta_visible":true,"color":16776960,"opacity":1,"isRemote":false},{"id":1937858,"baseName":"EC_circumchaetal_sg2l_noto-2_5","selected":true,"pre_visible":true,"post_visible":true,"desmosome_visible":false,"text_visible":true,"meta_visible":true,"color":16776960,"opacity":1,"isRemote":false},{"id":1937873,"baseName":"EC_circumchaetal_sg2l_noto-1_4","selected":true,"pre_visible":true,"post_visible":true,"desmosome_visible":false,"text_visible":true,"meta_visible":true,"color":16776960,"opacity":1,"isRemote":false},{"id":1938169,"baseName":"EC_circumchaetal_sg2l_noto-7_5","selected":true,"pre_visible":true,"post_visible":true,"desmosome_visible":false,"text_visible":true,"meta_visible":true,"color":16776960,"opacity":1,"isRemote":false},{"id":1944619,"baseName":"EC_circumchaetal_sg2l_noto-6_5","selected":true,"pre_visible":true,"post_visible":true,"desmosome_visible":false,"text_visible":true,"meta_visible":true,"color":16776960,"opacity":1,"isRemote":false},{"id":1945180,"baseName":"EC_circumchaetal_sg2r_noto-1_5","selected":true,"pre_visible":true,"post_visible":true,"desmosome_visible":false,"text_visible":true,"meta_visible":true,"color":16776960,"opacity":1,"isRemote":false},{"id":1948836,"baseName":"chaetal_sac_cell_sg2r_noto-1","selected":true,"pre_visible":true,"post_visible":true,"desmosome_visible":false,"text_visible":true,"meta_visible":true,"color":16776960,"opacity":1,"isRemote":false},{"id":1951064,"baseName":"hemichaetal_sg1l_noto-7_1","selected":true,"pre_visible":true,"post_visible":true,"desmosome_visible":false,"text_visible":true,"meta_visible":true,"color":16776960,"opacity":1,"isRemote":false},{"id":1952460,"baseName":"circumchaetal_sg1l_noto-1_3","selected":true,"pre_visible":true,"post_visible":true,"desmosome_visible":false,"text_visible":true,"meta_visible":true,"color":16776960,"opacity":1,"isRemote":false},{"id":1953831,"baseName":"EC_chaetal_sac_cell_sg2l_noto-1","selected":true,"pre_visible":true,"post_visible":true,"desmosome_visible":false,"text_visible":true,"meta_visible":true,"color":16776960,"opacity":1,"isRemote":false},{"id":1953838,"baseName":"EC_circumchaetal_sg2l_noto-8_5","selected":true,"pre_visible":true,"post_visible":true,"desmosome_visible":false,"text_visible":true,"meta_visible":true,"color":16776960,"opacity":1,"isRemote":false},{"id":1965805,"baseName":"EC_chaetal_sac_sg1l_noto1","selected":true,"pre_visible":true,"post_visible":true,"desmosome_visible":false,"text_visible":true,"meta_visible":true,"color":16776960,"opacity":1,"isRemote":false},{"id":1977338,"baseName":"hemichaetal_sg2r_noto-8_2","selected":true,"pre_visible":true,"post_visible":true,"desmosome_visible":false,"text_visible":true,"meta_visible":true,"color":16776960,"opacity":1,"isRemote":false},{"id":1981017,"baseName":"hemichaetal_sg1l_noto-1_1","selected":true,"pre_visible":true,"post_visible":true,"desmosome_visible":false,"text_visible":true,"meta_visible":true,"color":16776960,"opacity":1,"isRemote":false},{"id":1981086,"baseName":"circumchaetal_sg1l_noto-7_3","selected":true,"pre_visible":true,"post_visible":true,"desmosome_visible":false,"text_visible":true,"meta_visible":true,"color":16776960,"opacity":1,"isRemote":false},{"id":1981249,"baseName":"EC_circumchaetal_sg1l_noto-5_5","selected":true,"pre_visible":true,"post_visible":true,"desmosome_visible":false,"text_visible":true,"meta_visible":true,"color":16776960,"opacity":1,"isRemote":false},{"id":1982889,"baseName":"hemichaetal_sg2l_noto-8_2","selected":true,"pre_visible":true,"post_visible":true,"desmosome_visible":false,"text_visible":true,"meta_visible":true,"color":16776960,"opacity":1,"isRemote":false},{"id":1984765,"baseName":"hemichaetal_sg1l_noto-5_1","selected":true,"pre_visible":true,"post_visible":true,"desmosome_visible":false,"text_visible":true,"meta_visible":true,"color":16776960,"opacity":1,"isRemote":false},{"id":1987894,"baseName":"hemichaetal_sg2l_noto-9_2","selected":true,"pre_visible":true,"post_visible":true,"desmosome_visible":false,"text_visible":true,"meta_visible":true,"color":16776960,"opacity":1,"isRemote":false},{"id":1987922,"baseName":"circumchaetal_sg2l_noto-9_3","selected":true,"pre_visible":true,"post_visible":true,"desmosome_visible":false,"text_visible":true,"meta_visible":true,"color":16776960,"opacity":1,"isRemote":false},{"id":1988029,"baseName":"ER_circumchaetal_sg2l_noto-8_3","selected":true,"pre_visible":true,"post_visible":true,"desmosome_visible":false,"text_visible":true,"meta_visible":true,"color":16776960,"opacity":1,"isRemote":false},{"id":1988165,"baseName":"circumchaetal_sg2l_noto-10_3","selected":true,"pre_visible":true,"post_visible":true,"desmosome_visible":false,"text_visible":true,"meta_visible":true,"color":16776960,"opacity":1,"isRemote":false},{"id":1989619,"baseName":"EC_circumchaetal_sg2l_noto-4_5","selected":true,"pre_visible":true,"post_visible":true,"desmosome_visible":false,"text_visible":true,"meta_visible":true,"color":16776960,"opacity":1,"isRemote":false},{"id":1989780,"baseName":"EC_chaetal_ sac_sg2_noto 1989781","selected":true,"pre_visible":true,"post_visible":true,"desmosome_visible":false,"text_visible":true,"meta_visible":true,"color":16776960,"opacity":1,"isRemote":false},{"id":1990036,"baseName":"EC_circumchaetal_sg2r_noto-3_4","selected":true,"pre_visible":true,"post_visible":true,"desmosome_visible":false,"text_visible":true,"meta_visible":true,"color":16776960,"opacity":1,"isRemote":false},{"id":1990191,"baseName":"EC_circumchaetal_sg2r_noto-4_5","selected":true,"pre_visible":true,"post_visible":true,"desmosome_visible":false,"text_visible":true,"meta_visible":true,"color":16776960,"opacity":1,"isRemote":false},{"id":1990449,"baseName":"noER_circumchaetal_sg2r_noto-7_3","selected":true,"pre_visible":true,"post_visible":true,"desmosome_visible":false,"text_visible":true,"meta_visible":true,"color":16776960,"opacity":1,"isRemote":false},{"id":1990477,"baseName":"circumchaetal_sg2r_noto-7_2","selected":true,"pre_visible":true,"post_visible":true,"desmosome_visible":false,"text_visible":true,"meta_visible":true,"color":16776960,"opacity":1,"isRemote":false},{"id":1991038,"baseName":"EC_chaetal_sac_sg2r_noto-2","selected":true,"pre_visible":true,"post_visible":true,"desmosome_visible":false,"text_visible":true,"meta_visible":true,"color":16776960,"opacity":1,"isRemote":false},{"id":1991159,"baseName":"EC_chaetal_sac_sg2r_noto-3","selected":true,"pre_visible":true,"post_visible":true,"desmosome_visible":false,"text_visible":true,"meta_visible":true,"color":16776960,"opacity":1,"isRemote":false}],"label":"chaetal sac celltypes not [#42]","color":"#2171b5","shape":"hexagon"},"classes":""},{"data":{"id":"g16","skeletons":[{"id":1651816,"baseName":"ER_circumchaetal_sg1r_neuro-6_3","selected":true,"pre_visible":true,"post_visible":true,"desmosome_visible":false,"text_visible":true,"meta_visible":true,"color":16776960,"opacity":1,"isRemote":false},{"id":1671212,"baseName":"circumchaetal_sg1r_neuro-3_3","selected":true,"pre_visible":true,"post_visible":true,"desmosome_visible":false,"text_visible":true,"meta_visible":true,"color":16776960,"opacity":1,"isRemote":false},{"id":1671231,"baseName":"noER_circumchaetal_sg1r_neuro-1_4","selected":true,"pre_visible":true,"post_visible":true,"desmosome_visible":false,"text_visible":true,"meta_visible":true,"color":16776960,"opacity":1,"isRemote":false},{"id":1692299,"baseName":"EC_circumchaetal_sg3l_neuro-5_5","selected":true,"pre_visible":true,"post_visible":true,"desmosome_visible":false,"text_visible":true,"meta_visible":true,"color":16776960,"opacity":1,"isRemote":false},{"id":1693686,"baseName":"hemichaetal_sg1l_neuro-1_2","selected":true,"pre_visible":true,"post_visible":true,"desmosome_visible":false,"text_visible":true,"meta_visible":true,"color":16776960,"opacity":1,"isRemote":false},{"id":1843025,"baseName":"EC_circumchaetal_sg2l_neuro-2_5","selected":true,"pre_visible":true,"post_visible":true,"desmosome_visible":false,"text_visible":true,"meta_visible":true,"color":16776960,"opacity":1,"isRemote":false},{"id":1856384,"baseName":"EC_circumchaetal_sg1r_neuro-1_5","selected":true,"pre_visible":true,"post_visible":true,"desmosome_visible":false,"text_visible":true,"meta_visible":true,"color":16776960,"opacity":1,"isRemote":false},{"id":1857051,"baseName":"EC_circumchaetal_sg1r_neuro-3_5","selected":true,"pre_visible":true,"post_visible":true,"desmosome_visible":false,"text_visible":true,"meta_visible":true,"color":16776960,"opacity":1,"isRemote":false},{"id":1857334,"baseName":"circumchaetal_sg1l_neuro-3_3","selected":true,"pre_visible":true,"post_visible":true,"desmosome_visible":false,"text_visible":true,"meta_visible":true,"color":16776960,"opacity":1,"isRemote":false},{"id":1914545,"baseName":"EC_circumchaetal_sg1l_neuro-6_5","selected":true,"pre_visible":true,"post_visible":true,"desmosome_visible":false,"text_visible":true,"meta_visible":true,"color":16776960,"opacity":1,"isRemote":false},{"id":1914564,"baseName":"EC_circumchaetal_sg1l_neuro-3_5","selected":true,"pre_visible":true,"post_visible":true,"desmosome_visible":false,"text_visible":true,"meta_visible":true,"color":16776960,"opacity":1,"isRemote":false},{"id":1915494,"baseName":"circumchaetal_sg1l_neuro-7_3","selected":true,"pre_visible":true,"post_visible":true,"desmosome_visible":false,"text_visible":true,"meta_visible":true,"color":16776960,"opacity":1,"isRemote":false},{"id":1916028,"baseName":"hemichaetal_sg1l_neuro-7_2","selected":true,"pre_visible":true,"post_visible":true,"desmosome_visible":false,"text_visible":true,"meta_visible":true,"color":16776960,"opacity":1,"isRemote":false},{"id":1916462,"baseName":"EC_circumchaetal_sg1l_neuro-1_5","selected":true,"pre_visible":true,"post_visible":true,"desmosome_visible":false,"text_visible":true,"meta_visible":true,"color":16776960,"opacity":1,"isRemote":false},{"id":1937532,"baseName":"circumchaetal_sg2l_neuro-4_3","selected":true,"pre_visible":true,"post_visible":true,"desmosome_visible":false,"text_visible":true,"meta_visible":true,"color":16776960,"opacity":1,"isRemote":false},{"id":1938115,"baseName":"EC_circumchaetal_sg2l_neuro-6_5","selected":true,"pre_visible":true,"post_visible":true,"desmosome_visible":false,"text_visible":true,"meta_visible":true,"color":16776960,"opacity":1,"isRemote":false},{"id":1938936,"baseName":"EC_circumchaetal_sg2r_neuro-1_5","selected":true,"pre_visible":true,"post_visible":true,"desmosome_visible":false,"text_visible":true,"meta_visible":true,"color":16776960,"opacity":1,"isRemote":false},{"id":1944652,"baseName":"EC_circumchaetal_sg2l_neuro-4_5","selected":true,"pre_visible":true,"post_visible":true,"desmosome_visible":false,"text_visible":true,"meta_visible":true,"color":16776960,"opacity":1,"isRemote":false},{"id":1945555,"baseName":"EC_circumchaetal_sg2r_neuro-2_5","selected":true,"pre_visible":true,"post_visible":true,"desmosome_visible":false,"text_visible":true,"meta_visible":true,"color":16776960,"opacity":1,"isRemote":false},{"id":1950763,"baseName":"hemichaetal_sg1l_neuro-4_1","selected":true,"pre_visible":true,"post_visible":true,"desmosome_visible":false,"text_visible":true,"meta_visible":true,"color":16776960,"opacity":1,"isRemote":false},{"id":1951626,"baseName":"EC_circumchaetal_sg1r_neuro-2_5","selected":true,"pre_visible":true,"post_visible":true,"desmosome_visible":false,"text_visible":true,"meta_visible":true,"color":16776960,"opacity":1,"isRemote":false},{"id":1952428,"baseName":"ER_circumchaetal_sg1l_neuro-6_3","selected":true,"pre_visible":true,"post_visible":true,"desmosome_visible":false,"text_visible":true,"meta_visible":true,"color":16776960,"opacity":1,"isRemote":false},{"id":1952439,"baseName":"hemichaetal_sg1l_neuro-6_1","selected":true,"pre_visible":true,"post_visible":true,"desmosome_visible":false,"text_visible":true,"meta_visible":true,"color":16776960,"opacity":1,"isRemote":false},{"id":1953883,"baseName":"ER_circumchaetal_sg2l_neuro-7_3","selected":true,"pre_visible":true,"post_visible":true,"desmosome_visible":false,"text_visible":true,"meta_visible":true,"color":16776960,"opacity":1,"isRemote":false},{"id":1972998,"baseName":"EC_circumchaetal_sg2l_neuro-10_5","selected":true,"pre_visible":true,"post_visible":true,"desmosome_visible":false,"text_visible":true,"meta_visible":true,"color":16776960,"opacity":1,"isRemote":false},{"id":1974736,"baseName":"circumchaetal_sg1r_neuro-7_3","selected":true,"pre_visible":true,"post_visible":true,"desmosome_visible":false,"text_visible":true,"meta_visible":true,"color":16776960,"opacity":1,"isRemote":false},{"id":1977187,"baseName":"EC_circumchaetal_sg2l_neuro-1_4","selected":true,"pre_visible":true,"post_visible":true,"desmosome_visible":false,"text_visible":true,"meta_visible":true,"color":16776960,"opacity":1,"isRemote":false},{"id":1977223,"baseName":"noER_circumchaetal_sg2l_neuro-7_4","selected":true,"pre_visible":true,"post_visible":true,"desmosome_visible":false,"text_visible":true,"meta_visible":true,"color":16776960,"opacity":1,"isRemote":false},{"id":1977258,"baseName":"ER_circumchaetal_sg2l_neuro-10_3","selected":true,"pre_visible":true,"post_visible":true,"desmosome_visible":false,"text_visible":true,"meta_visible":true,"color":16776960,"opacity":1,"isRemote":false},{"id":1977717,"baseName":"ER_circumchaetal_sg1r_neuro-4_3","selected":true,"pre_visible":true,"post_visible":true,"desmosome_visible":false,"text_visible":true,"meta_visible":true,"color":16776960,"opacity":1,"isRemote":false},{"id":1977828,"baseName":"circumchaetal_sg1r_neuro-1_3","selected":true,"pre_visible":true,"post_visible":true,"desmosome_visible":false,"text_visible":true,"meta_visible":true,"color":16776960,"opacity":1,"isRemote":false},{"id":1977980,"baseName":"noER_circumchaetal_sg1r_neuro-3_4","selected":true,"pre_visible":true,"post_visible":true,"desmosome_visible":false,"text_visible":true,"meta_visible":true,"color":16776960,"opacity":1,"isRemote":false},{"id":1978119,"baseName":"hemichaetal_sg1l_neuro-3_2","selected":true,"pre_visible":true,"post_visible":true,"desmosome_visible":false,"text_visible":true,"meta_visible":true,"color":16776960,"opacity":1,"isRemote":false},{"id":1978321,"baseName":"hemichaetal_sg2l_neuro-6_1","selected":true,"pre_visible":true,"post_visible":true,"desmosome_visible":false,"text_visible":true,"meta_visible":true,"color":16776960,"opacity":1,"isRemote":false},{"id":1983059,"baseName":"EC_circumchaetal_sg1l_neuro-4_5","selected":true,"pre_visible":true,"post_visible":true,"desmosome_visible":false,"text_visible":true,"meta_visible":true,"color":16776960,"opacity":1,"isRemote":false},{"id":1983813,"baseName":"hemichaetal_sg1r_neuro-3_2","selected":true,"pre_visible":true,"post_visible":true,"desmosome_visible":false,"text_visible":true,"meta_visible":true,"color":16776960,"opacity":1,"isRemote":false},{"id":1984241,"baseName":"hemichaetal_sg1r_neuro-7_2","selected":true,"pre_visible":true,"post_visible":true,"desmosome_visible":false,"text_visible":true,"meta_visible":true,"color":16776960,"opacity":1,"isRemote":false},{"id":1984541,"baseName":"EC_circumchaetal_sg1l_neuro-7_5","selected":true,"pre_visible":true,"post_visible":true,"desmosome_visible":false,"text_visible":true,"meta_visible":true,"color":16776960,"opacity":1,"isRemote":false},{"id":1987234,"baseName":"EC_circumchaetal_sg1r_neuro-7_5","selected":true,"pre_visible":true,"post_visible":true,"desmosome_visible":false,"text_visible":true,"meta_visible":true,"color":16776960,"opacity":1,"isRemote":false},{"id":1987274,"baseName":"EC_circumchaetal_sg1r_neuro-5_5","selected":true,"pre_visible":true,"post_visible":true,"desmosome_visible":false,"text_visible":true,"meta_visible":true,"color":16776960,"opacity":1,"isRemote":false},{"id":1987285,"baseName":"EC_circumchaetal_sg1r_neuro-4_5","selected":true,"pre_visible":true,"post_visible":true,"desmosome_visible":false,"text_visible":true,"meta_visible":true,"color":16776960,"opacity":1,"isRemote":false},{"id":1988966,"baseName":"EC_circumchaetal_sg2l_neuro-7_5","selected":true,"pre_visible":true,"post_visible":true,"desmosome_visible":false,"text_visible":true,"meta_visible":true,"color":16776960,"opacity":1,"isRemote":false},{"id":1989037,"baseName":"hemichaetal_sg2l_neuro-7_4","selected":true,"pre_visible":true,"post_visible":true,"desmosome_visible":false,"text_visible":true,"meta_visible":true,"color":16776960,"opacity":1,"isRemote":false},{"id":1989260,"baseName":"hemichaetal_sg2l_neuro-7_1","selected":true,"pre_visible":true,"post_visible":true,"desmosome_visible":false,"text_visible":true,"meta_visible":true,"color":16776960,"opacity":1,"isRemote":false}],"label":"chaetal sac celltypes neu [#44]","color":"#2171b5","shape":"hexagon"},"classes":""},{"data":{"id":"g17","skeletons":[{"id":1363832,"baseName":"circumacicular_sg1l_neuro_4","selected":true,"pre_visible":true,"post_visible":true,"desmosome_visible":false,"text_visible":true,"meta_visible":true,"color":16776960,"opacity":1,"isRemote":false},{"id":1651359,"baseName":"circumacicular_sg3l_neuro_2","selected":true,"pre_visible":true,"post_visible":true,"desmosome_visible":false,"text_visible":true,"meta_visible":true,"color":16776960,"opacity":1,"isRemote":false},{"id":1708880,"baseName":"circumacicular_sg2l_neuro_2","selected":true,"pre_visible":true,"post_visible":true,"desmosome_visible":false,"text_visible":true,"meta_visible":true,"color":16776960,"opacity":1,"isRemote":false},{"id":1840551,"baseName":"circumacicular_sg2l_neuro_5","selected":true,"pre_visible":true,"post_visible":true,"desmosome_visible":false,"text_visible":true,"meta_visible":true,"color":16776960,"opacity":1,"isRemote":false},{"id":1915226,"baseName":"circumacicular_sg1r_neuro_5","selected":true,"pre_visible":true,"post_visible":true,"desmosome_visible":false,"text_visible":true,"meta_visible":true,"color":16776960,"opacity":1,"isRemote":false},{"id":1948546,"baseName":"circumacicular_sg3l_neuro_3","selected":true,"pre_visible":true,"post_visible":true,"desmosome_visible":false,"text_visible":true,"meta_visible":true,"color":16776960,"opacity":1,"isRemote":false},{"id":1950726,"baseName":"circumacicular_sg1l_neuro_2","selected":true,"pre_visible":true,"post_visible":true,"desmosome_visible":false,"text_visible":true,"meta_visible":true,"color":16776960,"opacity":1,"isRemote":false},{"id":1950842,"baseName":"circumacicular_sg1r_neuro_2","selected":true,"pre_visible":true,"post_visible":true,"desmosome_visible":false,"text_visible":true,"meta_visible":true,"color":16776960,"opacity":1,"isRemote":false},{"id":1950906,"baseName":"circumacicular_sg1r_neuro_4","selected":true,"pre_visible":true,"post_visible":true,"desmosome_visible":false,"text_visible":true,"meta_visible":true,"color":16776960,"opacity":1,"isRemote":false},{"id":1995221,"baseName":"circumacicular_sg1l_neuro_1","selected":true,"pre_visible":true,"post_visible":true,"desmosome_visible":false,"text_visible":true,"meta_visible":true,"color":16776960,"opacity":1,"isRemote":false},{"id":1995250,"baseName":"circumacicular_sg1r_neuro_1","selected":true,"pre_visible":true,"post_visible":true,"desmosome_visible":false,"text_visible":true,"meta_visible":true,"color":16776960,"opacity":1,"isRemote":false},{"id":1995624,"baseName":"circumacicular_sg2l_neuro_1","selected":true,"pre_visible":true,"post_visible":true,"desmosome_visible":false,"text_visible":true,"meta_visible":true,"color":16776960,"opacity":1,"isRemote":false}],"label":"chaeta and circumchaetal neu [#12]","color":"#9ecae1","shape":"hexagon"},"classes":""},{"data":{"id":"g18","skeletons":[{"id":1764323,"baseName":"circumacicular_sg2r_noto_4","selected":true,"pre_visible":true,"post_visible":true,"desmosome_visible":false,"text_visible":true,"meta_visible":true,"color":16776960,"opacity":1,"isRemote":false},{"id":1784327,"baseName":"circumacicular_sg3r_noto_1","selected":true,"pre_visible":true,"post_visible":true,"desmosome_visible":false,"text_visible":true,"meta_visible":true,"color":16776960,"opacity":1,"isRemote":false},{"id":1836877,"baseName":"circumacicular_sg1l_noto_3","selected":true,"pre_visible":true,"post_visible":true,"desmosome_visible":false,"text_visible":true,"meta_visible":true,"color":16776960,"opacity":1,"isRemote":false},{"id":1919227,"baseName":"circumacicular_sg1l_noto_4","selected":true,"pre_visible":true,"post_visible":true,"desmosome_visible":false,"text_visible":true,"meta_visible":true,"color":16776960,"opacity":1,"isRemote":false},{"id":1951275,"baseName":"circumacicular_sg2r_noto_3","selected":true,"pre_visible":true,"post_visible":true,"desmosome_visible":false,"text_visible":true,"meta_visible":true,"color":16776960,"opacity":1,"isRemote":false},{"id":1952617,"baseName":"circumacicular_sg2l_noto_2","selected":true,"pre_visible":true,"post_visible":true,"desmosome_visible":false,"text_visible":true,"meta_visible":true,"color":16776960,"opacity":1,"isRemote":false},{"id":1952642,"baseName":"circumacicular_sg2l_noto_3","selected":true,"pre_visible":true,"post_visible":true,"desmosome_visible":false,"text_visible":true,"meta_visible":true,"color":16776960,"opacity":1,"isRemote":false},{"id":1980943,"baseName":"circumacicular_sg1l_noto_2","selected":true,"pre_visible":true,"post_visible":true,"desmosome_visible":false,"text_visible":true,"meta_visible":true,"color":16776960,"opacity":1,"isRemote":false},{"id":1989493,"baseName":"circumacicular_sg2l_noto_1","selected":true,"pre_visible":true,"post_visible":true,"desmosome_visible":false,"text_visible":true,"meta_visible":true,"color":16776960,"opacity":1,"isRemote":false},{"id":1995570,"baseName":"circumacicular_sg1l_noto_1","selected":true,"pre_visible":true,"post_visible":true,"desmosome_visible":false,"text_visible":true,"meta_visible":true,"color":16776960,"opacity":1,"isRemote":false},{"id":1995697,"baseName":"circumacicular_sg2r_noto_1","selected":true,"pre_visible":true,"post_visible":true,"desmosome_visible":false,"text_visible":true,"meta_visible":true,"color":16776960,"opacity":1,"isRemote":false}],"label":"circumacicular not [#11]","color":"#9ecae1","shape":"hexagon"},"classes":""},{"data":{"id":"g20","skeletons":[{"id":518599,"baseName":"paratroch_I_vl_2","selected":true,"pre_visible":true,"post_visible":true,"desmosome_visible":false,"text_visible":true,"meta_visible":true,"color":16776960,"opacity":1,"isRemote":false},{"id":556693,"baseName":"paratroch_I_vl_1","selected":true,"pre_visible":true,"post_visible":true,"desmosome_visible":false,"text_visible":true,"meta_visible":true,"color":16776960,"opacity":1,"isRemote":false},{"id":607961,"baseName":"paratroch_I_vr_2","selected":true,"pre_visible":true,"post_visible":true,"desmosome_visible":false,"text_visible":true,"meta_visible":true,"color":16776960,"opacity":1,"isRemote":false},{"id":608173,"baseName":"paratroch_I_vr_1","selected":true,"pre_visible":true,"post_visible":true,"desmosome_visible":false,"text_visible":true,"meta_visible":true,"color":16776960,"opacity":1,"isRemote":false},{"id":992344,"baseName":"paratroch_II_vl_3","selected":true,"pre_visible":true,"post_visible":true,"desmosome_visible":false,"text_visible":true,"meta_visible":true,"color":16776960,"opacity":1,"isRemote":false},{"id":992355,"baseName":"paratroch_II_vl_2","selected":true,"pre_visible":true,"post_visible":true,"desmosome_visible":false,"text_visible":true,"meta_visible":true,"color":16776960,"opacity":1,"isRemote":false},{"id":992365,"baseName":"paratroch_II_vl_1","selected":true,"pre_visible":true,"post_visible":true,"desmosome_visible":false,"text_visible":true,"meta_visible":true,"color":16776960,"opacity":1,"isRemote":false}],"label":"paratroch V [#7]","color":"#9ecae1","shape":"hexagon"},"classes":""},{"data":{"id":"g21","skeletons":[{"id":1687223,"baseName":"EC_V_sg1r rad glia 1687224","selected":true,"pre_visible":true,"post_visible":true,"desmosome_visible":false,"text_visible":true,"meta_visible":true,"color":16776960,"opacity":1,"isRemote":false},{"id":1803923,"baseName":"EC_V_sg1l rad glia 1803924","selected":true,"pre_visible":true,"post_visible":true,"desmosome_visible":false,"text_visible":true,"meta_visible":true,"color":16776960,"opacity":1,"isRemote":false},{"id":1803983,"baseName":"EC_V_sg1r rad glia 1803984","selected":true,"pre_visible":true,"post_visible":true,"desmosome_visible":false,"text_visible":true,"meta_visible":true,"color":16776960,"opacity":1,"isRemote":false},{"id":1804029,"baseName":"EC_V_sg1l rad glia 1804030","selected":true,"pre_visible":true,"post_visible":true,"desmosome_visible":false,"text_visible":true,"meta_visible":true,"color":16776960,"opacity":1,"isRemote":false}],"label":"midline [#4]","color":"#17becf","shape":"hexagon"},"classes":""},{"data":{"id":"g22","skeletons":[{"id":520167,"baseName":"EC_V_sg2l 520168","selected":true,"pre_visible":true,"post_visible":true,"desmosome_visible":false,"text_visible":true,"meta_visible":true,"color":16776960,"opacity":1,"isRemote":false},{"id":521359,"baseName":"EC_V_sg1l_3 521360","selected":true,"pre_visible":true,"post_visible":true,"desmosome_visible":false,"text_visible":true,"meta_visible":true,"color":16776960,"opacity":1,"isRemote":false},{"id":1399532,"baseName":"EC_V_sg2l_armpit 1399533","selected":true,"pre_visible":true,"post_visible":true,"desmosome_visible":false,"text_visible":true,"meta_visible":true,"color":16776960,"opacity":1,"isRemote":false},{"id":1421700,"baseName":"EC_V_sg3r 1421701","selected":true,"pre_visible":true,"post_visible":true,"desmosome_visible":false,"text_visible":true,"meta_visible":true,"color":16776960,"opacity":1,"isRemote":false},{"id":1464491,"baseName":"EC_V_sg3l 1464492","selected":true,"pre_visible":true,"post_visible":true,"desmosome_visible":false,"text_visible":true,"meta_visible":true,"color":16776960,"opacity":1,"isRemote":false},{"id":1502686,"baseName":"EC_V_sg2r_armpit 1502687","selected":true,"pre_visible":true,"post_visible":true,"desmosome_visible":false,"text_visible":true,"meta_visible":true,"color":16776960,"opacity":1,"isRemote":false},{"id":1530414,"baseName":"EC_V_sg3r 1530415","selected":true,"pre_visible":true,"post_visible":true,"desmosome_visible":false,"text_visible":true,"meta_visible":true,"color":16776960,"opacity":1,"isRemote":false},{"id":1614229,"baseName":"EC_V_sg3l 1614230","selected":true,"pre_visible":true,"post_visible":true,"desmosome_visible":false,"text_visible":true,"meta_visible":true,"color":16776960,"opacity":1,"isRemote":false},{"id":1617457,"baseName":"EC_V_sg3r 1617458","selected":true,"pre_visible":true,"post_visible":true,"desmosome_visible":false,"text_visible":true,"meta_visible":true,"color":16776960,"opacity":1,"isRemote":false},{"id":1617475,"baseName":"EC_V_sg3r 1617476","selected":true,"pre_visible":true,"post_visible":true,"desmosome_visible":false,"text_visible":true,"meta_visible":true,"color":16776960,"opacity":1,"isRemote":false},{"id":1617535,"baseName":"EC_V_sg3l 1617536","selected":true,"pre_visible":true,"post_visible":true,"desmosome_visible":false,"text_visible":true,"meta_visible":true,"color":16776960,"opacity":1,"isRemote":false},{"id":1626788,"baseName":"EC_V_pygr 1626789","selected":true,"pre_visible":true,"post_visible":true,"desmosome_visible":false,"text_visible":true,"meta_visible":true,"color":16776960,"opacity":1,"isRemote":false},{"id":1628777,"baseName":"EC_V_sg3r 1628778","selected":true,"pre_visible":true,"post_visible":true,"desmosome_visible":false,"text_visible":true,"meta_visible":true,"color":16776960,"opacity":1,"isRemote":false},{"id":1628857,"baseName":"EC_V_sg3r 1628858","selected":true,"pre_visible":true,"post_visible":true,"desmosome_visible":false,"text_visible":true,"meta_visible":true,"color":16776960,"opacity":1,"isRemote":false},{"id":1632379,"baseName":"EC_V_sg3l 1632380","selected":true,"pre_visible":true,"post_visible":true,"desmosome_visible":false,"text_visible":true,"meta_visible":true,"color":16776960,"opacity":1,"isRemote":false},{"id":1632461,"baseName":"EC_V_sg3l 1632462","selected":true,"pre_visible":true,"post_visible":true,"desmosome_visible":false,"text_visible":true,"meta_visible":true,"color":16776960,"opacity":1,"isRemote":false},{"id":1647148,"baseName":"EC_V_sg2l 1647149","selected":true,"pre_visible":true,"post_visible":true,"desmosome_visible":false,"text_visible":true,"meta_visible":true,"color":16776960,"opacity":1,"isRemote":false},{"id":1647156,"baseName":"EC_V_sg2l 1647157","selected":true,"pre_visible":true,"post_visible":true,"desmosome_visible":false,"text_visible":true,"meta_visible":true,"color":16776960,"opacity":1,"isRemote":false},{"id":1648970,"baseName":"EC_V_sg3l 1648971","selected":true,"pre_visible":true,"post_visible":true,"desmosome_visible":false,"text_visible":true,"meta_visible":true,"color":16776960,"opacity":1,"isRemote":false},{"id":1649230,"baseName":"EC_V_sg3l 1649231","selected":true,"pre_visible":true,"post_visible":true,"desmosome_visible":false,"text_visible":true,"meta_visible":true,"color":16776960,"opacity":1,"isRemote":false},{"id":1669077,"baseName":"EC_V_sg3l 1669078","selected":true,"pre_visible":true,"post_visible":true,"desmosome_visible":false,"text_visible":true,"meta_visible":true,"color":16776960,"opacity":1,"isRemote":false},{"id":1671510,"baseName":"EC_V_sg3l 1671511","selected":true,"pre_visible":true,"post_visible":true,"desmosome_visible":false,"text_visible":true,"meta_visible":true,"color":16776960,"opacity":1,"isRemote":false},{"id":1690770,"baseName":"EC_V_sg2l 1690771","selected":true,"pre_visible":true,"post_visible":true,"desmosome_visible":false,"text_visible":true,"meta_visible":true,"color":16776960,"opacity":1,"isRemote":false},{"id":1742992,"baseName":"EC_V_sg1l 1742993","selected":true,"pre_visible":true,"post_visible":true,"desmosome_visible":false,"text_visible":true,"meta_visible":true,"color":16776960,"opacity":1,"isRemote":false},{"id":1743238,"baseName":"EC_V_sg3l 1743239","selected":true,"pre_visible":true,"post_visible":true,"desmosome_visible":false,"text_visible":true,"meta_visible":true,"color":16776960,"opacity":1,"isRemote":false},{"id":1743305,"baseName":"EC_V_sg3l 1743306","selected":true,"pre_visible":true,"post_visible":true,"desmosome_visible":false,"text_visible":true,"meta_visible":true,"color":16776960,"opacity":1,"isRemote":false},{"id":1782523,"baseName":"EC_V_sg1l 1782524","selected":true,"pre_visible":true,"post_visible":true,"desmosome_visible":false,"text_visible":true,"meta_visible":true,"color":16776960,"opacity":1,"isRemote":false},{"id":1820335,"baseName":"EC_V_sg2r 1820336","selected":true,"pre_visible":true,"post_visible":true,"desmosome_visible":false,"text_visible":true,"meta_visible":true,"color":16776960,"opacity":1,"isRemote":false},{"id":1844297,"baseName":"EC_V_sg2l 1844298","selected":true,"pre_visible":true,"post_visible":true,"desmosome_visible":false,"text_visible":true,"meta_visible":true,"color":16776960,"opacity":1,"isRemote":false},{"id":1844524,"baseName":"EC_V_sg2l 1844525","selected":true,"pre_visible":true,"post_visible":true,"desmosome_visible":false,"text_visible":true,"meta_visible":true,"color":16776960,"opacity":1,"isRemote":false},{"id":1847342,"baseName":"EC_V_sg2l 1847343","selected":true,"pre_visible":true,"post_visible":true,"desmosome_visible":false,"text_visible":true,"meta_visible":true,"color":16776960,"opacity":1,"isRemote":false},{"id":1849438,"baseName":"EC_V_sg3l 1849439","selected":true,"pre_visible":true,"post_visible":true,"desmosome_visible":false,"text_visible":true,"meta_visible":true,"color":16776960,"opacity":1,"isRemote":false},{"id":1852121,"baseName":"EC_V_sg2r 1852122","selected":true,"pre_visible":true,"post_visible":true,"desmosome_visible":false,"text_visible":true,"meta_visible":true,"color":16776960,"opacity":1,"isRemote":false},{"id":1852871,"baseName":"EC_V_sg1r 1852872","selected":true,"pre_visible":true,"post_visible":true,"desmosome_visible":false,"text_visible":true,"meta_visible":true,"color":16776960,"opacity":1,"isRemote":false},{"id":1852911,"baseName":"EC_V_sg1l_muscle-attachment","selected":true,"pre_visible":true,"post_visible":true,"desmosome_visible":false,"text_visible":true,"meta_visible":true,"color":16776960,"opacity":1,"isRemote":false},{"id":1854005,"baseName":"EC_V_sg1r 1854006","selected":true,"pre_visible":true,"post_visible":true,"desmosome_visible":false,"text_visible":true,"meta_visible":true,"color":16776960,"opacity":1,"isRemote":false},{"id":1856944,"baseName":"EC_V_sg1l 1856945","selected":true,"pre_visible":true,"post_visible":true,"desmosome_visible":false,"text_visible":true,"meta_visible":true,"color":16776960,"opacity":1,"isRemote":false},{"id":1857356,"baseName":"EC_V_sg1l 1857357","selected":true,"pre_visible":true,"post_visible":true,"desmosome_visible":false,"text_visible":true,"meta_visible":true,"color":16776960,"opacity":1,"isRemote":false},{"id":1857438,"baseName":"EC_V_sg1r 1857439","selected":true,"pre_visible":true,"post_visible":true,"desmosome_visible":false,"text_visible":true,"meta_visible":true,"color":16776960,"opacity":1,"isRemote":false},{"id":1857727,"baseName":"EC_V_sg1r 1857728","selected":true,"pre_visible":true,"post_visible":true,"desmosome_visible":false,"text_visible":true,"meta_visible":true,"color":16776960,"opacity":1,"isRemote":false},{"id":1918047,"baseName":"EC_V_sg1l_muscle-attachment 1918048","selected":true,"pre_visible":true,"post_visible":true,"desmosome_visible":false,"text_visible":true,"meta_visible":true,"color":16776960,"opacity":1,"isRemote":false},{"id":1918754,"baseName":"EC_V_sg2r 1918755","selected":true,"pre_visible":true,"post_visible":true,"desmosome_visible":false,"text_visible":true,"meta_visible":true,"color":16776960,"opacity":1,"isRemote":false},{"id":1920008,"baseName":"EC_V_sg2l 1920009","selected":true,"pre_visible":true,"post_visible":true,"desmosome_visible":false,"text_visible":true,"meta_visible":true,"color":16776960,"opacity":1,"isRemote":false},{"id":1920368,"baseName":"EC_V_sg2r 1920369","selected":true,"pre_visible":true,"post_visible":true,"desmosome_visible":false,"text_visible":true,"meta_visible":true,"color":16776960,"opacity":1,"isRemote":false},{"id":1920508,"baseName":"EC_V_sg2ll","selected":true,"pre_visible":true,"post_visible":true,"desmosome_visible":false,"text_visible":true,"meta_visible":true,"color":16776960,"opacity":1,"isRemote":false},{"id":1924565,"baseName":"EC_V_sg2l 1924566","selected":true,"pre_visible":true,"post_visible":true,"desmosome_visible":false,"text_visible":true,"meta_visible":true,"color":16776960,"opacity":1,"isRemote":false},{"id":1924728,"baseName":"EC_V_sg2r 1924729","selected":true,"pre_visible":true,"post_visible":true,"desmosome_visible":false,"text_visible":true,"meta_visible":true,"color":16776960,"opacity":1,"isRemote":false},{"id":1928431,"baseName":"EC_V_sg2r 1928432","selected":true,"pre_visible":true,"post_visible":true,"desmosome_visible":false,"text_visible":true,"meta_visible":true,"color":16776960,"opacity":1,"isRemote":false},{"id":1932111,"baseName":"EC_V_sg2l 1932112","selected":true,"pre_visible":true,"post_visible":true,"desmosome_visible":false,"text_visible":true,"meta_visible":true,"color":16776960,"opacity":1,"isRemote":false},{"id":1932123,"baseName":"EC_V_sg2l 1932124","selected":true,"pre_visible":true,"post_visible":true,"desmosome_visible":false,"text_visible":true,"meta_visible":true,"color":16776960,"opacity":1,"isRemote":false},{"id":1933235,"baseName":"EC_V_sg2r 1933236","selected":true,"pre_visible":true,"post_visible":true,"desmosome_visible":false,"text_visible":true,"meta_visible":true,"color":16776960,"opacity":1,"isRemote":false},{"id":1934327,"baseName":"EC_V_sg2l 1934328","selected":true,"pre_visible":true,"post_visible":true,"desmosome_visible":false,"text_visible":true,"meta_visible":true,"color":16776960,"opacity":1,"isRemote":false},{"id":1937742,"baseName":"EC_V_sg2r 1937743","selected":true,"pre_visible":true,"post_visible":true,"desmosome_visible":false,"text_visible":true,"meta_visible":true,"color":16776960,"opacity":1,"isRemote":false},{"id":1937760,"baseName":"EC_V_sg2r 1937761","selected":true,"pre_visible":true,"post_visible":true,"desmosome_visible":false,"text_visible":true,"meta_visible":true,"color":16776960,"opacity":1,"isRemote":false},{"id":1938651,"baseName":"EC_V_sg2r 1938652","selected":true,"pre_visible":true,"post_visible":true,"desmosome_visible":false,"text_visible":true,"meta_visible":true,"color":16776960,"opacity":1,"isRemote":false},{"id":1941622,"baseName":"EC_V_sg3l 1941623","selected":true,"pre_visible":true,"post_visible":true,"desmosome_visible":false,"text_visible":true,"meta_visible":true,"color":16776960,"opacity":1,"isRemote":false},{"id":1941636,"baseName":"EC_V_sg3l 1941637","selected":true,"pre_visible":true,"post_visible":true,"desmosome_visible":false,"text_visible":true,"meta_visible":true,"color":16776960,"opacity":1,"isRemote":false},{"id":1941947,"baseName":"EC_V_sg3l 1941948","selected":true,"pre_visible":true,"post_visible":true,"desmosome_visible":false,"text_visible":true,"meta_visible":true,"color":16776960,"opacity":1,"isRemote":false},{"id":1964768,"baseName":"EC_V_sg2r 1964769","selected":true,"pre_visible":true,"post_visible":true,"desmosome_visible":false,"text_visible":true,"meta_visible":true,"color":16776960,"opacity":1,"isRemote":false},{"id":1966253,"baseName":"EC_V_sg3r 1966254","selected":true,"pre_visible":true,"post_visible":true,"desmosome_visible":false,"text_visible":true,"meta_visible":true,"color":16776960,"opacity":1,"isRemote":false},{"id":1966446,"baseName":"EC_V_sg2r 1966447","selected":true,"pre_visible":true,"post_visible":true,"desmosome_visible":false,"text_visible":true,"meta_visible":true,"color":16776960,"opacity":1,"isRemote":false},{"id":1973736,"baseName":"EC_V_sg3r 1973737","selected":true,"pre_visible":true,"post_visible":true,"desmosome_visible":false,"text_visible":true,"meta_visible":true,"color":16776960,"opacity":1,"isRemote":false},{"id":1974189,"baseName":"EC_V_sg1r 1974190","selected":true,"pre_visible":true,"post_visible":true,"desmosome_visible":false,"text_visible":true,"meta_visible":true,"color":16776960,"opacity":1,"isRemote":false},{"id":1999943,"baseName":"EC_V_sg1r 1568128","selected":true,"pre_visible":true,"post_visible":true,"desmosome_visible":false,"text_visible":true,"meta_visible":true,"color":16776960,"opacity":1,"isRemote":false},{"id":2045799,"baseName":"EC_V_sg2l 2045800","selected":true,"pre_visible":true,"post_visible":true,"desmosome_visible":false,"text_visible":true,"meta_visible":true,"color":16776960,"opacity":1,"isRemote":false},{"id":2242572,"baseName":"EC_V_sg1l 2242573","selected":true,"pre_visible":true,"post_visible":true,"desmosome_visible":false,"text_visible":true,"meta_visible":true,"color":16776960,"opacity":1,"isRemote":false}],"label":"EC V [#66]","color":"#17becf","shape":"hexagon"},"classes":""},{"data":{"id":"g23","skeletons":[{"id":915979,"baseName":"EC_D_sg3r 915980","selected":true,"pre_visible":true,"post_visible":true,"desmosome_visible":false,"text_visible":true,"meta_visible":true,"color":16776960,"opacity":1,"isRemote":false},{"id":1399726,"baseName":"EC_D_sg2l 1399727","selected":true,"pre_visible":true,"post_visible":true,"desmosome_visible":false,"text_visible":true,"meta_visible":true,"color":16776960,"opacity":1,"isRemote":false},{"id":1456159,"baseName":"EC_D_sg3r_armpit 1456160","selected":true,"pre_visible":true,"post_visible":true,"desmosome_visible":false,"text_visible":true,"meta_visible":true,"color":16776960,"opacity":1,"isRemote":false},{"id":1630751,"baseName":"EC_D_sg3r 1630752","selected":true,"pre_visible":true,"post_visible":true,"desmosome_visible":false,"text_visible":true,"meta_visible":true,"color":16776960,"opacity":1,"isRemote":false},{"id":1630857,"baseName":"EC_D_sg3l 1630858","selected":true,"pre_visible":true,"post_visible":true,"desmosome_visible":false,"text_visible":true,"meta_visible":true,"color":16776960,"opacity":1,"isRemote":false},{"id":1647048,"baseName":"EC_D_sg2l 1647049","selected":true,"pre_visible":true,"post_visible":true,"desmosome_visible":false,"text_visible":true,"meta_visible":true,"color":16776960,"opacity":1,"isRemote":false},{"id":1742908,"baseName":"EC_D_sg0l 1742909","selected":true,"pre_visible":true,"post_visible":true,"desmosome_visible":false,"text_visible":true,"meta_visible":true,"color":16776960,"opacity":1,"isRemote":false},{"id":1793820,"baseName":"EC_D_sg2l 1793821","selected":true,"pre_visible":true,"post_visible":true,"desmosome_visible":false,"text_visible":true,"meta_visible":true,"color":16776960,"opacity":1,"isRemote":false},{"id":1835338,"baseName":"EC_D_sg2l 1835339","selected":true,"pre_visible":true,"post_visible":true,"desmosome_visible":false,"text_visible":true,"meta_visible":true,"color":16776960,"opacity":1,"isRemote":false},{"id":1844570,"baseName":"EC_D_sg2l 1844571","selected":true,"pre_visible":true,"post_visible":true,"desmosome_visible":false,"text_visible":true,"meta_visible":true,"color":16776960,"opacity":1,"isRemote":false},{"id":1844635,"baseName":"EC_D_sg2l 1844636","selected":true,"pre_visible":true,"post_visible":true,"desmosome_visible":false,"text_visible":true,"meta_visible":true,"color":16776960,"opacity":1,"isRemote":false},{"id":1844655,"baseName":"EC_D_sg2l 1844656","selected":true,"pre_visible":true,"post_visible":true,"desmosome_visible":false,"text_visible":true,"meta_visible":true,"color":16776960,"opacity":1,"isRemote":false},{"id":1844723,"baseName":"EC_D_sg2l 1844724","selected":true,"pre_visible":true,"post_visible":true,"desmosome_visible":false,"text_visible":true,"meta_visible":true,"color":16776960,"opacity":1,"isRemote":false},{"id":1844758,"baseName":"EC_D_sg2l 1844759","selected":true,"pre_visible":true,"post_visible":true,"desmosome_visible":false,"text_visible":true,"meta_visible":true,"color":16776960,"opacity":1,"isRemote":false},{"id":1844915,"baseName":"EC_D_sg2l 1844916","selected":true,"pre_visible":true,"post_visible":true,"desmosome_visible":false,"text_visible":true,"meta_visible":true,"color":16776960,"opacity":1,"isRemote":false},{"id":1848152,"baseName":"EC_D_sg3r 1848153","selected":true,"pre_visible":true,"post_visible":true,"desmosome_visible":false,"text_visible":true,"meta_visible":true,"color":16776960,"opacity":1,"isRemote":false},{"id":1857292,"baseName":"EC_D_sg1l 1857293","selected":true,"pre_visible":true,"post_visible":true,"desmosome_visible":false,"text_visible":true,"meta_visible":true,"color":16776960,"opacity":1,"isRemote":false},{"id":1915418,"baseName":"EC_D_sg1l 1915419","selected":true,"pre_visible":true,"post_visible":true,"desmosome_visible":false,"text_visible":true,"meta_visible":true,"color":16776960,"opacity":1,"isRemote":false},{"id":1916580,"baseName":"EC_D_sg1l 1916581","selected":true,"pre_visible":true,"post_visible":true,"desmosome_visible":false,"text_visible":true,"meta_visible":true,"color":16776960,"opacity":1,"isRemote":false},{"id":1918439,"baseName":"EC_D_sg1l 1918440","selected":true,"pre_visible":true,"post_visible":true,"desmosome_visible":false,"text_visible":true,"meta_visible":true,"color":16776960,"opacity":1,"isRemote":false},{"id":1918468,"baseName":"EC_D_sg1l 1918469","selected":true,"pre_visible":true,"post_visible":true,"desmosome_visible":false,"text_visible":true,"meta_visible":true,"color":16776960,"opacity":1,"isRemote":false},{"id":1937920,"baseName":"EC_D_sg2l 1937921","selected":true,"pre_visible":true,"post_visible":true,"desmosome_visible":false,"text_visible":true,"meta_visible":true,"color":16776960,"opacity":1,"isRemote":false},{"id":1943469,"baseName":"EC_D_sg3r_armpit 1943470","selected":true,"pre_visible":true,"post_visible":true,"desmosome_visible":false,"text_visible":true,"meta_visible":true,"color":16776960,"opacity":1,"isRemote":false},{"id":1945437,"baseName":"EC_D_sg3r_armpit 1945438","selected":true,"pre_visible":true,"post_visible":true,"desmosome_visible":false,"text_visible":true,"meta_visible":true,"color":16776960,"opacity":1,"isRemote":false},{"id":1946217,"baseName":"EC_D_sg3r_armpit 1946218","selected":true,"pre_visible":true,"post_visible":true,"desmosome_visible":false,"text_visible":true,"meta_visible":true,"color":16776960,"opacity":1,"isRemote":false},{"id":1966400,"baseName":"EC_D_sg3r_armpit 1966401","selected":true,"pre_visible":true,"post_visible":true,"desmosome_visible":false,"text_visible":true,"meta_visible":true,"color":16776960,"opacity":1,"isRemote":false},{"id":1978512,"baseName":"EC_D_sg2r 1978513","selected":true,"pre_visible":true,"post_visible":true,"desmosome_visible":false,"text_visible":true,"meta_visible":true,"color":16776960,"opacity":1,"isRemote":false},{"id":1986946,"baseName":"EC_D_sg1l 1986947","selected":true,"pre_visible":true,"post_visible":true,"desmosome_visible":false,"text_visible":true,"meta_visible":true,"color":16776960,"opacity":1,"isRemote":false}],"label":"EC D [#28]","color":"#17becf","shape":"hexagon"},"classes":""},{"data":{"id":"g25","skeletons":[{"id":557403,"baseName":"MUSlongV_sg1l5","selected":true,"pre_visible":true,"post_visible":true,"desmosome_visible":false,"text_visible":true,"meta_visible":true,"color":16776960,"opacity":1,"isRemote":false},{"id":1027959,"baseName":"MUSlongV_sg3l6","selected":true,"pre_visible":true,"post_visible":true,"desmosome_visible":false,"text_visible":true,"meta_visible":true,"color":16776960,"opacity":1,"isRemote":false},{"id":1368030,"baseName":"MUSlongV_sg3l5","selected":true,"pre_visible":true,"post_visible":true,"desmosome_visible":false,"text_visible":true,"meta_visible":true,"color":16776960,"opacity":1,"isRemote":false},{"id":1381926,"baseName":"MUSobA-mpp_sg1l1","selected":true,"pre_visible":true,"post_visible":true,"desmosome_visible":false,"text_visible":true,"meta_visible":true,"color":16776960,"opacity":1,"isRemote":false},{"id":1485123,"baseName":"MUSlongD_sg1l7","selected":true,"pre_visible":true,"post_visible":true,"desmosome_visible":false,"text_visible":true,"meta_visible":true,"color":16776960,"opacity":1,"isRemote":false},{"id":1545455,"baseName":"MUSobA-re_sg2r7","selected":true,"pre_visible":true,"post_visible":true,"desmosome_visible":false,"text_visible":true,"meta_visible":true,"color":16776960,"opacity":1,"isRemote":false},{"id":1548268,"baseName":"MUSac-neuPD_sg1l1","selected":true,"pre_visible":true,"post_visible":true,"desmosome_visible":false,"text_visible":true,"meta_visible":true,"color":16776960,"opacity":1,"isRemote":false},{"id":1647763,"baseName":"MUSac-neuAV_sg1l1","selected":true,"pre_visible":true,"post_visible":true,"desmosome_visible":false,"text_visible":true,"meta_visible":true,"color":16776960,"opacity":1,"isRemote":false},{"id":1914488,"baseName":"meso 1914489","selected":true,"pre_visible":true,"post_visible":true,"desmosome_visible":false,"text_visible":true,"meta_visible":true,"color":16776960,"opacity":1,"isRemote":false}],"label":"MUS, meso [#9]","color":"#2e37c1","shape":"hexagon"},"classes":""},{"data":{"id":"g26","skeletons":[{"id":944941,"baseName":"other ectoderm [#8]","selected":true,"pre_visible":true,"post_visible":true,"desmosome_visible":true,"text_visible":false,"meta_visible":true,"color":1556175,"opacity":1,"isRemote":false},{"id":992455,"baseName":"other ectoderm [#8]","selected":true,"pre_visible":true,"post_visible":true,"desmosome_visible":true,"text_visible":false,"meta_visible":true,"color":1556175,"opacity":1,"isRemote":false},{"id":1334352,"baseName":"other ectoderm [#8]","selected":true,"pre_visible":true,"post_visible":true,"desmosome_visible":true,"text_visible":false,"meta_visible":true,"color":1556175,"opacity":1,"isRemote":false},{"id":1418943,"baseName":"other ectoderm [#8]","selected":true,"pre_visible":true,"post_visible":true,"desmosome_visible":true,"text_visible":false,"meta_visible":true,"color":1556175,"opacity":1,"isRemote":false},{"id":1844596,"baseName":"other ectoderm [#8]","selected":true,"pre_visible":true,"post_visible":true,"desmosome_visible":true,"text_visible":false,"meta_visible":true,"color":1556175,"opacity":1,"isRemote":false},{"id":1914641,"baseName":"other ectoderm [#8]","selected":true,"pre_visible":true,"post_visible":true,"desmosome_visible":true,"text_visible":false,"meta_visible":true,"color":1556175,"opacity":1,"isRemote":false},{"id":1951026,"baseName":"other ectoderm [#8]","selected":true,"pre_visible":true,"post_visible":true,"desmosome_visible":true,"text_visible":false,"meta_visible":true,"color":1556175,"opacity":1,"isRemote":false},{"id":1977947,"baseName":"other ectoderm [#8]","selected":true,"pre_visible":true,"post_visible":true,"desmosome_visible":true,"text_visible":false,"meta_visible":true,"color":1556175,"opacity":1,"isRemote":false},{"id":1990390,"baseName":"chaetal sac fragment 1990391","selected":true,"pre_visible":true,"post_visible":true,"desmosome_visible":true,"text_visible":false,"meta_visible":true,"color":16776960,"opacity":1,"isRemote":false},{"id":2002553,"baseName":"fragment 2002554","selected":true,"pre_visible":true,"post_visible":true,"desmosome_visible":true,"text_visible":false,"meta_visible":true,"color":16776960,"opacity":1,"isRemote":false}],"label":"other ectoderm [#10]","color":"#17becf","shape":"hexagon"},"classes":""}],"edges":[{"data":{"directed":true,"arrow":"triangle","id":"g1_g12","label":9,"link_type":"synaptic-connector","color":"#FFFFFF","label_color":"#FFFFFF","source":"g1","target":"g12","confidence":[0,0,0,0,9],"weight":9,"width":3},"classes":""},{"data":{"directed":true,"arrow":"triangle","id":"g1_g3","label":12,"link_type":"synaptic-connector","color":"#FFFFFF","label_color":"#FFFFFF","source":"g1","target":"g3","confidence":[0,0,0,0,12],"weight":12,"width":3.4641016151377544},"classes":""},{"data":{"directed":true,"arrow":"triangle","id":"g1_g8","label":39,"link_type":"synaptic-connector","color":"#FFFFFF","label_color":"#FFFFFF","source":"g1","target":"g8","confidence":[0,0,0,0,39],"weight":39,"width":6.244997998398398},"classes":""},{"data":{"directed":true,"arrow":"triangle","id":"g1_g22","label":4,"link_type":"synaptic-connector","color":"#FFFFFF","label_color":"#FFFFFF","source":"g1","target":"g22","confidence":[0,0,0,0,4],"weight":4,"width":2},"classes":""},{"data":{"directed":true,"arrow":"triangle","id":"g1_g7","label":28,"link_type":"synaptic-connector","color":"#FFFFFF","label_color":"#FFFFFF","source":"g1","target":"g7","confidence":[0,0,0,0,28],"weight":28,"width":5.291502622129181},"classes":""},{"data":{"directed":true,"arrow":"triangle","id":"g1_g10","label":9,"link_type":"synaptic-connector","color":"#FFFFFF","label_color":"#FFFFFF","source":"g1","target":"g10","confidence":[0,0,0,0,9],"weight":9,"width":3},"classes":""},{"data":{"directed":true,"arrow":"triangle","id":"g1_g6","label":3,"link_type":"synaptic-connector","color":"#FFFFFF","label_color":"#FFFFFF","source":"g1","target":"g6","confidence":[0,0,0,0,3],"weight":3,"width":1.7320508075688772},"classes":""},{"data":{"directed":true,"arrow":"triangle","id":"g1_g11","label":12,"link_type":"synaptic-connector","color":"#FFFFFF","label_color":"#FFFFFF","source":"g1","target":"g11","confidence":[0,0,0,0,12],"weight":12,"width":3.4641016151377544},"classes":""},{"data":{"directed":true,"arrow":"triangle","id":"g1_g9","label":10,"link_type":"synaptic-connector","color":"#FFFFFF","label_color":"#FFFFFF","source":"g1","target":"g9","confidence":[0,0,0,0,10],"weight":10,"width":3.1622776601683795},"classes":""},{"data":{"directed":true,"arrow":"triangle","id":"g1_g4","label":2,"link_type":"synaptic-connector","color":"#FFFFFF","label_color":"#FFFFFF","source":"g1","target":"g4","confidence":[0,0,0,0,2],"weight":2,"width":1.4142135623730951},"classes":""},{"data":{"directed":true,"arrow":"triangle","id":"g1_g13","label":4,"link_type":"synaptic-connector","color":"#FFFFFF","label_color":"#FFFFFF","source":"g1","target":"g13","confidence":[0,0,0,0,4],"weight":4,"width":2},"classes":""},{"data":{"directed":true,"arrow":"triangle","id":"g1_g5","label":38,"link_type":"synaptic-connector","color":"#FFFFFF","label_color":"#FFFFFF","source":"g1","target":"g5","confidence":[0,0,0,0,38],"weight":38,"width":6.164414002968976},"classes":""},{"data":{"directed":true,"arrow":"triangle","id":"g1_g14","label":6,"link_type":"synaptic-connector","color":"#FFFFFF","label_color":"#FFFFFF","source":"g1","target":"g14","confidence":[0,0,0,0,6],"weight":6,"width":2.449489742783178},"classes":""},{"data":{"directed":true,"arrow":"triangle","id":"g1_g2","label":11,"link_type":"synaptic-connector","color":"#FFFFFF","label_color":"#FFFFFF","source":"g1","target":"g2","confidence":[0,0,0,0,11],"weight":11,"width":3.3166247903554},"classes":""},{"data":{"directed":false,"arrow":"none","id":"g3_g20","label":26,"link_type":"desmosome-connector","color":"#2171B5","label_color":"#FFFFFF","source":"g20","target":"g3","confidence":[0,0,0,0,26],"weight":26,"width":5.0990195135927845},"classes":""},{"data":{"directed":false,"arrow":"none","id":"g2_g25","label":3,"link_type":"desmosome-connector","color":"#2171B5","label_color":"#FFFFFF","source":"g2","target":"g25","confidence":[0,0,0,0,3],"weight":3,"width":1.7320508075688772},"classes":""},{"data":{"directed":false,"arrow":"none","id":"g2_g22","label":23,"link_type":"desmosome-connector","color":"#2171B5","label_color":"#FFFFFF","source":"g2","target":"g22","confidence":[0,0,0,0,23],"weight":23,"width":4.795831523312719},"classes":""},{"data":{"directed":false,"arrow":"none","id":"g2_g26","label":5,"link_type":"desmosome-connector","color":"#2171B5","label_color":"#FFFFFF","source":"g2","target":"g26","confidence":[0,0,0,0,5],"weight":5,"width":2.23606797749979},"classes":""},{"data":{"directed":false,"arrow":"none","id":"g7_g22","label":72,"link_type":"desmosome-connector","color":"#2171B5","label_color":"#FFFFFF","source":"g22","target":"g7","confidence":[0,0,0,0,72],"weight":72,"width":8.48528137423857},"classes":""},{"data":{"directed":false,"arrow":"none","id":"g8_g22","label":100,"link_type":"desmosome-connector","color":"#2171B5","label_color":"#FFFFFF","source":"g22","target":"g8","confidence":[0,0,0,0,100],"weight":100,"width":10},"classes":""},{"data":{"directed":false,"arrow":"none","id":"g22_g25","label":27,"link_type":"desmosome-connector","color":"#2171B5","label_color":"#FFFFFF","source":"g22","target":"g25","confidence":[0,0,0,0,27],"weight":27,"width":5.196152422706632},"classes":""},{"data":{"directed":false,"arrow":"none","id":"g20_g25","label":1,"link_type":"desmosome-connector","color":"#2171B5","label_color":"#FFFFFF","source":"g20","target":"g25","confidence":[0,0,0,0,1],"weight":1,"width":1},"classes":""},{"data":{"directed":false,"arrow":"none","id":"g14_g23","label":2,"link_type":"desmosome-connector","color":"#2171B5","label_color":"#FFFFFF","source":"g23","target":"g14","confidence":[0,0,0,0,2],"weight":2,"width":1.4142135623730951},"classes":""},{"data":{"directed":false,"arrow":"none","id":"g5_g26","label":3,"link_type":"desmosome-connector","color":"#2171B5","label_color":"#FFFFFF","source":"g26","target":"g5","confidence":[0,0,0,0,3],"weight":3,"width":1.7320508075688772},"classes":""},{"data":{"directed":false,"arrow":"none","id":"g2_g20","label":1,"link_type":"desmosome-connector","color":"#2171B5","label_color":"#FFFFFF","source":"g20","target":"g2","confidence":[0,0,0,0,1],"weight":1,"width":1},"classes":""},{"data":{"directed":false,"arrow":"none","id":"g3_g17","label":19,"link_type":"desmosome-connector","color":"#2171B5","label_color":"#FFFFFF","source":"g3","target":"g17","confidence":[0,0,0,0,19],"weight":19,"width":4.358898943540674},"classes":""},{"data":{"directed":false,"arrow":"none","id":"g3_g22","label":13,"link_type":"desmosome-connector","color":"#2171B5","label_color":"#FFFFFF","source":"g3","target":"g22","confidence":[0,0,0,0,13],"weight":13,"width":3.605551275463989},"classes":""},{"data":{"directed":false,"arrow":"none","id":"g11_g17","label":26,"link_type":"desmosome-connector","color":"#2171B5","label_color":"#FFFFFF","source":"g17","target":"g11","confidence":[0,0,0,0,26],"weight":26,"width":5.0990195135927845},"classes":""},{"data":{"directed":false,"arrow":"none","id":"g21_g25","label":3,"link_type":"desmosome-connector","color":"#2171B5","label_color":"#FFFFFF","source":"g25","target":"g21","confidence":[0,0,0,0,3],"weight":3,"width":1.7320508075688772},"classes":""},{"data":{"directed":false,"arrow":"none","id":"g23_g25","label":2,"link_type":"desmosome-connector","color":"#2171B5","label_color":"#FFFFFF","source":"g25","target":"g23","confidence":[0,0,0,0,2],"weight":2,"width":1.4142135623730951},"classes":""},{"data":{"directed":false,"arrow":"none","id":"g10_g25","label":3,"link_type":"desmosome-connector","color":"#2171B5","label_color":"#FFFFFF","source":"g25","target":"g10","confidence":[0,0,0,0,3],"weight":3,"width":1.7320508075688772},"classes":""},{"data":{"directed":false,"arrow":"none","id":"g7_g16","label":55,"link_type":"desmosome-connector","color":"#2171B5","label_color":"#FFFFFF","source":"g7","target":"g16","confidence":[0,0,0,0,55],"weight":55,"width":7.416198487095663},"classes":""},{"data":{"directed":false,"arrow":"none","id":"g7_g21","label":5,"link_type":"desmosome-connector","color":"#2171B5","label_color":"#FFFFFF","source":"g7","target":"g21","confidence":[0,0,0,0,5],"weight":5,"width":2.23606797749979},"classes":""},{"data":{"directed":false,"arrow":"none","id":"g8_g16","label":9,"link_type":"desmosome-connector","color":"#2171B5","label_color":"#FFFFFF","source":"g8","target":"g16","confidence":[0,0,0,0,9],"weight":9,"width":3},"classes":""},{"data":{"directed":false,"arrow":"none","id":"g8_g23","label":1,"link_type":"desmosome-connector","color":"#2171B5","label_color":"#FFFFFF","source":"g8","target":"g23","confidence":[0,0,0,0,1],"weight":1,"width":1},"classes":""},{"data":{"directed":false,"arrow":"none","id":"g6_g18","label":38,"link_type":"desmosome-connector","color":"#2171B5","label_color":"#FFFFFF","source":"g6","target":"g18","confidence":[0,0,0,0,38],"weight":38,"width":6.164414002968976},"classes":""},{"data":{"directed":false,"arrow":"none","id":"g6_g23","label":14,"link_type":"desmosome-connector","color":"#2171B5","label_color":"#FFFFFF","source":"g6","target":"g23","confidence":[0,0,0,0,14],"weight":14,"width":3.7416573867739413},"classes":""},{"data":{"directed":false,"arrow":"none","id":"g6_g22","label":8,"link_type":"desmosome-connector","color":"#2171B5","label_color":"#FFFFFF","source":"g22","target":"g6","confidence":[0,0,0,0,8],"weight":8,"width":2.8284271247461903},"classes":""},{"data":{"directed":false,"arrow":"none","id":"g10_g22","label":11,"link_type":"desmosome-connector","color":"#2171B5","label_color":"#FFFFFF","source":"g22","target":"g10","confidence":[0,0,0,0,11],"weight":11,"width":3.3166247903554},"classes":""},{"data":{"directed":false,"arrow":"none","id":"g12_g23","label":27,"link_type":"desmosome-connector","color":"#2171B5","label_color":"#FFFFFF","source":"g23","target":"g12","confidence":[0,0,0,0,27],"weight":27,"width":5.196152422706632},"classes":""},{"data":{"directed":false,"arrow":"none","id":"g10_g15","label":30,"link_type":"desmosome-connector","color":"#2171B5","label_color":"#FFFFFF","source":"g10","target":"g15","confidence":[0,0,0,0,30],"weight":30,"width":5.477225575051661},"classes":""},{"data":{"directed":false,"arrow":"none","id":"g10_g18","label":9,"link_type":"desmosome-connector","color":"#2171B5","label_color":"#FFFFFF","source":"g10","target":"g18","confidence":[0,0,0,0,9],"weight":9,"width":3},"classes":""},{"data":{"directed":false,"arrow":"none","id":"g10_g23","label":9,"link_type":"desmosome-connector","color":"#2171B5","label_color":"#FFFFFF","source":"g10","target":"g23","confidence":[0,0,0,0,9],"weight":9,"width":3},"classes":""},{"data":{"directed":false,"arrow":"none","id":"g5_g23","label":57,"link_type":"desmosome-connector","color":"#2171B5","label_color":"#FFFFFF","source":"g5","target":"g23","confidence":[0,0,0,0,57],"weight":57,"width":7.54983443527075},"classes":""},{"data":{"directed":false,"arrow":"none","id":"g5_g18","label":66,"link_type":"desmosome-connector","color":"#2171B5","label_color":"#FFFFFF","source":"g5","target":"g18","confidence":[0,0,0,0,66],"weight":66,"width":8.12403840463596},"classes":""},{"data":{"directed":false,"arrow":"none","id":"g5_g22","label":13,"link_type":"desmosome-connector","color":"#2171B5","label_color":"#FFFFFF","source":"g5","target":"g22","confidence":[0,0,0,0,13],"weight":13,"width":3.605551275463989},"classes":""},{"data":{"directed":false,"arrow":"none","id":"g12_g25","label":4,"link_type":"desmosome-connector","color":"#2171B5","label_color":"#FFFFFF","source":"g25","target":"g12","confidence":[0,0,0,0,4],"weight":4,"width":2},"classes":""},{"data":{"directed":false,"arrow":"none","id":"g9_g15","label":129,"link_type":"desmosome-connector","color":"#2171B5","label_color":"#FFFFFF","source":"g9","target":"g15","confidence":[0,0,0,0,129],"weight":129,"width":11.357816691600547},"classes":""},{"data":{"directed":false,"arrow":"none","id":"g9_g18","label":24,"link_type":"desmosome-connector","color":"#2171B5","label_color":"#FFFFFF","source":"g9","target":"g18","confidence":[0,0,0,0,24],"weight":24,"width":4.898979485566356},"classes":""},{"data":{"directed":false,"arrow":"none","id":"g9_g26","label":10,"link_type":"desmosome-connector","color":"#2171B5","label_color":"#FFFFFF","source":"g9","target":"g26","confidence":[0,0,0,0,10],"weight":10,"width":3.1622776601683795},"classes":""},{"data":{"directed":false,"arrow":"none","id":"g9_g25","label":2,"link_type":"desmosome-connector","color":"#2171B5","label_color":"#FFFFFF","source":"g9","target":"g25","confidence":[0,0,0,0,2],"weight":2,"width":1.4142135623730951},"classes":""},{"data":{"directed":false,"arrow":"none","id":"g9_g23","label":5,"link_type":"desmosome-connector","color":"#2171B5","label_color":"#FFFFFF","source":"g9","target":"g23","confidence":[0,0,0,0,5],"weight":5,"width":2.23606797749979},"classes":""},{"data":{"directed":false,"arrow":"none","id":"g7_g25","label":1,"link_type":"desmosome-connector","color":"#2171B5","label_color":"#FFFFFF","source":"g7","target":"g25","confidence":[0,0,0,0,1],"weight":1,"width":1},"classes":""},{"data":{"directed":false,"arrow":"none","id":"g16_g25","label":8,"link_type":"desmosome-connector","color":"#2171B5","label_color":"#FFFFFF","source":"g25","target":"g16","confidence":[0,0,0,0,8],"weight":8,"width":2.8284271247461903},"classes":""},{"data":{"directed":false,"arrow":"none","id":"g7_g26","label":1,"link_type":"desmosome-connector","color":"#2171B5","label_color":"#FFFFFF","source":"g7","target":"g26","confidence":[0,0,0,0,1],"weight":1,"width":1},"classes":""},{"data":{"directed":false,"arrow":"none","id":"g5_g17","label":1,"link_type":"desmosome-connector","color":"#2171B5","label_color":"#FFFFFF","source":"g5","target":"g17","confidence":[0,0,0,0,1],"weight":1,"width":1},"classes":""},{"data":{"directed":false,"arrow":"none","id":"g17_g25","label":11,"link_type":"desmosome-connector","color":"#2171B5","label_color":"#FFFFFF","source":"g25","target":"g17","confidence":[0,0,0,0,11],"weight":11,"width":3.3166247903554},"classes":""},{"data":{"directed":false,"arrow":"none","id":"g15_g25","label":1,"link_type":"desmosome-connector","color":"#2171B5","label_color":"#FFFFFF","source":"g25","target":"g15","confidence":[0,0,0,0,1],"weight":1,"width":1},"classes":""},{"data":{"directed":false,"arrow":"none","id":"g18_g25","label":3,"link_type":"desmosome-connector","color":"#2171B5","label_color":"#FFFFFF","source":"g25","target":"g18","confidence":[0,0,0,0,3],"weight":3,"width":1.7320508075688772},"classes":""},{"data":{"directed":false,"arrow":"none","id":"g11_g26","label":3,"link_type":"desmosome-connector","color":"#2171B5","label_color":"#FFFFFF","source":"g11","target":"g26","confidence":[0,0,0,0,3],"weight":3,"width":1.7320508075688772},"classes":""},{"data":{"directed":false,"arrow":"none","id":"g11_g16","label":93,"link_type":"desmosome-connector","color":"#2171B5","label_color":"#FFFFFF","source":"g11","target":"g16","confidence":[0,0,0,0,93],"weight":93,"width":9.643650760992955},"classes":""},{"data":{"directed":false,"arrow":"none","id":"g11_g22","label":7,"link_type":"desmosome-connector","color":"#2171B5","label_color":"#FFFFFF","source":"g11","target":"g22","confidence":[0,0,0,0,7],"weight":7,"width":2.6457513110645907},"classes":""},{"data":{"directed":false,"arrow":"none","id":"g4_g22","label":12,"link_type":"desmosome-connector","color":"#2171B5","label_color":"#FFFFFF","source":"g4","target":"g22","confidence":[0,0,0,0,12],"weight":12,"width":3.4641016151377544},"classes":""},{"data":{"directed":false,"arrow":"none","id":"g4_g17","label":9,"link_type":"desmosome-connector","color":"#2171B5","label_color":"#FFFFFF","source":"g4","target":"g17","confidence":[0,0,0,0,9],"weight":9,"width":3},"classes":""},{"data":{"directed":false,"arrow":"none","id":"g7_g23","label":15,"link_type":"desmosome-connector","color":"#2171B5","label_color":"#FFFFFF","source":"g7","target":"g23","confidence":[0,0,0,0,15],"weight":15,"width":3.872983346207417},"classes":""},{"data":{"directed":false,"arrow":"none","id":"g13_g16","label":15,"link_type":"desmosome-connector","color":"#2171B5","label_color":"#FFFFFF","source":"g13","target":"g16","confidence":[0,0,0,0,15],"weight":15,"width":3.872983346207417},"classes":""},{"data":{"directed":false,"arrow":"none","id":"g14_g22","label":2,"link_type":"desmosome-connector","color":"#2171B5","label_color":"#FFFFFF","source":"g14","target":"g22","confidence":[0,0,0,0,2],"weight":2,"width":1.4142135623730951},"classes":""},{"data":{"directed":false,"arrow":"none","id":"g14_g26","label":4,"link_type":"desmosome-connector","color":"#2171B5","label_color":"#FFFFFF","source":"g14","target":"g26","confidence":[0,0,0,0,4],"weight":4,"width":2},"classes":""},{"data":{"directed":false,"arrow":"none","id":"g14_g15","label":3,"link_type":"desmosome-connector","color":"#2171B5","label_color":"#FFFFFF","source":"g14","target":"g15","confidence":[0,0,0,0,3],"weight":3,"width":1.7320508075688772},"classes":""},{"data":{"directed":false,"arrow":"none","id":"g12_g15","label":9,"link_type":"desmosome-connector","color":"#2171B5","label_color":"#FFFFFF","source":"g12","target":"g15","confidence":[0,0,0,0,9],"weight":9,"width":3},"classes":""},{"data":{"directed":false,"arrow":"none","id":"g4_g18","label":4,"link_type":"desmosome-connector","color":"#2171B5","label_color":"#FFFFFF","source":"g4","target":"g18","confidence":[0,0,0,0,4],"weight":4,"width":2},"classes":""},{"data":{"directed":false,"arrow":"none","id":"g4_g15","label":2,"link_type":"desmosome-connector","color":"#2171B5","label_color":"#FFFFFF","source":"g4","target":"g15","confidence":[0,0,0,0,2],"weight":2,"width":1.4142135623730951},"classes":""},{"data":{"directed":false,"arrow":"none","id":"g3_g25","label":1,"link_type":"desmosome-connector","color":"#2171B5","label_color":"#FFFFFF","source":"g25","target":"g3","confidence":[0,0,0,0,1],"weight":1,"width":1},"classes":""},{"data":{"directed":false,"arrow":"none","id":"g13_g22","label":4,"link_type":"desmosome-connector","color":"#2171B5","label_color":"#FFFFFF","source":"g13","target":"g22","confidence":[0,0,0,0,4],"weight":4,"width":2},"classes":""}]},"groups":{"g1":{"id":"g1","label":"MNspider-ant [#4]","models":{"955074":{"id":955074,"baseName":"MNspiderATO-ant_sg2r1","selected":true,"pre_visible":true,"post_visible":true,"desmosome_visible":true,"text_visible":false,"meta_visible":true,"color":16776960,"opacity":1},"1181940":{"id":1181940,"baseName":"MNspider-ant_sg3r1","selected":true,"pre_visible":true,"post_visible":true,"desmosome_visible":true,"text_visible":false,"meta_visible":true,"color":16776960,"opacity":1},"1383418":{"id":1383418,"baseName":"MNspider-ant_sg3l1","selected":true,"pre_visible":true,"post_visible":true,"desmosome_visible":true,"text_visible":false,"meta_visible":true,"color":16776960,"opacity":1},"1395556":{"id":1395556,"baseName":"MNspider-ant_sg2l1","selected":true,"pre_visible":true,"post_visible":true,"desmosome_visible":true,"text_visible":false,"meta_visible":true,"color":16776960,"opacity":1}},"color":5439560,"hide_self_edges":true},"g2":{"id":"g2","label":"MUSlongV [#9]","models":{"518764":{"id":518764,"baseName":"MUSlongV_sg2l7","selected":true,"pre_visible":true,"post_visible":true,"desmosome_visible":false,"text_visible":true,"meta_visible":true,"color":16776960,"opacity":1},"519936":{"id":519936,"baseName":"MUSlongV_sg2l8","selected":true,"pre_visible":true,"post_visible":true,"desmosome_visible":false,"text_visible":true,"meta_visible":true,"color":16776960,"opacity":1},"1028383":{"id":1028383,"baseName":"MUSlongV_sg2r5","selected":true,"pre_visible":true,"post_visible":true,"desmosome_visible":false,"text_visible":true,"meta_visible":true,"color":16776960,"opacity":1},"1028395":{"id":1028395,"baseName":"MUSlongV_sg3r6","selected":true,"pre_visible":true,"post_visible":true,"desmosome_visible":false,"text_visible":true,"meta_visible":true,"color":16776960,"opacity":1},"1057387":{"id":1057387,"baseName":"MUSlongV_sg2l9","selected":true,"pre_visible":true,"post_visible":true,"desmosome_visible":false,"text_visible":true,"meta_visible":true,"color":16776960,"opacity":1},"1367987":{"id":1367987,"baseName":"MUSlongV_sg3r4","selected":true,"pre_visible":true,"post_visible":true,"desmosome_visible":false,"text_visible":true,"meta_visible":true,"color":16776960,"opacity":1},"1368019":{"id":1368019,"baseName":"MUSlongV_sg3l4","selected":true,"pre_visible":true,"post_visible":true,"desmosome_visible":false,"text_visible":true,"meta_visible":true,"color":16776960,"opacity":1},"1368417":{"id":1368417,"baseName":"MUSlongV_sg2l10","selected":true,"pre_visible":true,"post_visible":true,"desmosome_visible":false,"text_visible":true,"meta_visible":true,"color":16776960,"opacity":1},"1393903":{"id":1393903,"baseName":"MUSlongV_sg3r1","selected":true,"pre_visible":true,"post_visible":true,"desmosome_visible":false,"text_visible":true,"meta_visible":true,"color":16776960,"opacity":1}},"color":10934634,"hide_self_edges":true},"g3":{"id":"g3","label":"MUSac-neuPV [#4]","models":{"1027978":{"id":1027978,"baseName":"MUSac-neuPV_sg2l3","selected":true,"pre_visible":true,"post_visible":true,"desmosome_visible":false,"text_visible":true,"meta_visible":true,"color":16776960,"opacity":1},"1028750":{"id":1028750,"baseName":"MUSac-neuPV_sg2l1","selected":true,"pre_visible":true,"post_visible":true,"desmosome_visible":false,"text_visible":true,"meta_visible":true,"color":16776960,"opacity":1},"1137595":{"id":1137595,"baseName":"MUSac-neuPV_sg1r2","selected":true,"pre_visible":true,"post_visible":true,"desmosome_visible":false,"text_visible":true,"meta_visible":true,"color":16776960,"opacity":1},"1649437":{"id":1649437,"baseName":"MUSac-neuPV_sg1l2","selected":true,"pre_visible":true,"post_visible":true,"desmosome_visible":false,"text_visible":true,"meta_visible":true,"color":16776960,"opacity":1}},"color":11403646,"hide_self_edges":true},"g4":{"id":"g4","label":"MUSac-neu other [#2]","models":{"1623277":{"id":1623277,"baseName":"MUSac-neuAV_sg3l2","selected":true,"pre_visible":true,"post_visible":true,"desmosome_visible":false,"text_visible":true,"meta_visible":true,"color":16776960,"opacity":1},"1645931":{"id":1645931,"baseName":"MUSac-neuDx_sg2l2","selected":true,"pre_visible":true,"post_visible":true,"desmosome_visible":false,"text_visible":true,"meta_visible":true,"color":16776960,"opacity":1}},"color":14496919,"hide_self_edges":true},"g5":{"id":"g5","label":"MUSac-notP [#5]","models":{"1450345":{"id":1450345,"baseName":"MUSac-notP_sg3r1","selected":true,"pre_visible":true,"post_visible":true,"desmosome_visible":false,"text_visible":true,"meta_visible":true,"color":16776960,"opacity":1},"1504505":{"id":1504505,"baseName":"MUSac-notP_sg2r1","selected":true,"pre_visible":true,"post_visible":true,"desmosome_visible":false,"text_visible":true,"meta_visible":true,"color":16776960,"opacity":1},"1547950":{"id":1547950,"baseName":"MUSac-notP_sg1l1","selected":true,"pre_visible":true,"post_visible":true,"desmosome_visible":false,"text_visible":true,"meta_visible":true,"color":16776960,"opacity":1},"1570729":{"id":1570729,"baseName":"MUSac-notP_sg1l2","selected":true,"pre_visible":true,"post_visible":true,"desmosome_visible":false,"text_visible":true,"meta_visible":true,"color":16776960,"opacity":1},"1625586":{"id":1625586,"baseName":"MUSac-notP_sg2l1","selected":true,"pre_visible":true,"post_visible":true,"desmosome_visible":false,"text_visible":true,"meta_visible":true,"color":16776960,"opacity":1}},"color":12386400,"hide_self_edges":true},"g6":{"id":"g6","label":"MUSac-notM [#2]","models":{"1397815":{"id":1397815,"baseName":"MUSac-notM_sg1l2","selected":true,"pre_visible":true,"post_visible":true,"desmosome_visible":false,"text_visible":true,"meta_visible":true,"color":16776960,"opacity":1},"1601839":{"id":1601839,"baseName":"MUSac-notM_sg2l2","selected":true,"pre_visible":true,"post_visible":true,"desmosome_visible":false,"text_visible":true,"meta_visible":true,"color":16776960,"opacity":1}},"color":13264537,"hide_self_edges":true},"g7":{"id":"g7","label":"MUSobA-re [#14]","models":{"1381937":{"id":1381937,"baseName":"MUSobA-re_sg1l6","selected":true,"pre_visible":true,"post_visible":true,"desmosome_visible":false,"text_visible":true,"meta_visible":true,"color":16776960,"opacity":1},"1420356":{"id":1420356,"baseName":"MUSobA-re_sg3l2","selected":true,"pre_visible":true,"post_visible":true,"desmosome_visible":false,"text_visible":true,"meta_visible":true,"color":16776960,"opacity":1},"1545339":{"id":1545339,"baseName":"MUSobA-re_sg2r5","selected":true,"pre_visible":true,"post_visible":true,"desmosome_visible":false,"text_visible":true,"meta_visible":true,"color":16776960,"opacity":1},"1545578":{"id":1545578,"baseName":"MUSobA-re_sg2r8","selected":true,"pre_visible":true,"post_visible":true,"desmosome_visible":false,"text_visible":true,"meta_visible":true,"color":16776960,"opacity":1},"1568544":{"id":1568544,"baseName":"MUSobA-re_sg1r5","selected":true,"pre_visible":true,"post_visible":true,"desmosome_visible":false,"text_visible":true,"meta_visible":true,"color":16776960,"opacity":1},"1568562":{"id":1568562,"baseName":"MUSobA-re_sg1l4","selected":true,"pre_visible":true,"post_visible":true,"desmosome_visible":false,"text_visible":true,"meta_visible":true,"color":16776960,"opacity":1},"1568596":{"id":1568596,"baseName":"MUSobA-re_sg1l3","selected":true,"pre_visible":true,"post_visible":true,"desmosome_visible":false,"text_visible":true,"meta_visible":true,"color":16776960,"opacity":1},"1568781":{"id":1568781,"baseName":"MUSobA-re_sg1r4","selected":true,"pre_visible":true,"post_visible":true,"desmosome_visible":false,"text_visible":true,"meta_visible":true,"color":16776960,"opacity":1},"1568802":{"id":1568802,"baseName":"MUSobA-re_sg1l2","selected":true,"pre_visible":true,"post_visible":true,"desmosome_visible":false,"text_visible":true,"meta_visible":true,"color":16776960,"opacity":1},"1570845":{"id":1570845,"baseName":"MUSobA-re_sg3l1","selected":true,"pre_visible":true,"post_visible":true,"desmosome_visible":false,"text_visible":true,"meta_visible":true,"color":16776960,"opacity":1},"1628716":{"id":1628716,"baseName":"MUSobA-re_sg2l5","selected":true,"pre_visible":true,"post_visible":true,"desmosome_visible":false,"text_visible":true,"meta_visible":true,"color":16776960,"opacity":1},"1628748":{"id":1628748,"baseName":"MUSobA-re_sg2l8","selected":true,"pre_visible":true,"post_visible":true,"desmosome_visible":false,"text_visible":true,"meta_visible":true,"color":16776960,"opacity":1},"1629909":{"id":1629909,"baseName":"MUSobA-re_sg2l1","selected":true,"pre_visible":true,"post_visible":true,"desmosome_visible":false,"text_visible":true,"meta_visible":true,"color":16776960,"opacity":1},"1630022":{"id":1630022,"baseName":"MUSobA-re_sg2l3","selected":true,"pre_visible":true,"post_visible":true,"desmosome_visible":false,"text_visible":true,"meta_visible":true,"color":16776960,"opacity":1}},"color":13309981,"hide_self_edges":true},"g8":{"id":"g8","label":"MUSobA-arc [#16]","models":{"1395614":{"id":1395614,"baseName":"MUSobA-arc_sg2r2","selected":true,"pre_visible":true,"post_visible":true,"desmosome_visible":false,"text_visible":true,"meta_visible":true,"color":16776960,"opacity":1},"1397746":{"id":1397746,"baseName":"MUSobA-arc_sg2l3","selected":true,"pre_visible":true,"post_visible":true,"desmosome_visible":false,"text_visible":true,"meta_visible":true,"color":16776960,"opacity":1},"1397762":{"id":1397762,"baseName":"MUSobA-arc_sg2l4","selected":true,"pre_visible":true,"post_visible":true,"desmosome_visible":false,"text_visible":true,"meta_visible":true,"color":16776960,"opacity":1},"1403298":{"id":1403298,"baseName":"MUSobA-arc_sg3r3","selected":true,"pre_visible":true,"post_visible":true,"desmosome_visible":false,"text_visible":true,"meta_visible":true,"color":16776960,"opacity":1},"1414358":{"id":1414358,"baseName":"MUSobA-arc_sg3l2","selected":true,"pre_visible":true,"post_visible":true,"desmosome_visible":false,"text_visible":true,"meta_visible":true,"color":16776960,"opacity":1},"1414384":{"id":1414384,"baseName":"MUSobA-arc_sg3l1","selected":true,"pre_visible":true,"post_visible":true,"desmosome_visible":false,"text_visible":true,"meta_visible":true,"color":16776960,"opacity":1},"1416416":{"id":1416416,"baseName":"MUSobA-arc_sg1r2","selected":true,"pre_visible":true,"post_visible":true,"desmosome_visible":false,"text_visible":true,"meta_visible":true,"color":16776960,"opacity":1},"1416450":{"id":1416450,"baseName":"MUSobA-arc_sg1r1","selected":true,"pre_visible":true,"post_visible":true,"desmosome_visible":false,"text_visible":true,"meta_visible":true,"color":16776960,"opacity":1},"1419083":{"id":1419083,"baseName":"MUSobA-arc_sg3r2","selected":true,"pre_visible":true,"post_visible":true,"desmosome_visible":false,"text_visible":true,"meta_visible":true,"color":16776960,"opacity":1},"1420342":{"id":1420342,"baseName":"MUSobA-arc_sg3l3","selected":true,"pre_visible":true,"post_visible":true,"desmosome_visible":false,"text_visible":true,"meta_visible":true,"color":16776960,"opacity":1},"1421687":{"id":1421687,"baseName":"MUSobA-arc_sg3r1","selected":true,"pre_visible":true,"post_visible":true,"desmosome_visible":false,"text_visible":true,"meta_visible":true,"color":16776960,"opacity":1},"1436321":{"id":1436321,"baseName":"MUSobA-arc_sg2l2","selected":true,"pre_visible":true,"post_visible":true,"desmosome_visible":false,"text_visible":true,"meta_visible":true,"color":16776960,"opacity":1},"1547921":{"id":1547921,"baseName":"MUSobA-arc_sg1l1","selected":true,"pre_visible":true,"post_visible":true,"desmosome_visible":false,"text_visible":true,"meta_visible":true,"color":16776960,"opacity":1},"1568821":{"id":1568821,"baseName":"MUSobA-arc_sg1l2","selected":true,"pre_visible":true,"post_visible":true,"desmosome_visible":false,"text_visible":true,"meta_visible":true,"color":16776960,"opacity":1},"1605349":{"id":1605349,"baseName":"MUSobA-arc_sg2r3","selected":true,"pre_visible":true,"post_visible":true,"desmosome_visible":false,"text_visible":true,"meta_visible":true,"color":16776960,"opacity":1},"1605372":{"id":1605372,"baseName":"MUSobA-arc_sg2r4","selected":true,"pre_visible":true,"post_visible":true,"desmosome_visible":false,"text_visible":true,"meta_visible":true,"color":16776960,"opacity":1}},"color":10761525,"hide_self_edges":true},"g9":{"id":"g9","label":"MUSchae-notAac [#4]","models":{"1486784":{"id":1486784,"baseName":"MUSchae-notAac_sg1l1","selected":true,"pre_visible":true,"post_visible":true,"desmosome_visible":false,"text_visible":true,"meta_visible":true,"color":16776960,"opacity":1},"1486810":{"id":1486810,"baseName":"MUSchae-notAac_sg1l4","selected":true,"pre_visible":true,"post_visible":true,"desmosome_visible":false,"text_visible":true,"meta_visible":true,"color":16776960,"opacity":1},"1545266":{"id":1545266,"baseName":"MUSchae-notAac_sg2r4","selected":true,"pre_visible":true,"post_visible":true,"desmosome_visible":false,"text_visible":true,"meta_visible":true,"color":16776960,"opacity":1},"1633569":{"id":1633569,"baseName":"MUSchae-notAac_sg2l4","selected":true,"pre_visible":true,"post_visible":true,"desmosome_visible":false,"text_visible":true,"meta_visible":true,"color":16776960,"opacity":1}},"color":10892803,"hide_self_edges":true},"g10":{"id":"g10","label":"MUSchae-notA [#3]","models":{"1416569":{"id":1416569,"baseName":"MUSchae-notA_sg2r1","selected":true,"pre_visible":true,"post_visible":true,"desmosome_visible":false,"text_visible":true,"meta_visible":true,"color":16776960,"opacity":1},"1626922":{"id":1626922,"baseName":"MUSchae-notA_sg1l1","selected":true,"pre_visible":true,"post_visible":true,"desmosome_visible":false,"text_visible":true,"meta_visible":true,"color":16776960,"opacity":1},"1631633":{"id":1631633,"baseName":"MUSchae-notA_sg2l1","selected":true,"pre_visible":true,"post_visible":true,"desmosome_visible":false,"text_visible":true,"meta_visible":true,"color":16776960,"opacity":1}},"color":12607258,"hide_self_edges":true},"g11":{"id":"g11","label":"MUSchae-neuDac [#6]","models":{"1548290":{"id":1548290,"baseName":"MUSchae-neuDac_sg1l4","selected":true,"pre_visible":true,"post_visible":true,"desmosome_visible":false,"text_visible":true,"meta_visible":true,"color":16776960,"opacity":1},"1559953":{"id":1559953,"baseName":"MUSchae-neuDac_sg1r4","selected":true,"pre_visible":true,"post_visible":true,"desmosome_visible":false,"text_visible":true,"meta_visible":true,"color":16776960,"opacity":1},"1570711":{"id":1570711,"baseName":"MUSchae-neuDac_sg1l5","selected":true,"pre_visible":true,"post_visible":true,"desmosome_visible":false,"text_visible":true,"meta_visible":true,"color":16776960,"opacity":1},"1585339":{"id":1585339,"baseName":"MUSchae-neuDac_sg1r6","selected":true,"pre_visible":true,"post_visible":true,"desmosome_visible":false,"text_visible":true,"meta_visible":true,"color":16776960,"opacity":1},"1585394":{"id":1585394,"baseName":"MUSchae-neuDac_sg1r5","selected":true,"pre_visible":true,"post_visible":true,"desmosome_visible":false,"text_visible":true,"meta_visible":true,"color":16776960,"opacity":1},"1632536":{"id":1632536,"baseName":"MUSchae-neuDac_sg2l3","selected":true,"pre_visible":true,"post_visible":true,"desmosome_visible":false,"text_visible":true,"meta_visible":true,"color":16776960,"opacity":1}},"color":14239745,"hide_self_edges":true},"g12":{"id":"g12","label":"MUSobP-notD [#2]","models":{"1633288":{"id":1633288,"baseName":"MUS other [#7]","selected":true,"pre_visible":true,"post_visible":true,"desmosome_visible":false,"text_visible":true,"meta_visible":true,"color":4464133,"opacity":1},"1646725":{"id":1646725,"baseName":"MUS other [#7]","selected":true,"pre_visible":true,"post_visible":true,"desmosome_visible":false,"text_visible":true,"meta_visible":true,"color":4464133,"opacity":1}},"color":5562413,"hide_self_edges":true},"g13":{"id":"g13","label":"MUSchae-Are [#2]","models":{"1629968":{"id":1629968,"baseName":"MUS other [#7]","selected":true,"pre_visible":true,"post_visible":true,"desmosome_visible":false,"text_visible":true,"meta_visible":true,"color":4464133,"opacity":1},"1670927":{"id":1670927,"baseName":"MUS other [#7]","selected":true,"pre_visible":true,"post_visible":true,"desmosome_visible":false,"text_visible":true,"meta_visible":true,"color":4464133,"opacity":1}},"color":15821075,"hide_self_edges":true},"g14":{"id":"g14","label":"MUS other [#3]","models":{"1632286":{"id":1632286,"baseName":"MUS other [#7]","selected":true,"pre_visible":true,"post_visible":true,"desmosome_visible":false,"text_visible":true,"meta_visible":true,"color":4464133,"opacity":1},"1633251":{"id":1633251,"baseName":"MUS other [#7]","selected":true,"pre_visible":true,"post_visible":true,"desmosome_visible":false,"text_visible":true,"meta_visible":true,"color":4464133,"opacity":1},"1654454":{"id":1654454,"baseName":"MUS other [#7]","selected":true,"pre_visible":true,"post_visible":true,"desmosome_visible":false,"text_visible":true,"meta_visible":true,"color":4464133,"opacity":1}},"color":8088480,"hide_self_edges":true},"g15":{"id":"g15","label":"chaetal sac celltypes not [#42]","models":{"1587010":{"id":1587010,"baseName":"EC_chaetal_sac_sg2_noto 1587011","selected":true,"pre_visible":true,"post_visible":true,"desmosome_visible":false,"text_visible":true,"meta_visible":true,"color":16776960,"opacity":1},"1620646":{"id":1620646,"baseName":"chaeta_sg2r_noto-8","selected":true,"pre_visible":true,"post_visible":true,"desmosome_visible":false,"text_visible":true,"meta_visible":true,"color":16776960,"opacity":1},"1622228":{"id":1622228,"baseName":"chaeta_sg1l_noto-8","selected":true,"pre_visible":true,"post_visible":true,"desmosome_visible":false,"text_visible":true,"meta_visible":true,"color":16776960,"opacity":1},"1826526":{"id":1826526,"baseName":"noER_circumchaetal_sg2l_noto-2_4","selected":true,"pre_visible":true,"post_visible":true,"desmosome_visible":false,"text_visible":true,"meta_visible":true,"color":16776960,"opacity":1},"1844629":{"id":1844629,"baseName":"EC_circumchaetal_sg2l_noto-3_5","selected":true,"pre_visible":true,"post_visible":true,"desmosome_visible":false,"text_visible":true,"meta_visible":true,"color":16776960,"opacity":1},"1915450":{"id":1915450,"baseName":"circumchaetal_sg1l_noto-6_3","selected":true,"pre_visible":true,"post_visible":true,"desmosome_visible":false,"text_visible":true,"meta_visible":true,"color":16776960,"opacity":1},"1915471":{"id":1915471,"baseName":"hemichaetal_sg1l_noto-6_1","selected":true,"pre_visible":true,"post_visible":true,"desmosome_visible":false,"text_visible":true,"meta_visible":true,"color":16776960,"opacity":1},"1916487":{"id":1916487,"baseName":"EC_circumchaetal_sg1l_noto-7_5","selected":true,"pre_visible":true,"post_visible":true,"desmosome_visible":false,"text_visible":true,"meta_visible":true,"color":16776960,"opacity":1},"1916522":{"id":1916522,"baseName":"EC_circumchaetal_sg1l_noto-2_5","selected":true,"pre_visible":true,"post_visible":true,"desmosome_visible":false,"text_visible":true,"meta_visible":true,"color":16776960,"opacity":1},"1918487":{"id":1918487,"baseName":"EC_chaetal_sac_sg1l_noto2","selected":true,"pre_visible":true,"post_visible":true,"desmosome_visible":false,"text_visible":true,"meta_visible":true,"color":16776960,"opacity":1},"1919213":{"id":1919213,"baseName":"EC_circumchaetal_sg1l_noto-3_3","selected":true,"pre_visible":true,"post_visible":true,"desmosome_visible":false,"text_visible":true,"meta_visible":true,"color":16776960,"opacity":1},"1937576":{"id":1937576,"baseName":"circumchaetal_sg2r_noto-7_1","selected":true,"pre_visible":true,"post_visible":true,"desmosome_visible":false,"text_visible":true,"meta_visible":true,"color":16776960,"opacity":1},"1937654":{"id":1937654,"baseName":"ER_circumchaetal_sg2r_noto-8_3","selected":true,"pre_visible":true,"post_visible":true,"desmosome_visible":false,"text_visible":true,"meta_visible":true,"color":16776960,"opacity":1},"1937858":{"id":1937858,"baseName":"EC_circumchaetal_sg2l_noto-2_5","selected":true,"pre_visible":true,"post_visible":true,"desmosome_visible":false,"text_visible":true,"meta_visible":true,"color":16776960,"opacity":1},"1937873":{"id":1937873,"baseName":"EC_circumchaetal_sg2l_noto-1_4","selected":true,"pre_visible":true,"post_visible":true,"desmosome_visible":false,"text_visible":true,"meta_visible":true,"color":16776960,"opacity":1},"1938169":{"id":1938169,"baseName":"EC_circumchaetal_sg2l_noto-7_5","selected":true,"pre_visible":true,"post_visible":true,"desmosome_visible":false,"text_visible":true,"meta_visible":true,"color":16776960,"opacity":1},"1944619":{"id":1944619,"baseName":"EC_circumchaetal_sg2l_noto-6_5","selected":true,"pre_visible":true,"post_visible":true,"desmosome_visible":false,"text_visible":true,"meta_visible":true,"color":16776960,"opacity":1},"1945180":{"id":1945180,"baseName":"EC_circumchaetal_sg2r_noto-1_5","selected":true,"pre_visible":true,"post_visible":true,"desmosome_visible":false,"text_visible":true,"meta_visible":true,"color":16776960,"opacity":1},"1948836":{"id":1948836,"baseName":"chaetal_sac_cell_sg2r_noto-1","selected":true,"pre_visible":true,"post_visible":true,"desmosome_visible":false,"text_visible":true,"meta_visible":true,"color":16776960,"opacity":1},"1951064":{"id":1951064,"baseName":"hemichaetal_sg1l_noto-7_1","selected":true,"pre_visible":true,"post_visible":true,"desmosome_visible":false,"text_visible":true,"meta_visible":true,"color":16776960,"opacity":1},"1952460":{"id":1952460,"baseName":"circumchaetal_sg1l_noto-1_3","selected":true,"pre_visible":true,"post_visible":true,"desmosome_visible":false,"text_visible":true,"meta_visible":true,"color":16776960,"opacity":1},"1953831":{"id":1953831,"baseName":"EC_chaetal_sac_cell_sg2l_noto-1","selected":true,"pre_visible":true,"post_visible":true,"desmosome_visible":false,"text_visible":true,"meta_visible":true,"color":16776960,"opacity":1},"1953838":{"id":1953838,"baseName":"EC_circumchaetal_sg2l_noto-8_5","selected":true,"pre_visible":true,"post_visible":true,"desmosome_visible":false,"text_visible":true,"meta_visible":true,"color":16776960,"opacity":1},"1965805":{"id":1965805,"baseName":"EC_chaetal_sac_sg1l_noto1","selected":true,"pre_visible":true,"post_visible":true,"desmosome_visible":false,"text_visible":true,"meta_visible":true,"color":16776960,"opacity":1},"1977338":{"id":1977338,"baseName":"hemichaetal_sg2r_noto-8_2","selected":true,"pre_visible":true,"post_visible":true,"desmosome_visible":false,"text_visible":true,"meta_visible":true,"color":16776960,"opacity":1},"1981017":{"id":1981017,"baseName":"hemichaetal_sg1l_noto-1_1","selected":true,"pre_visible":true,"post_visible":true,"desmosome_visible":false,"text_visible":true,"meta_visible":true,"color":16776960,"opacity":1},"1981086":{"id":1981086,"baseName":"circumchaetal_sg1l_noto-7_3","selected":true,"pre_visible":true,"post_visible":true,"desmosome_visible":false,"text_visible":true,"meta_visible":true,"color":16776960,"opacity":1},"1981249":{"id":1981249,"baseName":"EC_circumchaetal_sg1l_noto-5_5","selected":true,"pre_visible":true,"post_visible":true,"desmosome_visible":false,"text_visible":true,"meta_visible":true,"color":16776960,"opacity":1},"1982889":{"id":1982889,"baseName":"hemichaetal_sg2l_noto-8_2","selected":true,"pre_visible":true,"post_visible":true,"desmosome_visible":false,"text_visible":true,"meta_visible":true,"color":16776960,"opacity":1},"1984765":{"id":1984765,"baseName":"hemichaetal_sg1l_noto-5_1","selected":true,"pre_visible":true,"post_visible":true,"desmosome_visible":false,"text_visible":true,"meta_visible":true,"color":16776960,"opacity":1},"1987894":{"id":1987894,"baseName":"hemichaetal_sg2l_noto-9_2","selected":true,"pre_visible":true,"post_visible":true,"desmosome_visible":false,"text_visible":true,"meta_visible":true,"color":16776960,"opacity":1},"1987922":{"id":1987922,"baseName":"circumchaetal_sg2l_noto-9_3","selected":true,"pre_visible":true,"post_visible":true,"desmosome_visible":false,"text_visible":true,"meta_visible":true,"color":16776960,"opacity":1},"1988029":{"id":1988029,"baseName":"ER_circumchaetal_sg2l_noto-8_3","selected":true,"pre_visible":true,"post_visible":true,"desmosome_visible":false,"text_visible":true,"meta_visible":true,"color":16776960,"opacity":1},"1988165":{"id":1988165,"baseName":"circumchaetal_sg2l_noto-10_3","selected":true,"pre_visible":true,"post_visible":true,"desmosome_visible":false,"text_visible":true,"meta_visible":true,"color":16776960,"opacity":1},"1989619":{"id":1989619,"baseName":"EC_circumchaetal_sg2l_noto-4_5","selected":true,"pre_visible":true,"post_visible":true,"desmosome_visible":false,"text_visible":true,"meta_visible":true,"color":16776960,"opacity":1},"1989780":{"id":1989780,"baseName":"EC_chaetal_ sac_sg2_noto 1989781","selected":true,"pre_visible":true,"post_visible":true,"desmosome_visible":false,"text_visible":true,"meta_visible":true,"color":16776960,"opacity":1},"1990036":{"id":1990036,"baseName":"EC_circumchaetal_sg2r_noto-3_4","selected":true,"pre_visible":true,"post_visible":true,"desmosome_visible":false,"text_visible":true,"meta_visible":true,"color":16776960,"opacity":1},"1990191":{"id":1990191,"baseName":"EC_circumchaetal_sg2r_noto-4_5","selected":true,"pre_visible":true,"post_visible":true,"desmosome_visible":false,"text_visible":true,"meta_visible":true,"color":16776960,"opacity":1},"1990449":{"id":1990449,"baseName":"noER_circumchaetal_sg2r_noto-7_3","selected":true,"pre_visible":true,"post_visible":true,"desmosome_visible":false,"text_visible":true,"meta_visible":true,"color":16776960,"opacity":1},"1990477":{"id":1990477,"baseName":"circumchaetal_sg2r_noto-7_2","selected":true,"pre_visible":true,"post_visible":true,"desmosome_visible":false,"text_visible":true,"meta_visible":true,"color":16776960,"opacity":1},"1991038":{"id":1991038,"baseName":"EC_chaetal_sac_sg2r_noto-2","selected":true,"pre_visible":true,"post_visible":true,"desmosome_visible":false,"text_visible":true,"meta_visible":true,"color":16776960,"opacity":1},"1991159":{"id":1991159,"baseName":"EC_chaetal_sac_sg2r_noto-3","selected":true,"pre_visible":true,"post_visible":true,"desmosome_visible":false,"text_visible":true,"meta_visible":true,"color":16776960,"opacity":1}},"color":2191797,"hide_self_edges":true},"g16":{"id":"g16","label":"chaetal sac celltypes neu [#44]","models":{"1651816":{"id":1651816,"baseName":"ER_circumchaetal_sg1r_neuro-6_3","selected":true,"pre_visible":true,"post_visible":true,"desmosome_visible":false,"text_visible":true,"meta_visible":true,"color":16776960,"opacity":1},"1671212":{"id":1671212,"baseName":"circumchaetal_sg1r_neuro-3_3","selected":true,"pre_visible":true,"post_visible":true,"desmosome_visible":false,"text_visible":true,"meta_visible":true,"color":16776960,"opacity":1},"1671231":{"id":1671231,"baseName":"noER_circumchaetal_sg1r_neuro-1_4","selected":true,"pre_visible":true,"post_visible":true,"desmosome_visible":false,"text_visible":true,"meta_visible":true,"color":16776960,"opacity":1},"1692299":{"id":1692299,"baseName":"EC_circumchaetal_sg3l_neuro-5_5","selected":true,"pre_visible":true,"post_visible":true,"desmosome_visible":false,"text_visible":true,"meta_visible":true,"color":16776960,"opacity":1},"1693686":{"id":1693686,"baseName":"hemichaetal_sg1l_neuro-1_2","selected":true,"pre_visible":true,"post_visible":true,"desmosome_visible":false,"text_visible":true,"meta_visible":true,"color":16776960,"opacity":1},"1843025":{"id":1843025,"baseName":"EC_circumchaetal_sg2l_neuro-2_5","selected":true,"pre_visible":true,"post_visible":true,"desmosome_visible":false,"text_visible":true,"meta_visible":true,"color":16776960,"opacity":1},"1856384":{"id":1856384,"baseName":"EC_circumchaetal_sg1r_neuro-1_5","selected":true,"pre_visible":true,"post_visible":true,"desmosome_visible":false,"text_visible":true,"meta_visible":true,"color":16776960,"opacity":1},"1857051":{"id":1857051,"baseName":"EC_circumchaetal_sg1r_neuro-3_5","selected":true,"pre_visible":true,"post_visible":true,"desmosome_visible":false,"text_visible":true,"meta_visible":true,"color":16776960,"opacity":1},"1857334":{"id":1857334,"baseName":"circumchaetal_sg1l_neuro-3_3","selected":true,"pre_visible":true,"post_visible":true,"desmosome_visible":false,"text_visible":true,"meta_visible":true,"color":16776960,"opacity":1},"1914545":{"id":1914545,"baseName":"EC_circumchaetal_sg1l_neuro-6_5","selected":true,"pre_visible":true,"post_visible":true,"desmosome_visible":false,"text_visible":true,"meta_visible":true,"color":16776960,"opacity":1},"1914564":{"id":1914564,"baseName":"EC_circumchaetal_sg1l_neuro-3_5","selected":true,"pre_visible":true,"post_visible":true,"desmosome_visible":false,"text_visible":true,"meta_visible":true,"color":16776960,"opacity":1},"1915494":{"id":1915494,"baseName":"circumchaetal_sg1l_neuro-7_3","selected":true,"pre_visible":true,"post_visible":true,"desmosome_visible":false,"text_visible":true,"meta_visible":true,"color":16776960,"opacity":1},"1916028":{"id":1916028,"baseName":"hemichaetal_sg1l_neuro-7_2","selected":true,"pre_visible":true,"post_visible":true,"desmosome_visible":false,"text_visible":true,"meta_visible":true,"color":16776960,"opacity":1},"1916462":{"id":1916462,"baseName":"EC_circumchaetal_sg1l_neuro-1_5","selected":true,"pre_visible":true,"post_visible":true,"desmosome_visible":false,"text_visible":true,"meta_visible":true,"color":16776960,"opacity":1},"1937532":{"id":1937532,"baseName":"circumchaetal_sg2l_neuro-4_3","selected":true,"pre_visible":true,"post_visible":true,"desmosome_visible":false,"text_visible":true,"meta_visible":true,"color":16776960,"opacity":1},"1938115":{"id":1938115,"baseName":"EC_circumchaetal_sg2l_neuro-6_5","selected":true,"pre_visible":true,"post_visible":true,"desmosome_visible":false,"text_visible":true,"meta_visible":true,"color":16776960,"opacity":1},"1938936":{"id":1938936,"baseName":"EC_circumchaetal_sg2r_neuro-1_5","selected":true,"pre_visible":true,"post_visible":true,"desmosome_visible":false,"text_visible":true,"meta_visible":true,"color":16776960,"opacity":1},"1944652":{"id":1944652,"baseName":"EC_circumchaetal_sg2l_neuro-4_5","selected":true,"pre_visible":true,"post_visible":true,"desmosome_visible":false,"text_visible":true,"meta_visible":true,"color":16776960,"opacity":1},"1945555":{"id":1945555,"baseName":"EC_circumchaetal_sg2r_neuro-2_5","selected":true,"pre_visible":true,"post_visible":true,"desmosome_visible":false,"text_visible":true,"meta_visible":true,"color":16776960,"opacity":1},"1950763":{"id":1950763,"baseName":"hemichaetal_sg1l_neuro-4_1","selected":true,"pre_visible":true,"post_visible":true,"desmosome_visible":false,"text_visible":true,"meta_visible":true,"color":16776960,"opacity":1},"1951626":{"id":1951626,"baseName":"EC_circumchaetal_sg1r_neuro-2_5","selected":true,"pre_visible":true,"post_visible":true,"desmosome_visible":false,"text_visible":true,"meta_visible":true,"color":16776960,"opacity":1},"1952428":{"id":1952428,"baseName":"ER_circumchaetal_sg1l_neuro-6_3","selected":true,"pre_visible":true,"post_visible":true,"desmosome_visible":false,"text_visible":true,"meta_visible":true,"color":16776960,"opacity":1},"1952439":{"id":1952439,"baseName":"hemichaetal_sg1l_neuro-6_1","selected":true,"pre_visible":true,"post_visible":true,"desmosome_visible":false,"text_visible":true,"meta_visible":true,"color":16776960,"opacity":1},"1953883":{"id":1953883,"baseName":"ER_circumchaetal_sg2l_neuro-7_3","selected":true,"pre_visible":true,"post_visible":true,"desmosome_visible":false,"text_visible":true,"meta_visible":true,"color":16776960,"opacity":1},"1972998":{"id":1972998,"baseName":"EC_circumchaetal_sg2l_neuro-10_5","selected":true,"pre_visible":true,"post_visible":true,"desmosome_visible":false,"text_visible":true,"meta_visible":true,"color":16776960,"opacity":1},"1974736":{"id":1974736,"baseName":"circumchaetal_sg1r_neuro-7_3","selected":true,"pre_visible":true,"post_visible":true,"desmosome_visible":false,"text_visible":true,"meta_visible":true,"color":16776960,"opacity":1},"1977187":{"id":1977187,"baseName":"EC_circumchaetal_sg2l_neuro-1_4","selected":true,"pre_visible":true,"post_visible":true,"desmosome_visible":false,"text_visible":true,"meta_visible":true,"color":16776960,"opacity":1},"1977223":{"id":1977223,"baseName":"noER_circumchaetal_sg2l_neuro-7_4","selected":true,"pre_visible":true,"post_visible":true,"desmosome_visible":false,"text_visible":true,"meta_visible":true,"color":16776960,"opacity":1},"1977258":{"id":1977258,"baseName":"ER_circumchaetal_sg2l_neuro-10_3","selected":true,"pre_visible":true,"post_visible":true,"desmosome_visible":false,"text_visible":true,"meta_visible":true,"color":16776960,"opacity":1},"1977717":{"id":1977717,"baseName":"ER_circumchaetal_sg1r_neuro-4_3","selected":true,"pre_visible":true,"post_visible":true,"desmosome_visible":false,"text_visible":true,"meta_visible":true,"color":16776960,"opacity":1},"1977828":{"id":1977828,"baseName":"circumchaetal_sg1r_neuro-1_3","selected":true,"pre_visible":true,"post_visible":true,"desmosome_visible":false,"text_visible":true,"meta_visible":true,"color":16776960,"opacity":1},"1977980":{"id":1977980,"baseName":"noER_circumchaetal_sg1r_neuro-3_4","selected":true,"pre_visible":true,"post_visible":true,"desmosome_visible":false,"text_visible":true,"meta_visible":true,"color":16776960,"opacity":1},"1978119":{"id":1978119,"baseName":"hemichaetal_sg1l_neuro-3_2","selected":true,"pre_visible":true,"post_visible":true,"desmosome_visible":false,"text_visible":true,"meta_visible":true,"color":16776960,"opacity":1},"1978321":{"id":1978321,"baseName":"hemichaetal_sg2l_neuro-6_1","selected":true,"pre_visible":true,"post_visible":true,"desmosome_visible":false,"text_visible":true,"meta_visible":true,"color":16776960,"opacity":1},"1983059":{"id":1983059,"baseName":"EC_circumchaetal_sg1l_neuro-4_5","selected":true,"pre_visible":true,"post_visible":true,"desmosome_visible":false,"text_visible":true,"meta_visible":true,"color":16776960,"opacity":1},"1983813":{"id":1983813,"baseName":"hemichaetal_sg1r_neuro-3_2","selected":true,"pre_visible":true,"post_visible":true,"desmosome_visible":false,"text_visible":true,"meta_visible":true,"color":16776960,"opacity":1},"1984241":{"id":1984241,"baseName":"hemichaetal_sg1r_neuro-7_2","selected":true,"pre_visible":true,"post_visible":true,"desmosome_visible":false,"text_visible":true,"meta_visible":true,"color":16776960,"opacity":1},"1984541":{"id":1984541,"baseName":"EC_circumchaetal_sg1l_neuro-7_5","selected":true,"pre_visible":true,"post_visible":true,"desmosome_visible":false,"text_visible":true,"meta_visible":true,"color":16776960,"opacity":1},"1987234":{"id":1987234,"baseName":"EC_circumchaetal_sg1r_neuro-7_5","selected":true,"pre_visible":true,"post_visible":true,"desmosome_visible":false,"text_visible":true,"meta_visible":true,"color":16776960,"opacity":1},"1987274":{"id":1987274,"baseName":"EC_circumchaetal_sg1r_neuro-5_5","selected":true,"pre_visible":true,"post_visible":true,"desmosome_visible":false,"text_visible":true,"meta_visible":true,"color":16776960,"opacity":1},"1987285":{"id":1987285,"baseName":"EC_circumchaetal_sg1r_neuro-4_5","selected":true,"pre_visible":true,"post_visible":true,"desmosome_visible":false,"text_visible":true,"meta_visible":true,"color":16776960,"opacity":1},"1988966":{"id":1988966,"baseName":"EC_circumchaetal_sg2l_neuro-7_5","selected":true,"pre_visible":true,"post_visible":true,"desmosome_visible":false,"text_visible":true,"meta_visible":true,"color":16776960,"opacity":1},"1989037":{"id":1989037,"baseName":"hemichaetal_sg2l_neuro-7_4","selected":true,"pre_visible":true,"post_visible":true,"desmosome_visible":false,"text_visible":true,"meta_visible":true,"color":16776960,"opacity":1},"1989260":{"id":1989260,"baseName":"hemichaetal_sg2l_neuro-7_1","selected":true,"pre_visible":true,"post_visible":true,"desmosome_visible":false,"text_visible":true,"meta_visible":true,"color":16776960,"opacity":1}},"color":2191797,"hide_self_edges":true},"g17":{"id":"g17","label":"chaeta and circumchaetal neu [#12]","models":{"1363832":{"id":1363832,"baseName":"circumacicular_sg1l_neuro_4","selected":true,"pre_visible":true,"post_visible":true,"desmosome_visible":false,"text_visible":true,"meta_visible":true,"color":16776960,"opacity":1},"1651359":{"id":1651359,"baseName":"circumacicular_sg3l_neuro_2","selected":true,"pre_visible":true,"post_visible":true,"desmosome_visible":false,"text_visible":true,"meta_visible":true,"color":16776960,"opacity":1},"1708880":{"id":1708880,"baseName":"circumacicular_sg2l_neuro_2","selected":true,"pre_visible":true,"post_visible":true,"desmosome_visible":false,"text_visible":true,"meta_visible":true,"color":16776960,"opacity":1},"1840551":{"id":1840551,"baseName":"circumacicular_sg2l_neuro_5","selected":true,"pre_visible":true,"post_visible":true,"desmosome_visible":false,"text_visible":true,"meta_visible":true,"color":16776960,"opacity":1},"1915226":{"id":1915226,"baseName":"circumacicular_sg1r_neuro_5","selected":true,"pre_visible":true,"post_visible":true,"desmosome_visible":false,"text_visible":true,"meta_visible":true,"color":16776960,"opacity":1},"1948546":{"id":1948546,"baseName":"circumacicular_sg3l_neuro_3","selected":true,"pre_visible":true,"post_visible":true,"desmosome_visible":false,"text_visible":true,"meta_visible":true,"color":16776960,"opacity":1},"1950726":{"id":1950726,"baseName":"circumacicular_sg1l_neuro_2","selected":true,"pre_visible":true,"post_visible":true,"desmosome_visible":false,"text_visible":true,"meta_visible":true,"color":16776960,"opacity":1},"1950842":{"id":1950842,"baseName":"circumacicular_sg1r_neuro_2","selected":true,"pre_visible":true,"post_visible":true,"desmosome_visible":false,"text_visible":true,"meta_visible":true,"color":16776960,"opacity":1},"1950906":{"id":1950906,"baseName":"circumacicular_sg1r_neuro_4","selected":true,"pre_visible":true,"post_visible":true,"desmosome_visible":false,"text_visible":true,"meta_visible":true,"color":16776960,"opacity":1},"1995221":{"id":1995221,"baseName":"circumacicular_sg1l_neuro_1","selected":true,"pre_visible":true,"post_visible":true,"desmosome_visible":false,"text_visible":true,"meta_visible":true,"color":16776960,"opacity":1},"1995250":{"id":1995250,"baseName":"circumacicular_sg1r_neuro_1","selected":true,"pre_visible":true,"post_visible":true,"desmosome_visible":false,"text_visible":true,"meta_visible":true,"color":16776960,"opacity":1},"1995624":{"id":1995624,"baseName":"circumacicular_sg2l_neuro_1","selected":true,"pre_visible":true,"post_visible":true,"desmosome_visible":false,"text_visible":true,"meta_visible":true,"color":16776960,"opacity":1}},"color":10406625,"hide_self_edges":true},"g18":{"id":"g18","label":"circumacicular not [#11]","models":{"1764323":{"id":1764323,"baseName":"circumacicular_sg2r_noto_4","selected":true,"pre_visible":true,"post_visible":true,"desmosome_visible":false,"text_visible":true,"meta_visible":true,"color":16776960,"opacity":1},"1784327":{"id":1784327,"baseName":"circumacicular_sg3r_noto_1","selected":true,"pre_visible":true,"post_visible":true,"desmosome_visible":false,"text_visible":true,"meta_visible":true,"color":16776960,"opacity":1},"1836877":{"id":1836877,"baseName":"circumacicular_sg1l_noto_3","selected":true,"pre_visible":true,"post_visible":true,"desmosome_visible":false,"text_visible":true,"meta_visible":true,"color":16776960,"opacity":1},"1919227":{"id":1919227,"baseName":"circumacicular_sg1l_noto_4","selected":true,"pre_visible":true,"post_visible":true,"desmosome_visible":false,"text_visible":true,"meta_visible":true,"color":16776960,"opacity":1},"1951275":{"id":1951275,"baseName":"circumacicular_sg2r_noto_3","selected":true,"pre_visible":true,"post_visible":true,"desmosome_visible":false,"text_visible":true,"meta_visible":true,"color":16776960,"opacity":1},"1952617":{"id":1952617,"baseName":"circumacicular_sg2l_noto_2","selected":true,"pre_visible":true,"post_visible":true,"desmosome_visible":false,"text_visible":true,"meta_visible":true,"color":16776960,"opacity":1},"1952642":{"id":1952642,"baseName":"circumacicular_sg2l_noto_3","selected":true,"pre_visible":true,"post_visible":true,"desmosome_visible":false,"text_visible":true,"meta_visible":true,"color":16776960,"opacity":1},"1980943":{"id":1980943,"baseName":"circumacicular_sg1l_noto_2","selected":true,"pre_visible":true,"post_visible":true,"desmosome_visible":false,"text_visible":true,"meta_visible":true,"color":16776960,"opacity":1},"1989493":{"id":1989493,"baseName":"circumacicular_sg2l_noto_1","selected":true,"pre_visible":true,"post_visible":true,"desmosome_visible":false,"text_visible":true,"meta_visible":true,"color":16776960,"opacity":1},"1995570":{"id":1995570,"baseName":"circumacicular_sg1l_noto_1","selected":true,"pre_visible":true,"post_visible":true,"desmosome_visible":false,"text_visible":true,"meta_visible":true,"color":16776960,"opacity":1},"1995697":{"id":1995697,"baseName":"circumacicular_sg2r_noto_1","selected":true,"pre_visible":true,"post_visible":true,"desmosome_visible":false,"text_visible":true,"meta_visible":true,"color":16776960,"opacity":1}},"color":10406625,"hide_self_edges":true},"g20":{"id":"g20","label":"paratroch V [#7]","models":{"518599":{"id":518599,"baseName":"paratroch_I_vl_2","selected":true,"pre_visible":true,"post_visible":true,"desmosome_visible":false,"text_visible":true,"meta_visible":true,"color":16776960,"opacity":1},"556693":{"id":556693,"baseName":"paratroch_I_vl_1","selected":true,"pre_visible":true,"post_visible":true,"desmosome_visible":false,"text_visible":true,"meta_visible":true,"color":16776960,"opacity":1},"607961":{"id":607961,"baseName":"paratroch_I_vr_2","selected":true,"pre_visible":true,"post_visible":true,"desmosome_visible":false,"text_visible":true,"meta_visible":true,"color":16776960,"opacity":1},"608173":{"id":608173,"baseName":"paratroch_I_vr_1","selected":true,"pre_visible":true,"post_visible":true,"desmosome_visible":false,"text_visible":true,"meta_visible":true,"color":16776960,"opacity":1},"992344":{"id":992344,"baseName":"paratroch_II_vl_3","selected":true,"pre_visible":true,"post_visible":true,"desmosome_visible":false,"text_visible":true,"meta_visible":true,"color":16776960,"opacity":1},"992355":{"id":992355,"baseName":"paratroch_II_vl_2","selected":true,"pre_visible":true,"post_visible":true,"desmosome_visible":false,"text_visible":true,"meta_visible":true,"color":16776960,"opacity":1},"992365":{"id":992365,"baseName":"paratroch_II_vl_1","selected":true,"pre_visible":true,"post_visible":true,"desmosome_visible":false,"text_visible":true,"meta_visible":true,"color":16776960,"opacity":1}},"color":10406625,"hide_self_edges":true},"g21":{"id":"g21","label":"midline [#4]","models":{"1687223":{"id":1687223,"baseName":"EC_V_sg1r rad glia 1687224","selected":true,"pre_visible":true,"post_visible":true,"desmosome_visible":false,"text_visible":true,"meta_visible":true,"color":16776960,"opacity":1},"1803923":{"id":1803923,"baseName":"EC_V_sg1l rad glia 1803924","selected":true,"pre_visible":true,"post_visible":true,"desmosome_visible":false,"text_visible":true,"meta_visible":true,"color":16776960,"opacity":1},"1803983":{"id":1803983,"baseName":"EC_V_sg1r rad glia 1803984","selected":true,"pre_visible":true,"post_visible":true,"desmosome_visible":false,"text_visible":true,"meta_visible":true,"color":16776960,"opacity":1},"1804029":{"id":1804029,"baseName":"EC_V_sg1l rad glia 1804030","selected":true,"pre_visible":true,"post_visible":true,"desmosome_visible":false,"text_visible":true,"meta_visible":true,"color":16776960,"opacity":1}},"color":1556175,"hide_self_edges":true},"g22":{"id":"g22","label":"EC V [#66]","models":{"520167":{"id":520167,"baseName":"EC_V_sg2l 520168","selected":true,"pre_visible":true,"post_visible":true,"desmosome_visible":false,"text_visible":true,"meta_visible":true,"color":16776960,"opacity":1},"521359":{"id":521359,"baseName":"EC_V_sg1l_3 521360","selected":true,"pre_visible":true,"post_visible":true,"desmosome_visible":false,"text_visible":true,"meta_visible":true,"color":16776960,"opacity":1},"1399532":{"id":1399532,"baseName":"EC_V_sg2l_armpit 1399533","selected":true,"pre_visible":true,"post_visible":true,"desmosome_visible":false,"text_visible":true,"meta_visible":true,"color":16776960,"opacity":1},"1421700":{"id":1421700,"baseName":"EC_V_sg3r 1421701","selected":true,"pre_visible":true,"post_visible":true,"desmosome_visible":false,"text_visible":true,"meta_visible":true,"color":16776960,"opacity":1},"1464491":{"id":1464491,"baseName":"EC_V_sg3l 1464492","selected":true,"pre_visible":true,"post_visible":true,"desmosome_visible":false,"text_visible":true,"meta_visible":true,"color":16776960,"opacity":1},"1502686":{"id":1502686,"baseName":"EC_V_sg2r_armpit 1502687","selected":true,"pre_visible":true,"post_visible":true,"desmosome_visible":false,"text_visible":true,"meta_visible":true,"color":16776960,"opacity":1},"1530414":{"id":1530414,"baseName":"EC_V_sg3r 1530415","selected":true,"pre_visible":true,"post_visible":true,"desmosome_visible":false,"text_visible":true,"meta_visible":true,"color":16776960,"opacity":1},"1614229":{"id":1614229,"baseName":"EC_V_sg3l 1614230","selected":true,"pre_visible":true,"post_visible":true,"desmosome_visible":false,"text_visible":true,"meta_visible":true,"color":16776960,"opacity":1},"1617457":{"id":1617457,"baseName":"EC_V_sg3r 1617458","selected":true,"pre_visible":true,"post_visible":true,"desmosome_visible":false,"text_visible":true,"meta_visible":true,"color":16776960,"opacity":1},"1617475":{"id":1617475,"baseName":"EC_V_sg3r 1617476","selected":true,"pre_visible":true,"post_visible":true,"desmosome_visible":false,"text_visible":true,"meta_visible":true,"color":16776960,"opacity":1},"1617535":{"id":1617535,"baseName":"EC_V_sg3l 1617536","selected":true,"pre_visible":true,"post_visible":true,"desmosome_visible":false,"text_visible":true,"meta_visible":true,"color":16776960,"opacity":1},"1626788":{"id":1626788,"baseName":"EC_V_pygr 1626789","selected":true,"pre_visible":true,"post_visible":true,"desmosome_visible":false,"text_visible":true,"meta_visible":true,"color":16776960,"opacity":1},"1628777":{"id":1628777,"baseName":"EC_V_sg3r 1628778","selected":true,"pre_visible":true,"post_visible":true,"desmosome_visible":false,"text_visible":true,"meta_visible":true,"color":16776960,"opacity":1},"1628857":{"id":1628857,"baseName":"EC_V_sg3r 1628858","selected":true,"pre_visible":true,"post_visible":true,"desmosome_visible":false,"text_visible":true,"meta_visible":true,"color":16776960,"opacity":1},"1632379":{"id":1632379,"baseName":"EC_V_sg3l 1632380","selected":true,"pre_visible":true,"post_visible":true,"desmosome_visible":false,"text_visible":true,"meta_visible":true,"color":16776960,"opacity":1},"1632461":{"id":1632461,"baseName":"EC_V_sg3l 1632462","selected":true,"pre_visible":true,"post_visible":true,"desmosome_visible":false,"text_visible":true,"meta_visible":true,"color":16776960,"opacity":1},"1647148":{"id":1647148,"baseName":"EC_V_sg2l 1647149","selected":true,"pre_visible":true,"post_visible":true,"desmosome_visible":false,"text_visible":true,"meta_visible":true,"color":16776960,"opacity":1},"1647156":{"id":1647156,"baseName":"EC_V_sg2l 1647157","selected":true,"pre_visible":true,"post_visible":true,"desmosome_visible":false,"text_visible":true,"meta_visible":true,"color":16776960,"opacity":1},"1648970":{"id":1648970,"baseName":"EC_V_sg3l 1648971","selected":true,"pre_visible":true,"post_visible":true,"desmosome_visible":false,"text_visible":true,"meta_visible":true,"color":16776960,"opacity":1},"1649230":{"id":1649230,"baseName":"EC_V_sg3l 1649231","selected":true,"pre_visible":true,"post_visible":true,"desmosome_visible":false,"text_visible":true,"meta_visible":true,"color":16776960,"opacity":1},"1669077":{"id":1669077,"baseName":"EC_V_sg3l 1669078","selected":true,"pre_visible":true,"post_visible":true,"desmosome_visible":false,"text_visible":true,"meta_visible":true,"color":16776960,"opacity":1},"1671510":{"id":1671510,"baseName":"EC_V_sg3l 1671511","selected":true,"pre_visible":true,"post_visible":true,"desmosome_visible":false,"text_visible":true,"meta_visible":true,"color":16776960,"opacity":1},"1690770":{"id":1690770,"baseName":"EC_V_sg2l 1690771","selected":true,"pre_visible":true,"post_visible":true,"desmosome_visible":false,"text_visible":true,"meta_visible":true,"color":16776960,"opacity":1},"1742992":{"id":1742992,"baseName":"EC_V_sg1l 1742993","selected":true,"pre_visible":true,"post_visible":true,"desmosome_visible":false,"text_visible":true,"meta_visible":true,"color":16776960,"opacity":1},"1743238":{"id":1743238,"baseName":"EC_V_sg3l 1743239","selected":true,"pre_visible":true,"post_visible":true,"desmosome_visible":false,"text_visible":true,"meta_visible":true,"color":16776960,"opacity":1},"1743305":{"id":1743305,"baseName":"EC_V_sg3l 1743306","selected":true,"pre_visible":true,"post_visible":true,"desmosome_visible":false,"text_visible":true,"meta_visible":true,"color":16776960,"opacity":1},"1782523":{"id":1782523,"baseName":"EC_V_sg1l 1782524","selected":true,"pre_visible":true,"post_visible":true,"desmosome_visible":false,"text_visible":true,"meta_visible":true,"color":16776960,"opacity":1},"1820335":{"id":1820335,"baseName":"EC_V_sg2r 1820336","selected":true,"pre_visible":true,"post_visible":true,"desmosome_visible":false,"text_visible":true,"meta_visible":true,"color":16776960,"opacity":1},"1844297":{"id":1844297,"baseName":"EC_V_sg2l 1844298","selected":true,"pre_visible":true,"post_visible":true,"desmosome_visible":false,"text_visible":true,"meta_visible":true,"color":16776960,"opacity":1},"1844524":{"id":1844524,"baseName":"EC_V_sg2l 1844525","selected":true,"pre_visible":true,"post_visible":true,"desmosome_visible":false,"text_visible":true,"meta_visible":true,"color":16776960,"opacity":1},"1847342":{"id":1847342,"baseName":"EC_V_sg2l 1847343","selected":true,"pre_visible":true,"post_visible":true,"desmosome_visible":false,"text_visible":true,"meta_visible":true,"color":16776960,"opacity":1},"1849438":{"id":1849438,"baseName":"EC_V_sg3l 1849439","selected":true,"pre_visible":true,"post_visible":true,"desmosome_visible":false,"text_visible":true,"meta_visible":true,"color":16776960,"opacity":1},"1852121":{"id":1852121,"baseName":"EC_V_sg2r 1852122","selected":true,"pre_visible":true,"post_visible":true,"desmosome_visible":false,"text_visible":true,"meta_visible":true,"color":16776960,"opacity":1},"1852871":{"id":1852871,"baseName":"EC_V_sg1r 1852872","selected":true,"pre_visible":true,"post_visible":true,"desmosome_visible":false,"text_visible":true,"meta_visible":true,"color":16776960,"opacity":1},"1852911":{"id":1852911,"baseName":"EC_V_sg1l_muscle-attachment","selected":true,"pre_visible":true,"post_visible":true,"desmosome_visible":false,"text_visible":true,"meta_visible":true,"color":16776960,"opacity":1},"1854005":{"id":1854005,"baseName":"EC_V_sg1r 1854006","selected":true,"pre_visible":true,"post_visible":true,"desmosome_visible":false,"text_visible":true,"meta_visible":true,"color":16776960,"opacity":1},"1856944":{"id":1856944,"baseName":"EC_V_sg1l 1856945","selected":true,"pre_visible":true,"post_visible":true,"desmosome_visible":false,"text_visible":true,"meta_visible":true,"color":16776960,"opacity":1},"1857356":{"id":1857356,"baseName":"EC_V_sg1l 1857357","selected":true,"pre_visible":true,"post_visible":true,"desmosome_visible":false,"text_visible":true,"meta_visible":true,"color":16776960,"opacity":1},"1857438":{"id":1857438,"baseName":"EC_V_sg1r 1857439","selected":true,"pre_visible":true,"post_visible":true,"desmosome_visible":false,"text_visible":true,"meta_visible":true,"color":16776960,"opacity":1},"1857727":{"id":1857727,"baseName":"EC_V_sg1r 1857728","selected":true,"pre_visible":true,"post_visible":true,"desmosome_visible":false,"text_visible":true,"meta_visible":true,"color":16776960,"opacity":1},"1918047":{"id":1918047,"baseName":"EC_V_sg1l_muscle-attachment 1918048","selected":true,"pre_visible":true,"post_visible":true,"desmosome_visible":false,"text_visible":true,"meta_visible":true,"color":16776960,"opacity":1},"1918754":{"id":1918754,"baseName":"EC_V_sg2r 1918755","selected":true,"pre_visible":true,"post_visible":true,"desmosome_visible":false,"text_visible":true,"meta_visible":true,"color":16776960,"opacity":1},"1920008":{"id":1920008,"baseName":"EC_V_sg2l 1920009","selected":true,"pre_visible":true,"post_visible":true,"desmosome_visible":false,"text_visible":true,"meta_visible":true,"color":16776960,"opacity":1},"1920368":{"id":1920368,"baseName":"EC_V_sg2r 1920369","selected":true,"pre_visible":true,"post_visible":true,"desmosome_visible":false,"text_visible":true,"meta_visible":true,"color":16776960,"opacity":1},"1920508":{"id":1920508,"baseName":"EC_V_sg2ll","selected":true,"pre_visible":true,"post_visible":true,"desmosome_visible":false,"text_visible":true,"meta_visible":true,"color":16776960,"opacity":1},"1924565":{"id":1924565,"baseName":"EC_V_sg2l 1924566","selected":true,"pre_visible":true,"post_visible":true,"desmosome_visible":false,"text_visible":true,"meta_visible":true,"color":16776960,"opacity":1},"1924728":{"id":1924728,"baseName":"EC_V_sg2r 1924729","selected":true,"pre_visible":true,"post_visible":true,"desmosome_visible":false,"text_visible":true,"meta_visible":true,"color":16776960,"opacity":1},"1928431":{"id":1928431,"baseName":"EC_V_sg2r 1928432","selected":true,"pre_visible":true,"post_visible":true,"desmosome_visible":false,"text_visible":true,"meta_visible":true,"color":16776960,"opacity":1},"1932111":{"id":1932111,"baseName":"EC_V_sg2l 1932112","selected":true,"pre_visible":true,"post_visible":true,"desmosome_visible":false,"text_visible":true,"meta_visible":true,"color":16776960,"opacity":1},"1932123":{"id":1932123,"baseName":"EC_V_sg2l 1932124","selected":true,"pre_visible":true,"post_visible":true,"desmosome_visible":false,"text_visible":true,"meta_visible":true,"color":16776960,"opacity":1},"1933235":{"id":1933235,"baseName":"EC_V_sg2r 1933236","selected":true,"pre_visible":true,"post_visible":true,"desmosome_visible":false,"text_visible":true,"meta_visible":true,"color":16776960,"opacity":1},"1934327":{"id":1934327,"baseName":"EC_V_sg2l 1934328","selected":true,"pre_visible":true,"post_visible":true,"desmosome_visible":false,"text_visible":true,"meta_visible":true,"color":16776960,"opacity":1},"1937742":{"id":1937742,"baseName":"EC_V_sg2r 1937743","selected":true,"pre_visible":true,"post_visible":true,"desmosome_visible":false,"text_visible":true,"meta_visible":true,"color":16776960,"opacity":1},"1937760":{"id":1937760,"baseName":"EC_V_sg2r 1937761","selected":true,"pre_visible":true,"post_visible":true,"desmosome_visible":false,"text_visible":true,"meta_visible":true,"color":16776960,"opacity":1},"1938651":{"id":1938651,"baseName":"EC_V_sg2r 1938652","selected":true,"pre_visible":true,"post_visible":true,"desmosome_visible":false,"text_visible":true,"meta_visible":true,"color":16776960,"opacity":1},"1941622":{"id":1941622,"baseName":"EC_V_sg3l 1941623","selected":true,"pre_visible":true,"post_visible":true,"desmosome_visible":false,"text_visible":true,"meta_visible":true,"color":16776960,"opacity":1},"1941636":{"id":1941636,"baseName":"EC_V_sg3l 1941637","selected":true,"pre_visible":true,"post_visible":true,"desmosome_visible":false,"text_visible":true,"meta_visible":true,"color":16776960,"opacity":1},"1941947":{"id":1941947,"baseName":"EC_V_sg3l 1941948","selected":true,"pre_visible":true,"post_visible":true,"desmosome_visible":false,"text_visible":true,"meta_visible":true,"color":16776960,"opacity":1},"1964768":{"id":1964768,"baseName":"EC_V_sg2r 1964769","selected":true,"pre_visible":true,"post_visible":true,"desmosome_visible":false,"text_visible":true,"meta_visible":true,"color":16776960,"opacity":1},"1966253":{"id":1966253,"baseName":"EC_V_sg3r 1966254","selected":true,"pre_visible":true,"post_visible":true,"desmosome_visible":false,"text_visible":true,"meta_visible":true,"color":16776960,"opacity":1},"1966446":{"id":1966446,"baseName":"EC_V_sg2r 1966447","selected":true,"pre_visible":true,"post_visible":true,"desmosome_visible":false,"text_visible":true,"meta_visible":true,"color":16776960,"opacity":1},"1973736":{"id":1973736,"baseName":"EC_V_sg3r 1973737","selected":true,"pre_visible":true,"post_visible":true,"desmosome_visible":false,"text_visible":true,"meta_visible":true,"color":16776960,"opacity":1},"1974189":{"id":1974189,"baseName":"EC_V_sg1r 1974190","selected":true,"pre_visible":true,"post_visible":true,"desmosome_visible":false,"text_visible":true,"meta_visible":true,"color":16776960,"opacity":1},"1999943":{"id":1999943,"baseName":"EC_V_sg1r 1568128","selected":true,"pre_visible":true,"post_visible":true,"desmosome_visible":false,"text_visible":true,"meta_visible":true,"color":16776960,"opacity":1},"2045799":{"id":2045799,"baseName":"EC_V_sg2l 2045800","selected":true,"pre_visible":true,"post_visible":true,"desmosome_visible":false,"text_visible":true,"meta_visible":true,"color":16776960,"opacity":1},"2242572":{"id":2242572,"baseName":"EC_V_sg1l 2242573","selected":true,"pre_visible":true,"post_visible":true,"desmosome_visible":false,"text_visible":true,"meta_visible":true,"color":16776960,"opacity":1}},"color":1556175,"hide_self_edges":true},"g23":{"id":"g23","label":"EC D [#28]","models":{"915979":{"id":915979,"baseName":"EC_D_sg3r 915980","selected":true,"pre_visible":true,"post_visible":true,"desmosome_visible":false,"text_visible":true,"meta_visible":true,"color":16776960,"opacity":1},"1399726":{"id":1399726,"baseName":"EC_D_sg2l 1399727","selected":true,"pre_visible":true,"post_visible":true,"desmosome_visible":false,"text_visible":true,"meta_visible":true,"color":16776960,"opacity":1},"1456159":{"id":1456159,"baseName":"EC_D_sg3r_armpit 1456160","selected":true,"pre_visible":true,"post_visible":true,"desmosome_visible":false,"text_visible":true,"meta_visible":true,"color":16776960,"opacity":1},"1630751":{"id":1630751,"baseName":"EC_D_sg3r 1630752","selected":true,"pre_visible":true,"post_visible":true,"desmosome_visible":false,"text_visible":true,"meta_visible":true,"color":16776960,"opacity":1},"1630857":{"id":1630857,"baseName":"EC_D_sg3l 1630858","selected":true,"pre_visible":true,"post_visible":true,"desmosome_visible":false,"text_visible":true,"meta_visible":true,"color":16776960,"opacity":1},"1647048":{"id":1647048,"baseName":"EC_D_sg2l 1647049","selected":true,"pre_visible":true,"post_visible":true,"desmosome_visible":false,"text_visible":true,"meta_visible":true,"color":16776960,"opacity":1},"1742908":{"id":1742908,"baseName":"EC_D_sg0l 1742909","selected":true,"pre_visible":true,"post_visible":true,"desmosome_visible":false,"text_visible":true,"meta_visible":true,"color":16776960,"opacity":1},"1793820":{"id":1793820,"baseName":"EC_D_sg2l 1793821","selected":true,"pre_visible":true,"post_visible":true,"desmosome_visible":false,"text_visible":true,"meta_visible":true,"color":16776960,"opacity":1},"1835338":{"id":1835338,"baseName":"EC_D_sg2l 1835339","selected":true,"pre_visible":true,"post_visible":true,"desmosome_visible":false,"text_visible":true,"meta_visible":true,"color":16776960,"opacity":1},"1844570":{"id":1844570,"baseName":"EC_D_sg2l 1844571","selected":true,"pre_visible":true,"post_visible":true,"desmosome_visible":false,"text_visible":true,"meta_visible":true,"color":16776960,"opacity":1},"1844635":{"id":1844635,"baseName":"EC_D_sg2l 1844636","selected":true,"pre_visible":true,"post_visible":true,"desmosome_visible":false,"text_visible":true,"meta_visible":true,"color":16776960,"opacity":1},"1844655":{"id":1844655,"baseName":"EC_D_sg2l 1844656","selected":true,"pre_visible":true,"post_visible":true,"desmosome_visible":false,"text_visible":true,"meta_visible":true,"color":16776960,"opacity":1},"1844723":{"id":1844723,"baseName":"EC_D_sg2l 1844724","selected":true,"pre_visible":true,"post_visible":true,"desmosome_visible":false,"text_visible":true,"meta_visible":true,"color":16776960,"opacity":1},"1844758":{"id":1844758,"baseName":"EC_D_sg2l 1844759","selected":true,"pre_visible":true,"post_visible":true,"desmosome_visible":false,"text_visible":true,"meta_visible":true,"color":16776960,"opacity":1},"1844915":{"id":1844915,"baseName":"EC_D_sg2l 1844916","selected":true,"pre_visible":true,"post_visible":true,"desmosome_visible":false,"text_visible":true,"meta_visible":true,"color":16776960,"opacity":1},"1848152":{"id":1848152,"baseName":"EC_D_sg3r 1848153","selected":true,"pre_visible":true,"post_visible":true,"desmosome_visible":false,"text_visible":true,"meta_visible":true,"color":16776960,"opacity":1},"1857292":{"id":1857292,"baseName":"EC_D_sg1l 1857293","selected":true,"pre_visible":true,"post_visible":true,"desmosome_visible":false,"text_visible":true,"meta_visible":true,"color":16776960,"opacity":1},"1915418":{"id":1915418,"baseName":"EC_D_sg1l 1915419","selected":true,"pre_visible":true,"post_visible":true,"desmosome_visible":false,"text_visible":true,"meta_visible":true,"color":16776960,"opacity":1},"1916580":{"id":1916580,"baseName":"EC_D_sg1l 1916581","selected":true,"pre_visible":true,"post_visible":true,"desmosome_visible":false,"text_visible":true,"meta_visible":true,"color":16776960,"opacity":1},"1918439":{"id":1918439,"baseName":"EC_D_sg1l 1918440","selected":true,"pre_visible":true,"post_visible":true,"desmosome_visible":false,"text_visible":true,"meta_visible":true,"color":16776960,"opacity":1},"1918468":{"id":1918468,"baseName":"EC_D_sg1l 1918469","selected":true,"pre_visible":true,"post_visible":true,"desmosome_visible":false,"text_visible":true,"meta_visible":true,"color":16776960,"opacity":1},"1937920":{"id":1937920,"baseName":"EC_D_sg2l 1937921","selected":true,"pre_visible":true,"post_visible":true,"desmosome_visible":false,"text_visible":true,"meta_visible":true,"color":16776960,"opacity":1},"1943469":{"id":1943469,"baseName":"EC_D_sg3r_armpit 1943470","selected":true,"pre_visible":true,"post_visible":true,"desmosome_visible":false,"text_visible":true,"meta_visible":true,"color":16776960,"opacity":1},"1945437":{"id":1945437,"baseName":"EC_D_sg3r_armpit 1945438","selected":true,"pre_visible":true,"post_visible":true,"desmosome_visible":false,"text_visible":true,"meta_visible":true,"color":16776960,"opacity":1},"1946217":{"id":1946217,"baseName":"EC_D_sg3r_armpit 1946218","selected":true,"pre_visible":true,"post_visible":true,"desmosome_visible":false,"text_visible":true,"meta_visible":true,"color":16776960,"opacity":1},"1966400":{"id":1966400,"baseName":"EC_D_sg3r_armpit 1966401","selected":true,"pre_visible":true,"post_visible":true,"desmosome_visible":false,"text_visible":true,"meta_visible":true,"color":16776960,"opacity":1},"1978512":{"id":1978512,"baseName":"EC_D_sg2r 1978513","selected":true,"pre_visible":true,"post_visible":true,"desmosome_visible":false,"text_visible":true,"meta_visible":true,"color":16776960,"opacity":1},"1986946":{"id":1986946,"baseName":"EC_D_sg1l 1986947","selected":true,"pre_visible":true,"post_visible":true,"desmosome_visible":false,"text_visible":true,"meta_visible":true,"color":16776960,"opacity":1}},"color":1556175,"hide_self_edges":true},"g25":{"id":"g25","label":"MUS, meso [#9]","models":{"557403":{"id":557403,"baseName":"MUSlongV_sg1l5","selected":true,"pre_visible":true,"post_visible":true,"desmosome_visible":false,"text_visible":true,"meta_visible":true,"color":16776960,"opacity":1},"1027959":{"id":1027959,"baseName":"MUSlongV_sg3l6","selected":true,"pre_visible":true,"post_visible":true,"desmosome_visible":false,"text_visible":true,"meta_visible":true,"color":16776960,"opacity":1},"1368030":{"id":1368030,"baseName":"MUSlongV_sg3l5","selected":true,"pre_visible":true,"post_visible":true,"desmosome_visible":false,"text_visible":true,"meta_visible":true,"color":16776960,"opacity":1},"1381926":{"id":1381926,"baseName":"MUSobA-mpp_sg1l1","selected":true,"pre_visible":true,"post_visible":true,"desmosome_visible":false,"text_visible":true,"meta_visible":true,"color":16776960,"opacity":1},"1485123":{"id":1485123,"baseName":"MUSlongD_sg1l7","selected":true,"pre_visible":true,"post_visible":true,"desmosome_visible":false,"text_visible":true,"meta_visible":true,"color":16776960,"opacity":1},"1545455":{"id":1545455,"baseName":"MUSobA-re_sg2r7","selected":true,"pre_visible":true,"post_visible":true,"desmosome_visible":false,"text_visible":true,"meta_visible":true,"color":16776960,"opacity":1},"1548268":{"id":1548268,"baseName":"MUSac-neuPD_sg1l1","selected":true,"pre_visible":true,"post_visible":true,"desmosome_visible":false,"text_visible":true,"meta_visible":true,"color":16776960,"opacity":1},"1647763":{"id":1647763,"baseName":"MUSac-neuAV_sg1l1","selected":true,"pre_visible":true,"post_visible":true,"desmosome_visible":false,"text_visible":true,"meta_visible":true,"color":16776960,"opacity":1},"1914488":{"id":1914488,"baseName":"meso 1914489","selected":true,"pre_visible":true,"post_visible":true,"desmosome_visible":false,"text_visible":true,"meta_visible":true,"color":16776960,"opacity":1}},"color":3028929,"hide_self_edges":true},"g26":{"id":"g26","label":"other ectoderm [#10]","models":{"944941":{"id":944941,"baseName":"other ectoderm [#8]","selected":true,"pre_visible":true,"post_visible":true,"desmosome_visible":true,"text_visible":false,"meta_visible":true,"color":1556175,"opacity":1},"992455":{"id":992455,"baseName":"other ectoderm [#8]","selected":true,"pre_visible":true,"post_visible":true,"desmosome_visible":true,"text_visible":false,"meta_visible":true,"color":1556175,"opacity":1},"1334352":{"id":1334352,"baseName":"other ectoderm [#8]","selected":true,"pre_visible":true,"post_visible":true,"desmosome_visible":true,"text_visible":false,"meta_visible":true,"color":1556175,"opacity":1},"1418943":{"id":1418943,"baseName":"other ectoderm [#8]","selected":true,"pre_visible":true,"post_visible":true,"desmosome_visible":true,"text_visible":false,"meta_visible":true,"color":1556175,"opacity":1},"1844596":{"id":1844596,"baseName":"other ectoderm [#8]","selected":true,"pre_visible":true,"post_visible":true,"desmosome_visible":true,"text_visible":false,"meta_visible":true,"color":1556175,"opacity":1},"1914641":{"id":1914641,"baseName":"other ectoderm [#8]","selected":true,"pre_visible":true,"post_visible":true,"desmosome_visible":true,"text_visible":false,"meta_visible":true,"color":1556175,"opacity":1},"1951026":{"id":1951026,"baseName":"other ectoderm [#8]","selected":true,"pre_visible":true,"post_visible":true,"desmosome_visible":true,"text_visible":false,"meta_visible":true,"color":1556175,"opacity":1},"1977947":{"id":1977947,"baseName":"other ectoderm [#8]","selected":true,"pre_visible":true,"post_visible":true,"desmosome_visible":true,"text_visible":false,"meta_visible":true,"color":1556175,"opacity":1},"1990390":{"id":1990390,"baseName":"chaetal sac fragment 1990391","selected":true,"pre_visible":true,"post_visible":true,"desmosome_visible":true,"text_visible":false,"meta_visible":true,"color":16776960,"opacity":1},"2002553":{"id":2002553,"baseName":"fragment 2002554","selected":true,"pre_visible":true,"post_visible":true,"desmosome_visible":true,"text_visible":false,"meta_visible":true,"color":16776960,"opacity":1}},"color":1556175,"hide_self_edges":true}},"subgraphs":{},"layout":{"name":"preset","positions":{"g1":{"x":325.08164622719863,"y":337.7427811276877},"g2":{"x":-12.301357183504862,"y":536.2511035082726},"g3":{"x":44.69137324043375,"y":482.48642960400997},"g4":{"x":101.68410366437236,"y":428.7217556997473},"g5":{"x":671.6114079037585,"y":536.2511035082726},"g6":{"x":614.6186774798199,"y":428.7217556997473},"g7":{"x":329.6550253601268,"y":536.2511035082726},"g8":{"x":272.6622949361882,"y":428.7217556997473},"g9":{"x":500.6332166319426,"y":536.2511035082726},"g10":{"x":443.640486208004,"y":428.7217556997473},"g11":{"x":158.67683408831095,"y":536.2511035082726},"g12":{"x":557.6259470558813,"y":482.48642960400997},"g13":{"x":215.66956451224956,"y":482.48642960400997},"g14":{"x":386.6477557840654,"y":482.48642960400997},"g15":{"x":492.0937498819093,"y":778.2086342699221},"g16":{"x":176.3063628105223,"y":778.2086342699221},"g17":{"x":42.87383646707812,"y":727.5319466022385},"g18":{"x":647.2956780592535,"y":742.3396067512351},"g20":{"x":-6.08662646774795,"y":651.2572188723123},"g21":{"x":330.75141134332057,"y":659.6090292952726},"g22":{"x":136.9017584742685,"y":661.9638245605836},"g23":{"x":558.8005321061863,"y":690.8619330597684},"g25":{"x":333.24493868159584,"y":736.3843358872933},"g26":{"x":428.49419247100826,"y":708.4537019237755}},"fit":false,"zoom":0.6186858295247561,"pan":{"x":113.03487707615649,"y":28.42613332115083}}}
