# Supplementary material for: Desmosomal connectomics of all somatic muscles in an annelid larva
Source: eLife. 2022 Dec 20;11:e71231. doi: 10.7554/eLife.71231 (PMC9876572; doi:10.7554/eLife.71231)
Supplement: Figure 9—source data 1. — The graphs can be loaded in the CATMAID graph widget at https://catmaid.jekelylab.ex.ac.uk. [file elife-71231-fig9-data1.zip › MNspider-post_graph.json]

{"properties":{"label_valign":"top","label_halign":"center","show_node_labels":true,"trim_node_labels":false,"node_width":30,"node_height":30,"edge_text_color":"#FFFFFF","edge_text_opacity":0,"edge_text_outline_width":0.4,"edge_text_outline_opacity":1,"edge_min_width":0,"edge_width_function":"sqrt","grid_snap":false,"grid_side":10},"elements":{"nodes":[{"data":{"id":"1029097","skeletons":[{"id":1029097,"baseName":"MUSchae-neuAVt_sg2l1","selected":true,"pre_visible":true,"post_visible":true,"desmosome_visible":false,"text_visible":true,"meta_visible":true,"color":15766324,"opacity":1,"isRemote":false}],"label":"MUSchae-neuAVt_sg2l1","node_width":30,"node_height":30,"node_count":0,"shape":"ellipse","color":"#f09334"},"classes":""},{"data":{"id":"g1","skeletons":[{"id":1394905,"baseName":"MNspider-post_sg2l2","selected":true,"pre_visible":true,"post_visible":true,"desmosome_visible":true,"text_visible":false,"meta_visible":true,"color":16776960,"opacity":1,"isRemote":false},{"id":1421839,"baseName":"MNspider-post_sg3l2","selected":true,"pre_visible":true,"post_visible":true,"desmosome_visible":true,"text_visible":false,"meta_visible":true,"color":16776960,"opacity":1,"isRemote":false},{"id":1525257,"baseName":"MNspider-post_sg2r2","selected":true,"pre_visible":true,"post_visible":true,"desmosome_visible":true,"text_visible":false,"meta_visible":true,"color":16776960,"opacity":1,"isRemote":false},{"id":1697854,"baseName":"MNspider-post_sg3r2","selected":true,"pre_visible":true,"post_visible":true,"desmosome_visible":true,"text_visible":false,"meta_visible":true,"color":16776960,"opacity":1,"isRemote":false}],"label":"MNspider-post [#4]","color":"#530048","shape":"hexagon"},"classes":""},{"data":{"id":"g2","skeletons":[{"id":1394518,"baseName":"MUSobP-neuV_sg2l7","selected":true,"pre_visible":true,"post_visible":true,"desmosome_visible":false,"text_visible":true,"meta_visible":true,"color":16776960,"opacity":1,"isRemote":false},{"id":1396762,"baseName":"MUSobP-neuV_sg1l4","selected":true,"pre_visible":true,"post_visible":true,"desmosome_visible":false,"text_visible":true,"meta_visible":true,"color":16776960,"opacity":1,"isRemote":false},{"id":1403093,"baseName":"MUSobP-neuV_sg3r1","selected":true,"pre_visible":true,"post_visible":true,"desmosome_visible":false,"text_visible":true,"meta_visible":true,"color":16776960,"opacity":1,"isRemote":false},{"id":1454752,"baseName":"MUSobP-neuV_sg2l2","selected":true,"pre_visible":true,"post_visible":true,"desmosome_visible":false,"text_visible":true,"meta_visible":true,"color":16776960,"opacity":1,"isRemote":false},{"id":1455427,"baseName":"MUSobP-neuV_sg2l1","selected":true,"pre_visible":true,"post_visible":true,"desmosome_visible":false,"text_visible":true,"meta_visible":true,"color":16776960,"opacity":1,"isRemote":false},{"id":1460107,"baseName":"MUSobP-neuV_sg2r5","selected":true,"pre_visible":true,"post_visible":true,"desmosome_visible":false,"text_visible":true,"meta_visible":true,"color":16776960,"opacity":1,"isRemote":false},{"id":1559917,"baseName":"MUSobP-neuV_sg1r3","selected":true,"pre_visible":true,"post_visible":true,"desmosome_visible":false,"text_visible":true,"meta_visible":true,"color":16776960,"opacity":1,"isRemote":false},{"id":1584845,"baseName":"MUSobP-neuV_sg1r5","selected":true,"pre_visible":true,"post_visible":true,"desmosome_visible":false,"text_visible":true,"meta_visible":true,"color":16776960,"opacity":1,"isRemote":false},{"id":1661238,"baseName":"MUSobP-neuV_sg1l3","selected":true,"pre_visible":true,"post_visible":true,"desmosome_visible":false,"text_visible":true,"meta_visible":true,"color":16776960,"opacity":1,"isRemote":false},{"id":1732185,"baseName":"MUSobP-neuV_sg2r4","selected":true,"pre_visible":true,"post_visible":true,"desmosome_visible":false,"text_visible":true,"meta_visible":true,"color":16776960,"opacity":1,"isRemote":false}],"label":"MUSobP-neuV [#10]","color":"#12af0d","shape":"hexagon"},"classes":""},{"data":{"id":"g3","skeletons":[{"id":1459514,"baseName":"MUSobP-neuDprox_sg3l1","selected":true,"pre_visible":true,"post_visible":true,"desmosome_visible":false,"text_visible":true,"meta_visible":true,"color":16776960,"opacity":1,"isRemote":false},{"id":1568990,"baseName":"MUSobP-neuDprox_sg3l2","selected":true,"pre_visible":true,"post_visible":true,"desmosome_visible":false,"text_visible":true,"meta_visible":true,"color":16776960,"opacity":1,"isRemote":false},{"id":1570324,"baseName":"MUSobP-neuDprox_sg1l2","selected":true,"pre_visible":true,"post_visible":true,"desmosome_visible":false,"text_visible":true,"meta_visible":true,"color":16776960,"opacity":1,"isRemote":false}],"label":"MUSobP-neuDprox [#3]","color":"#1b8827","shape":"hexagon"},"classes":""},{"data":{"id":"g4","skeletons":[{"id":979707,"baseName":"MUSobP-neuDlong_sg1l4","selected":true,"pre_visible":true,"post_visible":true,"desmosome_visible":false,"text_visible":true,"meta_visible":true,"color":16776960,"opacity":1,"isRemote":false},{"id":1455565,"baseName":"MUSobP-neuDlong_sg2l5","selected":true,"pre_visible":true,"post_visible":true,"desmosome_visible":false,"text_visible":true,"meta_visible":true,"color":16776960,"opacity":1,"isRemote":false},{"id":1486527,"baseName":"MUSobP-neuDlong_sg3l4","selected":true,"pre_visible":true,"post_visible":true,"desmosome_visible":false,"text_visible":true,"meta_visible":true,"color":16776960,"opacity":1,"isRemote":false},{"id":1570821,"baseName":"MUSobP-neuDlong_sg3l5","selected":true,"pre_visible":true,"post_visible":true,"desmosome_visible":false,"text_visible":true,"meta_visible":true,"color":16776960,"opacity":1,"isRemote":false}],"label":"MUSobP-neuDlong [#4]","color":"#27c431","shape":"hexagon"},"classes":""},{"data":{"id":"g5","skeletons":[{"id":1392152,"baseName":"MUSobP-notV_sg3l1","selected":true,"pre_visible":true,"post_visible":true,"desmosome_visible":false,"text_visible":true,"meta_visible":true,"color":16776960,"opacity":1,"isRemote":false},{"id":1392171,"baseName":"MUSobP-notV_sg3l2","selected":true,"pre_visible":true,"post_visible":true,"desmosome_visible":false,"text_visible":true,"meta_visible":true,"color":16776960,"opacity":1,"isRemote":false},{"id":1416476,"baseName":"MUSobP-notV_sg1r3","selected":true,"pre_visible":true,"post_visible":true,"desmosome_visible":false,"text_visible":true,"meta_visible":true,"color":16776960,"opacity":1,"isRemote":false},{"id":1421448,"baseName":"MUSobP-notV_sg1l3","selected":true,"pre_visible":true,"post_visible":true,"desmosome_visible":false,"text_visible":true,"meta_visible":true,"color":16776960,"opacity":1,"isRemote":false},{"id":1444039,"baseName":"MUSobP-notV_sg2l1","selected":true,"pre_visible":true,"post_visible":true,"desmosome_visible":false,"text_visible":true,"meta_visible":true,"color":16776960,"opacity":1,"isRemote":false},{"id":1546413,"baseName":"MUSobP-notV_sg1r2","selected":true,"pre_visible":true,"post_visible":true,"desmosome_visible":false,"text_visible":true,"meta_visible":true,"color":16776960,"opacity":1,"isRemote":false},{"id":1570363,"baseName":"MUSobP-notV_sg1l2","selected":true,"pre_visible":true,"post_visible":true,"desmosome_visible":false,"text_visible":true,"meta_visible":true,"color":16776960,"opacity":1,"isRemote":false},{"id":1570885,"baseName":"MUSobP-notV_sg3l3","selected":true,"pre_visible":true,"post_visible":true,"desmosome_visible":false,"text_visible":true,"meta_visible":true,"color":16776960,"opacity":1,"isRemote":false},{"id":1626422,"baseName":"MUSobP-notV_sg1l1","selected":true,"pre_visible":true,"post_visible":true,"desmosome_visible":false,"text_visible":true,"meta_visible":true,"color":16776960,"opacity":1,"isRemote":false}],"label":"MUSobP-notV [#9]","color":"#2ca02c","shape":"hexagon"},"classes":""},{"data":{"id":"g6","skeletons":[{"id":1392132,"baseName":"MUSobP-noty_sg3l1","selected":true,"pre_visible":true,"post_visible":true,"desmosome_visible":false,"text_visible":true,"meta_visible":true,"color":16776960,"opacity":1,"isRemote":false},{"id":1455507,"baseName":"MUSobP-noty_sg2l1","selected":true,"pre_visible":true,"post_visible":true,"desmosome_visible":false,"text_visible":true,"meta_visible":true,"color":16776960,"opacity":1,"isRemote":false}],"label":"MUSobP-noty [#2]","color":"#74c476","shape":"hexagon"},"classes":""},{"data":{"id":"g7","skeletons":[{"id":1032061,"baseName":"MUSac-neuPV_sg2r1","selected":true,"pre_visible":true,"post_visible":true,"desmosome_visible":false,"text_visible":true,"meta_visible":true,"color":16776960,"opacity":1,"isRemote":false},{"id":1033010,"baseName":"MUSac-neuPV_sg2r3","selected":true,"pre_visible":true,"post_visible":true,"desmosome_visible":false,"text_visible":true,"meta_visible":true,"color":16776960,"opacity":1,"isRemote":false},{"id":1051076,"baseName":"MUSac-neuPV_sg2r2","selected":true,"pre_visible":true,"post_visible":true,"desmosome_visible":false,"text_visible":true,"meta_visible":true,"color":16776960,"opacity":1,"isRemote":false}],"label":"MUSac-neuPV [#3]","color":"#ae017e","shape":"hexagon"},"classes":""},{"data":{"id":"g8","skeletons":[{"id":519936,"baseName":"MUSlongV_sg2l8","selected":true,"pre_visible":true,"post_visible":true,"desmosome_visible":false,"text_visible":true,"meta_visible":true,"color":16776960,"opacity":1,"isRemote":false},{"id":1031618,"baseName":"MUSlongV_sg2r8","selected":true,"pre_visible":true,"post_visible":true,"desmosome_visible":false,"text_visible":true,"meta_visible":true,"color":16776960,"opacity":1,"isRemote":false}],"label":"MUSlongV [#2]","color":"#a6d96a","shape":"hexagon"},"classes":""},{"data":{"id":"g9","skeletons":[{"id":992374,"baseName":"paratroch_II_vr_4","selected":true,"pre_visible":true,"post_visible":true,"desmosome_visible":false,"text_visible":true,"meta_visible":true,"color":16776960,"opacity":1,"isRemote":false},{"id":992383,"baseName":"paratroch_II_vr_3","selected":true,"pre_visible":true,"post_visible":true,"desmosome_visible":false,"text_visible":true,"meta_visible":true,"color":16776960,"opacity":1,"isRemote":false},{"id":1299789,"baseName":"paratroch_II_vr_2","selected":true,"pre_visible":true,"post_visible":true,"desmosome_visible":false,"text_visible":true,"meta_visible":true,"color":16776960,"opacity":1,"isRemote":false}],"label":"paratroch V [#3]","color":"#9ecae1","shape":"hexagon"},"classes":""},{"data":{"id":"g10","skeletons":[{"id":936192,"baseName":"paratroch_III_dl_2; telotroch_dl_2","selected":true,"pre_visible":true,"post_visible":true,"desmosome_visible":true,"text_visible":false,"meta_visible":true,"color":16776960,"opacity":1,"isRemote":false},{"id":992318,"baseName":"paratroch_III_dl_1; telotroch_dl_1","selected":true,"pre_visible":true,"post_visible":true,"desmosome_visible":true,"text_visible":false,"meta_visible":true,"color":16776960,"opacity":1,"isRemote":false}],"label":"paratroch D [#2]","color":"#9ecae1","shape":"hexagon"},"classes":""},{"data":{"id":"g11","skeletons":[{"id":1363832,"baseName":"circumacicular_sg1l_neuro_4","selected":true,"pre_visible":true,"post_visible":true,"desmosome_visible":false,"text_visible":true,"meta_visible":true,"color":16776960,"opacity":1,"isRemote":false},{"id":1631033,"baseName":"circumacicular_sg3l_neuro_5","selected":true,"pre_visible":true,"post_visible":true,"desmosome_visible":false,"text_visible":true,"meta_visible":true,"color":16776960,"opacity":1,"isRemote":false},{"id":1840524,"baseName":"circumacicular_sg2l_neuro_4","selected":true,"pre_visible":true,"post_visible":true,"desmosome_visible":false,"text_visible":true,"meta_visible":true,"color":16776960,"opacity":1,"isRemote":false},{"id":1950906,"baseName":"circumacicular_sg1r_neuro_4","selected":true,"pre_visible":true,"post_visible":true,"desmosome_visible":false,"text_visible":true,"meta_visible":true,"color":16776960,"opacity":1,"isRemote":false},{"id":1951760,"baseName":"circumacicular_sg2r_neuro_2","selected":true,"pre_visible":true,"post_visible":true,"desmosome_visible":false,"text_visible":true,"meta_visible":true,"color":16776960,"opacity":1,"isRemote":false},{"id":1952670,"baseName":"circumacicular_sg2l_neuro_3","selected":true,"pre_visible":true,"post_visible":true,"desmosome_visible":false,"text_visible":true,"meta_visible":true,"color":16776960,"opacity":1,"isRemote":false}],"label":"circumacicular neu [#6]","color":"#9ecae1","shape":"hexagon"},"classes":""},{"data":{"id":"g12","skeletons":[{"id":520167,"baseName":"EC_V_sg2l 520168","selected":true,"pre_visible":true,"post_visible":true,"desmosome_visible":true,"text_visible":false,"meta_visible":true,"color":16776960,"opacity":1,"isRemote":false},{"id":979532,"baseName":"EC_V_sg1l_8 979533","selected":true,"pre_visible":true,"post_visible":true,"desmosome_visible":true,"text_visible":false,"meta_visible":true,"color":16776960,"opacity":1,"isRemote":false},{"id":1464491,"baseName":"EC_V_sg3l 1464492","selected":true,"pre_visible":true,"post_visible":true,"desmosome_visible":true,"text_visible":false,"meta_visible":true,"color":16776960,"opacity":1,"isRemote":false},{"id":1622274,"baseName":"EC_V_sg3l_armpit 1622275","selected":true,"pre_visible":true,"post_visible":true,"desmosome_visible":true,"text_visible":false,"meta_visible":true,"color":16776960,"opacity":1,"isRemote":false},{"id":1622288,"baseName":"EC_V_sg3l 1622289","selected":true,"pre_visible":true,"post_visible":true,"desmosome_visible":true,"text_visible":false,"meta_visible":true,"color":16776960,"opacity":1,"isRemote":false},{"id":1632941,"baseName":"EC_circumchaetal_sg3l_neuro-4_1","selected":true,"pre_visible":true,"post_visible":true,"desmosome_visible":false,"text_visible":true,"meta_visible":true,"color":16776960,"opacity":1,"isRemote":false},{"id":1632956,"baseName":"EC_V_sg3l 1632957","selected":true,"pre_visible":true,"post_visible":true,"desmosome_visible":true,"text_visible":false,"meta_visible":true,"color":16776960,"opacity":1,"isRemote":false},{"id":1685248,"baseName":"EC_V_sg2r 1685249","selected":true,"pre_visible":true,"post_visible":true,"desmosome_visible":true,"text_visible":false,"meta_visible":true,"color":16776960,"opacity":1,"isRemote":false},{"id":1809511,"baseName":"EC_V_sg2l 1809512","selected":true,"pre_visible":true,"post_visible":true,"desmosome_visible":true,"text_visible":false,"meta_visible":true,"color":16776960,"opacity":1,"isRemote":false},{"id":1844371,"baseName":"EC_V_sg2l 1844372","selected":true,"pre_visible":true,"post_visible":true,"desmosome_visible":true,"text_visible":false,"meta_visible":true,"color":16776960,"opacity":1,"isRemote":false},{"id":1844524,"baseName":"EC_V_sg2l 1844525","selected":true,"pre_visible":true,"post_visible":true,"desmosome_visible":true,"text_visible":false,"meta_visible":true,"color":16776960,"opacity":1,"isRemote":false},{"id":1849438,"baseName":"EC_V_sg3l 1849439","selected":true,"pre_visible":true,"post_visible":true,"desmosome_visible":true,"text_visible":false,"meta_visible":true,"color":16776960,"opacity":1,"isRemote":false},{"id":1857070,"baseName":"EC_V_sg1r 1857071","selected":true,"pre_visible":true,"post_visible":true,"desmosome_visible":true,"text_visible":false,"meta_visible":true,"color":16776960,"opacity":1,"isRemote":false},{"id":1857727,"baseName":"EC_V_sg1r 1857728","selected":true,"pre_visible":true,"post_visible":true,"desmosome_visible":true,"text_visible":false,"meta_visible":true,"color":16776960,"opacity":1,"isRemote":false},{"id":1918047,"baseName":"EC_V_sg1l_muscle-attachment 1918048","selected":true,"pre_visible":true,"post_visible":true,"desmosome_visible":true,"text_visible":false,"meta_visible":true,"color":16776960,"opacity":1,"isRemote":false},{"id":1934475,"baseName":"EC_V_sg2r 1934476","selected":true,"pre_visible":true,"post_visible":true,"desmosome_visible":true,"text_visible":false,"meta_visible":true,"color":16776960,"opacity":1,"isRemote":false},{"id":1937990,"baseName":"EC_V_sg2r 1937991","selected":true,"pre_visible":true,"post_visible":true,"desmosome_visible":true,"text_visible":false,"meta_visible":true,"color":16776960,"opacity":1,"isRemote":false},{"id":1940141,"baseName":"EC_V_sg3r 1940142","selected":true,"pre_visible":true,"post_visible":true,"desmosome_visible":true,"text_visible":false,"meta_visible":true,"color":16776960,"opacity":1,"isRemote":false},{"id":1941622,"baseName":"EC_V_sg3l 1941623","selected":true,"pre_visible":true,"post_visible":true,"desmosome_visible":true,"text_visible":false,"meta_visible":true,"color":16776960,"opacity":1,"isRemote":false},{"id":1941636,"baseName":"EC_V_sg3l 1941637","selected":true,"pre_visible":true,"post_visible":true,"desmosome_visible":true,"text_visible":false,"meta_visible":true,"color":16776960,"opacity":1,"isRemote":false},{"id":1945932,"baseName":"EC_V_sg2l 1945933","selected":true,"pre_visible":true,"post_visible":true,"desmosome_visible":true,"text_visible":false,"meta_visible":true,"color":16776960,"opacity":1,"isRemote":false},{"id":1966361,"baseName":"EC_V_sg3r 1966362","selected":true,"pre_visible":true,"post_visible":true,"desmosome_visible":true,"text_visible":false,"meta_visible":true,"color":16776960,"opacity":1,"isRemote":false},{"id":1967129,"baseName":"EC_V_sg1l 1967130","selected":true,"pre_visible":true,"post_visible":true,"desmosome_visible":true,"text_visible":false,"meta_visible":true,"color":16776960,"opacity":1,"isRemote":false},{"id":1969835,"baseName":"EC_V_sg1l 1969836","selected":true,"pre_visible":true,"post_visible":true,"desmosome_visible":true,"text_visible":false,"meta_visible":true,"color":16776960,"opacity":1,"isRemote":false},{"id":1973245,"baseName":"EC_V_sg2l 1973246","selected":true,"pre_visible":true,"post_visible":true,"desmosome_visible":true,"text_visible":false,"meta_visible":true,"color":16776960,"opacity":1,"isRemote":false},{"id":1974189,"baseName":"EC_V_sg1r 1974190","selected":true,"pre_visible":true,"post_visible":true,"desmosome_visible":true,"text_visible":false,"meta_visible":true,"color":16776960,"opacity":1,"isRemote":false}],"label":"EC V [#26]","color":"#17becf","shape":"hexagon"},"classes":""},{"data":{"id":"g13","skeletons":[{"id":1621972,"baseName":"EC_D_sg3l 1621973","selected":true,"pre_visible":true,"post_visible":true,"desmosome_visible":true,"text_visible":false,"meta_visible":true,"color":16776960,"opacity":1,"isRemote":false},{"id":1622103,"baseName":"EC_D_sg3l 1622104","selected":true,"pre_visible":true,"post_visible":true,"desmosome_visible":true,"text_visible":false,"meta_visible":true,"color":16776960,"opacity":1,"isRemote":false},{"id":1625858,"baseName":"EC_circumchaetal_sg3l_noto-4_5","selected":true,"pre_visible":true,"post_visible":true,"desmosome_visible":true,"text_visible":false,"meta_visible":true,"color":16776960,"opacity":1,"isRemote":false},{"id":1844570,"baseName":"EC_D_sg2l 1844571","selected":true,"pre_visible":true,"post_visible":true,"desmosome_visible":true,"text_visible":false,"meta_visible":true,"color":16776960,"opacity":1,"isRemote":false},{"id":1844629,"baseName":"EC_circumchaetal_sg2l_noto-3_5","selected":true,"pre_visible":true,"post_visible":true,"desmosome_visible":true,"text_visible":false,"meta_visible":true,"color":16776960,"opacity":1,"isRemote":false},{"id":1844635,"baseName":"EC_D_sg2l 1844636","selected":true,"pre_visible":true,"post_visible":true,"desmosome_visible":true,"text_visible":false,"meta_visible":true,"color":16776960,"opacity":1,"isRemote":false}],"label":"EC D [#6]","color":"#17becf","shape":"hexagon"},"classes":""},{"data":{"id":"g14","skeletons":[{"id":939008,"baseName":"MUSlongD_sg3l7","selected":true,"pre_visible":true,"post_visible":true,"desmosome_visible":false,"text_visible":true,"meta_visible":true,"color":16776960,"opacity":1,"isRemote":false},{"id":1463859,"baseName":"MUSlongD_sg3l6","selected":true,"pre_visible":true,"post_visible":true,"desmosome_visible":false,"text_visible":true,"meta_visible":true,"color":16776960,"opacity":1,"isRemote":false},{"id":1463866,"baseName":"MUSlongD_sg3l5","selected":true,"pre_visible":true,"post_visible":true,"desmosome_visible":false,"text_visible":true,"meta_visible":true,"color":16776960,"opacity":1,"isRemote":false}],"label":"MUSlongD [#3]","color":"#2e37c1","shape":"hexagon"},"classes":""},{"data":{"id":"g15","skeletons":[{"id":1057387,"baseName":"MUSlongV_sg2l9","selected":true,"pre_visible":true,"post_visible":true,"desmosome_visible":false,"text_visible":true,"meta_visible":true,"color":16776960,"opacity":1,"isRemote":false},{"id":1576014,"baseName":"MUSobP-i_sg3l1","selected":true,"pre_visible":true,"post_visible":true,"desmosome_visible":false,"text_visible":true,"meta_visible":true,"color":16776960,"opacity":1,"isRemote":false}],"label":"MUS other [#2]","color":"#2e37c1","shape":"hexagon"},"classes":""},{"data":{"id":"g16","skeletons":[{"id":1418943,"baseName":"CB_pigment_sg2 1418944","selected":true,"pre_visible":true,"post_visible":true,"desmosome_visible":true,"text_visible":true,"meta_visible":true,"color":16776960,"opacity":1,"isRemote":false},{"id":1835211,"baseName":"CB_pigment_sg2 1835212","selected":true,"pre_visible":true,"post_visible":true,"desmosome_visible":true,"text_visible":true,"meta_visible":true,"color":16776960,"opacity":1,"isRemote":false}],"label":"CB_pigment [#2]","color":"#08306b","shape":"hexagon"},"classes":""}],"edges":[{"data":{"directed":true,"arrow":"triangle","id":"g1_g5","label":16,"link_type":"synaptic-connector","color":"#FFFFFF","label_color":"#FFFFFF","source":"g1","target":"g5","confidence":[0,0,0,0,16],"weight":16,"width":4},"classes":""},{"data":{"directed":true,"arrow":"triangle","id":"g1_1029097","label":3,"link_type":"synaptic-connector","color":"#FFFFFF","label_color":"#FFFFFF","source":"g1","target":"1029097","confidence":[0,0,0,0,3],"weight":3,"width":1.7320508075688772},"classes":""},{"data":{"directed":true,"arrow":"triangle","id":"g1_g6","label":4,"link_type":"synaptic-connector","color":"#FFFFFF","label_color":"#FFFFFF","source":"g1","target":"g6","confidence":[0,0,0,0,4],"weight":4,"width":2},"classes":""},{"data":{"directed":true,"arrow":"triangle","id":"g1_g2","label":19,"link_type":"synaptic-connector","color":"#FFFFFF","label_color":"#FFFFFF","source":"g1","target":"g2","confidence":[0,0,0,0,19],"weight":19,"width":4.358898943540674},"classes":""},{"data":{"directed":true,"arrow":"triangle","id":"g1_g4","label":11,"link_type":"synaptic-connector","color":"#FFFFFF","label_color":"#FFFFFF","source":"g1","target":"g4","confidence":[0,0,0,0,11],"weight":11,"width":3.3166247903554},"classes":""},{"data":{"directed":true,"arrow":"triangle","id":"g1_g3","label":5,"link_type":"synaptic-connector","color":"#FFFFFF","label_color":"#FFFFFF","source":"g1","target":"g3","confidence":[0,0,0,0,5],"weight":5,"width":2.23606797749979},"classes":""},{"data":{"directed":true,"arrow":"triangle","id":"g1_g8","label":3,"link_type":"synaptic-connector","color":"#FFFFFF","label_color":"#FFFFFF","source":"g1","target":"g8","confidence":[0,0,0,0,3],"weight":3,"width":1.7320508075688772},"classes":""},{"data":{"directed":true,"arrow":"triangle","id":"g1_g7","label":11,"link_type":"synaptic-connector","color":"#FFFFFF","label_color":"#FFFFFF","source":"g1","target":"g7","confidence":[0,0,0,0,11],"weight":11,"width":3.3166247903554},"classes":""},{"data":{"directed":false,"arrow":"none","id":"g4_g12","label":23,"link_type":"desmosome-connector","color":"#2171B5","label_color":"#FFFFFF","source":"g4","target":"g12","confidence":[0,0,0,0,23],"weight":23,"width":4.795831523312719},"classes":""},{"data":{"directed":false,"arrow":"none","id":"g4_g11","label":4,"link_type":"desmosome-connector","color":"#2171B5","label_color":"#FFFFFF","source":"g4","target":"g11","confidence":[0,0,0,0,4],"weight":4,"width":2},"classes":""},{"data":{"directed":false,"arrow":"none","id":"g11_g15","label":4,"link_type":"desmosome-connector","color":"#2171B5","label_color":"#FFFFFF","source":"g15","target":"g11","confidence":[0,0,0,0,4],"weight":4,"width":2},"classes":""},{"data":{"directed":false,"arrow":"none","id":"g7_g12","label":4,"link_type":"desmosome-connector","color":"#2171B5","label_color":"#FFFFFF","source":"g7","target":"g12","confidence":[0,0,0,0,4],"weight":4,"width":2},"classes":""},{"data":{"directed":false,"arrow":"none","id":"g7_g9","label":16,"link_type":"desmosome-connector","color":"#2171B5","label_color":"#FFFFFF","source":"g7","target":"g9","confidence":[0,0,0,0,16],"weight":16,"width":4},"classes":""},{"data":{"directed":false,"arrow":"none","id":"g7_g11","label":14,"link_type":"desmosome-connector","color":"#2171B5","label_color":"#FFFFFF","source":"g7","target":"g11","confidence":[0,0,0,0,14],"weight":14,"width":3.7416573867739413},"classes":""},{"data":{"directed":false,"arrow":"none","id":"g8_g15","label":1,"link_type":"desmosome-connector","color":"#2171B5","label_color":"#FFFFFF","source":"g8","target":"g15","confidence":[0,0,0,0,1],"weight":1,"width":1},"classes":""},{"data":{"directed":false,"arrow":"none","id":"g8_g12","label":12,"link_type":"desmosome-connector","color":"#2171B5","label_color":"#FFFFFF","source":"g8","target":"g12","confidence":[0,0,0,0,12],"weight":12,"width":3.4641016151377544},"classes":""},{"data":{"directed":false,"arrow":"none","id":"g8_g16","label":1,"link_type":"desmosome-connector","color":"#2171B5","label_color":"#FFFFFF","source":"g8","target":"g16","confidence":[0,0,0,0,1],"weight":1,"width":1},"classes":""},{"data":{"directed":false,"arrow":"none","id":"g12_g15","label":2,"link_type":"desmosome-connector","color":"#2171B5","label_color":"#FFFFFF","source":"g12","target":"g15","confidence":[0,0,0,0,2],"weight":2,"width":1.4142135623730951},"classes":""},{"data":{"directed":false,"arrow":"none","id":"g3_g14","label":4,"link_type":"desmosome-connector","color":"#2171B5","label_color":"#FFFFFF","source":"g14","target":"g3","confidence":[0,0,0,0,4],"weight":4,"width":2},"classes":""},{"data":{"directed":false,"arrow":"none","id":"g3_g10","label":3,"link_type":"desmosome-connector","color":"#2171B5","label_color":"#FFFFFF","source":"g10","target":"g3","confidence":[0,0,0,0,3],"weight":3,"width":1.7320508075688772},"classes":""},{"data":{"directed":false,"arrow":"none","id":"g4_g10","label":1,"link_type":"desmosome-connector","color":"#2171B5","label_color":"#FFFFFF","source":"g10","target":"g4","confidence":[0,0,0,0,1],"weight":1,"width":1},"classes":""},{"data":{"directed":false,"arrow":"none","id":"g6_g12","label":24,"link_type":"desmosome-connector","color":"#2171B5","label_color":"#FFFFFF","source":"g6","target":"g12","confidence":[0,0,0,0,24],"weight":24,"width":4.898979485566356},"classes":""},{"data":{"directed":false,"arrow":"none","id":"g2_g12","label":24,"link_type":"desmosome-connector","color":"#2171B5","label_color":"#FFFFFF","source":"g2","target":"g12","confidence":[0,0,0,0,24],"weight":24,"width":4.898979485566356},"classes":""},{"data":{"directed":false,"arrow":"none","id":"g5_g13","label":8,"link_type":"desmosome-connector","color":"#2171B5","label_color":"#FFFFFF","source":"g5","target":"g13","confidence":[0,0,0,0,8],"weight":8,"width":2.8284271247461903},"classes":""},{"data":{"directed":false,"arrow":"none","id":"g5_g12","label":9,"link_type":"desmosome-connector","color":"#2171B5","label_color":"#FFFFFF","source":"g5","target":"g12","confidence":[0,0,0,0,9],"weight":9,"width":3},"classes":""},{"data":{"directed":false,"arrow":"none","id":"g2_g11","label":2,"link_type":"desmosome-connector","color":"#2171B5","label_color":"#FFFFFF","source":"g2","target":"g11","confidence":[0,0,0,0,2],"weight":2,"width":1.4142135623730951},"classes":""},{"data":{"directed":false,"arrow":"none","id":"1029097_g16","label":3,"link_type":"desmosome-connector","color":"#2171B5","label_color":"#FFFFFF","source":"1029097","target":"g16","confidence":[0,0,0,0,3],"weight":3,"width":1.7320508075688772},"classes":""},{"data":{"directed":false,"arrow":"none","id":"1029097_g11","label":6,"link_type":"desmosome-connector","color":"#2171B5","label_color":"#FFFFFF","source":"1029097","target":"g11","confidence":[0,0,0,0,6],"weight":6,"width":2.449489742783178},"classes":""},{"data":{"directed":false,"arrow":"none","id":"g3_g13","label":1,"link_type":"desmosome-connector","color":"#2171B5","label_color":"#FFFFFF","source":"g3","target":"g13","confidence":[0,0,0,0,1],"weight":1,"width":1},"classes":""},{"data":{"directed":false,"arrow":"none","id":"g3_g4","label":1,"link_type":"desmosome-connector","color":"#2171B5","label_color":"#FFFFFF","source":"g3","target":"g4","confidence":[0,0,0,0,1],"weight":1,"width":1},"classes":""},{"data":{"directed":false,"arrow":"none","id":"g5_g15","label":1,"link_type":"desmosome-connector","color":"#2171B5","label_color":"#FFFFFF","source":"g5","target":"g15","confidence":[0,0,0,0,1],"weight":1,"width":1},"classes":""},{"data":{"directed":false,"arrow":"none","id":"g4_g14","label":3,"link_type":"desmosome-connector","color":"#2171B5","label_color":"#FFFFFF","source":"g14","target":"g4","confidence":[0,0,0,0,3],"weight":3,"width":1.7320508075688772},"classes":""}]},"groups":{"g1":{"id":"g1","label":"MNspider-post [#4]","models":{"1394905":{"id":1394905,"baseName":"MNspider-post_sg2l2","selected":true,"pre_visible":true,"post_visible":true,"desmosome_visible":true,"text_visible":false,"meta_visible":true,"color":16776960,"opacity":1},"1421839":{"id":1421839,"baseName":"MNspider-post_sg3l2","selected":true,"pre_visible":true,"post_visible":true,"desmosome_visible":true,"text_visible":false,"meta_visible":true,"color":16776960,"opacity":1},"1525257":{"id":1525257,"baseName":"MNspider-post_sg2r2","selected":true,"pre_visible":true,"post_visible":true,"desmosome_visible":true,"text_visible":false,"meta_visible":true,"color":16776960,"opacity":1},"1697854":{"id":1697854,"baseName":"MNspider-post_sg3r2","selected":true,"pre_visible":true,"post_visible":true,"desmosome_visible":true,"text_visible":false,"meta_visible":true,"color":16776960,"opacity":1}},"color":5439560,"hide_self_edges":true},"g2":{"id":"g2","label":"MUSobP-neuV [#10]","models":{"1394518":{"id":1394518,"baseName":"MUSobP-neuV_sg2l7","selected":true,"pre_visible":true,"post_visible":true,"desmosome_visible":false,"text_visible":true,"meta_visible":true,"color":16776960,"opacity":1},"1396762":{"id":1396762,"baseName":"MUSobP-neuV_sg1l4","selected":true,"pre_visible":true,"post_visible":true,"desmosome_visible":false,"text_visible":true,"meta_visible":true,"color":16776960,"opacity":1},"1403093":{"id":1403093,"baseName":"MUSobP-neuV_sg3r1","selected":true,"pre_visible":true,"post_visible":true,"desmosome_visible":false,"text_visible":true,"meta_visible":true,"color":16776960,"opacity":1},"1454752":{"id":1454752,"baseName":"MUSobP-neuV_sg2l2","selected":true,"pre_visible":true,"post_visible":true,"desmosome_visible":false,"text_visible":true,"meta_visible":true,"color":16776960,"opacity":1},"1455427":{"id":1455427,"baseName":"MUSobP-neuV_sg2l1","selected":true,"pre_visible":true,"post_visible":true,"desmosome_visible":false,"text_visible":true,"meta_visible":true,"color":16776960,"opacity":1},"1460107":{"id":1460107,"baseName":"MUSobP-neuV_sg2r5","selected":true,"pre_visible":true,"post_visible":true,"desmosome_visible":false,"text_visible":true,"meta_visible":true,"color":16776960,"opacity":1},"1559917":{"id":1559917,"baseName":"MUSobP-neuV_sg1r3","selected":true,"pre_visible":true,"post_visible":true,"desmosome_visible":false,"text_visible":true,"meta_visible":true,"color":16776960,"opacity":1},"1584845":{"id":1584845,"baseName":"MUSobP-neuV_sg1r5","selected":true,"pre_visible":true,"post_visible":true,"desmosome_visible":false,"text_visible":true,"meta_visible":true,"color":16776960,"opacity":1},"1661238":{"id":1661238,"baseName":"MUSobP-neuV_sg1l3","selected":true,"pre_visible":true,"post_visible":true,"desmosome_visible":false,"text_visible":true,"meta_visible":true,"color":16776960,"opacity":1},"1732185":{"id":1732185,"baseName":"MUSobP-neuV_sg2r4","selected":true,"pre_visible":true,"post_visible":true,"desmosome_visible":false,"text_visible":true,"meta_visible":true,"color":16776960,"opacity":1}},"color":1224461,"hide_self_edges":true},"g3":{"id":"g3","label":"MUSobP-neuDprox [#3]","models":{"1459514":{"id":1459514,"baseName":"MUSobP-neuDprox_sg3l1","selected":true,"pre_visible":true,"post_visible":true,"desmosome_visible":false,"text_visible":true,"meta_visible":true,"color":16776960,"opacity":1},"1568990":{"id":1568990,"baseName":"MUSobP-neuDprox_sg3l2","selected":true,"pre_visible":true,"post_visible":true,"desmosome_visible":false,"text_visible":true,"meta_visible":true,"color":16776960,"opacity":1},"1570324":{"id":1570324,"baseName":"MUSobP-neuDprox_sg1l2","selected":true,"pre_visible":true,"post_visible":true,"desmosome_visible":false,"text_visible":true,"meta_visible":true,"color":16776960,"opacity":1}},"color":1804327,"hide_self_edges":true},"g4":{"id":"g4","label":"MUSobP-neuDlong [#4]","models":{"979707":{"id":979707,"baseName":"MUSobP-neuDlong_sg1l4","selected":true,"pre_visible":true,"post_visible":true,"desmosome_visible":false,"text_visible":true,"meta_visible":true,"color":16776960,"opacity":1},"1455565":{"id":1455565,"baseName":"MUSobP-neuDlong_sg2l5","selected":true,"pre_visible":true,"post_visible":true,"desmosome_visible":false,"text_visible":true,"meta_visible":true,"color":16776960,"opacity":1},"1486527":{"id":1486527,"baseName":"MUSobP-neuDlong_sg3l4","selected":true,"pre_visible":true,"post_visible":true,"desmosome_visible":false,"text_visible":true,"meta_visible":true,"color":16776960,"opacity":1},"1570821":{"id":1570821,"baseName":"MUSobP-neuDlong_sg3l5","selected":true,"pre_visible":true,"post_visible":true,"desmosome_visible":false,"text_visible":true,"meta_visible":true,"color":16776960,"opacity":1}},"color":2606129,"hide_self_edges":true},"g5":{"id":"g5","label":"MUSobP-notV [#9]","models":{"1392152":{"id":1392152,"baseName":"MUSobP-notV_sg3l1","selected":true,"pre_visible":true,"post_visible":true,"desmosome_visible":false,"text_visible":true,"meta_visible":true,"color":16776960,"opacity":1},"1392171":{"id":1392171,"baseName":"MUSobP-notV_sg3l2","selected":true,"pre_visible":true,"post_visible":true,"desmosome_visible":false,"text_visible":true,"meta_visible":true,"color":16776960,"opacity":1},"1416476":{"id":1416476,"baseName":"MUSobP-notV_sg1r3","selected":true,"pre_visible":true,"post_visible":true,"desmosome_visible":false,"text_visible":true,"meta_visible":true,"color":16776960,"opacity":1},"1421448":{"id":1421448,"baseName":"MUSobP-notV_sg1l3","selected":true,"pre_visible":true,"post_visible":true,"desmosome_visible":false,"text_visible":true,"meta_visible":true,"color":16776960,"opacity":1},"1444039":{"id":1444039,"baseName":"MUSobP-notV_sg2l1","selected":true,"pre_visible":true,"post_visible":true,"desmosome_visible":false,"text_visible":true,"meta_visible":true,"color":16776960,"opacity":1},"1546413":{"id":1546413,"baseName":"MUSobP-notV_sg1r2","selected":true,"pre_visible":true,"post_visible":true,"desmosome_visible":false,"text_visible":true,"meta_visible":true,"color":16776960,"opacity":1},"1570363":{"id":1570363,"baseName":"MUSobP-notV_sg1l2","selected":true,"pre_visible":true,"post_visible":true,"desmosome_visible":false,"text_visible":true,"meta_visible":true,"color":16776960,"opacity":1},"1570885":{"id":1570885,"baseName":"MUSobP-notV_sg3l3","selected":true,"pre_visible":true,"post_visible":true,"desmosome_visible":false,"text_visible":true,"meta_visible":true,"color":16776960,"opacity":1},"1626422":{"id":1626422,"baseName":"MUSobP-notV_sg1l1","selected":true,"pre_visible":true,"post_visible":true,"desmosome_visible":false,"text_visible":true,"meta_visible":true,"color":16776960,"opacity":1}},"color":2924588,"hide_self_edges":true},"g6":{"id":"g6","label":"MUSobP-noty [#2]","models":{"1392132":{"id":1392132,"baseName":"MUSobP-noty_sg3l1","selected":true,"pre_visible":true,"post_visible":true,"desmosome_visible":false,"text_visible":true,"meta_visible":true,"color":16776960,"opacity":1},"1455507":{"id":1455507,"baseName":"MUSobP-noty_sg2l1","selected":true,"pre_visible":true,"post_visible":true,"desmosome_visible":false,"text_visible":true,"meta_visible":true,"color":16776960,"opacity":1}},"color":7652470,"hide_self_edges":true},"g7":{"id":"g7","label":"MUSac-neuPV [#3]","models":{"1032061":{"id":1032061,"baseName":"MUSac-neuPV_sg2r1","selected":true,"pre_visible":true,"post_visible":true,"desmosome_visible":false,"text_visible":true,"meta_visible":true,"color":16776960,"opacity":1},"1033010":{"id":1033010,"baseName":"MUSac-neuPV_sg2r3","selected":true,"pre_visible":true,"post_visible":true,"desmosome_visible":false,"text_visible":true,"meta_visible":true,"color":16776960,"opacity":1},"1051076":{"id":1051076,"baseName":"MUSac-neuPV_sg2r2","selected":true,"pre_visible":true,"post_visible":true,"desmosome_visible":false,"text_visible":true,"meta_visible":true,"color":16776960,"opacity":1}},"color":11403646,"hide_self_edges":true},"g8":{"id":"g8","label":"MUSlongV [#2]","models":{"519936":{"id":519936,"baseName":"MUSlongV_sg2l8","selected":true,"pre_visible":true,"post_visible":true,"desmosome_visible":false,"text_visible":true,"meta_visible":true,"color":16776960,"opacity":1},"1031618":{"id":1031618,"baseName":"MUSlongV_sg2r8","selected":true,"pre_visible":true,"post_visible":true,"desmosome_visible":false,"text_visible":true,"meta_visible":true,"color":16776960,"opacity":1}},"color":10934634,"hide_self_edges":true},"g9":{"id":"g9","label":"paratroch V [#3]","models":{"992374":{"id":992374,"baseName":"paratroch_II_vr_4","selected":true,"pre_visible":true,"post_visible":true,"desmosome_visible":false,"text_visible":true,"meta_visible":true,"color":16776960,"opacity":1},"992383":{"id":992383,"baseName":"paratroch_II_vr_3","selected":true,"pre_visible":true,"post_visible":true,"desmosome_visible":false,"text_visible":true,"meta_visible":true,"color":16776960,"opacity":1},"1299789":{"id":1299789,"baseName":"paratroch_II_vr_2","selected":true,"pre_visible":true,"post_visible":true,"desmosome_visible":false,"text_visible":true,"meta_visible":true,"color":16776960,"opacity":1}},"color":10406625,"hide_self_edges":true},"g10":{"id":"g10","label":"paratroch D [#2]","models":{"936192":{"id":936192,"baseName":"paratroch_III_dl_2; telotroch_dl_2","selected":true,"pre_visible":true,"post_visible":true,"desmosome_visible":true,"text_visible":false,"meta_visible":true,"color":16776960,"opacity":1},"992318":{"id":992318,"baseName":"paratroch_III_dl_1; telotroch_dl_1","selected":true,"pre_visible":true,"post_visible":true,"desmosome_visible":true,"text_visible":false,"meta_visible":true,"color":16776960,"opacity":1}},"color":10406625,"hide_self_edges":true},"g11":{"id":"g11","label":"circumacicular neu [#6]","models":{"1363832":{"id":1363832,"baseName":"circumacicular_sg1l_neuro_4","selected":true,"pre_visible":true,"post_visible":true,"desmosome_visible":false,"text_visible":true,"meta_visible":true,"color":16776960,"opacity":1},"1631033":{"id":1631033,"baseName":"circumacicular_sg3l_neuro_5","selected":true,"pre_visible":true,"post_visible":true,"desmosome_visible":false,"text_visible":true,"meta_visible":true,"color":16776960,"opacity":1},"1840524":{"id":1840524,"baseName":"circumacicular_sg2l_neuro_4","selected":true,"pre_visible":true,"post_visible":true,"desmosome_visible":false,"text_visible":true,"meta_visible":true,"color":16776960,"opacity":1},"1950906":{"id":1950906,"baseName":"circumacicular_sg1r_neuro_4","selected":true,"pre_visible":true,"post_visible":true,"desmosome_visible":false,"text_visible":true,"meta_visible":true,"color":16776960,"opacity":1},"1951760":{"id":1951760,"baseName":"circumacicular_sg2r_neuro_2","selected":true,"pre_visible":true,"post_visible":true,"desmosome_visible":false,"text_visible":true,"meta_visible":true,"color":16776960,"opacity":1},"1952670":{"id":1952670,"baseName":"circumacicular_sg2l_neuro_3","selected":true,"pre_visible":true,"post_visible":true,"desmosome_visible":false,"text_visible":true,"meta_visible":true,"color":16776960,"opacity":1}},"color":10406625,"hide_self_edges":true},"g12":{"id":"g12","label":"EC V [#26]","models":{"520167":{"id":520167,"baseName":"EC_V_sg2l 520168","selected":true,"pre_visible":true,"post_visible":true,"desmosome_visible":true,"text_visible":false,"meta_visible":true,"color":16776960,"opacity":1},"979532":{"id":979532,"baseName":"EC_V_sg1l_8 979533","selected":true,"pre_visible":true,"post_visible":true,"desmosome_visible":true,"text_visible":false,"meta_visible":true,"color":16776960,"opacity":1},"1464491":{"id":1464491,"baseName":"EC_V_sg3l 1464492","selected":true,"pre_visible":true,"post_visible":true,"desmosome_visible":true,"text_visible":false,"meta_visible":true,"color":16776960,"opacity":1},"1622274":{"id":1622274,"baseName":"EC_V_sg3l_armpit 1622275","selected":true,"pre_visible":true,"post_visible":true,"desmosome_visible":true,"text_visible":false,"meta_visible":true,"color":16776960,"opacity":1},"1622288":{"id":1622288,"baseName":"EC_V_sg3l 1622289","selected":true,"pre_visible":true,"post_visible":true,"desmosome_visible":true,"text_visible":false,"meta_visible":true,"color":16776960,"opacity":1},"1632941":{"id":1632941,"baseName":"EC_circumchaetal_sg3l_neuro-4_1","selected":true,"pre_visible":true,"post_visible":true,"desmosome_visible":false,"text_visible":true,"meta_visible":true,"color":16776960,"opacity":1},"1632956":{"id":1632956,"baseName":"EC_V_sg3l 1632957","selected":true,"pre_visible":true,"post_visible":true,"desmosome_visible":true,"text_visible":false,"meta_visible":true,"color":16776960,"opacity":1},"1685248":{"id":1685248,"baseName":"EC_V_sg2r 1685249","selected":true,"pre_visible":true,"post_visible":true,"desmosome_visible":true,"text_visible":false,"meta_visible":true,"color":16776960,"opacity":1},"1809511":{"id":1809511,"baseName":"EC_V_sg2l 1809512","selected":true,"pre_visible":true,"post_visible":true,"desmosome_visible":true,"text_visible":false,"meta_visible":true,"color":16776960,"opacity":1},"1844371":{"id":1844371,"baseName":"EC_V_sg2l 1844372","selected":true,"pre_visible":true,"post_visible":true,"desmosome_visible":true,"text_visible":false,"meta_visible":true,"color":16776960,"opacity":1},"1844524":{"id":1844524,"baseName":"EC_V_sg2l 1844525","selected":true,"pre_visible":true,"post_visible":true,"desmosome_visible":true,"text_visible":false,"meta_visible":true,"color":16776960,"opacity":1},"1849438":{"id":1849438,"baseName":"EC_V_sg3l 1849439","selected":true,"pre_visible":true,"post_visible":true,"desmosome_visible":true,"text_visible":false,"meta_visible":true,"color":16776960,"opacity":1},"1857070":{"id":1857070,"baseName":"EC_V_sg1r 1857071","selected":true,"pre_visible":true,"post_visible":true,"desmosome_visible":true,"text_visible":false,"meta_visible":true,"color":16776960,"opacity":1},"1857727":{"id":1857727,"baseName":"EC_V_sg1r 1857728","selected":true,"pre_visible":true,"post_visible":true,"desmosome_visible":true,"text_visible":false,"meta_visible":true,"color":16776960,"opacity":1},"1918047":{"id":1918047,"baseName":"EC_V_sg1l_muscle-attachment 1918048","selected":true,"pre_visible":true,"post_visible":true,"desmosome_visible":true,"text_visible":false,"meta_visible":true,"color":16776960,"opacity":1},"1934475":{"id":1934475,"baseName":"EC_V_sg2r 1934476","selected":true,"pre_visible":true,"post_visible":true,"desmosome_visible":true,"text_visible":false,"meta_visible":true,"color":16776960,"opacity":1},"1937990":{"id":1937990,"baseName":"EC_V_sg2r 1937991","selected":true,"pre_visible":true,"post_visible":true,"desmosome_visible":true,"text_visible":false,"meta_visible":true,"color":16776960,"opacity":1},"1940141":{"id":1940141,"baseName":"EC_V_sg3r 1940142","selected":true,"pre_visible":true,"post_visible":true,"desmosome_visible":true,"text_visible":false,"meta_visible":true,"color":16776960,"opacity":1},"1941622":{"id":1941622,"baseName":"EC_V_sg3l 1941623","selected":true,"pre_visible":true,"post_visible":true,"desmosome_visible":true,"text_visible":false,"meta_visible":true,"color":16776960,"opacity":1},"1941636":{"id":1941636,"baseName":"EC_V_sg3l 1941637","selected":true,"pre_visible":true,"post_visible":true,"desmosome_visible":true,"text_visible":false,"meta_visible":true,"color":16776960,"opacity":1},"1945932":{"id":1945932,"baseName":"EC_V_sg2l 1945933","selected":true,"pre_visible":true,"post_visible":true,"desmosome_visible":true,"text_visible":false,"meta_visible":true,"color":16776960,"opacity":1},"1966361":{"id":1966361,"baseName":"EC_V_sg3r 1966362","selected":true,"pre_visible":true,"post_visible":true,"desmosome_visible":true,"text_visible":false,"meta_visible":true,"color":16776960,"opacity":1},"1967129":{"id":1967129,"baseName":"EC_V_sg1l 1967130","selected":true,"pre_visible":true,"post_visible":true,"desmosome_visible":true,"text_visible":false,"meta_visible":true,"color":16776960,"opacity":1},"1969835":{"id":1969835,"baseName":"EC_V_sg1l 1969836","selected":true,"pre_visible":true,"post_visible":true,"desmosome_visible":true,"text_visible":false,"meta_visible":true,"color":16776960,"opacity":1},"1973245":{"id":1973245,"baseName":"EC_V_sg2l 1973246","selected":true,"pre_visible":true,"post_visible":true,"desmosome_visible":true,"text_visible":false,"meta_visible":true,"color":16776960,"opacity":1},"1974189":{"id":1974189,"baseName":"EC_V_sg1r 1974190","selected":true,"pre_visible":true,"post_visible":true,"desmosome_visible":true,"text_visible":false,"meta_visible":true,"color":16776960,"opacity":1}},"color":1556175,"hide_self_edges":true},"g13":{"id":"g13","label":"EC D [#6]","models":{"1621972":{"id":1621972,"baseName":"EC_D_sg3l 1621973","selected":true,"pre_visible":true,"post_visible":true,"desmosome_visible":true,"text_visible":false,"meta_visible":true,"color":16776960,"opacity":1},"1622103":{"id":1622103,"baseName":"EC_D_sg3l 1622104","selected":true,"pre_visible":true,"post_visible":true,"desmosome_visible":true,"text_visible":false,"meta_visible":true,"color":16776960,"opacity":1},"1625858":{"id":1625858,"baseName":"EC_circumchaetal_sg3l_noto-4_5","selected":true,"pre_visible":true,"post_visible":true,"desmosome_visible":true,"text_visible":false,"meta_visible":true,"color":16776960,"opacity":1},"1844570":{"id":1844570,"baseName":"EC_D_sg2l 1844571","selected":true,"pre_visible":true,"post_visible":true,"desmosome_visible":true,"text_visible":false,"meta_visible":true,"color":16776960,"opacity":1},"1844629":{"id":1844629,"baseName":"EC_circumchaetal_sg2l_noto-3_5","selected":true,"pre_visible":true,"post_visible":true,"desmosome_visible":true,"text_visible":false,"meta_visible":true,"color":16776960,"opacity":1},"1844635":{"id":1844635,"baseName":"EC_D_sg2l 1844636","selected":true,"pre_visible":true,"post_visible":true,"desmosome_visible":true,"text_visible":false,"meta_visible":true,"color":16776960,"opacity":1}},"color":1556175,"hide_self_edges":true},"g14":{"id":"g14","label":"MUSlongD [#3]","models":{"939008":{"id":939008,"baseName":"MUSlongD_sg3l7","selected":true,"pre_visible":true,"post_visible":true,"desmosome_visible":false,"text_visible":true,"meta_visible":true,"color":16776960,"opacity":1},"1463859":{"id":1463859,"baseName":"MUSlongD_sg3l6","selected":true,"pre_visible":true,"post_visible":true,"desmosome_visible":false,"text_visible":true,"meta_visible":true,"color":16776960,"opacity":1},"1463866":{"id":1463866,"baseName":"MUSlongD_sg3l5","selected":true,"pre_visible":true,"post_visible":true,"desmosome_visible":false,"text_visible":true,"meta_visible":true,"color":16776960,"opacity":1}},"color":3028929,"hide_self_edges":true},"g15":{"id":"g15","label":"MUS other [#2]","models":{"1057387":{"id":1057387,"baseName":"MUSlongV_sg2l9","selected":true,"pre_visible":true,"post_visible":true,"desmosome_visible":false,"text_visible":true,"meta_visible":true,"color":16776960,"opacity":1},"1576014":{"id":1576014,"baseName":"MUSobP-i_sg3l1","selected":true,"pre_visible":true,"post_visible":true,"desmosome_visible":false,"text_visible":true,"meta_visible":true,"color":16776960,"opacity":1}},"color":3028929,"hide_self_edges":true},"g16":{"id":"g16","label":"CB_pigment [#2]","models":{"1418943":{"id":1418943,"baseName":"CB_pigment_sg2 1418944","selected":true,"pre_visible":true,"post_visible":true,"desmosome_visible":true,"text_visible":true,"meta_visible":true,"color":16776960,"opacity":1},"1835211":{"id":1835211,"baseName":"CB_pigment_sg2 1835212","selected":true,"pre_visible":true,"post_visible":true,"desmosome_visible":true,"text_visible":true,"meta_visible":true,"color":16776960,"opacity":1}},"color":536683,"hide_self_edges":true}},"subgraphs":{},"layout":{"name":"preset","positions":{"1029097":{"x":80.75063107269074,"y":504.94400613801224},"g1":{"x":253.52912455824904,"y":357.8305149110298},"g2":{"x":183.27120145906957,"y":452.48271359042724},"g3":{"x":411.8544048873811,"y":504.94400613801224},"g4":{"x":146.97138583562884,"y":561.7162719325436},"g5":{"x":478.0751596503192,"y":452.48271359042724},"g6":{"x":345.6336501244431,"y":561.7162719325436},"g7":{"x":14.529876309752655,"y":452.48271359042724},"g8":{"x":336.69197046727425,"y":452.48271359042724},"g9":{"x":18.89026753053502,"y":586.2269824539649},"g10":{"x":419.26007592762153,"y":725.0450076465427},"g11":{"x":82.34675596033563,"y":648.1628136711859},"g12":{"x":154.51209315339239,"y":725.0450076465427},"g13":{"x":488.5941924888561,"y":663.6511338137077},"g14":{"x":388.3397172773485,"y":629.2941387373355},"g15":{"x":293.41551246023096,"y":696.9138541342356},"g16":{"x":258.1177786023136,"y":614.1795679947348}},"fit":false,"zoom":1.206080169904084,"pan":{"x":87.32169203082756,"y":-296.63727566233496}}}
