# Supplementary material for: Desmosomal connectomics of all somatic muscles in an annelid larva
Source: eLife. 2022 Dec 20;11:e71231. doi: 10.7554/eLife.71231 (PMC9876572; doi:10.7554/eLife.71231)
Supplement: Figure 9—source data 1. — The graphs can be loaded in the CATMAID graph widget at https://catmaid.jekelylab.ex.ac.uk. [file elife-71231-fig9-data1.zip › vMN_graph.json]

{"properties":{"label_valign":"top","label_halign":"center","show_node_labels":true,"trim_node_labels":false,"node_width":30,"node_height":30,"edge_text_color":"#FFFFFF","edge_text_opacity":0,"edge_text_outline_width":0.4,"edge_text_outline_opacity":1,"edge_min_width":0,"edge_width_function":"sqrt","grid_snap":false,"grid_side":10},"elements":{"nodes":[{"data":{"id":"g1","skeletons":[{"id":108826,"baseName":"MNl1","selected":true,"pre_visible":true,"post_visible":true,"desmosome_visible":true,"text_visible":false,"meta_visible":true,"color":16776960,"opacity":1,"isRemote":false},{"id":140828,"baseName":"MNr1","selected":true,"pre_visible":true,"post_visible":true,"desmosome_visible":true,"text_visible":false,"meta_visible":true,"color":16776960,"opacity":1,"isRemote":false}],"label":"vMN1 [#2]","color":"#530048","shape":"hexagon"},"classes":""},{"data":{"id":"g2","skeletons":[{"id":359142,"baseName":"MNr2","selected":true,"pre_visible":true,"post_visible":true,"desmosome_visible":true,"text_visible":false,"meta_visible":true,"color":16776960,"opacity":1,"isRemote":false},{"id":826675,"baseName":"MNl2","selected":true,"pre_visible":true,"post_visible":true,"desmosome_visible":true,"text_visible":false,"meta_visible":true,"color":16776960,"opacity":1,"isRemote":false}],"label":"vMN2 [#2]","color":"#530048","shape":"hexagon"},"classes":""},{"data":{"id":"g3","skeletons":[{"id":518764,"baseName":"MUSlongV_sg2l7","selected":true,"pre_visible":true,"post_visible":true,"desmosome_visible":false,"text_visible":true,"meta_visible":true,"color":16776960,"opacity":1,"isRemote":false},{"id":519721,"baseName":"MUSlongV_sg2l11","selected":true,"pre_visible":true,"post_visible":true,"desmosome_visible":false,"text_visible":true,"meta_visible":true,"color":16776960,"opacity":1,"isRemote":false},{"id":519936,"baseName":"MUSlongV_sg2l8","selected":true,"pre_visible":true,"post_visible":true,"desmosome_visible":false,"text_visible":true,"meta_visible":true,"color":16776960,"opacity":1,"isRemote":false},{"id":520593,"baseName":"MUSlongV_sg1l8","selected":true,"pre_visible":true,"post_visible":true,"desmosome_visible":false,"text_visible":true,"meta_visible":true,"color":16776960,"opacity":1,"isRemote":false},{"id":520755,"baseName":"MUSlongV_sg1l6","selected":true,"pre_visible":true,"post_visible":true,"desmosome_visible":false,"text_visible":true,"meta_visible":true,"color":16776960,"opacity":1,"isRemote":false},{"id":556399,"baseName":"MUSlongV_sg0l6","selected":true,"pre_visible":true,"post_visible":true,"desmosome_visible":false,"text_visible":true,"meta_visible":true,"color":16776960,"opacity":1,"isRemote":false},{"id":557195,"baseName":"MUSlongV_sg1l4","selected":true,"pre_visible":true,"post_visible":true,"desmosome_visible":false,"text_visible":true,"meta_visible":true,"color":16776960,"opacity":1,"isRemote":false},{"id":557403,"baseName":"MUSlongV_sg1l5","selected":true,"pre_visible":true,"post_visible":true,"desmosome_visible":false,"text_visible":true,"meta_visible":true,"color":16776960,"opacity":1,"isRemote":false},{"id":587391,"baseName":"MUSlongV_sg1r10","selected":true,"pre_visible":true,"post_visible":true,"desmosome_visible":false,"text_visible":true,"meta_visible":true,"color":16776960,"opacity":1,"isRemote":false},{"id":587962,"baseName":"MUSlongV_sg1r9","selected":true,"pre_visible":true,"post_visible":true,"desmosome_visible":false,"text_visible":true,"meta_visible":true,"color":16776960,"opacity":1,"isRemote":false},{"id":592728,"baseName":"MUSlongV_sg1r8","selected":true,"pre_visible":true,"post_visible":true,"desmosome_visible":false,"text_visible":true,"meta_visible":true,"color":16776960,"opacity":1,"isRemote":false},{"id":593488,"baseName":"MUSlongV_sg0r4","selected":true,"pre_visible":true,"post_visible":true,"desmosome_visible":false,"text_visible":true,"meta_visible":true,"color":16776960,"opacity":1,"isRemote":false},{"id":593849,"baseName":"MUSlongV_sg1r12","selected":true,"pre_visible":true,"post_visible":true,"desmosome_visible":false,"text_visible":true,"meta_visible":true,"color":16776960,"opacity":1,"isRemote":false},{"id":594344,"baseName":"MUSlongV_sg2r7","selected":true,"pre_visible":true,"post_visible":true,"desmosome_visible":false,"text_visible":true,"meta_visible":true,"color":16776960,"opacity":1,"isRemote":false},{"id":600071,"baseName":"MUSlongV_sg2r6","selected":true,"pre_visible":true,"post_visible":true,"desmosome_visible":false,"text_visible":true,"meta_visible":true,"color":16776960,"opacity":1,"isRemote":false},{"id":604671,"baseName":"MUSlongV_sg1r11","selected":true,"pre_visible":true,"post_visible":true,"desmosome_visible":false,"text_visible":true,"meta_visible":true,"color":16776960,"opacity":1,"isRemote":false},{"id":1027959,"baseName":"MUSlongV_sg3l6","selected":true,"pre_visible":true,"post_visible":true,"desmosome_visible":false,"text_visible":true,"meta_visible":true,"color":16776960,"opacity":1,"isRemote":false},{"id":1028383,"baseName":"MUSlongV_sg2r5","selected":true,"pre_visible":true,"post_visible":true,"desmosome_visible":false,"text_visible":true,"meta_visible":true,"color":16776960,"opacity":1,"isRemote":false},{"id":1028395,"baseName":"MUSlongV_sg3r6","selected":true,"pre_visible":true,"post_visible":true,"desmosome_visible":false,"text_visible":true,"meta_visible":true,"color":16776960,"opacity":1,"isRemote":false},{"id":1028401,"baseName":"MUSlongV_sg3r7","selected":true,"pre_visible":true,"post_visible":true,"desmosome_visible":false,"text_visible":true,"meta_visible":true,"color":16776960,"opacity":1,"isRemote":false},{"id":1057387,"baseName":"MUSlongV_sg2l9","selected":true,"pre_visible":true,"post_visible":true,"desmosome_visible":false,"text_visible":true,"meta_visible":true,"color":16776960,"opacity":1,"isRemote":false},{"id":1368417,"baseName":"MUSlongV_sg2l10","selected":true,"pre_visible":true,"post_visible":true,"desmosome_visible":false,"text_visible":true,"meta_visible":true,"color":16776960,"opacity":1,"isRemote":false}],"label":"MUSlongV [#22]","color":"#a6d96a","shape":"hexagon"},"classes":""},{"data":{"id":"g4","skeletons":[{"id":137882,"baseName":"MUSlongD_sg0r7","selected":true,"pre_visible":true,"post_visible":true,"desmosome_visible":false,"text_visible":true,"meta_visible":true,"color":16776960,"opacity":1,"isRemote":false},{"id":568273,"baseName":"MUSlongD_sg0r4","selected":true,"pre_visible":true,"post_visible":true,"desmosome_visible":false,"text_visible":true,"meta_visible":true,"color":16776960,"opacity":1,"isRemote":false},{"id":568290,"baseName":"MUSlongD_sg1r12","selected":true,"pre_visible":true,"post_visible":true,"desmosome_visible":false,"text_visible":true,"meta_visible":true,"color":16776960,"opacity":1,"isRemote":false},{"id":568702,"baseName":"MUSlongD_sg0r2","selected":true,"pre_visible":true,"post_visible":true,"desmosome_visible":false,"text_visible":true,"meta_visible":true,"color":16776960,"opacity":1,"isRemote":false},{"id":568710,"baseName":"MUSlongD_sg0r3","selected":true,"pre_visible":true,"post_visible":true,"desmosome_visible":false,"text_visible":true,"meta_visible":true,"color":16776960,"opacity":1,"isRemote":false},{"id":573635,"baseName":"MUSlongD_sg0r5","selected":true,"pre_visible":true,"post_visible":true,"desmosome_visible":false,"text_visible":true,"meta_visible":true,"color":16776960,"opacity":1,"isRemote":false},{"id":575119,"baseName":"MUSlongD_sg2r8","selected":true,"pre_visible":true,"post_visible":true,"desmosome_visible":false,"text_visible":true,"meta_visible":true,"color":16776960,"opacity":1,"isRemote":false},{"id":575448,"baseName":"MUSlongD_sg2r9","selected":true,"pre_visible":true,"post_visible":true,"desmosome_visible":false,"text_visible":true,"meta_visible":true,"color":16776960,"opacity":1,"isRemote":false},{"id":575853,"baseName":"MUSlongD_sg2r7","selected":true,"pre_visible":true,"post_visible":true,"desmosome_visible":false,"text_visible":true,"meta_visible":true,"color":16776960,"opacity":1,"isRemote":false},{"id":580213,"baseName":"MUSlongD_sg3r6","selected":true,"pre_visible":true,"post_visible":true,"desmosome_visible":false,"text_visible":true,"meta_visible":true,"color":16776960,"opacity":1,"isRemote":false},{"id":582306,"baseName":"MUSlongD_sg3r5","selected":true,"pre_visible":true,"post_visible":true,"desmosome_visible":false,"text_visible":true,"meta_visible":true,"color":16776960,"opacity":1,"isRemote":false},{"id":583190,"baseName":"MUSlongD_sg0r1","selected":true,"pre_visible":true,"post_visible":true,"desmosome_visible":false,"text_visible":true,"meta_visible":true,"color":16776960,"opacity":1,"isRemote":false},{"id":939008,"baseName":"MUSlongD_sg3l7","selected":true,"pre_visible":true,"post_visible":true,"desmosome_visible":false,"text_visible":true,"meta_visible":true,"color":16776960,"opacity":1,"isRemote":false},{"id":941766,"baseName":"MUSlongD_sg2l9","selected":true,"pre_visible":true,"post_visible":true,"desmosome_visible":false,"text_visible":true,"meta_visible":true,"color":16776960,"opacity":1,"isRemote":false},{"id":942028,"baseName":"MUSlongD_sg0l9","selected":true,"pre_visible":true,"post_visible":true,"desmosome_visible":false,"text_visible":true,"meta_visible":true,"color":16776960,"opacity":1,"isRemote":false},{"id":942233,"baseName":"MUSlongD_sg0l7","selected":true,"pre_visible":true,"post_visible":true,"desmosome_visible":false,"text_visible":true,"meta_visible":true,"color":16776960,"opacity":1,"isRemote":false},{"id":942898,"baseName":"MUSlongD_sg0l8","selected":true,"pre_visible":true,"post_visible":true,"desmosome_visible":false,"text_visible":true,"meta_visible":true,"color":16776960,"opacity":1,"isRemote":false},{"id":943145,"baseName":"MUSlongD_sg1l12","selected":true,"pre_visible":true,"post_visible":true,"desmosome_visible":false,"text_visible":true,"meta_visible":true,"color":16776960,"opacity":1,"isRemote":false},{"id":943540,"baseName":"MUSlongD_sg0l6","selected":true,"pre_visible":true,"post_visible":true,"desmosome_visible":false,"text_visible":true,"meta_visible":true,"color":16776960,"opacity":1,"isRemote":false},{"id":944377,"baseName":"MUSlongD_sg0l4","selected":true,"pre_visible":true,"post_visible":true,"desmosome_visible":false,"text_visible":true,"meta_visible":true,"color":16776960,"opacity":1,"isRemote":false},{"id":945427,"baseName":"MUSlongD_sg1l13","selected":true,"pre_visible":true,"post_visible":true,"desmosome_visible":false,"text_visible":true,"meta_visible":true,"color":16776960,"opacity":1,"isRemote":false},{"id":1485960,"baseName":"MUSlongD_sg2l8","selected":true,"pre_visible":true,"post_visible":true,"desmosome_visible":false,"text_visible":true,"meta_visible":true,"color":16776960,"opacity":1,"isRemote":false},{"id":1501849,"baseName":"MUSlongD_sg0r6","selected":true,"pre_visible":true,"post_visible":true,"desmosome_visible":false,"text_visible":true,"meta_visible":true,"color":16776960,"opacity":1,"isRemote":false}],"label":"MUSlongD [#23]","color":"#bcbd22","shape":"hexagon"},"classes":""},{"data":{"id":"g5","skeletons":[{"id":556693,"baseName":"paratroch_I_vl_1","selected":true,"pre_visible":true,"post_visible":true,"desmosome_visible":false,"text_visible":true,"meta_visible":true,"color":16776960,"opacity":1,"isRemote":false},{"id":608173,"baseName":"paratroch_I_vr_1","selected":true,"pre_visible":true,"post_visible":true,"desmosome_visible":false,"text_visible":true,"meta_visible":true,"color":16776960,"opacity":1,"isRemote":false},{"id":1670429,"baseName":"paratroch_III_vl_1; telotroch_vl_1","selected":true,"pre_visible":true,"post_visible":true,"desmosome_visible":false,"text_visible":true,"meta_visible":true,"color":16776960,"opacity":1,"isRemote":false}],"label":"paratroch V [#3]","color":"#9ecae1","shape":"hexagon"},"classes":""},{"data":{"id":"g6","skeletons":[{"id":575787,"baseName":"paratroch_II_dr_2","selected":true,"pre_visible":true,"post_visible":true,"desmosome_visible":true,"text_visible":false,"meta_visible":true,"color":16776960,"opacity":1,"isRemote":false},{"id":992446,"baseName":"paratroch_I_dr_1","selected":true,"pre_visible":true,"post_visible":true,"desmosome_visible":true,"text_visible":false,"meta_visible":true,"color":16776960,"opacity":1,"isRemote":false}],"label":"paratroch D [#2]","color":"#9ecae1","shape":"hexagon"},"classes":""},{"data":{"id":"g7","skeletons":[{"id":518390,"baseName":"EC_V_glila_sg1_1 518391","selected":true,"pre_visible":true,"post_visible":true,"desmosome_visible":false,"text_visible":true,"meta_visible":true,"color":16776960,"opacity":1,"isRemote":false},{"id":520167,"baseName":"EC_V_sg2l 520168","selected":true,"pre_visible":true,"post_visible":true,"desmosome_visible":false,"text_visible":true,"meta_visible":true,"color":16776960,"opacity":1,"isRemote":false},{"id":555130,"baseName":"EC_V_sg2l_4 555131","selected":true,"pre_visible":true,"post_visible":true,"desmosome_visible":false,"text_visible":true,"meta_visible":true,"color":16776960,"opacity":1,"isRemote":false},{"id":555435,"baseName":"EC_V_sg2l_5 555436","selected":true,"pre_visible":true,"post_visible":true,"desmosome_visible":false,"text_visible":true,"meta_visible":true,"color":16776960,"opacity":1,"isRemote":false},{"id":555503,"baseName":"EC_V_sg2l_6 555504","selected":true,"pre_visible":true,"post_visible":true,"desmosome_visible":false,"text_visible":true,"meta_visible":true,"color":16776960,"opacity":1,"isRemote":false},{"id":609098,"baseName":"EC_V_sg1r_2 609099","selected":true,"pre_visible":true,"post_visible":true,"desmosome_visible":false,"text_visible":true,"meta_visible":true,"color":16776960,"opacity":1,"isRemote":false},{"id":844338,"baseName":"EC_V_sg1l 844339","selected":true,"pre_visible":true,"post_visible":true,"desmosome_visible":false,"text_visible":true,"meta_visible":true,"color":16776960,"opacity":1,"isRemote":false},{"id":1464491,"baseName":"EC_V_sg3l 1464492","selected":true,"pre_visible":true,"post_visible":true,"desmosome_visible":false,"text_visible":true,"meta_visible":true,"color":16776960,"opacity":1,"isRemote":false},{"id":1530414,"baseName":"EC_V_sg3r 1530415","selected":true,"pre_visible":true,"post_visible":true,"desmosome_visible":false,"text_visible":true,"meta_visible":true,"color":16776960,"opacity":1,"isRemote":false},{"id":1547023,"baseName":"EC_V_sg0l_muscle-attachment 1547024","selected":true,"pre_visible":true,"post_visible":true,"desmosome_visible":false,"text_visible":true,"meta_visible":true,"color":16776960,"opacity":1,"isRemote":false},{"id":1638906,"baseName":"EC_V_sg1r 1638907","selected":true,"pre_visible":true,"post_visible":true,"desmosome_visible":false,"text_visible":true,"meta_visible":true,"color":16776960,"opacity":1,"isRemote":false},{"id":1690770,"baseName":"EC_V_sg2l 1690771","selected":true,"pre_visible":true,"post_visible":true,"desmosome_visible":false,"text_visible":true,"meta_visible":true,"color":16776960,"opacity":1,"isRemote":false},{"id":1782275,"baseName":"EC_V_sg1l 1782276","selected":true,"pre_visible":true,"post_visible":true,"desmosome_visible":false,"text_visible":true,"meta_visible":true,"color":16776960,"opacity":1,"isRemote":false},{"id":1782822,"baseName":"EC_V_sg1r 1782823","selected":true,"pre_visible":true,"post_visible":true,"desmosome_visible":false,"text_visible":true,"meta_visible":true,"color":16776960,"opacity":1,"isRemote":false},{"id":1782846,"baseName":"EC_V_sg1r 1782847","selected":true,"pre_visible":true,"post_visible":true,"desmosome_visible":false,"text_visible":true,"meta_visible":true,"color":16776960,"opacity":1,"isRemote":false},{"id":1783830,"baseName":"EC_V_sg1r 1783831","selected":true,"pre_visible":true,"post_visible":true,"desmosome_visible":false,"text_visible":true,"meta_visible":true,"color":16776960,"opacity":1,"isRemote":false},{"id":1844297,"baseName":"EC_V_sg2l 1844298","selected":true,"pre_visible":true,"post_visible":true,"desmosome_visible":false,"text_visible":true,"meta_visible":true,"color":16776960,"opacity":1,"isRemote":false},{"id":1847446,"baseName":"EC_V_sg2l 1847447","selected":true,"pre_visible":true,"post_visible":true,"desmosome_visible":false,"text_visible":true,"meta_visible":true,"color":16776960,"opacity":1,"isRemote":false},{"id":1857356,"baseName":"EC_V_sg1l 1857357","selected":true,"pre_visible":true,"post_visible":true,"desmosome_visible":false,"text_visible":true,"meta_visible":true,"color":16776960,"opacity":1,"isRemote":false},{"id":1920390,"baseName":"EC_V_sg2r 1920391","selected":true,"pre_visible":true,"post_visible":true,"desmosome_visible":false,"text_visible":true,"meta_visible":true,"color":16776960,"opacity":1,"isRemote":false},{"id":1920498,"baseName":"EC_V_sg2l 1920499","selected":true,"pre_visible":true,"post_visible":true,"desmosome_visible":false,"text_visible":true,"meta_visible":true,"color":16776960,"opacity":1,"isRemote":false},{"id":1920508,"baseName":"EC_V_sg2ll","selected":true,"pre_visible":true,"post_visible":true,"desmosome_visible":false,"text_visible":true,"meta_visible":true,"color":16776960,"opacity":1,"isRemote":false},{"id":1937760,"baseName":"EC_V_sg2r 1937761","selected":true,"pre_visible":true,"post_visible":true,"desmosome_visible":false,"text_visible":true,"meta_visible":true,"color":16776960,"opacity":1,"isRemote":false},{"id":1937777,"baseName":"EC_V_sg2r 1937778","selected":true,"pre_visible":true,"post_visible":true,"desmosome_visible":false,"text_visible":true,"meta_visible":true,"color":16776960,"opacity":1,"isRemote":false},{"id":1937990,"baseName":"EC_V_sg2r 1937991","selected":true,"pre_visible":true,"post_visible":true,"desmosome_visible":false,"text_visible":true,"meta_visible":true,"color":16776960,"opacity":1,"isRemote":false},{"id":1941622,"baseName":"EC_V_sg3l 1941623","selected":true,"pre_visible":true,"post_visible":true,"desmosome_visible":false,"text_visible":true,"meta_visible":true,"color":16776960,"opacity":1,"isRemote":false},{"id":1941636,"baseName":"EC_V_sg3l 1941637","selected":true,"pre_visible":true,"post_visible":true,"desmosome_visible":false,"text_visible":true,"meta_visible":true,"color":16776960,"opacity":1,"isRemote":false},{"id":1979704,"baseName":"EC_V_sg0r 1979705","selected":true,"pre_visible":true,"post_visible":true,"desmosome_visible":false,"text_visible":true,"meta_visible":true,"color":16776960,"opacity":1,"isRemote":false}],"label":"EC V [#28]","color":"#17becf","shape":"hexagon"},"classes":""},{"data":{"id":"g8","skeletons":[{"id":579543,"baseName":"EC_D_sg3r_1 579544","selected":true,"pre_visible":true,"post_visible":true,"desmosome_visible":false,"text_visible":true,"meta_visible":true,"color":16776960,"opacity":1,"isRemote":false},{"id":826263,"baseName":"EC_D_sg3r 826264","selected":true,"pre_visible":true,"post_visible":true,"desmosome_visible":false,"text_visible":true,"meta_visible":true,"color":16776960,"opacity":1,"isRemote":false},{"id":1306699,"baseName":"EC_D_heard_nuchal 1306700","selected":true,"pre_visible":true,"post_visible":true,"desmosome_visible":false,"text_visible":true,"meta_visible":true,"color":16776960,"opacity":1,"isRemote":false},{"id":1444493,"baseName":"EC_D_sg0r 1444494","selected":true,"pre_visible":true,"post_visible":true,"desmosome_visible":false,"text_visible":true,"meta_visible":true,"color":16776960,"opacity":1,"isRemote":false},{"id":1646869,"baseName":"EC_D_sg1l 1646870","selected":true,"pre_visible":true,"post_visible":true,"desmosome_visible":false,"text_visible":true,"meta_visible":true,"color":16776960,"opacity":1,"isRemote":false},{"id":1647016,"baseName":"EC_D_sg2l 1647017","selected":true,"pre_visible":true,"post_visible":true,"desmosome_visible":false,"text_visible":true,"meta_visible":true,"color":16776960,"opacity":1,"isRemote":false},{"id":1669245,"baseName":"EC_D_sg3l 1669246","selected":true,"pre_visible":true,"post_visible":true,"desmosome_visible":false,"text_visible":true,"meta_visible":true,"color":16776960,"opacity":1,"isRemote":false},{"id":1681253,"baseName":"EC_D_sg0r 1681254","selected":true,"pre_visible":true,"post_visible":true,"desmosome_visible":false,"text_visible":true,"meta_visible":true,"color":16776960,"opacity":1,"isRemote":false},{"id":1756206,"baseName":"EC_D_sg2l 1756207","selected":true,"pre_visible":true,"post_visible":true,"desmosome_visible":false,"text_visible":true,"meta_visible":true,"color":16776960,"opacity":1,"isRemote":false},{"id":1793579,"baseName":"EC_D_sg2r 1793580","selected":true,"pre_visible":true,"post_visible":true,"desmosome_visible":false,"text_visible":true,"meta_visible":true,"color":16776960,"opacity":1,"isRemote":false},{"id":1833773,"baseName":"EC_D_sg1r 1833774","selected":true,"pre_visible":true,"post_visible":true,"desmosome_visible":false,"text_visible":true,"meta_visible":true,"color":16776960,"opacity":1,"isRemote":false},{"id":1835338,"baseName":"EC_D_sg2l 1835339","selected":true,"pre_visible":true,"post_visible":true,"desmosome_visible":false,"text_visible":true,"meta_visible":true,"color":16776960,"opacity":1,"isRemote":false},{"id":1914429,"baseName":"EC_D_sg0l 1914430","selected":true,"pre_visible":true,"post_visible":true,"desmosome_visible":false,"text_visible":true,"meta_visible":true,"color":16776960,"opacity":1,"isRemote":false},{"id":1917024,"baseName":"EC_D_sg2r_muscle-attachment 1917025","selected":true,"pre_visible":true,"post_visible":true,"desmosome_visible":false,"text_visible":true,"meta_visible":true,"color":16776960,"opacity":1,"isRemote":false},{"id":1918220,"baseName":"EC_D_sg2r_muscle-attachment 1918221","selected":true,"pre_visible":true,"post_visible":true,"desmosome_visible":false,"text_visible":true,"meta_visible":true,"color":16776960,"opacity":1,"isRemote":false},{"id":1919001,"baseName":"EC_D_sg2l 1919002","selected":true,"pre_visible":true,"post_visible":true,"desmosome_visible":false,"text_visible":true,"meta_visible":true,"color":16776960,"opacity":1,"isRemote":false},{"id":1941139,"baseName":"EC_D_sg3l 1941140","selected":true,"pre_visible":true,"post_visible":true,"desmosome_visible":false,"text_visible":true,"meta_visible":true,"color":16776960,"opacity":1,"isRemote":false},{"id":1941525,"baseName":"EC_D_sg3r 1941526","selected":true,"pre_visible":true,"post_visible":true,"desmosome_visible":false,"text_visible":true,"meta_visible":true,"color":16776960,"opacity":1,"isRemote":false}],"label":"EC D [#18]","color":"#17becf","shape":"hexagon"},"classes":""},{"data":{"id":"g9","skeletons":[{"id":1382011,"baseName":"MUSobP-neuDprox_sg2r3","selected":true,"pre_visible":true,"post_visible":true,"desmosome_visible":false,"text_visible":true,"meta_visible":true,"color":16776960,"opacity":1,"isRemote":false},{"id":1382022,"baseName":"MUSobP-neuDlong_sg2r4","selected":true,"pre_visible":true,"post_visible":true,"desmosome_visible":false,"text_visible":true,"meta_visible":true,"color":16776960,"opacity":1,"isRemote":false},{"id":1403084,"baseName":"MUSobP-neuDlong_sg3r4","selected":true,"pre_visible":true,"post_visible":true,"desmosome_visible":false,"text_visible":true,"meta_visible":true,"color":16776960,"opacity":1,"isRemote":false},{"id":1460810,"baseName":"MUSobP-neuDprox_sg2l1","selected":true,"pre_visible":true,"post_visible":true,"desmosome_visible":false,"text_visible":true,"meta_visible":true,"color":16776960,"opacity":1,"isRemote":false},{"id":1464822,"baseName":"MUSobP-neuDlong_sg2l4","selected":true,"pre_visible":true,"post_visible":true,"desmosome_visible":false,"text_visible":true,"meta_visible":true,"color":16776960,"opacity":1,"isRemote":false},{"id":1486527,"baseName":"MUSobP-neuDlong_sg3l4","selected":true,"pre_visible":true,"post_visible":true,"desmosome_visible":false,"text_visible":true,"meta_visible":true,"color":16776960,"opacity":1,"isRemote":false},{"id":1586923,"baseName":"MUSobP-neuDprox_sg1r1","selected":true,"pre_visible":true,"post_visible":true,"desmosome_visible":false,"text_visible":true,"meta_visible":true,"color":16776960,"opacity":1,"isRemote":false},{"id":1588012,"baseName":"MUSobP-notD_sg2r1","selected":true,"pre_visible":true,"post_visible":true,"desmosome_visible":false,"text_visible":true,"meta_visible":true,"color":16776960,"opacity":1,"isRemote":false},{"id":1588269,"baseName":"MUSobP-notD_sg2r2","selected":true,"pre_visible":true,"post_visible":true,"desmosome_visible":false,"text_visible":true,"meta_visible":true,"color":16776960,"opacity":1,"isRemote":false},{"id":1589925,"baseName":"MUSobP-neuDprox_sg2r2","selected":true,"pre_visible":true,"post_visible":true,"desmosome_visible":false,"text_visible":true,"meta_visible":true,"color":16776960,"opacity":1,"isRemote":false},{"id":1590872,"baseName":"MUSobP-notD_sg3r4","selected":true,"pre_visible":true,"post_visible":true,"desmosome_visible":false,"text_visible":true,"meta_visible":true,"color":16776960,"opacity":1,"isRemote":false},{"id":1591278,"baseName":"MUSobP-notD_sg3r5","selected":true,"pre_visible":true,"post_visible":true,"desmosome_visible":false,"text_visible":true,"meta_visible":true,"color":16776960,"opacity":1,"isRemote":false},{"id":1627921,"baseName":"MUSobP-neuDprox_sg1l3","selected":true,"pre_visible":true,"post_visible":true,"desmosome_visible":false,"text_visible":true,"meta_visible":true,"color":16776960,"opacity":1,"isRemote":false},{"id":1646780,"baseName":"MUSobP-notD_sg2l1","selected":true,"pre_visible":true,"post_visible":true,"desmosome_visible":false,"text_visible":true,"meta_visible":true,"color":16776960,"opacity":1,"isRemote":false},{"id":1648599,"baseName":"MUSobP-notD_sg2l5","selected":true,"pre_visible":true,"post_visible":true,"desmosome_visible":false,"text_visible":true,"meta_visible":true,"color":16776960,"opacity":1,"isRemote":false},{"id":1654595,"baseName":"MUSobP-neuDprox_sg2r1","selected":true,"pre_visible":true,"post_visible":true,"desmosome_visible":false,"text_visible":true,"meta_visible":true,"color":16776960,"opacity":1,"isRemote":false},{"id":1695759,"baseName":"MUSobP-neuDprox_sg3r3","selected":true,"pre_visible":true,"post_visible":true,"desmosome_visible":false,"text_visible":true,"meta_visible":true,"color":16776960,"opacity":1,"isRemote":false},{"id":1695768,"baseName":"MUSobP-neuDprox_sg3r2","selected":true,"pre_visible":true,"post_visible":true,"desmosome_visible":false,"text_visible":true,"meta_visible":true,"color":16776960,"opacity":1,"isRemote":false}],"label":"MUSobP [#18]","color":"#2e37c1","shape":"hexagon"},"classes":""},{"data":{"id":"g10","skeletons":[{"id":1348581,"baseName":"MUSlongD_sg2l6","selected":true,"pre_visible":true,"post_visible":true,"desmosome_visible":false,"text_visible":true,"meta_visible":true,"color":16776960,"opacity":1,"isRemote":false},{"id":1463843,"baseName":"MUSlongD_sg2l10","selected":true,"pre_visible":true,"post_visible":true,"desmosome_visible":false,"text_visible":true,"meta_visible":true,"color":16776960,"opacity":1,"isRemote":false}],"label":"MUSlongD [#2]","color":"#2e37c1","shape":"hexagon"},"classes":""},{"data":{"id":"g11","skeletons":[{"id":1028389,"baseName":"MUSlongV_sg3r5","selected":true,"pre_visible":true,"post_visible":true,"desmosome_visible":false,"text_visible":true,"meta_visible":true,"color":16776960,"opacity":1,"isRemote":false},{"id":1368030,"baseName":"MUSlongV_sg3l5","selected":true,"pre_visible":true,"post_visible":true,"desmosome_visible":false,"text_visible":true,"meta_visible":true,"color":16776960,"opacity":1,"isRemote":false},{"id":1728847,"baseName":"MUSlongV_sg2l6","selected":true,"pre_visible":true,"post_visible":true,"desmosome_visible":false,"text_visible":true,"meta_visible":true,"color":16776960,"opacity":1,"isRemote":false}],"label":"MUSlongV [#3]","color":"#2e37c1","shape":"hexagon"},"classes":""},{"data":{"id":"g12","skeletons":[{"id":1051916,"baseName":"MUSac-neuPV_sg3r1","selected":true,"pre_visible":true,"post_visible":true,"desmosome_visible":false,"text_visible":true,"meta_visible":true,"color":16776960,"opacity":1,"isRemote":false},{"id":1576091,"baseName":"meso 1576092","selected":true,"pre_visible":true,"post_visible":true,"desmosome_visible":false,"text_visible":true,"meta_visible":true,"color":16776960,"opacity":1,"isRemote":false},{"id":1788648,"baseName":"putMUS 1788649","selected":true,"pre_visible":true,"post_visible":true,"desmosome_visible":false,"text_visible":true,"meta_visible":true,"color":16776960,"opacity":1,"isRemote":false},{"id":1803068,"baseName":"putMUS 1803069","selected":true,"pre_visible":true,"post_visible":true,"desmosome_visible":false,"text_visible":true,"meta_visible":true,"color":16776960,"opacity":1,"isRemote":false},{"id":1949681,"baseName":"meso 1949682","selected":true,"pre_visible":true,"post_visible":true,"desmosome_visible":false,"text_visible":true,"meta_visible":true,"color":16776960,"opacity":1,"isRemote":false}],"label":"MUS, meso [#5]","color":"#2e37c1","shape":"hexagon"},"classes":""},{"data":{"id":"g13","skeletons":[{"id":1372518,"baseName":"nuchal_dl2; cc_dl_2","selected":true,"pre_visible":true,"post_visible":true,"desmosome_visible":false,"text_visible":true,"meta_visible":true,"color":16776960,"opacity":1,"isRemote":false},{"id":1418943,"baseName":"CB_pigment_sg2 1418944","selected":true,"pre_visible":true,"post_visible":true,"desmosome_visible":false,"text_visible":true,"meta_visible":true,"color":16776960,"opacity":1,"isRemote":false},{"id":1616478,"baseName":"ecto fragment 1616479","selected":true,"pre_visible":true,"post_visible":true,"desmosome_visible":false,"text_visible":true,"meta_visible":true,"color":16776960,"opacity":1,"isRemote":false},{"id":1769545,"baseName":"CB_pigment_sg1 1769546","selected":true,"pre_visible":true,"post_visible":true,"desmosome_visible":false,"text_visible":true,"meta_visible":true,"color":16776960,"opacity":1,"isRemote":false},{"id":1914711,"baseName":"ecto fragment 1914712","selected":true,"pre_visible":true,"post_visible":true,"desmosome_visible":false,"text_visible":true,"meta_visible":true,"color":16776960,"opacity":1,"isRemote":false}],"label":"ecto other [#5]","color":"#08306b","shape":"hexagon"},"classes":""}],"edges":[{"data":{"directed":true,"arrow":"triangle","id":"g2_g4","label":136,"link_type":"synaptic-connector","color":"#FFFFFF","label_color":"#FFFFFF","source":"g2","target":"g4","confidence":[0,0,0,0,136],"weight":136,"width":11.661903789690601},"classes":""},{"data":{"directed":true,"arrow":"triangle","id":"g2_g6","label":8,"link_type":"synaptic-connector","color":"#FFFFFF","label_color":"#FFFFFF","source":"g2","target":"g6","confidence":[0,0,0,0,8],"weight":8,"width":2.8284271247461903},"classes":""},{"data":{"directed":true,"arrow":"triangle","id":"g2_g8","label":1,"link_type":"synaptic-connector","color":"#FFFFFF","label_color":"#FFFFFF","source":"g2","target":"g8","confidence":[0,0,0,0,1],"weight":1,"width":1},"classes":""},{"data":{"directed":true,"arrow":"triangle","id":"g1_g3","label":154,"link_type":"synaptic-connector","color":"#FFFFFF","label_color":"#FFFFFF","source":"g1","target":"g3","confidence":[0,0,0,0,154],"weight":154,"width":12.409673645990857},"classes":""},{"data":{"directed":true,"arrow":"triangle","id":"g1_g5","label":7,"link_type":"synaptic-connector","color":"#FFFFFF","label_color":"#FFFFFF","source":"g1","target":"g5","confidence":[0,0,0,0,7],"weight":7,"width":2.6457513110645907},"classes":""},{"data":{"directed":true,"arrow":"triangle","id":"g1_g7","label":5,"link_type":"synaptic-connector","color":"#FFFFFF","label_color":"#FFFFFF","source":"g1","target":"g7","confidence":[0,0,0,0,5],"weight":5,"width":2.23606797749979},"classes":""},{"data":{"directed":false,"arrow":"none","id":"g3_g11","label":4,"link_type":"desmosome-connector","color":"#2171B5","label_color":"#FFFFFF","source":"g3","target":"g11","confidence":[0,0,0,0,4],"weight":4,"width":2},"classes":""},{"data":{"directed":false,"arrow":"none","id":"g3_g7","label":97,"link_type":"desmosome-connector","color":"#2171B5","label_color":"#FFFFFF","source":"g3","target":"g7","confidence":[0,0,0,0,97],"weight":97,"width":9.848857801796104},"classes":""},{"data":{"directed":false,"arrow":"none","id":"g4_g8","label":71,"link_type":"desmosome-connector","color":"#2171B5","label_color":"#FFFFFF","source":"g4","target":"g8","confidence":[0,0,0,0,71],"weight":71,"width":8.426149773176359},"classes":""},{"data":{"directed":false,"arrow":"none","id":"g4_g9","label":45,"link_type":"desmosome-connector","color":"#2171B5","label_color":"#FFFFFF","source":"g4","target":"g9","confidence":[0,0,0,0,45],"weight":45,"width":6.708203932499369},"classes":""},{"data":{"directed":false,"arrow":"none","id":"g6_g9","label":7,"link_type":"desmosome-connector","color":"#2171B5","label_color":"#FFFFFF","source":"g6","target":"g9","confidence":[0,0,0,0,7],"weight":7,"width":2.6457513110645907},"classes":""},{"data":{"directed":false,"arrow":"none","id":"g4_g6","label":2,"link_type":"desmosome-connector","color":"#2171B5","label_color":"#FFFFFF","source":"g6","target":"g4","confidence":[0,0,0,0,2],"weight":2,"width":1.4142135623730951},"classes":""},{"data":{"directed":false,"arrow":"none","id":"g7_g11","label":9,"link_type":"desmosome-connector","color":"#2171B5","label_color":"#FFFFFF","source":"g11","target":"g7","confidence":[0,0,0,0,9],"weight":9,"width":3},"classes":""},{"data":{"directed":false,"arrow":"none","id":"g5_g11","label":1,"link_type":"desmosome-connector","color":"#2171B5","label_color":"#FFFFFF","source":"g11","target":"g5","confidence":[0,0,0,0,1],"weight":1,"width":1},"classes":""},{"data":{"directed":false,"arrow":"none","id":"g3_g13","label":8,"link_type":"desmosome-connector","color":"#2171B5","label_color":"#FFFFFF","source":"g3","target":"g13","confidence":[0,0,0,0,8],"weight":8,"width":2.8284271247461903},"classes":""},{"data":{"directed":false,"arrow":"none","id":"g3_g5","label":5,"link_type":"desmosome-connector","color":"#2171B5","label_color":"#FFFFFF","source":"g3","target":"g5","confidence":[0,0,0,0,5],"weight":5,"width":2.23606797749979},"classes":""},{"data":{"directed":false,"arrow":"none","id":"g8_g9","label":6,"link_type":"desmosome-connector","color":"#2171B5","label_color":"#FFFFFF","source":"g8","target":"g9","confidence":[0,0,0,0,6],"weight":6,"width":2.449489742783178},"classes":""},{"data":{"directed":false,"arrow":"none","id":"g4_g10","label":3,"link_type":"desmosome-connector","color":"#2171B5","label_color":"#FFFFFF","source":"g4","target":"g10","confidence":[0,0,0,0,3],"weight":3,"width":1.7320508075688772},"classes":""},{"data":{"directed":false,"arrow":"none","id":"g3_g12","label":1,"link_type":"desmosome-connector","color":"#2171B5","label_color":"#FFFFFF","source":"g3","target":"g12","confidence":[0,0,0,0,1],"weight":1,"width":1},"classes":""},{"data":{"directed":false,"arrow":"none","id":"g4_g12","label":6,"link_type":"desmosome-connector","color":"#2171B5","label_color":"#FFFFFF","source":"g4","target":"g12","confidence":[0,0,0,0,6],"weight":6,"width":2.449489742783178},"classes":""},{"data":{"directed":false,"arrow":"none","id":"g4_g7","label":22,"link_type":"desmosome-connector","color":"#2171B5","label_color":"#FFFFFF","source":"g4","target":"g7","confidence":[0,0,0,0,22],"weight":22,"width":4.69041575982343},"classes":""},{"data":{"directed":false,"arrow":"none","id":"g8_g10","label":6,"link_type":"desmosome-connector","color":"#2171B5","label_color":"#FFFFFF","source":"g10","target":"g8","confidence":[0,0,0,0,6],"weight":6,"width":2.449489742783178},"classes":""},{"data":{"directed":false,"arrow":"none","id":"g9_g10","label":1,"link_type":"desmosome-connector","color":"#2171B5","label_color":"#FFFFFF","source":"g10","target":"g9","confidence":[0,0,0,0,1],"weight":1,"width":1},"classes":""},{"data":{"directed":false,"arrow":"none","id":"g11_g13","label":1,"link_type":"desmosome-connector","color":"#2171B5","label_color":"#FFFFFF","source":"g13","target":"g11","confidence":[0,0,0,0,1],"weight":1,"width":1},"classes":""}]},"groups":{"g1":{"id":"g1","label":"vMN1 [#2]","models":{"108826":{"id":108826,"baseName":"MNl1","selected":true,"pre_visible":true,"post_visible":true,"desmosome_visible":true,"text_visible":false,"meta_visible":true,"color":16776960,"opacity":1},"140828":{"id":140828,"baseName":"MNr1","selected":true,"pre_visible":true,"post_visible":true,"desmosome_visible":true,"text_visible":false,"meta_visible":true,"color":16776960,"opacity":1}},"color":5439560,"hide_self_edges":true},"g2":{"id":"g2","label":"vMN2 [#2]","models":{"359142":{"id":359142,"baseName":"MNr2","selected":true,"pre_visible":true,"post_visible":true,"desmosome_visible":true,"text_visible":false,"meta_visible":true,"color":16776960,"opacity":1},"826675":{"id":826675,"baseName":"MNl2","selected":true,"pre_visible":true,"post_visible":true,"desmosome_visible":true,"text_visible":false,"meta_visible":true,"color":16776960,"opacity":1}},"color":5439560,"hide_self_edges":true},"g3":{"id":"g3","label":"MUSlongV [#22]","models":{"518764":{"id":518764,"baseName":"MUSlongV_sg2l7","selected":true,"pre_visible":true,"post_visible":true,"desmosome_visible":false,"text_visible":true,"meta_visible":true,"color":16776960,"opacity":1},"519721":{"id":519721,"baseName":"MUSlongV_sg2l11","selected":true,"pre_visible":true,"post_visible":true,"desmosome_visible":false,"text_visible":true,"meta_visible":true,"color":16776960,"opacity":1},"519936":{"id":519936,"baseName":"MUSlongV_sg2l8","selected":true,"pre_visible":true,"post_visible":true,"desmosome_visible":false,"text_visible":true,"meta_visible":true,"color":16776960,"opacity":1},"520593":{"id":520593,"baseName":"MUSlongV_sg1l8","selected":true,"pre_visible":true,"post_visible":true,"desmosome_visible":false,"text_visible":true,"meta_visible":true,"color":16776960,"opacity":1},"520755":{"id":520755,"baseName":"MUSlongV_sg1l6","selected":true,"pre_visible":true,"post_visible":true,"desmosome_visible":false,"text_visible":true,"meta_visible":true,"color":16776960,"opacity":1},"556399":{"id":556399,"baseName":"MUSlongV_sg0l6","selected":true,"pre_visible":true,"post_visible":true,"desmosome_visible":false,"text_visible":true,"meta_visible":true,"color":16776960,"opacity":1},"557195":{"id":557195,"baseName":"MUSlongV_sg1l4","selected":true,"pre_visible":true,"post_visible":true,"desmosome_visible":false,"text_visible":true,"meta_visible":true,"color":16776960,"opacity":1},"557403":{"id":557403,"baseName":"MUSlongV_sg1l5","selected":true,"pre_visible":true,"post_visible":true,"desmosome_visible":false,"text_visible":true,"meta_visible":true,"color":16776960,"opacity":1},"587391":{"id":587391,"baseName":"MUSlongV_sg1r10","selected":true,"pre_visible":true,"post_visible":true,"desmosome_visible":false,"text_visible":true,"meta_visible":true,"color":16776960,"opacity":1},"587962":{"id":587962,"baseName":"MUSlongV_sg1r9","selected":true,"pre_visible":true,"post_visible":true,"desmosome_visible":false,"text_visible":true,"meta_visible":true,"color":16776960,"opacity":1},"592728":{"id":592728,"baseName":"MUSlongV_sg1r8","selected":true,"pre_visible":true,"post_visible":true,"desmosome_visible":false,"text_visible":true,"meta_visible":true,"color":16776960,"opacity":1},"593488":{"id":593488,"baseName":"MUSlongV_sg0r4","selected":true,"pre_visible":true,"post_visible":true,"desmosome_visible":false,"text_visible":true,"meta_visible":true,"color":16776960,"opacity":1},"593849":{"id":593849,"baseName":"MUSlongV_sg1r12","selected":true,"pre_visible":true,"post_visible":true,"desmosome_visible":false,"text_visible":true,"meta_visible":true,"color":16776960,"opacity":1},"594344":{"id":594344,"baseName":"MUSlongV_sg2r7","selected":true,"pre_visible":true,"post_visible":true,"desmosome_visible":false,"text_visible":true,"meta_visible":true,"color":16776960,"opacity":1},"600071":{"id":600071,"baseName":"MUSlongV_sg2r6","selected":true,"pre_visible":true,"post_visible":true,"desmosome_visible":false,"text_visible":true,"meta_visible":true,"color":16776960,"opacity":1},"604671":{"id":604671,"baseName":"MUSlongV_sg1r11","selected":true,"pre_visible":true,"post_visible":true,"desmosome_visible":false,"text_visible":true,"meta_visible":true,"color":16776960,"opacity":1},"1027959":{"id":1027959,"baseName":"MUSlongV_sg3l6","selected":true,"pre_visible":true,"post_visible":true,"desmosome_visible":false,"text_visible":true,"meta_visible":true,"color":16776960,"opacity":1},"1028383":{"id":1028383,"baseName":"MUSlongV_sg2r5","selected":true,"pre_visible":true,"post_visible":true,"desmosome_visible":false,"text_visible":true,"meta_visible":true,"color":16776960,"opacity":1},"1028395":{"id":1028395,"baseName":"MUSlongV_sg3r6","selected":true,"pre_visible":true,"post_visible":true,"desmosome_visible":false,"text_visible":true,"meta_visible":true,"color":16776960,"opacity":1},"1028401":{"id":1028401,"baseName":"MUSlongV_sg3r7","selected":true,"pre_visible":true,"post_visible":true,"desmosome_visible":false,"text_visible":true,"meta_visible":true,"color":16776960,"opacity":1},"1057387":{"id":1057387,"baseName":"MUSlongV_sg2l9","selected":true,"pre_visible":true,"post_visible":true,"desmosome_visible":false,"text_visible":true,"meta_visible":true,"color":16776960,"opacity":1},"1368417":{"id":1368417,"baseName":"MUSlongV_sg2l10","selected":true,"pre_visible":true,"post_visible":true,"desmosome_visible":false,"text_visible":true,"meta_visible":true,"color":16776960,"opacity":1}},"color":10934634,"hide_self_edges":true},"g4":{"id":"g4","label":"MUSlongD [#23]","models":{"137882":{"id":137882,"baseName":"MUSlongD_sg0r7","selected":true,"pre_visible":true,"post_visible":true,"desmosome_visible":false,"text_visible":true,"meta_visible":true,"color":16776960,"opacity":1},"568273":{"id":568273,"baseName":"MUSlongD_sg0r4","selected":true,"pre_visible":true,"post_visible":true,"desmosome_visible":false,"text_visible":true,"meta_visible":true,"color":16776960,"opacity":1},"568290":{"id":568290,"baseName":"MUSlongD_sg1r12","selected":true,"pre_visible":true,"post_visible":true,"desmosome_visible":false,"text_visible":true,"meta_visible":true,"color":16776960,"opacity":1},"568702":{"id":568702,"baseName":"MUSlongD_sg0r2","selected":true,"pre_visible":true,"post_visible":true,"desmosome_visible":false,"text_visible":true,"meta_visible":true,"color":16776960,"opacity":1},"568710":{"id":568710,"baseName":"MUSlongD_sg0r3","selected":true,"pre_visible":true,"post_visible":true,"desmosome_visible":false,"text_visible":true,"meta_visible":true,"color":16776960,"opacity":1},"573635":{"id":573635,"baseName":"MUSlongD_sg0r5","selected":true,"pre_visible":true,"post_visible":true,"desmosome_visible":false,"text_visible":true,"meta_visible":true,"color":16776960,"opacity":1},"575119":{"id":575119,"baseName":"MUSlongD_sg2r8","selected":true,"pre_visible":true,"post_visible":true,"desmosome_visible":false,"text_visible":true,"meta_visible":true,"color":16776960,"opacity":1},"575448":{"id":575448,"baseName":"MUSlongD_sg2r9","selected":true,"pre_visible":true,"post_visible":true,"desmosome_visible":false,"text_visible":true,"meta_visible":true,"color":16776960,"opacity":1},"575853":{"id":575853,"baseName":"MUSlongD_sg2r7","selected":true,"pre_visible":true,"post_visible":true,"desmosome_visible":false,"text_visible":true,"meta_visible":true,"color":16776960,"opacity":1},"580213":{"id":580213,"baseName":"MUSlongD_sg3r6","selected":true,"pre_visible":true,"post_visible":true,"desmosome_visible":false,"text_visible":true,"meta_visible":true,"color":16776960,"opacity":1},"582306":{"id":582306,"baseName":"MUSlongD_sg3r5","selected":true,"pre_visible":true,"post_visible":true,"desmosome_visible":false,"text_visible":true,"meta_visible":true,"color":16776960,"opacity":1},"583190":{"id":583190,"baseName":"MUSlongD_sg0r1","selected":true,"pre_visible":true,"post_visible":true,"desmosome_visible":false,"text_visible":true,"meta_visible":true,"color":16776960,"opacity":1},"939008":{"id":939008,"baseName":"MUSlongD_sg3l7","selected":true,"pre_visible":true,"post_visible":true,"desmosome_visible":false,"text_visible":true,"meta_visible":true,"color":16776960,"opacity":1},"941766":{"id":941766,"baseName":"MUSlongD_sg2l9","selected":true,"pre_visible":true,"post_visible":true,"desmosome_visible":false,"text_visible":true,"meta_visible":true,"color":16776960,"opacity":1},"942028":{"id":942028,"baseName":"MUSlongD_sg0l9","selected":true,"pre_visible":true,"post_visible":true,"desmosome_visible":false,"text_visible":true,"meta_visible":true,"color":16776960,"opacity":1},"942233":{"id":942233,"baseName":"MUSlongD_sg0l7","selected":true,"pre_visible":true,"post_visible":true,"desmosome_visible":false,"text_visible":true,"meta_visible":true,"color":16776960,"opacity":1},"942898":{"id":942898,"baseName":"MUSlongD_sg0l8","selected":true,"pre_visible":true,"post_visible":true,"desmosome_visible":false,"text_visible":true,"meta_visible":true,"color":16776960,"opacity":1},"943145":{"id":943145,"baseName":"MUSlongD_sg1l12","selected":true,"pre_visible":true,"post_visible":true,"desmosome_visible":false,"text_visible":true,"meta_visible":true,"color":16776960,"opacity":1},"943540":{"id":943540,"baseName":"MUSlongD_sg0l6","selected":true,"pre_visible":true,"post_visible":true,"desmosome_visible":false,"text_visible":true,"meta_visible":true,"color":16776960,"opacity":1},"944377":{"id":944377,"baseName":"MUSlongD_sg0l4","selected":true,"pre_visible":true,"post_visible":true,"desmosome_visible":false,"text_visible":true,"meta_visible":true,"color":16776960,"opacity":1},"945427":{"id":945427,"baseName":"MUSlongD_sg1l13","selected":true,"pre_visible":true,"post_visible":true,"desmosome_visible":false,"text_visible":true,"meta_visible":true,"color":16776960,"opacity":1},"1485960":{"id":1485960,"baseName":"MUSlongD_sg2l8","selected":true,"pre_visible":true,"post_visible":true,"desmosome_visible":false,"text_visible":true,"meta_visible":true,"color":16776960,"opacity":1},"1501849":{"id":1501849,"baseName":"MUSlongD_sg0r6","selected":true,"pre_visible":true,"post_visible":true,"desmosome_visible":false,"text_visible":true,"meta_visible":true,"color":16776960,"opacity":1}},"color":12369186,"hide_self_edges":true},"g5":{"id":"g5","label":"paratroch V [#3]","models":{"556693":{"id":556693,"baseName":"paratroch_I_vl_1","selected":true,"pre_visible":true,"post_visible":true,"desmosome_visible":false,"text_visible":true,"meta_visible":true,"color":16776960,"opacity":1},"608173":{"id":608173,"baseName":"paratroch_I_vr_1","selected":true,"pre_visible":true,"post_visible":true,"desmosome_visible":false,"text_visible":true,"meta_visible":true,"color":16776960,"opacity":1},"1670429":{"id":1670429,"baseName":"paratroch_III_vl_1; telotroch_vl_1","selected":true,"pre_visible":true,"post_visible":true,"desmosome_visible":false,"text_visible":true,"meta_visible":true,"color":16776960,"opacity":1}},"color":10406625,"hide_self_edges":true},"g6":{"id":"g6","label":"paratroch D [#2]","models":{"575787":{"id":575787,"baseName":"paratroch_II_dr_2","selected":true,"pre_visible":true,"post_visible":true,"desmosome_visible":true,"text_visible":false,"meta_visible":true,"color":16776960,"opacity":1},"992446":{"id":992446,"baseName":"paratroch_I_dr_1","selected":true,"pre_visible":true,"post_visible":true,"desmosome_visible":true,"text_visible":false,"meta_visible":true,"color":16776960,"opacity":1}},"color":10406625,"hide_self_edges":true},"g7":{"id":"g7","label":"EC V [#28]","models":{"518390":{"id":518390,"baseName":"EC_V_glila_sg1_1 518391","selected":true,"pre_visible":true,"post_visible":true,"desmosome_visible":false,"text_visible":true,"meta_visible":true,"color":16776960,"opacity":1},"520167":{"id":520167,"baseName":"EC_V_sg2l 520168","selected":true,"pre_visible":true,"post_visible":true,"desmosome_visible":false,"text_visible":true,"meta_visible":true,"color":16776960,"opacity":1},"555130":{"id":555130,"baseName":"EC_V_sg2l_4 555131","selected":true,"pre_visible":true,"post_visible":true,"desmosome_visible":false,"text_visible":true,"meta_visible":true,"color":16776960,"opacity":1},"555435":{"id":555435,"baseName":"EC_V_sg2l_5 555436","selected":true,"pre_visible":true,"post_visible":true,"desmosome_visible":false,"text_visible":true,"meta_visible":true,"color":16776960,"opacity":1},"555503":{"id":555503,"baseName":"EC_V_sg2l_6 555504","selected":true,"pre_visible":true,"post_visible":true,"desmosome_visible":false,"text_visible":true,"meta_visible":true,"color":16776960,"opacity":1},"609098":{"id":609098,"baseName":"EC_V_sg1r_2 609099","selected":true,"pre_visible":true,"post_visible":true,"desmosome_visible":false,"text_visible":true,"meta_visible":true,"color":16776960,"opacity":1},"844338":{"id":844338,"baseName":"EC_V_sg1l 844339","selected":true,"pre_visible":true,"post_visible":true,"desmosome_visible":false,"text_visible":true,"meta_visible":true,"color":16776960,"opacity":1},"1464491":{"id":1464491,"baseName":"EC_V_sg3l 1464492","selected":true,"pre_visible":true,"post_visible":true,"desmosome_visible":false,"text_visible":true,"meta_visible":true,"color":16776960,"opacity":1},"1530414":{"id":1530414,"baseName":"EC_V_sg3r 1530415","selected":true,"pre_visible":true,"post_visible":true,"desmosome_visible":false,"text_visible":true,"meta_visible":true,"color":16776960,"opacity":1},"1547023":{"id":1547023,"baseName":"EC_V_sg0l_muscle-attachment 1547024","selected":true,"pre_visible":true,"post_visible":true,"desmosome_visible":false,"text_visible":true,"meta_visible":true,"color":16776960,"opacity":1},"1638906":{"id":1638906,"baseName":"EC_V_sg1r 1638907","selected":true,"pre_visible":true,"post_visible":true,"desmosome_visible":false,"text_visible":true,"meta_visible":true,"color":16776960,"opacity":1},"1690770":{"id":1690770,"baseName":"EC_V_sg2l 1690771","selected":true,"pre_visible":true,"post_visible":true,"desmosome_visible":false,"text_visible":true,"meta_visible":true,"color":16776960,"opacity":1},"1782275":{"id":1782275,"baseName":"EC_V_sg1l 1782276","selected":true,"pre_visible":true,"post_visible":true,"desmosome_visible":false,"text_visible":true,"meta_visible":true,"color":16776960,"opacity":1},"1782822":{"id":1782822,"baseName":"EC_V_sg1r 1782823","selected":true,"pre_visible":true,"post_visible":true,"desmosome_visible":false,"text_visible":true,"meta_visible":true,"color":16776960,"opacity":1},"1782846":{"id":1782846,"baseName":"EC_V_sg1r 1782847","selected":true,"pre_visible":true,"post_visible":true,"desmosome_visible":false,"text_visible":true,"meta_visible":true,"color":16776960,"opacity":1},"1783830":{"id":1783830,"baseName":"EC_V_sg1r 1783831","selected":true,"pre_visible":true,"post_visible":true,"desmosome_visible":false,"text_visible":true,"meta_visible":true,"color":16776960,"opacity":1},"1844297":{"id":1844297,"baseName":"EC_V_sg2l 1844298","selected":true,"pre_visible":true,"post_visible":true,"desmosome_visible":false,"text_visible":true,"meta_visible":true,"color":16776960,"opacity":1},"1847446":{"id":1847446,"baseName":"EC_V_sg2l 1847447","selected":true,"pre_visible":true,"post_visible":true,"desmosome_visible":false,"text_visible":true,"meta_visible":true,"color":16776960,"opacity":1},"1857356":{"id":1857356,"baseName":"EC_V_sg1l 1857357","selected":true,"pre_visible":true,"post_visible":true,"desmosome_visible":false,"text_visible":true,"meta_visible":true,"color":16776960,"opacity":1},"1920390":{"id":1920390,"baseName":"EC_V_sg2r 1920391","selected":true,"pre_visible":true,"post_visible":true,"desmosome_visible":false,"text_visible":true,"meta_visible":true,"color":16776960,"opacity":1},"1920498":{"id":1920498,"baseName":"EC_V_sg2l 1920499","selected":true,"pre_visible":true,"post_visible":true,"desmosome_visible":false,"text_visible":true,"meta_visible":true,"color":16776960,"opacity":1},"1920508":{"id":1920508,"baseName":"EC_V_sg2ll","selected":true,"pre_visible":true,"post_visible":true,"desmosome_visible":false,"text_visible":true,"meta_visible":true,"color":16776960,"opacity":1},"1937760":{"id":1937760,"baseName":"EC_V_sg2r 1937761","selected":true,"pre_visible":true,"post_visible":true,"desmosome_visible":false,"text_visible":true,"meta_visible":true,"color":16776960,"opacity":1},"1937777":{"id":1937777,"baseName":"EC_V_sg2r 1937778","selected":true,"pre_visible":true,"post_visible":true,"desmosome_visible":false,"text_visible":true,"meta_visible":true,"color":16776960,"opacity":1},"1937990":{"id":1937990,"baseName":"EC_V_sg2r 1937991","selected":true,"pre_visible":true,"post_visible":true,"desmosome_visible":false,"text_visible":true,"meta_visible":true,"color":16776960,"opacity":1},"1941622":{"id":1941622,"baseName":"EC_V_sg3l 1941623","selected":true,"pre_visible":true,"post_visible":true,"desmosome_visible":false,"text_visible":true,"meta_visible":true,"color":16776960,"opacity":1},"1941636":{"id":1941636,"baseName":"EC_V_sg3l 1941637","selected":true,"pre_visible":true,"post_visible":true,"desmosome_visible":false,"text_visible":true,"meta_visible":true,"color":16776960,"opacity":1},"1979704":{"id":1979704,"baseName":"EC_V_sg0r 1979705","selected":true,"pre_visible":true,"post_visible":true,"desmosome_visible":false,"text_visible":true,"meta_visible":true,"color":16776960,"opacity":1}},"color":1556175,"hide_self_edges":true},"g8":{"id":"g8","label":"EC D [#18]","models":{"579543":{"id":579543,"baseName":"EC_D_sg3r_1 579544","selected":true,"pre_visible":true,"post_visible":true,"desmosome_visible":false,"text_visible":true,"meta_visible":true,"color":16776960,"opacity":1},"826263":{"id":826263,"baseName":"EC_D_sg3r 826264","selected":true,"pre_visible":true,"post_visible":true,"desmosome_visible":false,"text_visible":true,"meta_visible":true,"color":16776960,"opacity":1},"1306699":{"id":1306699,"baseName":"EC_D_heard_nuchal 1306700","selected":true,"pre_visible":true,"post_visible":true,"desmosome_visible":false,"text_visible":true,"meta_visible":true,"color":16776960,"opacity":1},"1444493":{"id":1444493,"baseName":"EC_D_sg0r 1444494","selected":true,"pre_visible":true,"post_visible":true,"desmosome_visible":false,"text_visible":true,"meta_visible":true,"color":16776960,"opacity":1},"1646869":{"id":1646869,"baseName":"EC_D_sg1l 1646870","selected":true,"pre_visible":true,"post_visible":true,"desmosome_visible":false,"text_visible":true,"meta_visible":true,"color":16776960,"opacity":1},"1647016":{"id":1647016,"baseName":"EC_D_sg2l 1647017","selected":true,"pre_visible":true,"post_visible":true,"desmosome_visible":false,"text_visible":true,"meta_visible":true,"color":16776960,"opacity":1},"1669245":{"id":1669245,"baseName":"EC_D_sg3l 1669246","selected":true,"pre_visible":true,"post_visible":true,"desmosome_visible":false,"text_visible":true,"meta_visible":true,"color":16776960,"opacity":1},"1681253":{"id":1681253,"baseName":"EC_D_sg0r 1681254","selected":true,"pre_visible":true,"post_visible":true,"desmosome_visible":false,"text_visible":true,"meta_visible":true,"color":16776960,"opacity":1},"1756206":{"id":1756206,"baseName":"EC_D_sg2l 1756207","selected":true,"pre_visible":true,"post_visible":true,"desmosome_visible":false,"text_visible":true,"meta_visible":true,"color":16776960,"opacity":1},"1793579":{"id":1793579,"baseName":"EC_D_sg2r 1793580","selected":true,"pre_visible":true,"post_visible":true,"desmosome_visible":false,"text_visible":true,"meta_visible":true,"color":16776960,"opacity":1},"1833773":{"id":1833773,"baseName":"EC_D_sg1r 1833774","selected":true,"pre_visible":true,"post_visible":true,"desmosome_visible":false,"text_visible":true,"meta_visible":true,"color":16776960,"opacity":1},"1835338":{"id":1835338,"baseName":"EC_D_sg2l 1835339","selected":true,"pre_visible":true,"post_visible":true,"desmosome_visible":false,"text_visible":true,"meta_visible":true,"color":16776960,"opacity":1},"1914429":{"id":1914429,"baseName":"EC_D_sg0l 1914430","selected":true,"pre_visible":true,"post_visible":true,"desmosome_visible":false,"text_visible":true,"meta_visible":true,"color":16776960,"opacity":1},"1917024":{"id":1917024,"baseName":"EC_D_sg2r_muscle-attachment 1917025","selected":true,"pre_visible":true,"post_visible":true,"desmosome_visible":false,"text_visible":true,"meta_visible":true,"color":16776960,"opacity":1},"1918220":{"id":1918220,"baseName":"EC_D_sg2r_muscle-attachment 1918221","selected":true,"pre_visible":true,"post_visible":true,"desmosome_visible":false,"text_visible":true,"meta_visible":true,"color":16776960,"opacity":1},"1919001":{"id":1919001,"baseName":"EC_D_sg2l 1919002","selected":true,"pre_visible":true,"post_visible":true,"desmosome_visible":false,"text_visible":true,"meta_visible":true,"color":16776960,"opacity":1},"1941139":{"id":1941139,"baseName":"EC_D_sg3l 1941140","selected":true,"pre_visible":true,"post_visible":true,"desmosome_visible":false,"text_visible":true,"meta_visible":true,"color":16776960,"opacity":1},"1941525":{"id":1941525,"baseName":"EC_D_sg3r 1941526","selected":true,"pre_visible":true,"post_visible":true,"desmosome_visible":false,"text_visible":true,"meta_visible":true,"color":16776960,"opacity":1}},"color":1556175,"hide_self_edges":true},"g9":{"id":"g9","label":"MUSobP [#18]","models":{"1382011":{"id":1382011,"baseName":"MUSobP-neuDprox_sg2r3","selected":true,"pre_visible":true,"post_visible":true,"desmosome_visible":false,"text_visible":true,"meta_visible":true,"color":16776960,"opacity":1},"1382022":{"id":1382022,"baseName":"MUSobP-neuDlong_sg2r4","selected":true,"pre_visible":true,"post_visible":true,"desmosome_visible":false,"text_visible":true,"meta_visible":true,"color":16776960,"opacity":1},"1403084":{"id":1403084,"baseName":"MUSobP-neuDlong_sg3r4","selected":true,"pre_visible":true,"post_visible":true,"desmosome_visible":false,"text_visible":true,"meta_visible":true,"color":16776960,"opacity":1},"1460810":{"id":1460810,"baseName":"MUSobP-neuDprox_sg2l1","selected":true,"pre_visible":true,"post_visible":true,"desmosome_visible":false,"text_visible":true,"meta_visible":true,"color":16776960,"opacity":1},"1464822":{"id":1464822,"baseName":"MUSobP-neuDlong_sg2l4","selected":true,"pre_visible":true,"post_visible":true,"desmosome_visible":false,"text_visible":true,"meta_visible":true,"color":16776960,"opacity":1},"1486527":{"id":1486527,"baseName":"MUSobP-neuDlong_sg3l4","selected":true,"pre_visible":true,"post_visible":true,"desmosome_visible":false,"text_visible":true,"meta_visible":true,"color":16776960,"opacity":1},"1586923":{"id":1586923,"baseName":"MUSobP-neuDprox_sg1r1","selected":true,"pre_visible":true,"post_visible":true,"desmosome_visible":false,"text_visible":true,"meta_visible":true,"color":16776960,"opacity":1},"1588012":{"id":1588012,"baseName":"MUSobP-notD_sg2r1","selected":true,"pre_visible":true,"post_visible":true,"desmosome_visible":false,"text_visible":true,"meta_visible":true,"color":16776960,"opacity":1},"1588269":{"id":1588269,"baseName":"MUSobP-notD_sg2r2","selected":true,"pre_visible":true,"post_visible":true,"desmosome_visible":false,"text_visible":true,"meta_visible":true,"color":16776960,"opacity":1},"1589925":{"id":1589925,"baseName":"MUSobP-neuDprox_sg2r2","selected":true,"pre_visible":true,"post_visible":true,"desmosome_visible":false,"text_visible":true,"meta_visible":true,"color":16776960,"opacity":1},"1590872":{"id":1590872,"baseName":"MUSobP-notD_sg3r4","selected":true,"pre_visible":true,"post_visible":true,"desmosome_visible":false,"text_visible":true,"meta_visible":true,"color":16776960,"opacity":1},"1591278":{"id":1591278,"baseName":"MUSobP-notD_sg3r5","selected":true,"pre_visible":true,"post_visible":true,"desmosome_visible":false,"text_visible":true,"meta_visible":true,"color":16776960,"opacity":1},"1627921":{"id":1627921,"baseName":"MUSobP-neuDprox_sg1l3","selected":true,"pre_visible":true,"post_visible":true,"desmosome_visible":false,"text_visible":true,"meta_visible":true,"color":16776960,"opacity":1},"1646780":{"id":1646780,"baseName":"MUSobP-notD_sg2l1","selected":true,"pre_visible":true,"post_visible":true,"desmosome_visible":false,"text_visible":true,"meta_visible":true,"color":16776960,"opacity":1},"1648599":{"id":1648599,"baseName":"MUSobP-notD_sg2l5","selected":true,"pre_visible":true,"post_visible":true,"desmosome_visible":false,"text_visible":true,"meta_visible":true,"color":16776960,"opacity":1},"1654595":{"id":1654595,"baseName":"MUSobP-neuDprox_sg2r1","selected":true,"pre_visible":true,"post_visible":true,"desmosome_visible":false,"text_visible":true,"meta_visible":true,"color":16776960,"opacity":1},"1695759":{"id":1695759,"baseName":"MUSobP-neuDprox_sg3r3","selected":true,"pre_visible":true,"post_visible":true,"desmosome_visible":false,"text_visible":true,"meta_visible":true,"color":16776960,"opacity":1},"1695768":{"id":1695768,"baseName":"MUSobP-neuDprox_sg3r2","selected":true,"pre_visible":true,"post_visible":true,"desmosome_visible":false,"text_visible":true,"meta_visible":true,"color":16776960,"opacity":1}},"color":3028929,"hide_self_edges":true},"g10":{"id":"g10","label":"MUSlongD [#2]","models":{"1348581":{"id":1348581,"baseName":"MUSlongD_sg2l6","selected":true,"pre_visible":true,"post_visible":true,"desmosome_visible":false,"text_visible":true,"meta_visible":true,"color":16776960,"opacity":1},"1463843":{"id":1463843,"baseName":"MUSlongD_sg2l10","selected":true,"pre_visible":true,"post_visible":true,"desmosome_visible":false,"text_visible":true,"meta_visible":true,"color":16776960,"opacity":1}},"color":3028929,"hide_self_edges":true},"g11":{"id":"g11","label":"MUSlongV [#3]","models":{"1028389":{"id":1028389,"baseName":"MUSlongV_sg3r5","selected":true,"pre_visible":true,"post_visible":true,"desmosome_visible":false,"text_visible":true,"meta_visible":true,"color":16776960,"opacity":1},"1368030":{"id":1368030,"baseName":"MUSlongV_sg3l5","selected":true,"pre_visible":true,"post_visible":true,"desmosome_visible":false,"text_visible":true,"meta_visible":true,"color":16776960,"opacity":1},"1728847":{"id":1728847,"baseName":"MUSlongV_sg2l6","selected":true,"pre_visible":true,"post_visible":true,"desmosome_visible":false,"text_visible":true,"meta_visible":true,"color":16776960,"opacity":1}},"color":3028929,"hide_self_edges":true},"g12":{"id":"g12","label":"MUS, meso [#5]","models":{"1051916":{"id":1051916,"baseName":"MUSac-neuPV_sg3r1","selected":true,"pre_visible":true,"post_visible":true,"desmosome_visible":false,"text_visible":true,"meta_visible":true,"color":16776960,"opacity":1},"1576091":{"id":1576091,"baseName":"meso 1576092","selected":true,"pre_visible":true,"post_visible":true,"desmosome_visible":false,"text_visible":true,"meta_visible":true,"color":16776960,"opacity":1},"1788648":{"id":1788648,"baseName":"putMUS 1788649","selected":true,"pre_visible":true,"post_visible":true,"desmosome_visible":false,"text_visible":true,"meta_visible":true,"color":16776960,"opacity":1},"1803068":{"id":1803068,"baseName":"putMUS 1803069","selected":true,"pre_visible":true,"post_visible":true,"desmosome_visible":false,"text_visible":true,"meta_visible":true,"color":16776960,"opacity":1},"1949681":{"id":1949681,"baseName":"meso 1949682","selected":true,"pre_visible":true,"post_visible":true,"desmosome_visible":false,"text_visible":true,"meta_visible":true,"color":16776960,"opacity":1}},"color":3028929,"hide_self_edges":true},"g13":{"id":"g13","label":"ecto other [#5]","models":{"1372518":{"id":1372518,"baseName":"nuchal_dl2; cc_dl_2","selected":true,"pre_visible":true,"post_visible":true,"desmosome_visible":false,"text_visible":true,"meta_visible":true,"color":16776960,"opacity":1},"1418943":{"id":1418943,"baseName":"CB_pigment_sg2 1418944","selected":true,"pre_visible":true,"post_visible":true,"desmosome_visible":false,"text_visible":true,"meta_visible":true,"color":16776960,"opacity":1},"1616478":{"id":1616478,"baseName":"ecto fragment 1616479","selected":true,"pre_visible":true,"post_visible":true,"desmosome_visible":false,"text_visible":true,"meta_visible":true,"color":16776960,"opacity":1},"1769545":{"id":1769545,"baseName":"CB_pigment_sg1 1769546","selected":true,"pre_visible":true,"post_visible":true,"desmosome_visible":false,"text_visible":true,"meta_visible":true,"color":16776960,"opacity":1},"1914711":{"id":1914711,"baseName":"ecto fragment 1914712","selected":true,"pre_visible":true,"post_visible":true,"desmosome_visible":false,"text_visible":true,"meta_visible":true,"color":16776960,"opacity":1}},"color":536683,"hide_self_edges":true}},"subgraphs":{},"layout":{"name":"preset","positions":{"g1":{"x":400.40793690767623,"y":349.14494842355106},"g2":{"x":557.7504297346028,"y":349.14494842355106},"g3":{"x":400.40793690767623,"y":451.92128279883383},"g4":{"x":557.7504297346028,"y":451.92128279883383},"g5":{"x":305.0666166847862,"y":522.2589903042219},"g6":{"x":685.3631335607691,"y":522.2589903042219},"g7":{"x":438.8106061706141,"y":662.7140153880327},"g8":{"x":621.7687990887173,"y":662.7140153880327},"g9":{"x":676.0357267572849,"y":592.1595218696505},"g10":{"x":525.4146005509641,"y":592.1595218696505},"g11":{"x":376.3202479338843,"y":592.1595218696505},"g12":{"x":479.5597511323011,"y":522.2589903042219},"g13":{"x":312.35468319559226,"y":662.7140153880327}},"fit":false,"zoom":1.332569798195961,"pan":{"x":-295.24152865554686,"y":-248.50892556505391}}}
